# Supplementary material for: Gene regulation of Sclerotinia sclerotiorum during infection of Glycine max: on the road to pathogenesis
Source: BMC Genomics. 2019 Feb 26;20:157. doi: 10.1186/s12864-019-5517-4 (PMC6390599; doi:10.1186/s12864-019-5517-4)
Supplement: Supplementary file 2 — Table S2. All genes differentially expressed over the progression of S line infection. DEGs were generated through the comparison of average RPKM values between early infection (24 and 48 hpi) and late infection (96 hpi). FDR < 0.05; Average RPKM > 1; logFC ≥ 1 or ≤ -1. (XLSX 111 kb) [file 12864_2019_5517_MOESM2_ESM.xlsx]

## Sheet: Sheet1
Supplementary Table 2. Differential expression of genes over the progression of S line infection
GeneID	24 hpi - I	24 hpi - II	24 hpi - III	48 hpi - I	48 hpi - II	48 hpi - III	96 hpi - I	96 hpi - II	96 hpi - III	logFC	FDR	BLAST2GO Description	Categories
Sscle03g028510	9295.85	9576.87	8470.54	1453.74	1433.59	4014.77	192.971	95.287	139.007	-4.98087	0.00220366	NA	#N/A
Sscle03g028500	4.90392	6.60283	3.77107	0.975965	2.9662	2.23717	0.129551	0.13216	0.34514	-3.85124	0.00387464	chitin deacetylase	#N/A
Sscle08g067060	3.33769	0	0	2.65703	2.6918	1.52265	0	0	0	-3.68527	0.011284	NA	#N/A
Sscle08g067610	1.857	0.833446	1.90402	0.985533	0	2.2591	0	0	0.464698	-3.54377	0.0188958	mfs multidrug transporter	MFS Drug Resistance and Efflux
Sscle04g036510	2.29593	2.06088	7.65069	0	0	0.698268	0.161742	0	0.143634	-3.43116	0.0315073	glycoside hydrolase family 16 protein	#N/A
Sscle05g045190	8.19974	0	10.0888	2.61102	2.64518	0	0.34659	0.35357	0	-3.2817	0.046342	NA	#N/A
Sscle07g060340	60.1517	53.4194	26.5726	4.07531	4.12863	18.6834	1.62288	1.65557	3.36278	-3.25961	0.0376253	NA	#N/A
Sscle03g024640	5.571	0	0	0	0	10.166	0	0	0	-3.17846	0.0114862	NA	#N/A
Sscle03g023030	641.595	630.343	851.381	218.005	211.392	79.123	36.655	56.0898	24.597	-3.17132	0.0158534	laccase 2	Detoxification
Sscle08g064310	234.588	160.063	226.104	22.7126	23.0098	68.6947	8.03973	8.20163	17.1054	-3.09497	0.0352394	glucan -beta-glucosidase	Cellulose Degradation
Sscle08g063180	6.42081	0	4.93754	0	0	0	0	0	0	-3.06049	0.00641366	NA	#N/A
Sscle12g090620	6.76478	0	2.60102	10.7705	0	3.08609	1.42968	0	0	-3.05898	0.0292133	hydrophobin class i	#N/A
Sscle07g059280	0	0	3.8842	8.04195	0	0	0	0	0	-3.05208	0.0113232	NA	#N/A
Sscle01g005230	17.0493	8.3985	12.4712	3.97242	8.71953	9.86466	0.966724	0.896538	2.10721	-2.99793	0.00457856	nitrate reductase	#N/A
Sscle04g039450	17.1222	7.20436	6.58339	1.7038	1.72609	0.976391	0.45233	0.230719	1.00422	-2.9824	0.0382115	mip family channel protein	Other Transporters
Sscle05g047240	162.155	252.211	36.5487	68.9946	87.9353	89.2804	8.56755	11.4525	19.9391	-2.91231	0.0122957	NA	#N/A
Sscle03g029550	90.8301	44.7429	12.493	3.52717	17.8666	30.9933	3.12134	2.06973	4.7122	-2.89102	0.0494144	cytochrome p450 family protein	Cytochrome P450
Sscle01g004700	4.98458	8.94857	2.55539	0	0	1.51598	0	0.358222	0.623674	-2.8821	0.0376955	NA	#N/A
Sscle10g075420	183.624	169.28	173.008	31.6059	24.0146	75.4678	21.6763	6.77649	15.5238	-2.82042	0.0268487	type 11 methyltransferase protein	#N/A
Sscle01g011160	13.063	0	0	0	0	11.9187	0	1.40818	0	-2.77712	0.0366718	NA	#N/A
Sscle03g028620	2.64915	0	6.1115	0	0	7.25124	0.559876	0.571151	0	-2.70654	0.0330696	NA	#N/A
Sscle03g024800	671.378	164.237	66.3466	104.208	190.349	339.309	20.33	21.8084	64.2123	-2.67672	0.0315073	nadp-dependent alcohol dehydrogenase	#N/A
Sscle04g032580	1.86615	0	2.8701	2.97116	0	1.70267	0	0.402338	0.35024	-2.65829	0.0188006	NA	#N/A
Sscle06g049990	6.48444	5.97378	19.6834	2.71687	7.1563	6.22779	1.15405	1.25087	1.34511	-2.6056	0.0107789	glycoside hydrolase family 31 protein	#N/A
Sscle03g028630	3.13081	0	2.40756	0	0	14.2828	0.661672	0	0.587593	-2.59263	0.0411813	NA	#N/A
Sscle14g097860	9.45825	4.91525	19.2679	3.96285	3.21176	2.11958	0.63124	1.39523	1.21457	-2.55638	0.0305745	polyketide synthase	Secondary Metabolism
Sscle05g043080	7.89225	0	6.06906	6.28277	0	3.60044	0	0.850777	1.48123	-2.53478	0.0326444	choline dehydrogenase	#N/A
Sscle11g081420	2.04772	0	1.57467	3.26025	0	1.86834	0	0.441484	0.384318	-2.52813	0.0201283	NA	#N/A
Sscle15g105070	0	0	2.36841	0	4.96778	0	0	0.664021	0	-2.52652	0.0344574	NA	#N/A
Sscle02g019410	3.38239	4.55418	2.60102	0	5.45569	0	0.714842	0.729237	0	-2.5246	0.0350597	NA	#N/A
Sscle04g037850	4.73535	0	0	0	0	4.32053	0	0	0.888735	-2.52163	0.0238682	NA	#N/A
Sscle16g107880	1.9328	2.60239	0	0	3.11754	1.76348	0	0.416707	0.362749	-2.50781	0.0393383	NA	#N/A
Sscle02g016460	7.72243	9.24247	7.58804	2.04919	3.46001	10.5689	1.36006	1.01746	1.12727	-2.50161	0.0102911	nitrite reductase	#N/A
Sscle16g110260	89.903	83.1634	80.2171	16.3898	26.5668	95.1769	8.84747	7.2501	17.6459	-2.49162	0.0199861	amino-acid permease	Amino Acid Transporters
Sscle01g003440	2.29593	3.09133	3.53109	0	0	0	0.485226	0	0.430902	-2.39103	0.0350217	mfs multidrug	MFS Drug Resistance and Efflux
Sscle05g045860	89.6559	68.0092	23.7907	18.0944	18.3311	59.9114	6.67186	6.67009	10.5463	-2.35946	0.0188958	transmembrane amino acid transporter	Integral Membrane Proteins
Sscle10g080880	13.3256	5.12632	17.5667	3.03088	3.07054	10.4214	0.804646	1.6417	2.85824	-2.34308	0.0316239	chlorogenic acid esterase precursor	#N/A
Sscle13g093920	122.472	91.1569	112.899	29.0673	25.7666	132.566	10.1284	9.02029	39.2614	-2.31223	0.0409612	ammonium transporter	Other Transporters
Sscle02g013580	9.11993	7.55657	6.47366	2.23387	5.65776	9.60118	1.6309	0.453748	3.15995	-2.26577	0.0343383	nitrate transporter	Other Transporters
Sscle06g051950	0	0	4.13212	0	0	4.90273	0.567818	0	0.504247	-2.25813	0.0462893	hypothetical protein SS1G_07084	#N/A
Sscle08g064580	1198.37	1008.35	2115.16	940.55	964.955	1164.69	159.993	324.677	321.939	-2.22558	0.00256901	cellobiose dehydrogenase	Cellulose Degradation
Sscle11g082790	17.1517	21.0855	16.0567	7.12377	12.0283	23.1336	2.52165	3.05476	6.01821	-2.14523	0.00923357	major facilitator superfamily general substrate transporter	MFS Sugar
Sscle10g075410	47.6564	40.24	64.5986	11.5742	7.81711	21.3724	7.51118	5.39853	7.12504	-2.14223	0.0307889	amino acid transporter	Other Transporters
Sscle16g110330	6.6461	0	10.2216	0	0	0	0	1.43289	1.24735	-2.13092	0.0447918	fatty acid desaturase	#N/A
Sscle12g087450	0	0	2.15789	0	0	5.12063	0	0.604997	0.526658	-2.12934	0.0467541	NA	#N/A
Sscle03g030470	96.8201	100.358	157.18	39.1494	47.0982	44.8704	13.3167	17.8922	23.94	-2.0635	0.014114	NA	#N/A
Sscle03g024810	56.6065	40.3886	27.9037	23.109	33.5563	34.8733	7.36205	7.61462	11.6228	-2.03477	0.00256901	fungal specific transcription factor domain-containing protein	Transription Factors
Sscle14g099970	25.7706	8.67464	3.96347	5.12879	6.23508	18.2227	2.45089	2.08354	2.53924	-2.00706	0.0409925	uridine permease	#N/A
Sscle14g097930	118.559	85.956	181.263	49.1452	55.446	24.323	11.5646	26.3174	22.383	-1.95512	0.0420677	carboxypeptidase cpds	Protein Degradation
Sscle08g067580	2.0701	2.78726	6.36754	3.29588	6.67801	1.88876	0.874998	0.446309	2.33111	-1.95014	0.0469928	NA	#N/A
Sscle08g062930	12.6601	7.86738	12.731	6.20202	7.85395	11.551	1.23489	2.30956	6.21429	-1.93119	0.0303487	mate efflux family protein	MFS Drug Resistance and Efflux
Sscle05g041810	1120.77	1259.31	1575.05	425.184	434.646	292.721	148.505	245.675	187.782	-1.90563	0.0397521	subtilisin-like protein	Protein Degradation
Sscle03g029540	24.4012	17.2487	14.0732	3.885	10.8235	10.5752	3.22312	3.68259	3.54922	-1.88992	0.0156898	mfs multidrug transporter protein	MFS Drug Resistance and Efflux
Sscle08g062890	11.3083	4.56778	8.69596	9.00218	3.64799	18.5718	2.38992	1.70663	3.39576	-1.88663	0.0297885	l-asparaginase	#N/A
Sscle01g007350	11.6468	14.031	10.3704	9.75965	7.90987	15.1009	1.94326	2.77535	5.63728	-1.87924	0.0109134	multicopper oxidase	Peroxidase
Sscle10g078480	7.25297	8.26326	4.29035	5.32972	3.59963	10.1809	1.65077	1.8043	1.78009	-1.87212	0.0107789	NA	#N/A
Sscle05g043930	41.1397	40.0054	24.6058	13.6458	14.746	25.0239	5.43409	5.42033	12.0107	-1.85477	0.014955	urea active transporter	Other Transporters
Sscle08g064670	4.6482	5.4762	4.46802	3.70028	1.87435	3.18076	0.859565	1.62848	0.981425	-1.84709	0.0143191	dash family cryptochrome	#N/A
Sscle15g106030	77.5855	68.9979	77.7085	19.0628	27.8095	50.2515	14.0691	12.2873	16.359	-1.83063	0.0198059	opt oligopeptide transporter	Oligopeptide Transporters
Sscle03g026860	221.253	181.648	417.468	281.812	221.088	215.657	55.6559	87.9573	73.5295	-1.82232	0.00286779	pectin methylesterase	Pectin Degradation
Sscle15g106630	766.555	852.397	1314.83	374.436	377.285	236.614	126.138	221.042	143.391	-1.82121	0.0371254	tripeptidyl peptidase a	Protein Degradation
Sscle03g024480	15.7845	15.9396	22.2532	4.18851	8.48663	8.40104	2.91894	3.40311	4.1968	-1.81598	0.0199676	NA	#N/A
Sscle01g004210	42.5422	46.3699	35.0512	9.67614	17.1548	44.3605	6.74322	6.55144	15.5885	-1.79976	0.0350217	small oligopeptide opt family	Other Transporters
Sscle04g035970	169.942	192.269	281.332	77.0374	93.2736	59.2223	31.1769	53.6864	31.8948	-1.7995	0.0299129	glycosyl transferase family 17 protein	Integral Membrane Proteins
Sscle07g057800	1406.6	1142.85	1980.94	1337.41	1181.34	2008.73	333.477	452.643	534.993	-1.7878	0.00256901	pectin methylesterase	Pectin Degradation
Sscle13g093620	9.06287	4.88104	8.3631	11.5435	5.84725	8.26896	4.21381	3.51709	1.02056	-1.77417	0.0411813	abc transporter	ABC Transporters
Sscle02g014630	19.1429	24.4182	34.09	12.8329	9.7506	16.5467	4.89743	5.21327	7.5637	-1.76857	0.0116308	taurine catabolism dioxygenase	#N/A
Sscle02g016310	18.1726	15.9985	24.7241	5.56408	9.019	10.8412	2.95433	4.21935	6.29657	-1.70678	0.0241043	ammonium transporter	Other Transporters
Sscle03g030530	761.325	783.011	1173.02	671.785	722.001	634.376	155.86	338.959	284.395	-1.67314	0.00557769	NA	#N/A
Sscle07g055630	300.749	369.897	318.741	219.465	141.487	205.802	65.3944	89.3641	88.2855	-1.6526	0.00862165	pepsinogen c protein	#N/A
Sscle05g047210	108.338	193.54	68.6087	47.3498	83.3752	140.195	29.1816	28.3953	38.8053	-1.63871	0.0220944	mfs multidrug transporter	MFS Drug Resistance and Efflux
Sscle05g047230	901.096	1233.08	514.75	462.607	361.877	302.018	195.881	130.045	240.908	-1.62951	0.0323981	NA	#N/A
Sscle03g022220	3.17011	2.13418	2.43778	2.52362	2.55664	4.33861	2.00993	0.683469	0.892454	-1.62138	0.0393383	NA	#N/A
Sscle11g081150	51.6584	23.1849	30.897	45.6929	18.5163	20.948	16.9829	6.18747	10.7725	-1.60933	0.0396651	NA	#N/A
Sscle02g019350	38.6388	61.0725	94.9518	17.3856	17.6131	36.7868	13.1366	14.6688	13.7153	-1.59218	0.0384819	purine nucleoside protein	Other Transporters
Sscle02g014770	32.1228	26.8457	37.4791	8.81793	17.8666	16.1704	6.08661	5.97036	12.2656	-1.58193	0.0324053	mfs multidrug transporter	MFS Drug Resistance and Efflux
Sscle07g057020	338.827	327.373	232.811	84.915	111.328	220.41	63.4863	74.5725	62.2667	-1.58073	0.0381117	protein	#N/A
Sscle01g004550	15.1028	16.0985	20.3243	10.019	13.1952	4.59326	5.31976	4.20583	3.42503	-1.57412	0.0293305	alcohol oxidase	#N/A
Sscle16g111080	710.597	820.545	1174.31	427.072	390.912	472.307	183.994	248.575	211.088	-1.55966	0.0158534	chorismate type ii	#N/A
Sscle02g016890	32.0402	27.9142	24.6386	12.0029	18.2399	44.71	9.958	13.4093	6.01333	-1.55855	0.0296192	protein phosphatase methylesterase 1	Protein Signalling
Sscle05g045440	63.3199	67.6172	59.6062	24.3344	44.0229	24.9022	15.4587	12.4748	19.67	-1.54404	0.017207	NA	#N/A
Sscle02g018140	106.174	126.545	129.501	83.2454	76.5737	56.7779	19.1851	52.4903	34.3755	-1.53364	0.0187193	cell wall glucanase	Cellulose Degradation
Sscle03g022500	69.4165	58.7006	65.0983	26.2823	37.5498	27.8059	10.5557	16.5174	22.8787	-1.52693	0.0238682	NA	#N/A
Sscle05g040800	0.92623	2.49422	1.42452	1.47468	2.98796	2.53528	0.587254	0.798774	0.869178	-1.52349	0.0492605	NA	#N/A
Sscle08g066810	307.63	316.532	357.429	190.355	185.261	111.537	72.1129	104.845	69.8382	-1.51599	0.0209731	carboxypeptidase d	Protein Degradation
Sscle02g020660	2.63762	7.10278	5.57783	2.62466	2.659	6.01641	2.16008	1.13733	1.60885	-1.47943	0.0311015	chitin recognition protein	#N/A
Sscle15g106680	8.9136	8.00108	5.71205	7.09584	2.39623	4.06638	1.41286	2.40219	2.78819	-1.47941	0.0387005	mfs sugar	MFS Sugar
Sscle01g003500	8.03169	7.20945	8.23505	6.39378	10.7957	3.66406	2.82906	2.30882	3.01479	-1.47248	0.0275569	NA	#N/A
Sscle11g082960	66.7312	42.8513	25.2631	17.98	18.2152	33.7212	9.98067	10.8457	15.2217	-1.45648	0.02761	dna-binding protein	#N/A
Sscle08g068310	13.6063	18.32	18.1728	19.3828	9.24064	37.2432	5.59982	6.17577	9.27376	-1.45591	0.0246837	cytochrome p450	Cytochrome P450
Sscle12g089650	66.483	50.6691	81.028	17.9746	18.2097	50.3585	16.7017	14.3336	21.1884	-1.44497	0.0435179	formamidase	#N/A
Sscle05g042110	64.4161	55.7565	33.0235	26.8608	9.89534	25.1885	11.9931	10.2507	14.9682	-1.43115	0.046156	short-chain dehydrogenase reductase protein	#N/A
Sscle05g047190	32.484	32.6493	31.3128	10.9266	9.59358	11.6884	8.99251	6.60893	7.21292	-1.42611	0.0400576	urease	#N/A
Sscle04g032790	16.912	28.8432	15.6061	10.7705	10.9114	14.4018	3.81249	6.07698	9.09895	-1.42071	0.0298349	arsenic resistance protein	#N/A
Sscle06g054280	271.88	294.938	367.116	220.538	219.267	128.146	78.5646	116.4	81.2558	-1.42054	0.0142168	serine carboxypeptidase	Protein Degradation
Sscle05g043120	29.5959	21.2529	36.4143	15.7069	12.7299	37.8047	10.0078	11.9109	8.88735	-1.40295	0.0233789	NA	#N/A
Sscle16g108170	20703.3	20492.4	23075.8	18817.8	17078.6	34599.6	5739.9	10035	10244.6	-1.4017	0.0117065	polygalacturonase partial	Pectin Degradation
Sscle13g094420	18.7757	14.8708	15.2877	10.5507	16.0331	22.1695	5.36861	7.38167	6.63312	-1.40105	0.0102911	methyltransferase-like protein	#N/A
Sscle15g106690	49.8097	49.8378	60.7931	24.737	26.5348	30.8535	13.0379	20.7881	13.6366	-1.37616	0.0174252	glycoside hydrolase family 55 protein	#N/A
Sscle14g102210	132.538	118.032	188.592	69.7855	112.781	305.651	69.4756	62.5497	40.1522	-1.37471	0.048384	zinc-binding alcohol dehydrogenase	#N/A
Sscle01g004020	3190.13	3552.58	3582.66	2888.75	1768.79	1649.38	1082.95	1003.02	1036.55	-1.37234	0.0122957	NA	#N/A
Sscle03g024470	6.87166	6.26767	7.67066	3.17631	3.21787	3.23598	1.8739	2.19838	1.91372	-1.37006	0.01802	glycoside superfamily	FCW
Sscle02g016010	7.52638	10.1338	12.2185	11.983	8.09321	3.05203	3.7115	2.70446	3.45292	-1.36146	0.0460735	cytochrome-b5 reductase	#N/A
Sscle07g057050	11.8993	14.9711	11.8506	6.2116	8.18073	5.1615	2.51483	4.28981	4.613	-1.35176	0.0264455	NA	#N/A
Sscle11g086130	688.778	718.733	860.703	274.157	277.744	251.376	214.713	155.924	216.528	-1.345	0.0447918	NA	#N/A
Sscle13g093190	21.7772	26.0995	25.7638	17.1457	14.282	51.9665	7.73818	10.5253	12.3513	-1.32398	0.0359017	gag polymerase env	#N/A
Sscle05g046840	1481.25	1482.11	2952.12	1314.75	1114.88	1104.39	455.267	670.054	708.493	-1.32199	0.0209849	glycoside hydrolase family 28 protein	Pectin Degradation
Sscle13g096410	1.67359	1.12669	1.01119	0.380654	1.1569	1.30884	0.353699	0.567006	0.47115	-1.29934	0.0441916	polyketide synthase	Secondary Metabolism
Sscle08g066140	146.256	211.453	170.548	145.06	156.627	92.9735	52.4459	73.4037	61.874	-1.29262	0.00917844	mitochondrial dicarboxylate carrier	Other Transporters
Sscle07g058480	102.654	116.816	174.687	111.772	96.1423	112.999	37.2318	51.118	62.025	-1.28684	0.00791877	fad nad -binding protein	#N/A
Sscle04g034280	115.065	123.147	79.862	47.9135	42.8297	122.213	28.5581	41.0917	35.4387	-1.28407	0.0440993	NA	#N/A
Sscle04g036160	54.2043	49.4661	62.0607	36.4381	34.9719	25.827	16.8016	22.2041	15.5988	-1.27929	0.014114	amp-binding enzyme	#N/A
Sscle15g103820	23.7758	23.476	17.0645	17.6654	10.2266	14.462	6.36479	8.20163	8.03208	-1.27577	0.0188958	2-hydroxychromene-2-carboxylate isomerase	#N/A
Sscle09g071010	18.2768	23.49	31.3036	14.5496	18.7599	26.5296	8.25204	9.8511	11.0702	-1.25762	0.0107789	hydroxymethylglutaryl- synthase	#N/A
Sscle04g034230	142.193	92.8696	172.178	77.7163	80.4447	93.9141	40.1433	53.077	48.395	-1.2293	0.0150649	inositolphosphotransferase protein	#N/A
Sscle14g099230	24.5284	18.3478	27.2453	34.7134	21.9798	52.2194	14.3997	10.8704	13.2991	-1.21742	0.0246243	abc transporter	ABC Transporters
Sscle11g081820	196.991	204.594	223.341	103.205	107.95	170.517	52.3963	66.9732	99.0643	-1.21679	0.0306192	NA	#N/A
Sscle09g070070	218.071	192.609	192.06	104.605	109.731	115.639	55.5414	68.7152	76.8707	-1.18781	0.0220944	NA	#N/A
Sscle01g004450	5.37468	3.73506	6.13294	2.76039	1.67791	3.00559	1.50231	1.60733	2.01745	-1.18723	0.0374664	polyketide synthase	Secondary Metabolism
Sscle12g087440	20.5885	16.6327	15.8323	13.1119	13.2834	7.51397	6.0917	7.10214	6.1825	-1.18374	0.0307581	NA	#N/A
Sscle02g011940	88.364	94.239	143.975	86.3627	74.7921	71.8426	35.1313	53.9467	37.9303	-1.17192	0.0117065	integral membrane protein	Integral Membrane Proteins
Sscle14g099220	4.02058	4.81197	5.15297	4.26754	5.04394	4.89117	2.64357	2.40786	1.7607	-1.15525	0.0187193	NA	#N/A
Sscle01g006460	169.693	167.965	294.842	248.268	190.857	280.364	78.7053	100.857	130.663	-1.14587	0.016931	beta-lactamase family protein	#N/A
Sscle01g002960	464.051	489.778	496.314	455.876	402.329	346.117	204.823	253.539	161.118	-1.13778	0.00641366	peptidase s41 family protein	Protein Degradation
Sscle10g080690	935.862	781.703	743.801	505.001	592.96	999.091	260.321	385.417	419.231	-1.11133	0.0226902	glycoside hydrolase family 45 protein	#N/A
Sscle02g016040	39.9801	43.2411	32.2563	17.7396	13.7431	29.3019	11.7739	12.2936	17.2212	-1.10929	0.0406183	uncharacterized permease	Other Transporters
Sscle09g074510	112.001	143.411	178.166	97.902	99.1829	151.281	53.839	61.3151	72.7475	-1.08309	0.0132727	formate nitrite transporter	Other Transporters
Sscle09g073350	111.42	102.014	133.662	51.4448	61.1038	49.8132	40.9731	39.396	37.4314	-1.08206	0.0431092	ribonuclease t2	#N/A
Sscle12g090450	63.6431	79.1627	73.1783	44.3916	57.6819	72.9997	24.3389	34.8914	37.7677	-1.05874	0.0135854	major facilitator superfamily transporter	MFS Drug Resistance and Efflux
Sscle04g032800	47.0078	63.2932	32.959	24.2139	15.6104	31.5367	16.6553	17.2888	16.3475	-1.05399	0.0455017	NA	#N/A
Sscle16g108160	1690.87	1667.05	1929.07	1614.52	1441.9	2056.99	663.931	870.532	1043.07	-1.05143	0.0092846	carbohydrate esterase family 8 protein	Pectin Degradation
Sscle01g004000	98.2408	98.9685	129.896	90.0218	116.28	165.728	54.8188	56.2275	60.6197	-1.03219	0.0131071	mfs general substrate transporter	MFS Drug Resistance and Efflux
Sscle02g011720	193.851	211.38	195.26	120.629	133.217	176.869	64.9154	117.288	81.0911	-1.01388	0.0249438	extracellular proline-serine rich protein	#N/A
Sscle01g009080	13.4495	10.5636	15.5138	10.7067	9.03902	7.15828	5.21116	5.3161	6.73125	-1.01369	0.0403944	prolyl aminopeptidase	Protein Degradation
Sscle12g092040	34.7397	36.3804	40.7077	26.3383	32.9089	38.7401	15.2666	16.8818	22.2507	-1.01101	0.009781	mg2+ transporter zinc transport protein	Other Transporters
Sscle15g102790	17.0372	18.8914	20.0375	38.295	24.2475	22.86	56.1283	35.6516	49.8444	1.0177	0.0282452	NA	#N/A
Sscle03g031380	47.6942	64.2173	52.3947	110.649	103.305	71.4908	158.397	139.699	136.06	1.02034	0.037247	potassium voltage-dependent transporter	#N/A
Sscle08g063580	43.7109	53.5519	25.1342	30.7216	39.3808	41.319	92.879	87.0233	60.3822	1.03262	0.0293305	glycoside hydrolase family 3 protein	#N/A
Sscle06g054830	21.046	29.9114	11.6886	9.30781	9.42959	13.8684	36.3246	30.2498	28.9662	1.03372	0.0420677	alcohol dehydrogenase	#N/A
Sscle04g036810	4.2092	4.53394	5.8263	10.7226	6.78931	3.84047	13.1658	13.4309	10.7438	1.03713	0.0391903	acyl- dehydrogenase	#N/A
Sscle14g098280	221.969	231.125	145.657	141.362	143.212	291.636	442.219	326.06	452.144	1.03735	0.0310211	NA	#N/A
Sscle09g070210	27.3598	25.5034	21.0394	28.4819	33.9465	21.1226	69.165	46.736	47.5967	1.04086	0.0163083	NA	#N/A
Sscle03g030450	35.8351	37.2212	25.1948	52.164	66.0581	25.2226	80.4951	91.608	59.1849	1.05625	0.0376311	kynureninase 1	#N/A
Sscle12g089040	91.6235	92.5241	50.1332	84.1599	76.7349	83.5973	208.907	145.875	146.497	1.06444	0.0188221	protein-l-isoaspartate o-methyltransferase	#N/A
Sscle05g043100	9.3002	10.8525	3.81427	12.8329	8.00049	8.4855	17.2966	18.5806	16.1747	1.06503	0.0395257	NA	#N/A
Sscle04g037450	2.44405	3.29077	3.13242	2.59418	1.31406	2.97327	7.92014	6.49884	5.50442	1.08316	0.0391903	hypothetical protein SS1G_02829	#N/A
Sscle10g076710	20.8317	21.8156	36.1919	54.0498	46.0456	29.5662	67.9959	62.5451	78.7734	1.08549	0.0255309	monocarboxylate transporter	Other Membrane Components
Sscle11g083190	16.9783	8.57258	5.71205	13.5159	5.13477	13.5546	22.4264	24.4795	19.7165	1.09085	0.048348	NA	#N/A
Sscle04g039610	30.4804	35.1772	21.7649	45.0626	52.6757	35.7561	70.3996	79.3276	76.8194	1.1004	0.0171803	NA	#N/A
Sscle06g050380	29.1406	35.9664	44.8177	38.6632	74.4212	57.6071	124.712	78.0097	101.635	1.10949	0.0286751	NA	#N/A
Sscle02g018200	0.767246	1.29131	0.590005	1.52695	0.928158	0.700036	2.43227	2.35719	1.79997	1.11148	0.0411437	nonribosomal peptide synthase	Secondary Metabolism
Sscle08g067390	9.99546	8.52358	3.8432	11.6704	8.06118	6.3839	16.266	17.5992	14.6325	1.11385	0.0303487	beta transducin-like protein	#N/A
Sscle03g025360	30.4105	24.5675	20.0446	19.3671	23.8249	28.5393	53.6197	50.391	59.8469	1.11439	0.00791877	dtdp-d-glucose -dehydratase	#N/A
Sscle02g021040	99.2651	83.4658	95.651	199.974	145.734	121.992	221.52	250.09	331.389	1.1214	0.0330273	vanillyl-alcohol oxidase	#N/A
Sscle12g089640	46.7875	43.6911	44.1034	76.8951	92.5077	28.9183	123.602	133.575	81.4379	1.12751	0.0440993	coenzyme a transferase	#N/A
Sscle02g019080	57.5257	62.3417	45.3156	79.3025	92.2214	39.3649	153.898	148.754	101.842	1.12928	0.0299129	glycosyl hydrolase family 38	Mannans Degradation
Sscle06g049520	52.7359	41.6914	43.5298	72.4083	60.8696	62.2422	94.8887	121.834	155.364	1.13423	0.0136466	glycoside hydrolase family 55 protein	#N/A
Sscle06g054530	9.19485	9.90425	9.89905	8.78368	5.9324	6.71151	26.4283	19.4275	17.9473	1.13745	0.0288108	protein	#N/A
Sscle05g045300	64.5063	66.3247	80.2694	117.642	121.072	79.1875	149.466	197.486	230.026	1.1437	0.0146835	alpha beta-hydrolase	#N/A
Sscle11g083160	19.5747	13.9532	19.48	18.3327	16.7153	29.4164	41.3696	41.7062	54.2425	1.14381	0.0133474	mannosylphosphate transferase	#N/A
Sscle05g044550	291.249	276.973	267.822	324.272	315.374	128.222	621.559	538.35	563.439	1.14672	0.0243267	NA	#N/A
Sscle01g002250	4.21589	5.67644	6.48395	6.71228	5.82866	12.6388	17.8199	15.7116	14.1293	1.15982	0.0237507	NA	#N/A
Sscle09g069400	2.83766	4.77592	1.6366	3.38846	3.4328	5.82544	9.44555	8.56513	7.45605	1.16173	0.0419517	proline-specific permease	Other Membrane Components
Sscle06g051080	28.6991	23.1849	19.421	20.1049	33.3293	32.4695	67.2038	61.3797	50.8464	1.16791	0.0107789	nucleotide-diphospho-sugar transferase	#N/A
Sscle15g107070	3.6646	3.70062	1.76127	5.10523	5.91088	3.76153	10.2619	9.18469	6.87776	1.17526	0.0412552	NA	FCW
Sscle15g105280	10.946	8.33027	4.75765	9.09265	9.21162	6.51337	19.8144	19.803	14.5592	1.17603	0.0189793	glycoside hydrolase family 89 protein	FCW
Sscle01g003090	1677.67	3060.41	3204.46	3360.39	3840.81	1580.08	7480.11	5483.87	5098.8	1.17851	0.0247573	NA	#N/A
Sscle11g083600	70.5998	71.8733	29.7936	43.8652	59.715	85.6251	172.498	121.584	107.295	1.1804	0.0420677	NA	#N/A
Sscle11g082410	31.3513	24.624	25.1133	31.1972	27.3913	33.3724	63.2216	59.1437	83.112	1.18372	0.00806991	NA	#N/A
Sscle16g108820	6.84114	8.05978	4.60317	9.53053	8.2759	5.46162	20.9644	13.4588	15.5679	1.18629	0.0278225	NA	#N/A
Sscle10g080090	30.026	34.3639	21.9352	27.0898	20.9868	19.6336	66.5247	54.8094	54.9443	1.19262	0.00685765	ring finger protein	#N/A
Sscle06g054160	15.0031	10.1004	18.748	11.9435	27.2244	15.3999	42.0129	31.942	44.7007	1.20349	0.0210161	NA	#N/A
Sscle15g104090	223.171	223.471	219.207	261.264	195.109	96.6773	601.656	462.755	350.566	1.22016	0.0305745	pyruvate dehydrogenase e1 component beta subunit	#N/A
Sscle04g037680	12.5312	10.3831	14.8252	13.8125	15.548	12.313	38.9107	25.7701	34.1926	1.22554	0.0107789	NA	#N/A
Sscle14g100430	124.073	140.368	100.492	194.035	217.889	178.85	490.925	338.095	294.178	1.22636	0.0220458	NA	Cellulose Degradation
Sscle04g039600	32.6073	27.4845	13.4547	24.9025	22.2351	15.722	43.9811	74.7588	40.699	1.23043	0.0308548	c2h2 type zinc finger containing protein	Transription Factors
Sscle03g030460	100.224	118.851	73.5358	83.445	65.2564	77.1823	192.771	227.777	200.699	1.25216	0.0058085	methionine type	#N/A
Sscle11g085050	8.44185	11.3664	8.92608	10.0804	8.51027	14.4419	40.1427	24.5706	17.8242	1.25287	0.0477634	NA	#N/A
Sscle02g017660	6.96375	5.62576	5.89056	12.196	13.4788	9.53059	18.3967	25.9737	18.2975	1.25896	0.0200192	p-loop containing nucleoside triphosphate hydrolase	#N/A
Sscle09g071270	56.2671	78.7606	45.8392	97.5678	134.788	90.477	186.38	218.119	172.101	1.26964	0.0299129	glycoside hydrolase family 15 protein	Starch Degradation
Sscle10g076230	110.124	120.598	202.114	65.4577	108.945	64.3056	265.323	226.979	303.686	1.27454	0.0292718	acyl- n-acyltransferases	#N/A
Sscle09g069060	20.0062	19.1167	18.3623	27.7427	20.819	21.7867	56.6028	51.064	49.0545	1.28003	0.00229438	mfs sp general alpha glucoside:h+ symporter	MFS Sugar
Sscle06g051940	3.31336	1.48708	5.9452	5.27533	3.5629	4.03082	14.7053	10.4772	8.29141	1.28483	0.0440993	at hook domain-containing protein	#N/A
Sscle14g097450	8.34883	9.83604	9.22898	8.3078	9.25814	6.66528	23.8202	21.9374	19.6844	1.2866	0.00369612	transcription factor c2h2 protein	Transription Factors
Sscle14g101030	5.05778	6.81	1.94469	5.63688	6.52644	2.30736	9.94098	11.9949	9.4925	1.29219	0.0359838	vegetative incompatibility protein het-e-1	FCW
Sscle04g032670	10.6462	5.9727	2.72894	11.3002	7.15501	6.47574	19.6875	16.2584	15.6517	1.29502	0.0344574	fad-binding monooxygenase	#N/A
Sscle01g010280	90.5375	93.0314	56.7972	72.0741	84.5461	154.344	250.258	162.322	269.192	1.29738	0.0213333	NA	#N/A
Sscle06g054900	9.76046	7.80298	4.92561	9.22687	9.83957	11.1318	25.9139	21.701	16.5439	1.29894	0.0150649	NA	#N/A
Sscle11g084610	179.115	208.61	192.832	141.162	135.786	116.848	559.679	570.564	201.363	1.30385	0.0322869	4-hydroxyphenylpyruvate dioxygenase	#N/A
Sscle04g032180	182.649	122.963	223.688	263.876	229.139	487.603	686.248	552.762	544.668	1.30393	0.0340519	NA	#N/A
Sscle11g085820	4.71926	3.46593	4.61881	1.36613	2.07601	6.26306	9.79245	8.97218	10.4675	1.3101	0.0243267	major facilitator superfamily transporter	Other Membrane Components
Sscle03g023930	65.6742	37.7429	93.6149	31.8788	28.4204	58.4596	151.831	143.146	104.168	1.31376	0.0317889	indoleamine -dioxygenase family protein	#N/A
Sscle05g045720	17.2195	7.24529	5.79319	10.2809	6.94361	17.6749	21.8352	23.8991	36.1554	1.31672	0.0393383	alpha beta hydrolase fold protein	Lipid Degradation
Sscle05g040880	47.1537	67.7939	30.7294	94.1621	108.285	37.1894	130.904	166.795	122.098	1.31724	0.0407645	glycosyl hydrolase	Other Hydrolytic Enzymes
Sscle06g053510	26.1736	35.2411	32.8391	21.9326	31.1074	37.7065	100.151	73.9526	69.5476	1.31769	0.00685765	NA	#N/A
Sscle12g089930	173.136	167.366	85.3461	259.164	312.679	101.262	430.648	449.21	347.162	1.31895	0.0495092	sgnh hydrolase	Pectin Degradation
Sscle01g006640	26.7858	32.6307	16.6746	26.4003	34.9752	23.2756	106.48	56.3747	46.2023	1.32997	0.0319427	trna (guanine-n -)-methyltransferase	#N/A
Sscle08g065770	83.4117	65.5134	50.7796	154.937	151.358	60.2496	257.815	197.068	172.203	1.33025	0.023445	NA	#N/A
Sscle07g055470	16.9923	21.5332	10.761	9.54849	16.1224	13.6798	39.2918	27.153	48.7749	1.3337	0.0188958	NA	#N/A
Sscle06g050920	30.2133	28.1633	18.4678	14.8011	22.4922	23.3256	87.2663	56.621	41.2926	1.34285	0.0176248	NA	#N/A
Sscle03g026130	7.428	2.50034	4.28404	5.9132	8.98585	4.23582	18.4457	10.6097	15.5093	1.35076	0.0350597	NA	#N/A
Sscle04g038150	6.13487	6.19517	2.94853	9.76755	4.94767	5.59745	17.1794	14.7147	13.385	1.35411	0.0175982	transposase	Other Membrane Components
Sscle16g110880	3.28147	5.40015	2.24304	3.48304	4.11671	6.3207	11.3274	13.7565	7.32201	1.35483	0.0330616	NA	#N/A
Sscle13g094190	3.03062	2.44833	0.932207	3.37762	2.44415	1.9356	6.27689	6.07659	5.23287	1.35816	0.0225989	hypothetical protein SS1G_06637	#N/A
Sscle15g105520	81.0379	72.3035	35.2881	87.052	92.9155	71.2665	233.79	175.979	138.533	1.3623	0.0203491	g-protein coupled receptor	Integral Membrane Proteins
Sscle05g042160	3.67081	5.93103	1.69369	8.18221	2.36836	3.34925	12.7231	9.81361	8.95624	1.37119	0.037247	NA	#N/A
Sscle09g070590	105.539	121.16	87.9924	231.707	200.693	93.2525	416.981	306.34	294.82	1.3716	0.0230448	thiamine biosynthesis protein	#N/A
Sscle06g054600	28.6028	23.963	22.9728	43.5156	49.2111	66.6928	107.198	94.6932	83.7439	1.37641	0.0238682	NA	#N/A
Sscle05g043670	2.94808	1.9847	3.40056	4.69374	2.37758	2.68983	14.0187	9.534	7.46952	1.37781	0.0307581	NA	#N/A
Sscle02g018680	8.24918	8.54386	4.87964	3.03088	3.07054	12.1583	15.5565	16.417	20.365	1.39178	0.0247033	multicopper oxidase	#N/A
Sscle04g032200	21.3698	13.0787	10.4575	15.4653	15.6676	8.86263	48.448	36.8583	32.0856	1.39815	0.0161399	NA	#N/A
Sscle15g107270	6.06818	14.0065	3.33312	11.0416	4.19477	10.2823	17.5881	18.1291	24.0792	1.39828	0.0323981	NA	#N/A
Sscle15g104320	15.2943	6.33626	7.23763	11.2387	17.0787	17.1748	44.2581	30.4377	25.1716	1.40434	0.0293305	NA	#N/A
Sscle07g058360	10.7215	6.41596	7.32867	26.5536	21.1365	10.8693	24.1698	36.7279	37.7852	1.40657	0.0315073	myb dna-binding domain-containing protein	#N/A
Sscle11g086110	6.11013	7.31281	3.65449	3.24272	7.66535	16.7246	23.6743	17.1253	15.4175	1.40789	0.0384997	prenylcysteine oxidase	#N/A
Sscle02g022050	6.94187	8.01155	18.3025	9.4735	6.3983	7.23859	33.7435	20.5256	26.2433	1.41312	0.0205409	NA	#N/A
Sscle01g004200	10.4814	8.06433	3.45433	19.0718	12.0758	5.4647	23.4174	20.9836	27.5402	1.42069	0.0330616	effector 5	#N/A
Sscle15g104750	89.0017	101.399	56.1571	36.3341	84.6618	68.7121	192.439	197.79	185.885	1.42507	0.00788716	NA	Detoxification
Sscle01g011460	154.149	187.972	100.646	221.115	218.144	100.84	434.273	422.482	421.544	1.43201	0.0145433	cyclohexanone monooxygenase	#N/A
Sscle01g002510	1.03505	0.696815	0.795942	0.82397	0.834751	2.36095	4.70311	3.12416	3.20527	1.43427	0.0258593	oligopeptidase family protein	Protein Degradation
Sscle08g064350	17.4844	14.7135	9.52375	9.27917	30.5519	7.97637	47.5755	40.6802	24.0642	1.43919	0.0308548	flavin-binding monooxygenase	#N/A
Sscle11g084620	102.046	58.3473	97.8216	64.5433	45.095	43.3648	306.659	204.337	104.418	1.44158	0.0350217	NA	#N/A
Sscle10g077110	35.8817	36.2344	25.4701	79.1011	115.752	37.1456	132.271	141.926	100.756	1.44375	0.0395471	monosaccharide transporter	Other Transporters
Sscle01g000980	1.77853	1.19734	4.10303	2.83167	5.73744	2.4341	9.77287	8.43587	8.51183	1.44647	0.0202211	acyl- dehydrogenase domain-containing protein	#N/A
Sscle14g098400	3.96264	9.6038	6.09445	6.30906	10.2266	12.2927	21.9418	20.5041	23.0551	1.44928	0.0115404	zip zinc transporter	Other Transporters
Sscle01g008390	74.7496	82.5686	74.2239	108.035	69.0636	42.3776	305.985	239.626	112.437	1.45742	0.0233693	benzoate 4-monooxygenase cytochrome p450	Cytochrome P450
Sscle02g021640	6.14316	4.82497	1.96834	7.33556	4.95436	3.26959	12.6585	13.9068	10.4727	1.46025	0.0188958	NA	#N/A
Sscle08g062720	64.6779	29.8577	19.8947	61.7857	50.6714	94.4194	138.645	103.587	159.192	1.46471	0.0379869	NA	#N/A
Sscle12g088710	41.0993	45.7137	19.2378	28.4503	54.7628	42.3901	103.477	103.634	98.2639	1.47943	0.00923357	NA	#N/A
Sscle01g000990	51.0594	75.4015	48.1303	94.4055	116.894	168.313	194.238	240.762	272.03	1.48226	0.0271423	short-chain dehydrogenase reductase sdr	#N/A
Sscle13g096550	9.74925	9.37626	11.7811	28.8268	8.98585	48.2883	50.039	37.5343	54.8925	1.4834	0.0412552	glutathione s-transferase ii	Detoxification
Sscle01g002240	25.8547	28.0008	12.1021	21.477	48.0489	18.9744	77.8054	54.2882	61.4994	1.48603	0.0174252	glycosyl hydrolase	Other Hydrolytic Enzymes
Sscle01g000340	9.37693	2.52509	7.21076	8.95762	6.04988	10.2666	24.1772	23.4511	21.4704	1.49035	0.0137714	NA	#N/A
Sscle11g084830	481.135	536.832	218.486	468.183	473.366	627.811	1651.9	1195.5	1061.87	1.49147	0.0198603	glycogen phosphorylase	#N/A
Sscle14g101740	1.45423	2.44755	1.39786	1.15767	1.75923	0.995132	5.53214	5.01648	3.95751	1.49759	0.0116308	NA	#N/A
Sscle15g106190	3.83429	5.16264	1.76912	8.5466	4.94767	4.89777	14.7483	12.896	12.0897	1.49762	0.0197077	transposase	Other Membrane Components
Sscle13g095770	108.237	102.014	52.7141	114.885	256.054	210.677	295.849	257.469	525.454	1.50112	0.0441916	NA	#N/A
Sscle01g010520	17.4174	12.7029	13.3938	17.3318	16.388	41.7155	76.2279	55.3885	37.5925	1.50198	0.0243267	pap2 domain containing protein	#N/A
Sscle05g044000	34.0848	26.2246	55.4172	65.1212	50.2653	117.287	133.163	135.634	205.62	1.51358	0.0305745	NA	#N/A
Sscle03g025110	6.08559	7.16964	4.09479	33.9118	19.6317	10.4109	24.2759	30.997	29.4103	1.52478	0.041053	fmn-dependent dehydrogenase	#N/A
Sscle11g085560	171.162	249.027	103.551	382.294	367.669	256.827	503.518	720.905	888.811	1.52886	0.0395471	#NAME?	FCW
Sscle02g018960	12.0646	9.74654	9.27754	0	11.6759	13.2093	27.0274	24.4504	29.8887	1.53205	0.046182	NA	#N/A
Sscle02g018620	6.59979	15.9952	7.10524	19.9648	21.2905	10.839	35.5678	39.4144	28.3652	1.53916	0.0151603	glycosyl hydrolase	#N/A
Sscle08g063690	25.1263	33.8311	8.9178	30.7728	31.1754	14.1079	80.8793	54.5886	52.5986	1.53949	0.024478	NA	#N/A
Sscle03g030820	4.57338	1.0263	2.93073	6.06787	3.68836	1.39092	9.82656	8.70977	10.157	1.54776	0.0225989	mfs transporter	Other Transporters
Sscle02g016480	7.87402	8.24591	7.40061	13.9295	9.87821	7.98251	33.6521	30.7459	20.1967	1.55878	0.0101424	udp-glucose 4-epimerase	#N/A
Sscle04g032470	0	0	1.01151	2.09426	0	1.20015	3.61392	4.53748	3.45619	1.5609	0.0406304	NA	#N/A
Sscle07g058850	7.26962	22.8389	8.07482	20.5764	20.8456	15.4765	39.4337	41.9692	41.9923	1.56292	0.0122957	heme-binding peroxidase	Peroxidase
Sscle11g083940	12.8544	5.09051	7.55907	2.40777	2.43927	3.44953	23.9708	14.8351	12.6303	1.57163	0.0391903	NA	#N/A
Sscle10g076980	13.8952	17.7244	5.06145	17.4656	14.1553	6.00537	38.4856	32.9536	25.3924	1.57996	0.0204983	fungal specific transcription factor domain-containing protein	Transription Factors
Sscle06g054900	3.90544	3.94383	2.25243	4.6635	5.51194	8.4629	13.5157	16.3139	12.369	1.58726	0.0123447	NA	#N/A
Sscle13g096870	25.6498	30.1082	6.57481	14.6598	12.7299	27.0033	78.3944	50.6212	35.7963	1.59608	0.0410728	glucose-methanol-choline oxidoreductase	#N/A
Sscle10g075020	12.4546	12.577	12.77	19.8295	11.7185	17.0454	35.3152	33.5649	76.3582	1.59771	0.0200569	NA	#N/A
Sscle15g102920	13.5296	29.1468	11.4445	43.0819	19.6405	11.1099	70.6264	57.7556	41.3897	1.60778	0.0193141	pyridoxamine phosphate oxidase family protein	#N/A
Sscle04g038200	7.45724	6.02443	11.4691	9.49836	31.2736	13.608	37.5095	33.4416	41.9875	1.61555	0.0132286	NA	#N/A
Sscle06g054890	5.50165	2.11647	1.81316	5.00536	7.60628	5.73681	17.6071	13.5559	11.3581	1.62744	0.0226902	subtilisin-like serine protease	Protein Degradation
Sscle02g018530	13.7528	11.7838	11.5372	37.821	20.1663	36.5035	44.6552	64.6927	78.6076	1.63421	0.0204983	NA	#N/A
Sscle16g110420	2.51832	4.84396	2.21322	5.15509	5.22254	10.1756	17.8677	16.1333	9.58787	1.63598	0.0307581	mg2+ transporter -like zinc transport protein	Other Membrane Components
Sscle11g085220	11.7923	10.9159	7.93464	17.6015	34.4749	20.8461	46.4175	38.2949	57.2663	1.64149	0.014742	fad nad -binding protein	#N/A
Sscle12g091960	24.76	6.66756	18.0882	5.9132	11.9811	21.4615	63.5789	45.1079	36.9435	1.65057	0.0207493	ras family protein	Other Membrane Components
Sscle01g007660	3.77569	3.38916	1.93565	6.01142	6.09008	8.0382	24.2049	12.2105	14.4087	1.65923	0.0317889	NA	#N/A
Sscle08g063770	24.6392	16.5876	7.10524	17.1627	14.9034	29.5061	70.2986	53.1217	46.5321	1.67626	0.0159994	NA	#N/A
Sscle04g037960	16.5817	12.0218	5.88515	28.4311	34.9752	38.4047	66.0447	57.1997	54.5809	1.6842	0.0312733	mitochondrial phosphate carrier protein 2 protein	#N/A
Sscle04g040220	6.57687	7.08429	14.1611	4.18851	19.0949	13.2016	47.815	35.7326	24.4402	1.68988	0.0233693	g-protein coupled receptor	Integral Membrane Proteins
Sscle16g111090	11.9763	16.1253	5.33188	32.1143	46.7683	16.6783	42.7621	63.872	46.4922	1.69434	0.0393383	sugar transporter protein	MFS Sugar
Sscle13g096020	74.5955	78.7751	137.222	224.724	222.946	82.7407	403.557	380.15	418.632	1.69956	0.0216537	phenylacetate 2-hydroxylase	#N/A
Sscle04g039720	300.608	402.686	112.044	210.002	264.7	278.473	887.168	638.847	925.148	1.70171	0.0170035	nadh-quinone oxidoreductase	#N/A
Sscle12g087840	15.3283	20.6386	35.3619	17.432	28.2561	21.9773	110.606	78.8419	57.9476	1.70361	0.0113232	NA	#N/A
Sscle12g087340	35.4145	43.3486	14.8546	73.4711	76.1633	44.0621	155.815	126.098	107.756	1.70695	0.0243267	2-nitropropane dioxygenase	Detoxification
Sscle03g022990	1.15145	3.10072	2.65637	7.33308	18.5726	2.10117	18.0079	12.9091	13.1825	1.71757	0.0462893	dihydrodipicolinate synthetase family protein	#N/A
Sscle10g077930	2.84833	3.8351	3.28551	4.53493	4.59427	6.49704	15.9523	14.1242	14.9682	1.71949	0.00433255	NA	#N/A
Sscle15g105920	18.7708	16.0832	5.24892	10.8675	5.50484	7.78474	41.8344	28.6965	34.9089	1.72167	0.0139662	nad -binding rossmann-fold containing protein	#N/A
Sscle13g092820	2.14027	4.32262	0.822923	1.7038	3.45219	1.95278	7.46344	8.53661	11.2473	1.72223	0.0183075	NA	#N/A
Sscle02g017480	125.848	143.511	126.401	177.877	196.775	91.3902	601.146	498.077	328.019	1.72283	0.00473305	gpr fun34 family protein	Other Transporters
Sscle09g073550	3.29416	0	5.06634	10.4895	5.31337	6.01118	18.7972	20.5962	22.257	1.74147	0.0200192	NA	#N/A
Sscle08g067500	0	0	1.25028	0	0	0	7.21592	2.10321	3.3566	1.75237	0.0406304	NA	#N/A
Sscle09g071680	118.915	91.4921	22.2079	137.939	147.964	74.3984	346.458	223.781	245.817	1.75476	0.0460735	short chain dehydrogenase reductase	#N/A
Sscle07g062050	9.42358	12.6883	8.69596	30.0073	75.9997	13.7569	56.5614	58.1068	62.2557	1.75809	0.0243267	u1 snrnp splicing complex subunit	#N/A
Sscle01g002350	27.8127	38.7394	11.8001	48.8625	54.1426	43.7522	122.222	104.419	98.0983	1.75938	0.0187212	NA	Transription Factors
Sscle10g076360	6.34907	8.54864	4.88237	3.36953	6.82724	1.93096	21.4692	17.795	23.0376	1.76094	0.0107789	NA	#N/A
Sscle04g038370	14.8197	4.98845	7.12261	20.6456	92.6267	10.9862	54.6146	44.5316	45.7188	1.76386	0.0462893	NA	#N/A
Sscle06g054020	18.6746	25.1442	8.20605	33.9801	43.0308	34.0774	111.636	76.498	64.0891	1.76481	0.0225989	hypothetical protein SS1G_12535	#N/A
Sscle01g007130	70.5891	87.1235	31.6647	67.4325	60.7242	69.7726	242.176	186.431	202.477	1.76502	0.00641366	carbon-nitrogen hydrolase	Detoxification
Sscle11g082030	14.4691	3.54214	6.06906	16.7541	14.8516	14.4018	40.0312	35.1654	37.2775	1.77076	0.0115175	NA	#N/A
Sscle09g073890	15.8579	16.6069	16.2594	14.0267	26.9993	20.0955	88.9995	73.3172	39.0217	1.77906	0.00919654	o-acetylhomoserine -lyase	#N/A
Sscle08g067800	46.855	41.6109	64.3959	123.804	131.855	48.208	255.357	199.888	240.239	1.78549	0.0113232	zinc iron fungal plant	Other Transporters
Sscle04g035810	154.688	242.283	43.6972	201.049	193.495	149.778	576.449	368.897	502.432	1.78574	0.0299129	duf427 domain protein	#N/A
Sscle01g005870	49.3431	40.7198	23.2562	22.808	34.6597	17.4274	157.938	89.9107	77.5216	1.79644	0.0107789	gmc oxidoreductase	#N/A
Sscle03g030440	40.7848	41.1857	61.5199	108.641	94.2491	24.6888	219.053	277.913	112.904	1.8045	0.0328611	nad-specific glutamate dehydrogenase	#N/A
Sscle15g102330	2.48412	3.34471	1.59188	4.61423	10.017	3.02201	10.5	13.1215	13.2873	1.80506	0.0123447	NA	#N/A
Sscle08g065270	4.2092	9.06789	1.29473	2.68065	5.43144	3.07238	16.902	15.6089	10.9018	1.81221	0.0201283	c2h2 finger domain	#N/A
Sscle04g034200	25.3963	27.5456	22.7844	28.0794	21.6196	59.2162	130.754	99.1654	92.4152	1.81364	0.00641366	c6 zinc finger domain-containing protein	#N/A
Sscle09g073870	6.01314	3.23853	3.69924	3.19125	3.8796	6.21791	21.35	14.5199	13.8436	1.81541	0.0058085	plasma membrane atpase	Other Membrane Components
Sscle02g019520	18.6204	16.4259	9.38132	28.6239	27.9627	48.0385	106.795	69.0773	60.7352	1.82132	0.0211805	mynd finger family protein	#N/A
Sscle11g086300	7.01533	4.72286	5.39472	0	5.65776	3.20039	27.4288	25.7124	14.4831	1.823	0.0198038	NA	#N/A
Sscle12g088420	1.08469	0.730234	1.25117	1.29523	0.437393	0.989671	5.27254	2.51396	4.52956	1.82354	0.0183075	NA	#N/A
Sscle03g027590	16.0068	28.7363	3.07727	18.0519	19.3639	8.51936	44.5417	38.249	40.8067	1.8238	0.0328874	carboxylesterase	Lipid Degradation
Sscle01g002570	3.51655	6.02613	0.737506	4.58086	4.12515	7.8754	16.7557	13.6469	8.93985	1.82693	0.0468517	rna-dependent rna polymerase	#N/A
Sscle03g027420	22.8603	21.9857	18.835	57.1949	55.3094	46.185	126.65	95.4044	129.939	1.82933	0.00917844	NA	#N/A
Sscle01g011410	0	0	0	0	0	0	8.68893	8.86391	2.75577	1.8326	0.0393383	cytochrome p450	Cytochrome P450
Sscle01g001190	6.0371	4.06429	2.90154	3.60446	3.65162	10.328	14.0348	15.131	29.8842	1.83809	0.023944	mfs aflatoxin efflux	MFS Drug Resistance and Efflux
Sscle03g029210	26.9167	8.05372	39.0975	41.2679	24.1199	7.27669	49.5122	69.8533	131.159	1.86884	0.0393383	NA	#N/A
Sscle08g063080	23.2727	16.5381	14.4166	7.20482	4.1709	8.84751	57.2459	34.1472	44.7704	1.87635	0.0116308	subtilisin-like protein	Protein Degradation
Sscle06g054140	5.20368	5.60515	1.60063	4.97098	1.67867	2.8487	17.1562	11.4434	14.6495	1.8764	0.0115981	NA	#N/A
Sscle12g088590	2.9029	4.88572	0.558074	2.3109	4.68228	3.9729	15.1842	10.4831	8.9895	1.88016	0.0284637	NA	#N/A
Sscle10g079710	0	0	0	0	0	2.90456	7.40072	8.92243	7.7671	1.88708	0.0156898	NA	#N/A
Sscle06g052650	6.1598	9.12318	8.99997	24.5181	18.8776	12.9265	33.7173	38.9116	63.3531	1.88721	0.0107789	ferric reductase like transmembrane component	Integral Membrane Proteins
Sscle08g064250	2.50879	0	1.92924	2.6629	1.34887	2.28902	11.488	7.75278	5.02243	1.8912	0.0350597	mannan endo- -alpha-mannosidase	Mannans Degradation
Sscle09g074600	8.94869	12.0489	18.3505	75.9869	43.3019	5.44319	90.1489	76.5297	53.1841	1.89625	0.0376955	gnat family protein	#N/A
Sscle02g019850	3.04105	1.75482	1.33631	2.07504	1.40146	0.792758	8.63057	7.30575	5.5444	1.91102	0.00917844	NA	#N/A
Sscle15g102520	40.5036	35.2878	27.4825	102.421	103.761	199.994	263.853	202.902	286.184	1.92969	0.0315144	NA	#N/A
Sscle01g009270	0.919485	0	0.707075	0	1.4831	0	3.49787	3.76655	3.27883	1.93954	0.017207	monooxygenase fad-binding protein	#N/A
Sscle10g078440	2.16473	5.82936	6.65862	10.3396	17.4582	11.8506	50.3249	29.8696	27.2207	1.94255	0.0217409	NA	#N/A
Sscle01g007810	10.6764	13.3837	6.79451	46.3057	45.1301	9.06934	63.0228	69.0543	41.1806	1.94697	0.0367149	beta-galactosidase e	Hemicellulose Degradation
Sscle13g095280	0	1.11126	0	0	0	0	1.74428	1.60146	3.40779	1.94994	0.0327727	NA	#N/A
Sscle13g095130	1.61547	3.2627	0.62114	1.28603	3.90856	5.89582	9.9011	9.22975	12.2793	1.9566	0.0187193	membrane transporter protein	MFS Sugar
Sscle04g036180	13.6926	19.5536	1.91445	3.96372	5.35411	6.43584	32.7089	15.1183	33.0964	1.98263	0.0411813	glutamine synthetase	#N/A
Sscle01g003850	103.947	127.517	122.565	415.582	279.438	155.961	723.978	736.067	586.132	1.98524	0.0107789	NA	#N/A
Sscle03g030870	0.469427	1.26411	0.360985	2.24218	2.27152	1.71322	4.16681	5.36401	7.31252	1.98709	0.0211805	NA	#N/A
Sscle03g024290	25.2552	27.2037	14.5657	22.1154	26.4783	14.9778	57.378	85.2138	121.579	1.98791	0.00641366	extracellular serine-rich protein	#N/A
Sscle06g048870	3.06743	4.13011	1.17941	12.2094	4.94767	2.79873	30.1449	20.1706	10.3626	2.00223	0.0466582	nad -binding rossmann-fold containing protein	#N/A
Sscle09g070530	42.2686	47.0701	14.1747	22.2638	26.656	55.674	190.82	133.269	85.5929	2.01969	0.0188958	fatty acid oxygenase	Peroxidase
Sscle10g077920	31.4641	44.0591	27.0991	89.1694	100.486	41.9135	269.047	191.976	140.426	2.02586	0.0133557	NA	#N/A
Sscle05g040500	5.85385	5.6299	1.28616	2.6629	2.69774	3.05203	20.1481	15.8661	10.6727	2.04654	0.014114	murein transglycosylase	Pectin Degradation
Sscle04g034010	3.714	0	0.952009	0	0	2.2591	10.4657	7.47349	3.71758	2.04666	0.0381336	NA	#N/A
Sscle06g052290	14.737	11.6721	6.66624	23.4633	30.7616	11.8642	78.9631	81.4877	30.4244	2.05476	0.0215715	rhamnogalacturonase b	Pectin Degradation
Sscle15g103830	0	2.25694	1.289	0	0	1.52939	12.7533	6.86645	4.08975	2.06081	0.0296496	NA	#N/A
Sscle02g016390	16.4383	9.05447	8.0442	24.9824	25.3092	27.9514	79.1148	74.7476	55.5328	2.065	0.00891321	extracellular lipase	Lipid Degradation
Sscle04g037570	2.1085	2.83897	2.16189	3.35703	2.2673	5.7714	17.0819	14.8499	10.9484	2.06614	0.00641366	molybdenum cofactor sulfurase	#N/A
Sscle08g067100	0	0	0	0	0	0	3.39416	2.44413	1.41843	2.07299	0.0142624	had-like protein	#N/A
Sscle11g082740	2.19929	0.740303	2.53685	6.12775	0	5.51824	12.5497	9.95742	7.63616	2.07879	0.0376077	mitochondrial chaperone bcs1	#N/A
Sscle06g051050	0	0	0	0	0	0	4.88516	2.49177	2.41013	2.08028	0.0122957	cytochrome p450 family protein	Cytochrome P450
Sscle16g109730	9.88247	4.43538	7.59952	20.979	37.1936	12.0224	53.6069	53.266	74.1901	2.0841	0.0115175	NA	#N/A
Sscle04g033710	1.96284	0	0	0	0	7.16358	13.2746	6.34777	6.99936	2.09028	0.0393383	protein	#N/A
Sscle03g027640	47.3535	29.427	36.4143	75.3933	117.507	229.321	432.644	268.584	242.009	2.10817	0.0214374	NA	#N/A
Sscle01g003320	48.8105	77.4912	19.0475	125.269	148.059	39.2171	373.983	282.406	150.675	2.12307	0.0406304	cytochrome p450	Cytochrome P450
Sscle10g080180	5.27616	5.68322	4.86877	13.4406	10.2123	22.1442	58.4299	46.6387	25.548	2.14528	0.0188014	NA	#N/A
Sscle13g092460	9.35378	18.8914	13.1871	79.4266	75.4367	11.3792	112.68	91.7579	81.0468	2.14723	0.0200192	gdsl lipase acylhydrolase family protein	Lipid Degradation
Sscle08g067470	0	0	0	0	0	0	4.73487	3.51289	7.64503	2.15041	0.0107789	NA	#N/A
Sscle05g043730	0.653152	1.75886	0.502267	1.03991	4.21405	0	5.65958	7.18173	3.92269	2.1523	0.0339611	short-chain dehydrogenase	#N/A
Sscle02g016300	9.88247	13.3061	0.844391	6.993	10.6267	15.0279	39.451	25.331	38.3315	2.18132	0.0330273	thymine dioxygenase	#N/A
Sscle02g018210	0	0	1.87945	0	0	0	4.64878	6.58666	2.52286	2.18693	0.0188958	enoyl- hydratase	#N/A
Sscle13g095930	9.42358	8.88179	2.17399	10.5025	18.2399	8.59807	41.4253	41.0405	29.8898	2.19092	0.0109206	NA	FCW
Sscle01g006290	15.5076	13.92	30.6647	71.7191	48.8354	51.8801	118.611	163.508	171.995	2.19474	0.0116308	cytochrome p450	Cytochrome P450
Sscle08g062920	318.028	291.768	240.964	923.335	497.882	317.195	1576.54	1610.64	2373.18	2.21523	0.0100391	NA	#N/A
Sscle02g019040	14.6549	15.7855	11.2694	24.4992	35.4567	14.7082	86.7213	88.6256	68.2108	2.21815	0.00154906	glycoside hydrolase family 125 protein	Other Hydrolytic Enzymes
Sscle01g008900	1.28853	3.46985	1.98173	2.05152	4.15672	4.70262	19.6071	15.2793	14.51	2.22689	0.00433255	predicted protein	#N/A
Sscle01g004220	65.2997	83.1045	14.7893	42.7258	61.3202	43.6644	261.266	224.195	165.785	2.23057	0.016931	alpha- -mannosidase family	Mannans Degradation
Sscle03g030710	5.71277	5.28818	4.94219	5.68469	3.45544	2.60616	18.0348	25.557	23.3199	2.23194	0.0011625	NA	#N/A
Sscle10g078660	31.3081	40.0467	15.6491	54.8315	45.4491	38.5634	185.93	132.637	163.351	2.23327	0.00292669	NA	#N/A
Sscle11g081910	104.14	142.25	13.9274	43.2535	48.6883	92.2632	453.58	220.294	196.867	2.23514	0.0384002	NA	#N/A
Sscle12g088440	83.054	103.839	12.3825	14.8425	20.5046	75.0052	280.487	142.885	149.514	2.24127	0.0458744	alpha beta hydrolase fold family protein	Other Hydrolytic Enzymes
Sscle01g000330	1.80681	0	0.926279	2.87669	2.91433	0.549511	9.92824	7.40135	4.63442	2.26189	0.025749	NA	#N/A
Sscle06g053220	8.21915	6.03632	0.574585	8.32746	20.4884	2.72696	24.4766	25.4528	20.6144	2.26546	0.0335199	mfs transporter protein	MFS Sugar
Sscle04g039590	5.38386	3.95402	0.752751	0	2.36836	2.23283	12.3093	10.7633	6.88942	2.27191	0.0303487	NA	#N/A
Sscle07g056600	13.6515	13.7856	2.62446	5.43375	12.8446	28.0251	58.1834	37.0356	60.8503	2.27322	0.0183075	NA	#N/A
Sscle03g024880	115.029	159.009	86.0971	210.002	284.491	159.527	1211.31	801.535	436.668	2.27344	0.00917844	haloacid dehalogenase-like hydrolase	#N/A
Sscle08g064910	5.71097	10.2526	1.46389	9.09265	9.21162	3.47379	42.2439	27.9089	26.0815	2.27563	0.0115404	NA	#N/A
Sscle07g058100	38.7956	21.5089	29.8334	43.6009	29.4476	58.3012	224.271	164.825	166.611	2.28879	0.0012317	NA	#N/A
Sscle01g005570	5.71097	7.68948	2.92779	3.03088	6.14108	8.68449	41.4393	22.9838	33.5844	2.29162	0.00685765	NA	#N/A
Sscle01g001340	11.795	9.34192	10.6709	2.20933	10.072	9.49568	60.56	32.0117	45.5762	2.29426	0.0067577	major facilitator superfamily transporter	Other Transporters
Sscle01g007450	71.181	43.8594	29.6881	122.934	342.492	171.721	553.297	290.543	550.45	2.29931	0.0452618	family a g protein-coupled receptor-like protein	Other Transporters
Sscle01g011550	7.96335	16.3385	1.45803	10.8675	9.17474	8.30373	37.9875	43.8214	22.8456	2.3156	0.0220944	glycoside hydrolase family 31 protein	Starch Degradation
Sscle12g090480	21.9366	12.4961	15.5714	22.8363	24.4959	43.8789	136.944	90.9517	115.278	2.31567	0.00256901	acyltransferase family protein	#N/A
Sscle04g035890	33.3979	26.981	23.4813	113.944	92.3482	13.0595	211.752	177.133	136.467	2.31803	0.0171452	NA	#N/A
Sscle09g070690	15.1175	19.1575	8.20605	69.376	74.5867	12.1705	81.9417	118.677	105.647	2.31832	0.0188958	aldose 1-epimerase	#N/A
Sscle03g023780	70.8999	97.3342	18.7083	190.351	176.024	116.06	313.492	472.664	572.443	2.32676	0.0452618	lipase 4	Lipid Degradation
Sscle05g044370	0	0	0	0	0	0	18.6191	15.1953	7.44057	2.33155	0.0107789	predicted protein	#N/A
Sscle10g076500	16.7527	24.0118	9.14255	56.7869	55.7866	22.6813	147.219	138.299	79.5171	2.33491	0.0148146	transcriptional activator xlnr	Transription Factors
Sscle04g037170	5.63885	4.14129	2.75941	14.691	52.918	7.01575	45.7189	34.5929	36.8482	2.34612	0.0212718	catalase 1 protein	#N/A
Sscle15g104240	0	0	0	2.65703	2.6918	4.56796	12.6971	8.6352	8.45669	2.35243	0.0243034	NA	#N/A
Sscle08g063890	5.91919	7.96982	4.55179	9.42416	0	16.202	68.8036	33.1803	57.7678	2.36457	0.0107789	NA	#N/A
Sscle04g035050	26.9459	25.6101	10.97	22.7126	23.0098	33.2627	132.656	131.226	96.385	2.3669	0.00186234	myb dna-binding domain protein	#N/A
Sscle02g012180	241.503	280.538	54.6215	188.483	190.949	371.566	1066.83	613.58	1411.31	2.37138	0.0180668	NA	#N/A
Sscle02g015110	28.2181	27.5456	2.71243	15.7245	4.55149	22.5279	69.6259	60.6856	62.7576	2.37408	0.0238682	alpha-galactosidase a	Hemicellulose Degradation
Sscle12g091800	0	0	0.605644	0	0	0	3.32899	1.35841	4.73007	2.38873	0.0152979	mfs fhs l-fucose permease	Other Membrane Components
Sscle04g039120	1.09488	0	0	0	3.53201	0	5.09067	4.01291	6.57561	2.40044	0.0199861	NA	#N/A
Sscle01g010800	0	3.38916	0.967823	0	2.03003	0	7.44766	7.32629	6.85005	2.40082	0.0131917	tlc domain-containing protein	Integral Membrane Proteins
Sscle02g019440	53.9507	63.1664	13.5286	182.998	208.093	68.4865	312.317	311.021	395.556	2.40885	0.0410766	short chain dehydrogenase	#N/A
Sscle01g011430	0	0	0	0	0	2.0948	12.1307	7.42496	6.89443	2.42509	0.00806991	cytochrome p450 alkane hydroxylase	Cytochrome P450
Sscle08g066940	28.0198	34.7088	3.44751	51.7492	59.6575	37.8366	160.835	141.118	93.1857	2.42945	0.0371432	NA	#N/A
Sscle07g061080	17.3178	27.6894	11.6526	189.56	151.886	18.7635	157.38	211.887	157.23	2.43488	0.0411437	arabinogalactan endo- -beta-galactosidase	Arabinogalactans
Sscle08g068500	536.36	1111.04	114.411	642.958	673.553	585.197	3995.98	2501.72	2245.36	2.43633	0.0339611	NA	#N/A
Sscle01g002020	9.11618	12.2744	1.55783	58.0568	55.5489	10.166	68.7166	61.3651	57.2212	2.43818	0.0411437	glycoside hydrolase family 105 protein	Pectin Degradation
Sscle02g015800	5.45076	3.66956	0	4.33918	0	2.48664	29.9514	18.8028	13.2991	2.44763	0.0176248	NA	#N/A
Sscle09g069940	14.6643	32.9077	11.2767	116.738	106.439	109.268	259.815	265.574	160.087	2.45813	0.0293305	NA	#N/A
Sscle07g061110	0	1.88217	0	0	0	1.91315	3.5452	6.17834	3.01711	2.45907	0.0254178	NA	#N/A
Sscle04g036740	0	0	1.49776	1.5505	6.28316	1.77708	9.05589	5.87889	14.6219	2.48588	0.0296496	7-dehydrosterol-delta 7-reductase	Other Membrane Components
Sscle02g012929	2.76517	3.72313	4.25277	0	0	7.56882	34.4794	27.4236	15.0501	2.48786	0.0115981	NA	#N/A
Sscle07g055710	16.7835	16.1414	11.0626	11.4521	19.3366	10.9381	161.138	93.5639	42.7493	2.49491	0.0213333	NA	#N/A
Sscle06g053560	0	1.27199	0	3.00821	3.04757	1.7239	9.58352	5.09193	10.6382	2.50125	0.0301618	subtilisin-like protein	#N/A
Sscle12g087320	36.5641	39.5465	47.016	20.0412	31.9054	247.747	264.383	210.39	441.443	2.50528	0.0327727	NA	#N/A
Sscle04g032340	14.9734	22.1769	5.75721	14.3039	7.2455	46.45	129.112	98.4615	55.0805	2.51013	0.0148146	NA	#N/A
Sscle10g079820	26.3075	21.2529	8.09208	41.8851	25.4599	28.8035	156.233	131.02	114.548	2.51849	0.00299782	NA	#N/A
Sscle02g020930	16.035	17.542	3.0827	59.0381	32.33	13.716	61.2117	101.985	99.8769	2.51934	0.0199861	NA	#N/A
Sscle05g043650	2.30291	1.55036	0.885455	0	3.71451	3.15176	18.9813	12.1643	10.3731	2.53752	0.00917844	NA	#N/A
Sscle07g056480	1.06114	2.14315	2.44802	1.68948	2.56738	1.45228	20.2959	13.1549	7.46836	2.53993	0.0112271	kinase domain containing protein	Protein Signalling
Sscle15g103880	5.82812	3.92361	2.24088	0	0	10.6352	27.098	11.9371	57.9729	2.54313	0.0429714	NA	#N/A
Sscle04g032060	5.1629	11.2962	3.97022	49.3203	53.0884	10.0101	83.8813	73.6045	51.5981	2.55214	0.0225989	fad binding domain protein	#N/A
Sscle01g010160	12.8106	18.4807	9.14757	20.3962	33.9465	15.8628	105.396	88.7767	95.4853	2.55382	0.000937489	uncharacterized serine-rich protein	#N/A
Sscle04g039640	35.2398	83.0344	10.1621	49.0933	28.4204	156.745	511.096	174.746	205.856	2.56199	0.0322189	NA	#N/A
Sscle11g083370	19.1006	21.4315	14.6881	48.1503	41.0782	39.2116	149.36	164.722	172.37	2.56424	0.00129951	NA	#N/A
Sscle02g019140	3.44389	0	1.32416	2.74157	11.1098	34.5643	40.759	37.1248	19.3906	2.56708	0.0411813	NA	#N/A
Sscle02g018640	49.556	59.3103	6.77476	69.2566	77.2678	69.3295	399.264	300.581	134.137	2.58586	0.0462893	NA	#N/A
Sscle01g007770	0.45587	0.613801	0	0	0	0	4.91357	2.35883	1.11226	2.60454	0.0287593	NA	#N/A
Sscle11g084140	2.04772	1.03392	1.37784	2.03766	1.65145	3.73668	20.9893	11.9201	7.54224	2.60554	0.010157	nfx1-type zinc finger-containing protein 1	#N/A
Sscle08g065840	7.40984	8.72978	4.27357	23.595	19.4217	15.2117	45.2186	54.1169	118.73	2.6084	0.0114489	ribosomal protein s17	#N/A
Sscle12g088370	22.284	38.187	8.56808	69.3457	62.084	43.4364	143.427	169.027	259.872	2.60981	0.0123447	ribosomal protein s17	#N/A
Sscle16g109390	2.54247	0	5.8654	36.4316	94.3212	20.8777	92.9583	75.6449	56.3064	2.61104	0.0468073	NA	#N/A
Sscle10g077440	0.729919	0.982791	2.8065	22.0805	28.2561	8.65771	26.6874	34.936	33.426	2.61707	0.0326849	sugar transporter family protein	MFS Sugar
Sscle12g091940	42.092	56.6743	50.8645	143.606	77.5921	27.432	200.791	298.177	780.958	2.61926	0.0188958	NA	#N/A
Sscle07g059620	4.71179	5.07531	0.724664	0	0	4.29904	11.7504	11.1744	17.5094	2.62464	0.0163083	alpha beta-hydrolase	Lipid Degradation
Sscle08g068530	82.6534	35.035	65.3251	24.3695	22.2195	40.4995	249.406	188.429	467.816	2.65499	0.00532675	gamma-glutamyltransferase	#N/A
Sscle05g043820	0	5.86286	2.2323	4.62181	2.34114	9.27011	28.528	26.2861	17.979	2.65755	0.0132286	NA	#N/A
Sscle05g043810	6.24442	8.40773	1.60063	9.94197	13.4294	3.79827	63.346	51.1588	28.5177	2.67256	0.0115167	NA	#N/A
Sscle12g088720	13.2743	21.9976	11.7782	55.2748	62.5861	36.3344	127.754	131.428	262.165	2.67679	0.00917844	polygalacturonase partial	Pectin Degradation
Sscle15g106590	29.1406	49.699	2.98784	51.0354	50.1364	20.3841	182.706	128.795	107.013	2.67941	0.0303487	alpha- - subfamily	Mannans Degradation
Sscle07g059630	7.12848	2.7423	0	0	0	0.929147	7.96319	10.0995	10.1297	2.68193	0.0184627	NA	#N/A
Sscle02g012940	9.96916	13.4229	3.83309	7.93613	0	27.2876	92.7037	79.5253	50.5176	2.68944	0.00950929	NA	#N/A
Sscle03g025350	3.09669	5.55933	1.58755	4.93035	6.65981	3.76722	33.5956	23.8125	28.672	2.69186	0.00205667	solute carrier family 35 member e3	Integral Membrane Proteins
Sscle14g099190	6.24038	9.88505	1.97597	52.0155	52.6961	10.7176	65.3997	71.3861	64.485	2.70405	0.0393383	carboxylesterase type b	Protein Signalling
Sscle02g016000	3.18343	2.85753	1.63202	13.5159	23.9623	5.32503	39.3584	40.0366	25.7907	2.74196	0.0114489	alpha-l-rhamnosidase a	Pectin Degradation
Sscle01g008460	10.4814	20.8328	3.07051	80.2605	80.5056	21.8588	114.239	125.902	123.369	2.7457	0.0440993	glycoside hydrolase family 3 protein	Other Hydrolytic Enzymes
Sscle02g016510	10.9373	8.70196	7.26375	11.873	4.00943	19.5048	86.6816	59.7018	60.9285	2.75565	0.00143699	extracellular serine-rich protein	#N/A
Sscle01g008950	0	2.13418	0	0	0	0	3.68488	4.10082	22.9063	2.75706	0.0416978	NA	#N/A
Sscle14g100380	0	0	0	0	0	1.95278	20.8072	11.9974	4.41857	2.76683	0.0194994	NA	#N/A
Sscle09g074490	2.48412	0	2.86539	17.7978	88.1497	18.1321	60.6374	54.0927	42.4262	2.77087	0.0478147	alcohol dehydrogenase	#N/A
Sscle02g015930	48.9177	70.4599	36.7424	498.094	317.446	102.759	786.438	654.868	773.76	2.78451	0.0367098	carbohydrate esterase family 8 protein	Pectin Degradation
Sscle12g090650	10.6849	22.2338	7.46961	21.6514	20.3679	14.1802	88.0686	107.015	106.648	2.7868	0.00066944	NA	#N/A
Sscle14g100390	0	0	0	0	0	0	13.4799	7.50073	4.71574	2.7936	0.0067577	protein	#N/A
Sscle03g026560	4.21505	9.22238	1.2155	4.19434	5.09906	7.69163	46.8793	37.1455	18.3927	2.80285	0.011284	alpha- -mannosidase	Mannans Degradation
Sscle09g069450	0	0	1.17466	0	2.46386	2.78744	9.03929	10.5387	16.3413	2.80479	0.0067577	NA	#N/A
Sscle11g084130	12.0051	17.9602	28.7212	25.485	55.9401	34.0774	316.303	220.867	92.128	2.80802	0.00862165	NA	#N/A
Sscle07g056620	5.29089	4.27432	2.44119	1.68477	0	8.68934	41.8203	19.8483	19.4628	2.82805	0.0137819	mfs multidrug transporter	MFS Drug Resistance and Efflux
Sscle04g034000	0	0	1.58323	0	0	1.25233	11.0231	6.06641	2.31844	2.84136	0.0301974	major facilitator superfamily transporter	MFS Drug Resistance and Efflux
Sscle14g101650	9.1899	16.9565	3.66434	37.3918	36.234	8.07431	111.569	94.3697	62.4111	2.87326	0.0135854	nad transhydrogenase	#N/A
Sscle06g048730	0.720205	2.90914	1.10766	30.96	5.80834	1.31423	33.6384	25.9309	15.4092	2.87716	0.0256193	arabinanase levansucrase invertase	Other Hydrolytic Enzymes
Sscle12g090660	10.3082	6.93971	6.93607	26.6697	18.7052	23.5131	87.1427	109.455	110.518	2.88573	0.00149183	short chain dehydrogenase	#N/A
Sscle02g014940	0	1.05386	1.80567	3.73851	5.0499	3.57069	22.9931	16.3687	12.4864	2.90446	0.0116308	NA	#N/A
Sscle15g106530	28.2593	31.8793	26.4298	65.6651	67.7562	329.615	342.04	372.476	676.872	2.9151	0.0292133	cytochrome p450	Cytochrome P450
Sscle08g063010	44.2692	58.6286	41.8556	122.478	112.375	40.3912	953.539	715.044	154.728	2.95657	0.0115981	carbohydrate-binding module family 1 protein	#N/A
Sscle03g027510	0	0	0	0	3.03495	0.572256	8.61598	5.27369	2.35426	2.96094	0.0255714	NA	#N/A
Sscle01g008520	3.42314	1.53635	0	3.63341	7.3619	3.12328	28.2147	18.9426	19.4879	2.96296	0.0109119	nitrilase protein	#N/A
Sscle03g024510	3.05506	20.5673	4.69863	34.0486	54.2049	30.6618	200.801	99.4586	129.583	2.9918	0.0133798	NA	#N/A
Sscle03g029190	0	0	0	0	0	0	5.63402	7.86496	6.05656	2.99301	0.000937489	2og-fe oxygenase	#N/A
Sscle14g101120	0	0	0	8.82653	2.98067	0	15.2314	14.7413	12.1388	2.99406	0.0116308	NA	#N/A
Sscle14g098880	5.54382	6.22035	2.13157	0	7.45168	6.74425	60.7302	37.65	15.6071	2.99612	0.0293305	ricin b-like lectin	#N/A
Sscle01g000230	2.21106	5.95411	1.13352	16.4281	5.94394	5.37965	56.5421	42.7441	21.8553	3.03155	0.0119249	NA	#N/A
Sscle16g109960	0	1.9847	0	0	0	2.68983	18.3801	13.3476	5.80963	3.04269	0.0137714	NA	#N/A
Sscle11g084340	12.2668	16.5165	1.66466	31.0189	34.9164	65.8367	137.86	141.88	104.143	3.04686	0.0315073	NA	#N/A
Sscle08g064550	1.90366	0.854386	0.487964	2.02059	6.14108	1.15793	16.4953	16.0066	14.6485	3.04989	0.00256901	mfs general substrate transporter	MFS Drug Resistance and Efflux
Sscle02g014250	2.14431	2.88718	1.64895	25.0363	25.3638	5.21725	57.1011	60.5625	27.6346	3.05531	0.0163301	allantoate permease protein	Other Transporters
Sscle10g076940	12.749	9.80901	4.20166	20.2982	47.0029	16.6174	186.299	126.046	72.1243	3.05979	0.00917844	protein	#N/A
Sscle03g022770	3.76735	10.7086	1.28758	29.9907	37.8101	6.11081	71.8349	70.3033	40.4595	3.07871	0.0214374	glycoside hydrolase family 31 protein	Starch Degradation
Sscle06g048880	8.75636	9.92834	1.77199	64.5704	69.8753	12.6147	102.562	113.371	86.4949	3.08964	0.0330616	NA	#N/A
Sscle14g101940	2.16473	1.45734	0	0	0	1.9751	13.725	18.2018	5.6879	3.09472	0.0151603	extracellular dioxygenase	#N/A
Sscle15g106490	3.62168	0.975275	8.35511	11.5324	16.3566	87.8976	56.3345	96.5103	136.352	3.11484	0.0303487	fad binding domain protein	Secondary Metabolism
Sscle05g046250	110.144	147.178	19.2499	17.2707	22.8803	274.839	688.465	502.82	442.88	3.11999	0.0376955	beta- -glucan-binding protein	Cellulose Degradation
Sscle05g044820	9.89259	7.05164	4.02739	52.81	46.9307	20.1758	178.203	164.729	61.8155	3.13925	0.0161399	NA	#N/A
Sscle09g074520	12.7255	25.0421	8.28027	91.9525	71.0509	31.2597	139.437	193.529	416.672	3.14833	0.0119249	NA	#N/A
Sscle01g008580	18.3674	23.1849	7.94495	12.794	9.25814	56.5597	214.47	153.944	125.392	3.15026	0.00327729	d-mandelate protein	#N/A
Sscle02g013890	2.70591	21.8601	4.16164	38.7737	48.0101	12.3444	205.303	136.513	75.1616	3.16102	0.0156898	NA	#N/A
Sscle05g043720	0	3.25922	0	3.85397	3.90439	3.31287	29.9274	19.3096	12.7206	3.18747	0.0153847	NA	#N/A
Sscle05g041050	1.53995	4.1469	1.18421	22.0663	14.9034	4.21515	45.2385	50.7976	57.8039	3.1897	0.00695199	NA	#N/A
Sscle01g008210	4.33772	3.89365	0.555944	6.90625	5.83051	8.5751	72.8812	42.0842	17.9104	3.19023	0.0221871	mfs lactose	MFS Sugar
Sscle05g042460	1.36269	1.83478	0	0	2.19798	2.48664	19.5836	17.9214	12.5318	3.19032	0.00369612	NA	#N/A
Sscle10g076830	1.2482	3.36124	0.959851	7.94921	8.05321	2.84714	37.7229	35.7915	19.7952	3.21279	0.0067577	amino acid	Amino Acid Transporters
Sscle08g066850	0.644996	0.578966	0	0.342308	3.46786	1.56932	9.86012	9.36338	3.06669	3.22585	0.0354864	glycoside hydrolase family 18 protein	FCW
Sscle15g106520	7.4038	14.9532	4.74454	53.0454	33.836	129.475	175.511	175.587	273.279	3.25454	0.0188958	polyketide enoylreductase	#N/A
Sscle05g042390	1.99383	5.36914	3.06647	6.34891	6.43197	21.8301	57.3078	56.7423	92.8026	3.26711	0.00327729	NA	#N/A
Sscle04g037560	0	0	0	0	0	0	11.7164	10.9563	5.20235	3.27068	0.00229438	NA	#N/A
Sscle02g021810	2.57269	0.865991	1.48378	8.19214	6.22449	7.62878	54.2358	43.68	21.0037	3.30273	0.00917844	transcription factor cys6	Transription Factors
Sscle05g047520	4.79529	6.45657	0	15.2695	247.509	13.1257	114.52	95.1147	233.096	3.30662	0.0356627	predicted protein	Other Membrane Components
Sscle02g013530	1.44867	0.975275	0	3.45973	3.505	0	20.5131	15.4604	5.98154	3.32278	0.0258703	mfs transporter protein	MFS Sugar
Sscle14g101100	1.97306	2.65661	0	28.2725	25.4599	3.60044	72.9735	69.7637	31.8463	3.33671	0.0241105	mfs general substrate transporter	MFS Sugar
Sscle10g076340	2.39765	5.38047	1.22918	29.2666	32.2277	1.45841	50.3345	67.8899	40.1993	3.33796	0.0146835	major facilitator superfamily transporter	MFS Sugar
Sscle09g074610	12.6076	25.0588	2.77003	67.8659	49.3866	6.57323	189.561	173.186	76.8453	3.33943	0.0189793	flavin-binding monooxygenase-like protein	#N/A
Sscle14g098170	167.263	54.7806	88.9935	14.3949	32.0831	268.1	797.757	609.928	1018.8	3.33966	0.0189793	NA	#N/A
Sscle01g000220	0.206333	0.55563	0.158668	0.657022	0.332809	0	4.88398	4.13711	2.28477	3.34667	0.0067577	p-loop containing nucleoside triphosphate hydrolase protein	#N/A
Sscle03g030000	2.02582	13.6382	5.45242	8.06345	3.26758	10.166	107.463	50.6645	55.8905	3.34731	0.00360276	alpha beta hydrolase fold protein	#N/A
Sscle02g018600	7.83291	19.1755	2.73792	90.6987	99.9253	14.9432	164.037	182.079	140.46	3.35266	0.0225989	mfs general substrate transporter	MFS Sugar
Sscle03g028310	2.86681	2.2057	3.77922	12.3889	44.2589	32.5091	93.3916	69.0481	107.916	3.38923	0.014479	NA	#N/A
Sscle14g097180	0.762229	2.05259	0	3.64072	3.68836	1.39092	23.3582	17.5839	13.5903	3.39226	0.00788716	mfs general substrate transporter	Other Transporters
Sscle15g106540	44.2652	52.6701	61.7461	152.426	88.0027	829.354	777.127	903.969	2457.16	3.41947	0.0326849	cytochrome p40 monooxygenase	Cytochrome P450
Sscle15g106460	6.46188	2.17513	2.48456	5.1441	9.11996	75.9087	52.2368	78.7141	157.357	3.43219	0.0192349	11 protein	#N/A
Sscle05g043850	0	0	0	0.841208	0	0	6.69978	5.35384	1.88407	3.44041	0.0107789	NA	#N/A
Sscle09g069600	14.9145	25.4365	6.88145	64.9055	40.0943	15.4224	149.618	176.64	361.466	3.445	0.00458555	NA	#N/A
Sscle01g010410	4.16294	8.40773	4.80189	11.599	10.9114	3.79827	60.4866	75.9529	76.8609	3.45175	0.00017883	glycoside hydrolase family 55 protein	FCW
Sscle03g030980	2.24957	1.21156	2.42186	5.7306	9.43407	3.69452	84.6264	42.5833	15.8748	3.45661	0.0152979	glycoside hydrolase family 3 protein	Cellulose Degradation
Sscle03g028440	2.0701	4.18089	0	19.7753	18.3645	4.72189	50.3124	42.8457	50.8959	3.4911	0.0152189	covalently-linked cell wall protein	#N/A
Sscle05g042560	3.36736	1.13349	5.17893	25.4662	14.9365	103.693	98.9214	97.6465	188.175	3.4997	0.0221871	cyclohexanone monooxygenase	#N/A
Sscle16g110780	5.28597	0	12.1946	2.80533	2.84204	17.684	92.351	44.8261	72.0909	3.50191	0.00772666	cytochrome p450	Cytochrome P450
Sscle06g051850	0.501261	0.506188	0.674563	0.598557	0.404259	1.71506	9.56087	7.02461	9.45475	3.50726	0.000351047	polyketide synthase	Secondary Metabolism
Sscle05g042570	7.78414	5.24043	21.9484	37.1802	43.9445	325.52	237.171	322.503	568.303	3.508	0.0270246	NA	#N/A
Sscle05g045730	14.2954	21.6539	2.74825	39.8304	17.2935	21.1951	262.846	185.694	102.288	3.51346	0.00733708	NA	#N/A
Sscle06g049140	2.39008	7.24072	0.459487	0.951335	2.89134	9.8132	45.4613	29.6296	27.9237	3.51991	0.0067577	NA	#N/A
Sscle03g024550	0.450986	0.607225	2.08082	28.7212	132.391	5.76071	55.6624	58.8252	45.5371	3.52216	0.0410401	protein lea- isoform k protein	#N/A
Sscle02g021110	7.7026	13.1996	5.38475	129.325	119.723	12.7779	205.113	219.812	198.052	3.52906	0.0174189	mfs maltose	MFS Sugar
Sscle14g100310	9.23971	7.10897	6.0902	4.20311	4.2581	12.0433	133.623	93.0578	59.9509	3.54164	0.00125314	NA	#N/A
Sscle14g101110	8.55786	15.3635	2.19364	99.9188	96.6249	8.84928	194.73	156.707	130.847	3.55544	0.0244855	NA	#N/A
Sscle08g065260	0	3.24885	1.85551	0	0	1.10077	34.9316	15.3465	9.73646	3.55917	0.0107789	NA	#N/A
Sscle05g045810	59.777	170.669	15.5073	244.24	257.89	215.534	1466.54	1402.44	1177.86	3.57862	0.0275569	cytochrome p450 family protein	Cytochrome P450
Sscle05g043830	36.1938	51.9815	7.42203	65.3088	46.7035	52.8371	452.327	399.529	383.118	3.5928	0.00220366	NA	#N/A
Sscle15g106500	5.65415	3.80648	9.78296	16.8791	29.6399	206.999	165.054	207.996	330.026	3.63129	0.022756	cytochrome p450 monooxygenase protein	Cytochrome P450
Sscle04g035440	11.7163	26.2922	1.00108	116.069	90.2908	15.4411	197.267	176.26	217.694	3.6398	0.0237507	glycoside hydrolase family 28 protein	Pectin Degradation
Sscle08g064050	4.46556	12.0252	1.14466	67.5429	63.6247	1.35812	85.8822	112.002	68.8639	3.64266	0.0238682	mfs transporter	MFS Sugar
Sscle02g020840	17.9175	17.232	13.7784	40.7531	49.5436	25.6897	848.228	424.377	84.5499	3.65482	0.0258593	NA	#N/A
Sscle06g051870	27.4046	43.4101	8.67746	17.9661	26.0016	64.7161	440.172	232.859	368.806	3.6631	0.00198608	NA	#N/A
Sscle06g051860	7.11414	2.39469	10.9414	2.83167	2.86872	4.86821	131.934	55.9835	59.7497	3.6838	0.00276065	NA	#N/A
Sscle05g045320	19.7493	15.713	3.4516	97.1894	53.5744	9.8287	322.146	260.894	113.219	3.68681	0.0116308	glucan -beta-glucosidase	FCW
Sscle03g024500	10.3317	4.63699	13.2416	219.326	594.373	18.8532	644.138	724.676	153.832	3.70076	0.0410728	NA	#N/A
Sscle01g000960	17.3774	20.278	1.78174	14.7559	28.0292	26.4253	224.272	164.848	161.331	3.78288	0.00467532	thiazole biosynthetic enzyme	#N/A
Sscle08g068420	10.5818	25.6459	2.71243	144.89	152.475	1.93096	239.143	241.83	117.174	3.82253	0.0380837	extracellular protein	Lipid Degradation
Sscle01g009340	13.5835	24.3858	13.9274	67.2832	19.4753	9.63943	560.117	525.19	70.8155	3.84834	0.0180668	carbohydrate-binding module family 1 protein	#N/A
Sscle02g011890	0	2.58263	0	0	0	0	9.5264	11.9927	10.4398	3.86808	0.00122335	uncharacterized serine-rich protein	Other Hydrolytic Enzymes
Sscle16g110450	280.003	394.749	202.654	1038.46	972.347	3639.77	5477.31	5086.2	36848.3	3.90235	0.0317889	transcription factor c2h2	Transription Factors
Sscle05g042500	5.05104	13.6018	7.76839	8.04195	8.14717	26.1152	235.205	148.103	134.298	3.90639	0.000604436	NA	#N/A
Sscle06g050870	0	2.97416	0	7.03377	14.2516	2.01541	25.676	29.0504	66.124	3.92124	0.015379	NA	#N/A
Sscle03g026530	2.0701	1.39363	3.18377	13.1835	10.017	0	84.2186	65.6075	22.1455	3.92374	0.0175982	glycosyl hydrolase family 10 protein	Hemicellulose Degradation
Sscle01g007150	0.823539	0	0	0	1.32834	0	14.9682	12.0736	6.64619	3.93447	0.00256901	predicted protein	#N/A
Sscle07g061130	3.61477	13.6278	2.77972	77.1198	74.6305	6.59623	186.099	182.365	134.057	3.94657	0.0107789	sugar transporter	MFS Sugar
Sscle06g049790	21.2544	46.2934	0.480717	30.854	27.2244	72.4366	306.377	235.994	191.709	3.953	0.0413215	NA	#N/A
Sscle03g026590	4.60115	0	2.35882	109.885	145.956	16.7924	117.014	177.899	255.898	3.96794	0.0275569	glycoside hydrolase family 12 protein	Cellulose Degradation
Sscle11g085630	1.72981	0	0	0	0	83.6487	32.1712	24.9872	93.8244	3.98349	0.0354864	cytochrome p450	Cytochrome P450
Sscle11g085620	0	0	0.641663	1.32852	1.3459	59.3835	22.2199	20.3287	73.2913	4.01288	0.0369196	enoyl- hydratase isomerase family protein	#N/A
Sscle07g061120	0	2.7423	0	1.62136	1.64257	2.78744	31.2071	25.688	19.1126	4.02362	0.00269021	NA	#N/A
Sscle01g008640	5.18942	6.11384	1.49648	41.3114	19.8796	2.95927	89.6588	120.834	115.049	4.10455	0.00378365	carboxylesterase family protein	Lipid Degradation
Sscle06g051890	3.75077	8.83782	5.76861	7.46468	6.04988	10.2666	193.616	101.891	111.224	4.15571	0.00017883	NA	#N/A
Sscle02g015790	7.00093	6.28421	0.598182	7.43096	7.52818	2.83895	142.698	59.2015	54.3096	4.17273	0.00473305	cytosolic nonspecific dipeptidase	Protein Degradation
Sscle15g106470	3.66017	7.3923	11.2585	55.3612	41.3262	449.168	406.113	411.135	774.53	4.17513	0.0199676	thioesterase domain containing protein	#N/A
Sscle01g007780	3.14119	3.38354	2.89865	3.00073	1.01333	9.17128	110.6	84.1126	34.4293	4.20509	0.00299782	tyrosinase protein	#N/A
Sscle02g021380	7.48672	6.04825	1.15144	42.9116	152.156	24.5912	327.528	142.043	308.282	4.20563	0.0142036	NA	#N/A
Sscle15g103190	0	3.68281	0.525839	0	1.10296	0.623904	32.0827	22.5563	8.9836	4.2244	0.00917844	mfs general substrate transporter	Other Transporters
Sscle03g022740	5.05104	4.08055	3.10736	67.5524	112.431	289.418	299.967	345.865	684.065	4.27876	0.0359858	polygalacturonase 2	Pectin Degradation
Sscle02g018820	24.8575	25.4365	17.5859	315.029	206.887	53.5247	733.8	923.93	1569.59	4.29249	0.0106709	endopolygalacturonase 5	Pectin Degradation
Sscle03g027300	0	0	0.662079	0	0	0	19.8336	3.15561	27.7932	4.34172	0.0225989	NA	#N/A
Sscle05g046240	23.6097	30.344	9.90305	3.41726	5.19295	111.624	649.117	522.902	173.618	4.37008	0.00917844	NA	#N/A
Sscle04g033790	1.08237	2.91468	2.91315	5.16982	5.23746	7.40663	184.372	78.0576	35.3463	4.38037	0.0067577	NA	#N/A
Sscle09g074130	1.91327	2.5761	1.47129	0	3.08605	8.72835	112.411	49.0873	82.2304	4.45625	0.00129737	NA	#N/A
Sscle15g106450	15.4274	2.308	5.27267	38.2084	33.1785	300.287	394.153	420.199	749.272	4.46225	0.0122957	trichothecene 3-o-acetyltransferase protein	#N/A
Sscle06g054180	0	0	0	0	0	0.771524	14.6543	10.3916	16.8225	4.532	0.000163199	NA	#N/A
Sscle14g102040	0	1.1514	1.97279	1.3615	4.13795	0.780232	39.7601	25.9958	59.3827	4.58256	0.00149183	NA	#N/A
Sscle01g001530	223.411	348.765	134.453	283.53	344.688	2519.94	10183.7	7839.36	11286.5	4.66157	0.00889298	NA	#N/A
Sscle16g111070	1.96284	1.32142	0	0	0	0	33.3939	32.5852	11.2358	4.67126	0.0043088	gpi anchored dioxygenase	#N/A
Sscle04g034180	1.55257	0	1.19391	7.41573	7.51276	9.91598	209.015	122.847	40.503	4.70103	0.0107789	abc	ABC Transporters
Sscle11g083680	5.09634	13.7238	0	227.194	142.484	0	234.443	255.645	188.428	4.76793	0.0299129	glycoside hydrolase family 11 protein	Hemicellulose Degradation
Sscle15g104440	0	29.0713	0	37.5013	183.628	14.3272	404.875	142.613	314.235	4.76968	0.0243267	hhe domain-containing protein	#N/A
Sscle06g051500	0.424695	0.571826	0.326586	22.9899	15.0704	1.16248	66.6887	73.9833	34.9117	4.78259	0.00917844	beta-glucosidase 1 precursor	Cellulose Degradation
Sscle15g104740	7.97533	0	3.06647	152.374	900.476	25.4684	599.203	310.363	1637.52	4.82463	0.0301618	NA	#N/A
Sscle06g054170	0	0	0	0.579391	0	0	8.07545	6.27663	8.87881	4.91271	0.000163199	class v	FCW
Sscle02g018610	2.54817	10.2929	0	87.9025	78.0922	2.32495	201.412	194.115	123.865	4.93349	0.0188014	polygalacturonase partial	Pectin Degradation
Sscle06g050280	11.8384	91.0837	6.50256	137.323	324.614	81.7815	1689.17	1531.4	1202.65	5.04031	0.00917844	cfem domain-containing protein	#N/A
Sscle15g107260	1.95272	1.31461	2.25243	7.7725	11.0239	6.23582	125.665	88.2001	362.091	5.15079	0.00281886	amidohydrolase 2	Other Hydrolytic Enzymes
Sscle01g007140	0.697657	0.939353	0.536491	0	2.2506	1.27309	37.4509	40.6117	55.3864	5.17758	8.77784e-05	mfs multidrug transporter	MFS Drug Resistance and Efflux
Sscle09g074790	4.03008	30.7488	0	106.941	71.5044	0	520.121	312.507	97.8239	5.25903	0.0297885	glycoside hydrolase family 11 enzyme	Hemicellulose Degradation
Sscle07g055840	17.7022	28.602	10.8903	0	5.71063	177.667	512.549	350.361	2217.35	5.27106	0.0116308	NA	#N/A
Sscle04g038020	0	3.0004	0	3.54792	7.18868	4.06638	157.77	117.708	103.721	5.30275	0.000459902	NA	#N/A
Sscle04g034630	0	1.5002	0	7.09584	1.79717	3.04979	129.042	64.619	53.9514	5.38882	0.00205667	mitochondrial 2-oxoglutarate malate carrier protein	Other Transporters
Sscle13g094070	2.6678	8.08207	1.02576	4.24751	3.22731	10.3449	408.064	241.573	64.7149	5.48005	0.00473305	mfs sugar transporter	MFS Sugar
Sscle02g019860	4.76513	6.41596	0.916084	15.1735	9.60751	14.13	682.796	440.221	131.019	5.6665	0.00362534	dihydrodipicolinate synthetase	#N/A
Sscle08g062540	0	0	4.85525	10.0524	10.184	17.2821	339.82	206.455	368.134	5.79282	0.000937489	integral membrane protein	Other Membrane Components
Sscle04g033800	7.21577	20.6456	1.38721	2.87212	14.5485	18.928	1091.52	403.706	275.931	6.00699	0.00150666	NA	#N/A
Sscle06g051880	0	4.28629	3.26403	1.68948	3.42318	4.84093	354.562	173.873	143.592	6.15306	0.000459902	NA	Other Membrane Components
Sscle06g055190	1.06712	0	0.820605	0	5.1637	4.86821	269.957	105.832	360.301	6.85777	0.000700767	aquaporin protein	Other Membrane Components
Sscle01g001830	44.2786	129.173	17.0249	46.9984	111.098	31.4221	10566.7	5438.79	6406.74	7.27557	4.29042e-05	agglutinin ssa-like protein	#N/A
Sscle10g079320	16.9987	14.7135	34.5469	30.9306	31.3353	47.6366	9390.39	3049.97	11778.5	7.90346	2.97832e-05	NA	#N/A
