# Supplementary material for: Gene regulation of Sclerotinia sclerotiorum during infection of Glycine max: on the road to pathogenesis
Source: BMC Genomics. 2019 Feb 26;20:157. doi: 10.1186/s12864-019-5517-4 (PMC6390599; doi:10.1186/s12864-019-5517-4)
Supplement: Supplementary file 3 — Table S3. Characterization and functional distribution of genes found to be differentially regulated over the progression of S line infection. (A) LATE genes (B) EARLY genes. P-value, Bonferroni correction, and FDR are all given, but only samples with a Bonferroni correction < 0.05 were considered in the analysis. (XLSX 66 kb) [file 12864_2019_5517_MOESM3_ESM.xlsx]

## Sheet: LATE
Supplementary Table 3A. Functional distribution of genes upregulated late in infection in the S line
Filter	FUNCTIONAL CATEGORY	abs SET	rel SET	genes SET	abs GENOME	rel GENOME	rel SET/rel GENOME	P-VALUE	Bonferroni_corr	FDR
BF*	01 METABOLISM	157	36.4	SS1G_00980 SS1G_00509 SS1G_00057 SS1G_00877 SS1G_00001 SS1G_00173 SS1G_00376 SS1G_00858 SS1G_00686 SS1G_00176 SS1G_01005 SS1G_00646 SS1G_00501 SS1G_01009 SS1G_00002 SS1G_01472 SS1G_01229 SS1G_01576 SS1G_01811 SS1G_01652 SS1G_01480 SS1G_01572 SS1G_01523 SS1G_01380 SS1G_01714 SS1G_01757 SS1G_01493 SS1G_01651 SS1G_01180 SS1G_01499 SS1G_01083 SS1G_01210 SS1G_01101 SS1G_01096 SS1G_01487 SS1G_01614 SS1…	2903	20	1.82	1.04163e-15	8.80174e-13	8.80174e-13
BF*	01.05 C-compound and carbohydrate metabolism	84	19.4	SS1G_00509 SS1G_00877 SS1G_00376 SS1G_00686 SS1G_01005 SS1G_00646 SS1G_01009 SS1G_01472 SS1G_01229 SS1G_01811 SS1G_01480 SS1G_01572 SS1G_01714 SS1G_01493 SS1G_01083 SS1G_01096 SS1G_02119 SS1G_03657 SS1G_03618 SS1G_04249 SS1G_04662 SS1G_04551 SS1G_04207 SS1G_04196 SS1G_04177 SS1G_04477 SS1G_04206 SS1G_04148 SS1G_04100 SS1G_04541 SS1G_04344 SS1G_05124 SS1G_05454 SS1G_04946 SS1G_05030 SS1G_05915 SS1…	1118	7.73	2.5097	1.3911e-15	1.17548e-12	5.8774e-13
BF*	01.05.03 polysaccharide metabolism	31	7.19	SS1G_00509 SS1G_01005 SS1G_00646 SS1G_01009 SS1G_01229 SS1G_01493 SS1G_01083 SS1G_04662 SS1G_04207 SS1G_04177 SS1G_04206 SS1G_04148 SS1G_04541 SS1G_05454 SS1G_04946 SS1G_05030 SS1G_05915 SS1G_06037 SS1G_07393 SS1G_07146 SS1G_07599 SS1G_10617 SS1G_11239 SS1G_11057 SS1G_11585 SS1G_12057 SS1G_12106 SS1G_12510 SS1G_12917 SS1G_13255 SS1G_14460	236	1.63	4.41104	3.67647e-12	3.10662e-09	1.03554e-09
BF*	01.20 secondary metabolism	64	14.8	SS1G_00173 SS1G_00376 SS1G_00176 SS1G_00501 SS1G_01576 SS1G_01811 SS1G_01480 SS1G_01523 SS1G_01380 SS1G_01757 SS1G_01651 SS1G_01180 SS1G_01499 SS1G_01210 SS1G_01101 SS1G_01096 SS1G_01614 SS1G_02358 SS1G_02119 SS1G_03435 SS1G_03734 SS1G_03642 SS1G_04505 SS1G_04249 SS1G_04551 SS1G_04250 SS1G_05145 SS1G_04934 SS1G_05308 SS1G_05110 SS1G_05124 SS1G_05090 SS1G_05980 SS1G_06874 SS1G_07095 SS1G_07201 SS1…	864	5.98	2.47492	1.0824e-11	9.1463e-09	2.28657e-09
BF*	01.05.02 sugar, glucoside, polyol and carboxylate metabolism	31	7.19	SS1G_01005 SS1G_00646 SS1G_01009 SS1G_01572 SS1G_01083 SS1G_03618 SS1G_04662 SS1G_04177 SS1G_04477 SS1G_04206 SS1G_04148 SS1G_04100 SS1G_05454 SS1G_05030 SS1G_07039 SS1G_07146 SS1G_07749 SS1G_07599 SS1G_10562 SS1G_10617 SS1G_10683 SS1G_11057 SS1G_11585 SS1G_12057 SS1G_11891 SS1G_11992 SS1G_12510 SS1G_12429 SS1G_13102 SS1G_13255 SS1G_14146	249	1.72	4.18023	1.51767e-11	1.28243e-08	2.56486e-09
BF*	32.05.05 virulence, disease factors	20	4.64	SS1G_01229 SS1G_01652 SS1G_03596 SS1G_04250 SS1G_05145 SS1G_05454 SS1G_06441 SS1G_07095 SS1G_07098 SS1G_07393 SS1G_07716 SS1G_08142 SS1G_11403 SS1G_11915 SS1G_11992 SS1G_11892 SS1G_12510 SS1G_13236 SS1G_13793 SS1G_14361	115	0.79	5.87342	1.72593e-10	1.45841e-07	2.43068e-08
BF*	32.10 degradation / modification of foreign (exogenous) compounds	14	3.24	SS1G_00877 SS1G_00376 SS1G_01009 SS1G_01472 SS1G_01229 SS1G_03618 SS1G_04177 SS1G_07393 SS1G_07552 SS1G_07749 SS1G_11239 SS1G_11057 SS1G_12917 SS1G_14146	52	0.35	9.25714	2.2562e-10	1.90649e-07	2.72356e-08
BF*	20.01.03 C-compound and carbohydrate transport	24	5.56	SS1G_00648 SS1G_01523 SS1G_02434 SS1G_03596 SS1G_04344 SS1G_04208 SS1G_06620 SS1G_06441 SS1G_07095 SS1G_08375 SS1G_08328 SS1G_08467 SS1G_08425 SS1G_08982 SS1G_10896 SS1G_11591 SS1G_11403 SS1G_11749 SS1G_11892 SS1G_13094 SS1G_13506 SS1G_13720 SS1G_13793 SS1G_14316	182	1.25	4.448	9.80601e-10	8.28608e-07	1.03576e-07
BF*	32.05 disease, virulence and defense	31	7.19	SS1G_00858 SS1G_01229 SS1G_01652 SS1G_01651 SS1G_02358 SS1G_03435 SS1G_03596 SS1G_04250 SS1G_05145 SS1G_05454 SS1G_06441 SS1G_07095 SS1G_07098 SS1G_07393 SS1G_07716 SS1G_08142 SS1G_09235 SS1G_09238 SS1G_09242 SS1G_09759 SS1G_09915 SS1G_11403 SS1G_11915 SS1G_11992 SS1G_11892 SS1G_12510 SS1G_13236 SS1G_13793 SS1G_13906 SS1G_14146 SS1G_14361	301	2.08	3.45673	1.84352e-09	1.55777e-06	1.73086e-07
BF*	01.05.02.07 sugar, glucoside, polyol and carboxylate catabolism	22	5.1	SS1G_01009 SS1G_03618 SS1G_04177 SS1G_04477 SS1G_04206 SS1G_04148 SS1G_04100 SS1G_05030 SS1G_07039 SS1G_07146 SS1G_07749 SS1G_10562 SS1G_10617 SS1G_11057 SS1G_11585 SS1G_12057 SS1G_11891 SS1G_11992 SS1G_12429 SS1G_13102 SS1G_13255 SS1G_14146	184	1.27	4.01575	3.06311e-08	2.58833e-05	2.58833e-06
BF*	32.10.07 degradation / modification of foreign (exogenous) polysaccharides	9	2.08	SS1G_01009 SS1G_01229 SS1G_03618 SS1G_04177 SS1G_07393 SS1G_07749 SS1G_11239 SS1G_11057 SS1G_12917	31	0.21	9.90476	1.93864e-07	0.000163815	1.48923e-05
BF*	20.09.18.07 non-vesicular cellular import	17	3.94	SS1G_01523 SS1G_04769 SS1G_04208 SS1G_05582 SS1G_06620 SS1G_08375 SS1G_08425 SS1G_08982 SS1G_10849 SS1G_10896 SS1G_12649 SS1G_12381 SS1G_12698 SS1G_13094 SS1G_13506 SS1G_13720 SS1G_14316	128	0.88	4.47727	2.52613e-07	0.000213458	1.77882e-05
BF*	32 CELL RESCUE, DEFENSE AND VIRULENCE	62	14.3	SS1G_00877 SS1G_00274 SS1G_00376 SS1G_00858 SS1G_01009 SS1G_01472 SS1G_01229 SS1G_01652 SS1G_01380 SS1G_01757 SS1G_01651 SS1G_01096 SS1G_01614 SS1G_02358 SS1G_02784 SS1G_03435 SS1G_03455 SS1G_03618 SS1G_03596 SS1G_04196 SS1G_04177 SS1G_04250 SS1G_05145 SS1G_05124 SS1G_05454 SS1G_06209 SS1G_06874 SS1G_06441 SS1G_07095 SS1G_07098 SS1G_07393 SS1G_07552 SS1G_07716 SS1G_07812 SS1G_07749 SS1G_08142 SS1…	1067	7.38	1.93767	2.77084e-07	0.000234136	1.80104e-05
BF*	32.07 detoxification	28	6.49	SS1G_00877 SS1G_00376 SS1G_01472 SS1G_01652 SS1G_01380 SS1G_01757 SS1G_01651 SS1G_01096 SS1G_02358 SS1G_02784 SS1G_03435 SS1G_04196 SS1G_05124 SS1G_06874 SS1G_07552 SS1G_09058 SS1G_09235 SS1G_09238 SS1G_09242 SS1G_09759 SS1G_09776 SS1G_10705 SS1G_12300 SS1G_13236 SS1G_13906 SS1G_14146 SS1G_14361 SS1G_14440	351	2.42	2.68182	2.31692e-06	0.00195779	0.000139842
BF*	01.25 extracellular metabolism	10	2.32	SS1G_00376 SS1G_01472 SS1G_01229 SS1G_04196 SS1G_04204 SS1G_07393 SS1G_08747 SS1G_11239 SS1G_11992 SS1G_12917	58	0.4	5.8	7.28988e-06	0.00615995	0.000410663
BF*	20.03 transport facilities	35	8.12	SS1G_00648 SS1G_01651 SS1G_02434 SS1G_02896 SS1G_02383 SS1G_03435 SS1G_03736 SS1G_03596 SS1G_04769 SS1G_04344 SS1G_05090 SS1G_06441 SS1G_07095 SS1G_07866 SS1G_08375 SS1G_08328 SS1G_08467 SS1G_08425 SS1G_09058 SS1G_09759 SS1G_09776 SS1G_10896 SS1G_11591 SS1G_11403 SS1G_11749 SS1G_11892 SS1G_12649 SS1G_12381 SS1G_12698 SS1G_13094 SS1G_13236 SS1G_13506 SS1G_13793 SS1G_13906 SS1G_14316	533	3.68	2.20652	1.06787e-05	0.00902353	0.000563971
BF*	01.05.03.01.07 glycogen catabolism	3	0.69	SS1G_01005 SS1G_01083 SS1G_07599	3	0.02	34.5	2.63785e-05	0.0222898	0.00131117
BF*	32.07.09 detoxification by degradation	6	1.39	SS1G_00877 SS1G_00376 SS1G_01472 SS1G_01652 SS1G_04196 SS1G_14146	23	0.15	9.26667	4.46531e-05	0.0377319	0.00209621
F*	20.01 transported compounds (substrates)	56	12.9	SS1G_00858 SS1G_00686 SS1G_00648 SS1G_01811 SS1G_01523 SS1G_01651 SS1G_01499 SS1G_02434 SS1G_02358 SS1G_02734 SS1G_02896 SS1G_03435 SS1G_03736 SS1G_03596 SS1G_04769 SS1G_04344 SS1G_04208 SS1G_05145 SS1G_05090 SS1G_05582 SS1G_06874 SS1G_06620 SS1G_06441 SS1G_07095 SS1G_06988 SS1G_07552 SS1G_08375 SS1G_08328 SS1G_08467 SS1G_08425 SS1G_08982 SS1G_09058 SS1G_09234 SS1G_09759 SS1G_09730 SS1G_09776 SS1…	1133	7.84	1.64541	0.000120857	0.102124	0.00537495
F*	32.10.09 degradation / modification of foreign (exogenous) ester compounds	4	0.92	SS1G_00877 SS1G_00376 SS1G_01472 SS1G_14146	10	0.06	15.3333	0.000142243	0.120196	0.00600978
F*	01.20.05.03 metabolism of alkanes, alkenes, alkanals, alkanols	4	0.92	SS1G_01101 SS1G_05980 SS1G_07201 SS1G_10037	11	0.07	13.1429	0.000218269	0.184437	0.00878272
F*	01.05.11.07.01 aerobic aromate catabolism	7	1.62	SS1G_01096 SS1G_04196 SS1G_05124 SS1G_07552 SS1G_09239 SS1G_12300 SS1G_14285	42	0.29	5.58621	0.000218984	0.185041	0.00841096
F*	01.05.11.07 aromate catabolism	7	1.62	SS1G_01096 SS1G_04196 SS1G_05124 SS1G_07552 SS1G_09239 SS1G_12300 SS1G_14285	43	0.29	5.58621	0.000254936	0.215421	0.00936611
F*	01.01.09.06.02 degradation of tryptophan	4	0.92	SS1G_00001 SS1G_00858 SS1G_01652 SS1G_01487	12	0.08	11.5	0.000319712	0.270156	0.0112565
F*	32.05.05.01 toxins	5	1.16	SS1G_04250 SS1G_05454 SS1G_12510 SS1G_13236 SS1G_14361	22	0.15	7.73333	0.00039958	0.337645	0.0135058
F*	20.09.18 cellular import	22	5.1	SS1G_01523 SS1G_04769 SS1G_04208 SS1G_05090 SS1G_05582 SS1G_06620 SS1G_06988 SS1G_08375 SS1G_08328 SS1G_08425 SS1G_08982 SS1G_10849 SS1G_10896 SS1G_11591 SS1G_11749 SS1G_12649 SS1G_12381 SS1G_12698 SS1G_13094 SS1G_13506 SS1G_13720 SS1G_14316	343	2.37	2.1519	0.000646308	0.546131	0.021005
F*	01.06 lipid, fatty acid and isoprenoid metabolism	35	8.12	SS1G_00057 SS1G_00877 SS1G_00376 SS1G_00686 SS1G_01472 SS1G_01380 SS1G_01180 SS1G_01210 SS1G_01101 SS1G_01096 SS1G_02725 SS1G_02734 SS1G_04505 SS1G_04249 SS1G_04490 SS1G_04204 SS1G_04958 SS1G_05124 SS1G_05980 SS1G_05990 SS1G_07201 SS1G_07497 SS1G_08747 SS1G_09234 SS1G_09730 SS1G_10037 SS1G_10705 SS1G_11235 SS1G_11402 SS1G_12300 SS1G_11891 SS1G_14127 SS1G_14146 SS1G_14316 SS1G_14451	658	4.55	1.78462	0.000677586	0.57256	0.0212059
F*	01.25.07 extracellular ester compound degradation	3	0.69	SS1G_00376 SS1G_01472 SS1G_08747	7	0.04	17.25	0.000844035	0.71321	0.0254718
F*	01.05.11 aromate metabolism	7	1.62	SS1G_01096 SS1G_04196 SS1G_05124 SS1G_07552 SS1G_09239 SS1G_12300 SS1G_14285	56	0.38	4.26316	0.00131563	1	0.0383347
F*	01.05.03.01 glycogen metabolism	3	0.69	SS1G_01005 SS1G_01083 SS1G_07599	8	0.05	13.8	0.00132062	1	0.0371974
F*	01.01.09 metabolism of the cysteine - aromatic group	13	3.01	SS1G_00001 SS1G_00858 SS1G_01576 SS1G_01811 SS1G_01652 SS1G_01480 SS1G_01757 SS1G_01651 SS1G_01487 SS1G_03734 SS1G_05250 SS1G_07630 SS1G_14396	169	1.16	2.59483	0.0016819	1	0.0458452
F*	20.01.03.01 sugar transport	5	1.16	SS1G_00648 SS1G_06620 SS1G_08982 SS1G_10896 SS1G_13094	30	0.2	5.8	0.00177705	1	0.0469252
F*	42.01 cell wall	17	3.94	SS1G_00274 SS1G_01009 SS1G_01572 SS1G_01493 SS1G_04662 SS1G_04551 SS1G_04207 SS1G_04177 SS1G_05110 SS1G_05915 SS1G_06037 SS1G_06620 SS1G_11057 SS1G_12057 SS1G_11725 SS1G_13586 SS1G_14460	258	1.78	2.21348	0.0019452	1	0.0498088
*	01.25.01 extracellular polysaccharide degradation	5	1.16	SS1G_01229 SS1G_07393 SS1G_11239 SS1G_11992 SS1G_12917	35	0.24	4.83333	0.00358313	1	0.0890513
*	01.20.05 metabolism of acetic acid derivatives	6	1.39	SS1G_01101 SS1G_05980 SS1G_07201 SS1G_07098 SS1G_10037 SS1G_10705	51	0.35	3.97143	0.00394079	1	0.0951419
*	20 CELLULAR TRANSPORT, TRANSPORT FACILITIES AND TRANSPORT ROUTES	63	14.6	SS1G_00858 SS1G_00686 SS1G_00648 SS1G_01811 SS1G_01523 SS1G_01651 SS1G_01180 SS1G_01499 SS1G_02434 SS1G_02358 SS1G_02734 SS1G_02896 SS1G_02383 SS1G_03435 SS1G_03455 SS1G_03736 SS1G_03596 SS1G_04323 SS1G_04769 SS1G_04344 SS1G_04208 SS1G_05145 SS1G_05532 SS1G_05090 SS1G_05582 SS1G_06874 SS1G_06620 SS1G_06441 SS1G_07095 SS1G_06988 SS1G_07552 SS1G_07866 SS1G_08375 SS1G_08328 SS1G_08467 SS1G_08425 SS1…	1515	10.4	1.40385	0.00402779	1	0.0945412
*	02 ENERGY	26	6.03	SS1G_00686 SS1G_01005 SS1G_00002 SS1G_01480 SS1G_01083 SS1G_01101 SS1G_02734 SS1G_03657 SS1G_03736 SS1G_04249 SS1G_04477 SS1G_05980 SS1G_06037 SS1G_06389 SS1G_07201 SS1G_07497 SS1G_07866 SS1G_07599 SS1G_09058 SS1G_09236 SS1G_09548 SS1G_09730 SS1G_10037 SS1G_10683 SS1G_12031 SS1G_13102	507	3.5	1.72286	0.00523372	1	0.119527
*	16.21 complex cofactor/cosubstrate/vitamine binding	19	4.4	SS1G_00001 SS1G_00858 SS1G_00646 SS1G_01811 SS1G_02725 SS1G_02734 SS1G_02784 SS1G_03734 SS1G_04477 SS1G_06874 SS1G_07552 SS1G_07599 SS1G_09058 SS1G_09235 SS1G_09238 SS1G_09730 SS1G_11235 SS1G_13102 SS1G_14396	353	2.44	1.80328	0.00979712	1	0.217857
*	36.20.18 plant hormonal regulation	3	0.69	SS1G_01652 SS1G_01487 SS1G_02725	16	0.11	6.27273	0.0110583	1	0.239597
*	36.20 plant / fungal specific systemic sensing and response	3	0.69	SS1G_01652 SS1G_01487 SS1G_02725	16	0.11	6.27273	0.0110583	1	0.233607
*	36 SYSTEMIC INTERACTION WITH THE ENVIRONMENT	3	0.69	SS1G_01652 SS1G_01487 SS1G_02725	16	0.11	6.27273	0.0110583	1	0.22791
*	20.01.23 allantoin and allantoate transport	4	0.92	SS1G_04769 SS1G_05090 SS1G_12649 SS1G_12698	30	0.2	4.6	0.0115873	1	0.233125
*	01.01 amino acid metabolism	22	5.1	SS1G_00980 SS1G_00001 SS1G_00858 SS1G_00002 SS1G_01576 SS1G_01811 SS1G_01652 SS1G_01480 SS1G_01714 SS1G_01757 SS1G_01651 SS1G_01487 SS1G_02651 SS1G_03734 SS1G_04053 SS1G_05250 SS1G_07496 SS1G_07630 SS1G_09548 SS1G_09730 SS1G_14127 SS1G_14396	437	3.02	1.68874	0.0119443	1	0.234719
*	01.01.03.01.01 biosynthesis of glutamine	2	0.46	SS1G_02651 SS1G_07496	6	0.04	11.5	0.0123016	1	0.236246
*	01.02 nitrogen, sulfur and selenium metabolism	13	3.01	SS1G_00001 SS1G_00002 SS1G_01652 SS1G_01499 SS1G_01487 SS1G_02651 SS1G_03455 SS1G_03734 SS1G_04344 SS1G_05250 SS1G_09234 SS1G_11235 SS1G_14440	216	1.49	2.02013	0.0130034	1	0.244174
*	43.01.03 fungal and other eukaryotic cell type differentiation	25	5.8	SS1G_00274 SS1G_00173 SS1G_01009 SS1G_01714 SS1G_02651 SS1G_03596 SS1G_04323 SS1G_04177 SS1G_04934 SS1G_05110 SS1G_06037 SS1G_06637 SS1G_07095 SS1G_07716 SS1G_08142 SS1G_08974 SS1G_09167 SS1G_10617 SS1G_11057 SS1G_11403 SS1G_11725 SS1G_11915 SS1G_11892 SS1G_12605 SS1G_13793	522	3.61	1.60665	0.0137564	1	0.252698
*	43.01 fungal/microorganismic cell type differentiation	25	5.8	SS1G_00274 SS1G_00173 SS1G_01009 SS1G_01714 SS1G_02651 SS1G_03596 SS1G_04323 SS1G_04177 SS1G_04934 SS1G_05110 SS1G_06037 SS1G_06637 SS1G_07095 SS1G_07716 SS1G_08142 SS1G_08974 SS1G_09167 SS1G_10617 SS1G_11057 SS1G_11403 SS1G_11725 SS1G_11915 SS1G_11892 SS1G_12605 SS1G_13793	522	3.61	1.60665	0.0137564	1	0.247322
*	43 CELL TYPE DIFFERENTIATION	25	5.8	SS1G_00274 SS1G_00173 SS1G_01009 SS1G_01714 SS1G_02651 SS1G_03596 SS1G_04323 SS1G_04177 SS1G_04934 SS1G_05110 SS1G_06037 SS1G_06637 SS1G_07095 SS1G_07716 SS1G_08142 SS1G_08974 SS1G_09167 SS1G_10617 SS1G_11057 SS1G_11403 SS1G_11725 SS1G_11915 SS1G_11892 SS1G_12605 SS1G_13793	522	3.61	1.60665	0.0137564	1	0.242169
*	16.05 polysaccharide binding	4	0.92	SS1G_00509 SS1G_05454 SS1G_05915 SS1G_12510	32	0.22	4.18182	0.0145127	1	0.250271
*	01.05.03.03.07 chitin catabolism	2	0.46	SS1G_05454 SS1G_12510	7	0.04	11.5	0.0168846	1	0.285349
*	32.07.03 detoxification by modification	4	0.92	SS1G_02784 SS1G_07552 SS1G_09242 SS1G_14146	35	0.24	3.83333	0.0197099	1	0.326567
*	20.01.27 drug/toxin transport	9	2.08	SS1G_01651 SS1G_02358 SS1G_03435 SS1G_05145 SS1G_09759 SS1G_09776 SS1G_13236 SS1G_13906 SS1G_14285	135	0.93	2.23656	0.0198546	1	0.322637
*	01.01.06.06.01.01 diaminopimelic acid pathway	2	0.46	SS1G_00980 SS1G_04053	8	0.05	9.2	0.0220725	1	0.351911
*	01.05.02.04 sugar, glucoside, polyol and carboxylate anabolism	6	1.39	SS1G_01009 SS1G_04177 SS1G_04477 SS1G_04100 SS1G_11057 SS1G_14146	75	0.51	2.72549	0.0243395	1	0.380868
*	20.03.02 carrier (electrochemical potential-driven transport)	7	1.62	SS1G_01651 SS1G_02896 SS1G_04344 SS1G_09776 SS1G_10896 SS1G_13236 SS1G_14316	96	0.66	2.45455	0.0246338	1	0.378465
*	34.03.03 regulation, generation and propagation of action potential	2	0.46	SS1G_00376 SS1G_01472	9	0.06	7.66667	0.0278255	1	0.419867
*	20.01.15 electron transport	14	3.24	SS1G_00858 SS1G_00686 SS1G_01811 SS1G_01499 SS1G_02734 SS1G_03736 SS1G_06874 SS1G_07552 SS1G_09058 SS1G_09234 SS1G_09730 SS1G_11235 SS1G_14285 SS1G_14396	265	1.83	1.77049	0.0281124	1	0.416754
*	16.13 C-compound binding	4	0.92	SS1G_02434 SS1G_05454 SS1G_06620 SS1G_12510	39	0.26	3.53846	0.0282271	1	0.41124
*	01.01.09.06 metabolism of tryptophan	4	0.92	SS1G_00001 SS1G_00858 SS1G_01652 SS1G_01487	39	0.26	3.53846	0.0282271	1	0.40427
*	01.20.09 metabolism of derivatives of intermediates of the TCA and glyoxylate pathway	1	0.23	SS1G_13102	1	0	0	0.0298352	1	0.42018
*	43.01.03.06 hyphae formation	3	0.69	SS1G_00173 SS1G_04934 SS1G_11725	23	0.15	4.6	0.0299967	1	0.415528
*	16.13.01 sugar binding	3	0.69	SS1G_05454 SS1G_06620 SS1G_12510	23	0.15	4.6	0.0299967	1	0.408826
*	16.21.05 FAD/FMN binding	7	1.62	SS1G_01811 SS1G_02734 SS1G_07552 SS1G_09730 SS1G_11235 SS1G_13102 SS1G_14396	102	0.7	2.31429	0.0328671	1	0.440836
*	02.19 metabolism of energy reserves (e.g. glycogen, trehalose)	5	1.16	SS1G_01005 SS1G_01083 SS1G_06037 SS1G_07599 SS1G_12031	60	0.41	2.82927	0.0330007	1	0.435712
*	34.11.12 perception of nutrients and nutritional adaptation	5	1.16	SS1G_05454 SS1G_06620 SS1G_08425 SS1G_11725 SS1G_12510	61	0.42	2.7619	0.035101	1	0.456313
*	32.07.01 detoxification involving cytochrome P450	5	1.16	SS1G_01757 SS1G_06874 SS1G_09235 SS1G_09238 SS1G_14361	63	0.43	2.69767	0.0395447	1	0.506292
*	16.21.01 heme binding	5	1.16	SS1G_00858 SS1G_02784 SS1G_06874 SS1G_09235 SS1G_09238	63	0.43	2.69767	0.0395447	1	0.498735
*	14.07.02.01 O-directed glycosylation, deglycosylation	2	0.46	SS1G_06209 SS1G_07812	11	0.07	6.57143	0.0408754	1	0.507937
*	20.09.16.01 Type I protein secretion system (ABC-type transport systems)	3	0.69	SS1G_03435 SS1G_09759 SS1G_13906	28	0.19	3.63158	0.0497816	1	0.609645
	01.01.09.05.02 degradation of tyrosine	2	0.46	SS1G_01576 SS1G_07630	13	0.08	5.75	0.0557497	1	0.672978
	01.01.03.02.02 degradation of glutamate	2	0.46	SS1G_00002 SS1G_07496	13	0.08	5.75	0.0557497	1	0.6635
	01.25.11 extracellular aminosaccharide degradation	1	0.23	SS1G_04204	2	0.01	23	0.0587824	1	0.689876
	01.20.15.01 metabolism of naphthoquinone, anthraquinone	1	0.23	SS1G_10562	2	0.01	23	0.0587824	1	0.680426
	01.01.09.01.01 biosynthesis of glycine	3	0.69	SS1G_01811 SS1G_07630 SS1G_14396	30	0.2	3.45	0.0590899	1	0.674742
	01.20.37 metabolism of peptide derived compounds	3	0.69	SS1G_14127 SS1G_14146 SS1G_14440	32	0.22	3.13636	0.0691506	1	0.779097
	34.11.10 response to biotic stimulus	2	0.46	SS1G_05454 SS1G_12510	15	0.1	4.6	0.0721898	1	0.802637
	34.11.03.11 pH response	2	0.46	SS1G_05454 SS1G_12510	15	0.1	4.6	0.0721898	1	0.792213
	01.06.06.05 sesquiterpenes metabolism	2	0.46	SS1G_09234 SS1G_14451	15	0.1	4.6	0.0721898	1	0.782056
	32.05.01 resistance proteins	7	1.62	SS1G_01651 SS1G_02358 SS1G_03435 SS1G_05145 SS1G_09242 SS1G_09759 SS1G_13906	124	0.85	1.90588	0.0778273	1	0.832456
	32.07.05 detoxification by export	6	1.39	SS1G_01651 SS1G_02358 SS1G_03435 SS1G_09759 SS1G_13236 SS1G_13906	100	0.69	2.01449	0.0785145	1	0.829309
	20.09 transport routes	37	8.58	SS1G_01523 SS1G_01651 SS1G_01180 SS1G_02434 SS1G_02358 SS1G_02896 SS1G_03435 SS1G_03455 SS1G_04323 SS1G_04769 SS1G_04344 SS1G_04208 SS1G_05145 SS1G_05532 SS1G_05090 SS1G_05582 SS1G_06620 SS1G_06988 SS1G_08375 SS1G_08328 SS1G_08425 SS1G_08982 SS1G_09759 SS1G_09776 SS1G_10849 SS1G_10896 SS1G_11591 SS1G_11749 SS1G_12649 SS1G_12381 SS1G_12698 SS1G_13094 SS1G_13506 SS1G_13720 SS1G_13572 SS1G_13906 SS1…	977	6.76	1.26923	0.0795837	1	0.830225
	01.01.06.06 metabolism of lysine	3	0.69	SS1G_00980 SS1G_01651 SS1G_04053	34	0.23	3	0.0799282	1	0.82365
	42.27 extracellular / secretion proteins	2	0.46	SS1G_01229 SS1G_07393	16	0.11	4.18182	0.0809229	1	0.823853
	01.01.03.01 metabolism of glutamine	2	0.46	SS1G_02651 SS1G_07496	16	0.11	4.18182	0.0809229	1	0.814045
	20.03.02.02 symporter	3	0.69	SS1G_02896 SS1G_10896 SS1G_14316	35	0.24	2.875	0.0855736	1	0.850702
	20.01.01.07.07 phosphate transport	2	0.46	SS1G_00648 SS1G_02896	17	0.11	4.18182	0.0899612	1	0.883921
	01.01.09.04.01 biosynthesis of phenylalanine	2	0.46	SS1G_01757 SS1G_07630	17	0.11	4.18182	0.0899612	1	0.873761
	01.01.05.03 metabolism of urea (urea cycle)	2	0.46	SS1G_00980 SS1G_04053	17	0.11	4.18182	0.0899612	1	0.863832
	01.01.09.01 metabolism of glycine	3	0.69	SS1G_01811 SS1G_07630 SS1G_14396	36	0.24	2.875	0.0913834	1	0.867629
	20.09.16 cellular export and secretion	10	2.32	SS1G_01651 SS1G_02358 SS1G_03435 SS1G_04344 SS1G_05145 SS1G_08982 SS1G_09759 SS1G_09776 SS1G_13906 SS1G_14316	207	1.43	1.62238	0.0918327	1	0.862207
	32.05.03 defense related proteins	3	0.69	SS1G_09235 SS1G_09238 SS1G_14146	37	0.25	2.76	0.0973522	1	0.903985
	32.07.07 oxygen and radical detoxification	4	0.92	SS1G_02784 SS1G_09058 SS1G_10705 SS1G_14440	59	0.4	2.3	0.0990451	1	0.909708
	20.03.02.03.01 proton driven antiporter	3	0.69	SS1G_01651 SS1G_04344 SS1G_13236	38	0.26	2.65385	0.103475	1	0.940173
	01.01.09.04.02 degradation of phenylalanine	2	0.46	SS1G_01757 SS1G_07630	19	0.13	3.53846	0.108851	1	0.978504
	01.01.06.06.01 biosynthesis of lysine	2	0.46	SS1G_00980 SS1G_04053	19	0.13	3.53846	0.108851	1	0.968204
	16.21.17 pyridoxal phosphate binding	3	0.69	SS1G_00001 SS1G_03734 SS1G_07599	40	0.27	2.55556	0.116159	1	1
	20.03.02.03 antiporter	4	0.92	SS1G_01651 SS1G_04344 SS1G_09776 SS1G_13236	63	0.43	2.13953	0.118512	1	1
	11.04.03.11 control of mRNA stability	2	0.46	SS1G_09915 SS1G_09634	21	0.14	3.28571	0.128668	1	1
	01.20.37.01 metabolism of thioredoxin, glutaredoxin, glutathion	2	0.46	SS1G_14127 SS1G_14440	21	0.14	3.28571	0.128668	1	1
	01.02.07.01 regulation of nitrogen metabolism	2	0.46	SS1G_03455 SS1G_14440	21	0.14	3.28571	0.128668	1	1
	34.03.01 synaptic transmission	2	0.46	SS1G_00376 SS1G_01472	22	0.15	3.06667	0.138869	1	1
	01.05.10.07 aliphatic hydrocarbon catabolism	1	0.23	SS1G_11235	5	0.03	7.66667	0.140555	1	1
	01.05.10 aliphatic hydrocarbon metabolism	1	0.23	SS1G_11235	5	0.03	7.66667	0.140555	1	1
	01.01.09.03 metabolism of cysteine	2	0.46	SS1G_03734 SS1G_05250	23	0.15	3.06667	0.149238	1	1
	02.10 tricarboxylic-acid pathway (citrate cycle, Krebs cycle, TCA cycle)	3	0.69	SS1G_00002 SS1G_09058 SS1G_09548	46	0.31	2.22581	0.157315	1	1
	01.01.03.02 metabolism of glutamate	3	0.69	SS1G_00002 SS1G_02651 SS1G_07496	46	0.31	2.22581	0.157315	1	1
	20.03.02.02.01 proton driven symporter	2	0.46	SS1G_10896 SS1G_14316	24	0.16	2.875	0.159755	1	1
	01.05.03.03 chitin metabolism	2	0.46	SS1G_05454 SS1G_12510	24	0.16	2.875	0.159755	1	1
	02.25 oxidation of fatty acids	3	0.69	SS1G_02734 SS1G_04249 SS1G_09730	47	0.32	2.15625	0.164568	1	1
	02.16 fermentation	4	0.92	SS1G_00686 SS1G_03657 SS1G_06389 SS1G_13102	72	0.49	1.87755	0.167598	1	1
	01.01.06 metabolism of the aspartate family	5	1.16	SS1G_00980 SS1G_01651 SS1G_03734 SS1G_04053 SS1G_05250	98	0.67	1.73134	0.168791	1	1
	40.10.02.01 anti-apoptosis	2	0.46	SS1G_04204 SS1G_10705	25	0.17	2.70588	0.170404	1	1
	34.03 membrane excitability	2	0.46	SS1G_00376 SS1G_01472	25	0.17	2.70588	0.170404	1	1
	34.11.03 chemoperception and response	6	1.39	SS1G_01811 SS1G_05454 SS1G_12510 SS1G_13236 SS1G_14146 SS1G_14440	125	0.86	1.61628	0.170508	1	1
	01.02.07 regulation of nitrogen, sulfur and selenium metabolism	3	0.69	SS1G_03455 SS1G_05250 SS1G_14440	48	0.33	2.09091	0.171918	1	1
	02.45 energy conversion and regeneration	4	0.92	SS1G_01101 SS1G_05980 SS1G_07201 SS1G_10037	74	0.51	1.80392	0.179364	1	1
	43.01.03.07 development of conidia	1	0.23	SS1G_11915	7	0.04	5.75	0.191092	1	1
	01.01.09.03.02 degradation of cysteine	1	0.23	SS1G_03734	7	0.04	5.75	0.191092	1	1
	01.20.17.03 metabolism of amines	2	0.46	SS1G_01811 SS1G_14396	28	0.19	2.42105	0.202968	1	1
	01.05.13.01 S-adenosyl-methionine - homocysteine cycle	2	0.46	SS1G_01714 SS1G_11021	28	0.19	2.42105	0.202968	1	1
	20.03.25 ABC transporters	4	0.92	SS1G_02383 SS1G_03435 SS1G_09759 SS1G_13906	79	0.54	1.7037	0.209904	1	1
	01.01.11.04 metabolism of leucine	2	0.46	SS1G_09548 SS1G_09730	29	0.2	2.3	0.213977	1	1
	16.21.07 NAD/NADP binding	7	1.62	SS1G_00646 SS1G_01811 SS1G_02725 SS1G_04477 SS1G_07552 SS1G_09058 SS1G_14396	163	1.12	1.44643	0.214669	1	1
	32.07.07.01 catalase reaction	1	0.23	SS1G_02784	8	0.05	4.6	0.215238	1	1
	11.04.05 RNA topology	1	0.23	SS1G_09634	8	0.05	4.6	0.215238	1	1
	02.08 pyruvate dehydrogenase complex	1	0.23	SS1G_09548	8	0.05	4.6	0.215238	1	1
	01.25.09 extracellular lignin degradation	1	0.23	SS1G_04196	8	0.05	4.6	0.215238	1	1
	01.20.37.05 metabolism of beta-lactams	1	0.23	SS1G_14146	8	0.05	4.6	0.215238	1	1
	20.01.01 ion transport	9	2.08	SS1G_00648 SS1G_02434 SS1G_02896 SS1G_03736 SS1G_04344 SS1G_05582 SS1G_06988 SS1G_10478 SS1G_13572	221	1.52	1.36842	0.215695	1	1
	02.01 glycolysis and gluconeogenesis	4	0.92	SS1G_04477 SS1G_09236 SS1G_09548 SS1G_10683	80	0.55	1.67273	0.216182	1	1
	34.01.01.03 homeostasis of protons	3	0.69	SS1G_01614 SS1G_03736 SS1G_14316	56	0.38	1.81579	0.233554	1	1
	01.06.05 fatty acid metabolism	5	1.16	SS1G_02734 SS1G_07497 SS1G_09730 SS1G_10705 SS1G_11891	111	0.76	1.52632	0.237099	1	1
	34.11.13.07 circulation (e.g. blood pressure)	1	0.23	SS1G_10705	9	0.06	3.83333	0.238664	1	1
	34.01.03.03 homeostasis of phosphate	1	0.23	SS1G_02896	9	0.06	3.83333	0.238664	1	1
	32.07.07.05 peroxidase reaction	1	0.23	SS1G_10705	9	0.06	3.83333	0.238664	1	1
	01.20.05.09 metabolism of eicosanoids	1	0.23	SS1G_10705	9	0.06	3.83333	0.238664	1	1
	34 INTERACTION WITH THE ENVIRONMENT	21	4.87	SS1G_00376 SS1G_01472 SS1G_01811 SS1G_01614 SS1G_02896 SS1G_03455 SS1G_03736 SS1G_05454 SS1G_05582 SS1G_06620 SS1G_06988 SS1G_08425 SS1G_10478 SS1G_10705 SS1G_11725 SS1G_12510 SS1G_13236 SS1G_13572 SS1G_14146 SS1G_14316 SS1G_14440	596	4.12	1.18204	0.245693	1	1
	34.11 cellular sensing and response to external stimulus	10	2.32	SS1G_01811 SS1G_05454 SS1G_06620 SS1G_08425 SS1G_10705 SS1G_11725 SS1G_12510 SS1G_13236 SS1G_14146 SS1G_14440	259	1.79	1.29609	0.24642	1	1
	01.01.03.02.01 biosynthesis of glutamate	2	0.46	SS1G_02651 SS1G_07496	32	0.22	2.09091	0.247278	1	1
	40.20 cell aging	2	0.46	SS1G_01180 SS1G_11725	33	0.22	2.09091	0.258428	1	1
	01.01.05 metabolism of urea cycle, creatine and polyamines	2	0.46	SS1G_00980 SS1G_04053	33	0.22	2.09091	0.258428	1	1
	34.11.13 gas and metabolite distribution	1	0.23	SS1G_10705	10	0.06	3.83333	0.261393	1	1
	20.01.03.03 C4-dicarboxylate transport (e.g. malate, succinate, fumarate)	1	0.23	SS1G_08467	10	0.06	3.83333	0.261393	1	1
	02.16.03 lactate fermentation	1	0.23	SS1G_00686	10	0.06	3.83333	0.261393	1	1
	01.05.02.01 nucleotide-sugar metabolism	1	0.23	SS1G_00646	10	0.06	3.83333	0.261393	1	1
	01.01.03.01.02 degradation of glutamine	1	0.23	SS1G_07496	10	0.06	3.83333	0.261393	1	1
	01.01.09.05 metabolism of tyrosine	2	0.46	SS1G_01576 SS1G_07630	34	0.23	2	0.269584	1	1
	01.01.03 assimilation of ammonia, metabolism of the glutamate group	4	0.92	SS1G_00002 SS1G_01651 SS1G_02651 SS1G_07496	89	0.61	1.5082	0.274656	1	1
	41.01 fungal/microorganismic development	4	0.92	SS1G_00555 SS1G_04208 SS1G_06637 SS1G_08974	90	0.62	1.48387	0.281324	1	1
	41 DEVELOPMENT (Systemic)	4	0.92	SS1G_00555 SS1G_04208 SS1G_06637 SS1G_08974	90	0.62	1.48387	0.281324	1	1
	20.09.14.02 actin dependent transport	1	0.23	SS1G_04323	11	0.07	3.28571	0.283445	1	1
	01.01.09.03.01 biosynthesis of cysteine	1	0.23	SS1G_03734	11	0.07	3.28571	0.283445	1	1
	14.13.04 lysosomal and vacuolar protein degradation	2	0.46	SS1G_04958 SS1G_12605	36	0.24	1.91667	0.291875	1	1
	01.02.02 nitrogen metabolism	2	0.46	SS1G_00001 SS1G_01652	36	0.24	1.91667	0.291875	1	1
	40.01.03 directional cell growth (morphogenesis)	4	0.92	SS1G_05110 SS1G_10478 SS1G_11725 SS1G_14460	92	0.63	1.46032	0.294731	1	1
	01.20.17 metabolism of secondary products derived from primary amino acids	3	0.69	SS1G_01811 SS1G_12429 SS1G_14396	64	0.44	1.56818	0.298364	1	1
	14.07.02.02 N-directed glycosylation, deglycosylation	2	0.46	SS1G_06209 SS1G_07812	38	0.26	1.76923	0.314074	1	1
	01.01.09.04 metabolism of phenylalanine	2	0.46	SS1G_01757 SS1G_07630	39	0.26	1.76923	0.325119	1	1
	32.01.11 nutrient starvation response	2	0.46	SS1G_01651 SS1G_12605	40	0.27	1.7037	0.336117	1	1
	01.05.11.04 aromate anabolism	1	0.23	SS1G_04196	14	0.09	2.55556	0.345736	1	1
	01.03.16.03 DNA degradation	1	0.23	SS1G_04344	14	0.09	2.55556	0.345736	1	1
	02.11 electron transport and membrane-associated energy conservation	5	1.16	SS1G_00686 SS1G_02734 SS1G_03736 SS1G_09058 SS1G_09730	130	0.89	1.30337	0.346943	1	1
	01.01.06.05 metabolism of methionine	2	0.46	SS1G_03734 SS1G_05250	42	0.29	1.58621	0.357945	1	1
	30.05.02.14 Notch-receptor signalling pathway	1	0.23	SS1G_05532	15	0.1	2.3	0.365276	1	1
	14.13.04.02 vacuolar protein degradation	1	0.23	SS1G_12605	15	0.1	2.3	0.365276	1	1
	01.05.09 aminosaccharide metabolism	2	0.46	SS1G_04662 SS1G_09403	44	0.3	1.53333	0.379506	1	1
	32.07.07.03 glutathione conjugation reaction	1	0.23	SS1G_14440	16	0.11	2.09091	0.384232	1	1
	30.05.01.18 transmembrane receptor protein serine/threonine kinase signalling pathways	1	0.23	SS1G_03455	16	0.11	2.09091	0.384232	1	1
	01.01.09.07 metabolism of histidine	1	0.23	SS1G_01651	16	0.11	2.09091	0.384232	1	1
	20.01.07 amino acid/amino acid derivatives transport	3	0.69	SS1G_01651 SS1G_08467 SS1G_10849	75	0.51	1.35294	0.388459	1	1
	20.01.01.01.01 heavy metal ion transport (Cu+, Fe3+, etc.)	3	0.69	SS1G_05582 SS1G_06988 SS1G_13572	75	0.51	1.35294	0.388459	1	1
	20.03.01 channel / pore class transport	2	0.46	SS1G_09058 SS1G_12381	46	0.31	1.48387	0.400758	1	1
	20.01.01.07 anion transport	2	0.46	SS1G_00648 SS1G_02896	46	0.31	1.48387	0.400758	1	1
	01.20.35.01.01 metabolism of melanins	1	0.23	SS1G_01576	17	0.11	2.09091	0.402624	1	1
	01.03.13 regulation of nucleotide/nucleoside/nucleobase metabolism	1	0.23	SS1G_11725	17	0.11	2.09091	0.402624	1	1
	01.01.11.04.02 degradation of leucine	1	0.23	SS1G_09730	17	0.11	2.09091	0.402624	1	1
	40.10 cell death	5	1.16	SS1G_01180 SS1G_04204 SS1G_10705 SS1G_11725 SS1G_13782	141	0.97	1.19588	0.412258	1	1
	40.01.03.03 guidance of longitudinal cell extension (e.g. pollen tube guidance, axonal pathfinding)	1	0.23	SS1G_10478	18	0.12	1.91667	0.420468	1	1
	30.01.09.07 cAMP/cGMP mediated signal transduction	1	0.23	SS1G_11725	18	0.12	1.91667	0.420468	1	1
	01.01.09.02.01 biosynthesis of serine	1	0.23	SS1G_01480	18	0.12	1.91667	0.420468	1	1
	20.01.25 vitamine/cofactor transport	2	0.46	SS1G_12649 SS1G_12698	48	0.33	1.39394	0.421661	1	1
	43.01.03.05 budding, cell polarity and filament formation	9	2.08	SS1G_00274 SS1G_01009 SS1G_01714 SS1G_04323 SS1G_04177 SS1G_05110 SS1G_06637 SS1G_08974 SS1G_11057	275	1.9	1.09474	0.43666	1	1
	01.20.17.09 metabolism of alkaloids	1	0.23	SS1G_12429	19	0.13	1.76923	0.43778	1	1
	01.02.02.09 catabolism of nitrogenous compounds	1	0.23	SS1G_01652	19	0.13	1.76923	0.43778	1	1
	42.25 vacuole or lysosome	2	0.46	SS1G_01651 SS1G_04958	50	0.34	1.35294	0.442183	1	1
	01.01.11.03 metabolism of valine	1	0.23	SS1G_09548	20	0.13	1.76923	0.454576	1	1
	01.07 metabolism of vitamins, cofactors, and prosthetic groups	8	1.85	SS1G_00001 SS1G_00858 SS1G_03642 SS1G_07630 SS1G_07552 SS1G_09727 SS1G_10697 SS1G_14127	247	1.7	1.08824	0.457399	1	1
	01.01.11 metabolism of the pyruvate family (alanine, isoleucine, leucine, valine) and D-alanine	2	0.46	SS1G_09548 SS1G_09730	52	0.35	1.31429	0.462298	1	1
	01.07.01 biosynthesis of vitamins, cofactors, and prosthetic groups	5	1.16	SS1G_00001 SS1G_00858 SS1G_09727 SS1G_10697 SS1G_14127	150	1.03	1.12621	0.465015	1	1
	01.05.25 regulation of C-compound and carbohydrate metabolism	5	1.16	SS1G_04344 SS1G_06620 SS1G_08351 SS1G_08425 SS1G_11725	150	1.03	1.12621	0.465015	1	1
	32.01.01 oxidative stress response	3	0.69	SS1G_02784 SS1G_07552 SS1G_14285	86	0.59	1.16949	0.475537	1	1
	34.01.01 homeostasis of cations	7	1.62	SS1G_01614 SS1G_03455 SS1G_03736 SS1G_05582 SS1G_06988 SS1G_13572 SS1G_14316	218	1.5	1.08	0.475895	1	1
	01.06.06 isoprenoid metabolism	4	0.92	SS1G_02725 SS1G_04505 SS1G_09234 SS1G_14451	119	0.82	1.12195	0.476453	1	1
	34.01.03 homeostasis of anions	1	0.23	SS1G_02896	22	0.15	1.53333	0.486681	1	1
	18.02.05 regulator of G-protein signalling	1	0.23	SS1G_11725	22	0.15	1.53333	0.486681	1	1
	20.01.01.01 cation transport (H+, Na+, K+, Ca2+ , NH4+, etc.)	6	1.39	SS1G_03736 SS1G_04344 SS1G_05582 SS1G_06988 SS1G_10478 SS1G_13572	187	1.29	1.07752	0.486712	1	1
	34.01 homeostasis	8	1.85	SS1G_01614 SS1G_02896 SS1G_03455 SS1G_03736 SS1G_05582 SS1G_06988 SS1G_13572 SS1G_14316	255	1.76	1.05114	0.493217	1	1
	16.19.05 GTP binding	4	0.92	SS1G_04323 SS1G_06637 SS1G_08974 SS1G_11725	122	0.84	1.09524	0.495832	1	1
	01.20.01 metabolism of primary metabolic sugar derivatives	1	0.23	SS1G_04551	23	0.15	1.53333	0.50202	1	1
	01.01.11.02 metabolism of isoleucine	1	0.23	SS1G_09548	24	0.16	1.4375	0.516901	1	1
	01.20.70 regulation of secondary metabolism	1	0.23	SS1G_13001	25	0.17	1.35294	0.531338	1	1
	20.03.01.01 ion channels	1	0.23	SS1G_12381	26	0.17	1.35294	0.545345	1	1
	01.20.36 non-ribosomal peptide synthesis	1	0.23	SS1G_04250	26	0.17	1.35294	0.545345	1	1
	30.01.05.01.03 MAPKKK cascade	1	0.23	SS1G_03455	27	0.18	1.27778	0.558934	1	1
	02.16.01 alcohol fermentation	1	0.23	SS1G_03657	28	0.19	1.21053	0.572118	1	1
	01.20.15 metabolism of derivatives of dehydroquinic acid, shikimic acid and chorismic acid	1	0.23	SS1G_10562	29	0.2	1.15	0.584909	1	1
	30.05.02.24 G-protein coupled receptor signalling pathway	1	0.23	SS1G_09369	30	0.2	1.15	0.597318	1	1
	01.20.05.11 metabolism of polyketides	1	0.23	SS1G_07098	30	0.2	1.15	0.597318	1	1
	01.06.02.02 glycolipid metabolism	1	0.23	SS1G_01180	30	0.2	1.15	0.597318	1	1
	01.20.35.01 metabolism of phenylpropanoids	1	0.23	SS1G_01576	31	0.21	1.09524	0.609357	1	1
	01.04.04 regulation of phosphate metabolism	1	0.23	SS1G_04541	31	0.21	1.09524	0.609357	1	1
	20.01.01.01.01.01 siderophore-iron transport	1	0.23	SS1G_06988	32	0.22	1.04545	0.621037	1	1
	01.01.03.05 metabolism of arginine	1	0.23	SS1G_01651	33	0.22	1.04545	0.632369	1	1
	99 UNCLASSIFIED PROTEINS	225	52.2	SS1G_00770 SS1G_00371 SS1G_00764 SS1G_00809 SS1G_00768 SS1G_00402 SS1G_00417 SS1G_00391 SS1G_00505 SS1G_00291 SS1G_00721 SS1G_01845 SS1G_01650 SS1G_01246 SS1G_02022 SS1G_01432 SS1G_01373 SS1G_01579 SS1G_02025 SS1G_01262 SS1G_02068 SS1G_01591 SS1G_01100 SS1G_01426 SS1G_02385 SS1G_02133 SS1G_02616 SS1G_03045 SS1G_02155 SS1G_02604 SS1G_02136 SS1G_02172 SS1G_02829 SS1G_02863 SS1G_02329 SS1G_02919 SS1…	9008	62.3	0.837881	0.999995	1	1
	43.01.03.09 development of asco- basidio- or zygospore	5	1.16	SS1G_02651 SS1G_06037 SS1G_10617 SS1G_11725 SS1G_12605	174	1.2	0.966667	1	1	1
	42.16 mitochondrion	2	0.46	SS1G_00686 SS1G_07866	138	0.95	0.484211	1	1	1
	42.10.03 organization of chromosome structure	2	0.46	SS1G_05250 SS1G_06637	241	1.66	0.277108	1	1	1
	42.10 nucleus	2	0.46	SS1G_05250 SS1G_06637	285	1.97	0.233503	1	1	1
	42.04 cytoskeleton/structural proteins	2	0.46	SS1G_01714 SS1G_10478	256	1.77	0.259887	1	1	1
	42 BIOGENESIS OF CELLULAR COMPONENTS	27	6.26	SS1G_00274 SS1G_00686 SS1G_01009 SS1G_01229 SS1G_01572 SS1G_01714 SS1G_01493 SS1G_01651 SS1G_04662 SS1G_04551 SS1G_04207 SS1G_04177 SS1G_05250 SS1G_04958 SS1G_05110 SS1G_05915 SS1G_06037 SS1G_06620 SS1G_06637 SS1G_07393 SS1G_07866 SS1G_10478 SS1G_11057 SS1G_12057 SS1G_11725 SS1G_13586 SS1G_14460	1008	6.97	0.898135	1	1	1
	40.10.02 apoptosis (type I programmed cell death)	3	0.69	SS1G_04204 SS1G_10705 SS1G_13782	127	0.87	0.793103	1	1	1
	40.01.05 growth regulators / regulation of cell size	1	0.23	SS1G_02725	36	0.24	0.958333	1	1	1
	40.01 cell growth / morphogenesis	9	2.08	SS1G_01714 SS1G_01210 SS1G_02725 SS1G_04204 SS1G_05110 SS1G_06037 SS1G_10478 SS1G_11725 SS1G_14460	328	2.27	0.9163	1	1	1
	40 CELL FATE	12	2.78	SS1G_01714 SS1G_01180 SS1G_01210 SS1G_02725 SS1G_04204 SS1G_05110 SS1G_06037 SS1G_10478 SS1G_10705 SS1G_11725 SS1G_13782 SS1G_14460	469	3.24	0.858025	1	1	1
	34.11.03.13 osmosensing and response	1	0.23	SS1G_01811	64	0.44	0.522727	1	1	1
	34.05.01 cell migration	1	0.23	SS1G_10478	42	0.29	0.793103	1	1	1
	34.05 cell motility	1	0.23	SS1G_10478	86	0.59	0.389831	1	1	1
	34.01.01.01 homeostasis of metal ions (Na, K, Ca etc.)	3	0.69	SS1G_05582 SS1G_06988 SS1G_13572	153	1.05	0.657143	1	1	1
	32.05.01.03 chemical agent resistance	1	0.23	SS1G_03435	45	0.31	0.741935	1	1	1
	32.01.03 osmotic and salt stress response	1	0.23	SS1G_03455	76	0.52	0.442308	1	1	1
	32.01 stress response	11	2.55	SS1G_00274 SS1G_01651 SS1G_01614 SS1G_02784 SS1G_03455 SS1G_06209 SS1G_07552 SS1G_07812 SS1G_11589 SS1G_12605 SS1G_14285	577	3.99	0.639098	1	1	1
	30.05.02 non-enzymatic receptor mediated signalling	2	0.46	SS1G_05532 SS1G_09369	68	0.47	0.978723	1	1	1
	30.05.01 receptor enzyme mediated signalling	1	0.23	SS1G_03455	70	0.48	0.479167	1	1	1
	30.05 transmembrane signal transduction	3	0.69	SS1G_03455 SS1G_05532 SS1G_09369	168	1.16	0.594828	1	1	1
	30.01.09 second messenger mediated signal transduction	1	0.23	SS1G_11725	87	0.6	0.383333	1	1	1
	30.01.05.05.01 small GTPase mediated signal transduction	1	0.23	SS1G_11725	98	0.67	0.343284	1	1	1
	30.01.05.05 G-protein mediated signal transduction	3	0.69	SS1G_05532 SS1G_08974 SS1G_11725	132	0.91	0.758242	1	1	1
	30.01.05.01 protein kinase	2	0.46	SS1G_03455 SS1G_11725	125	0.86	0.534884	1	1	1
	30.01.05 enzyme mediated signal transduction	4	0.92	SS1G_03455 SS1G_05532 SS1G_08974 SS1G_11725	286	1.97	0.467005	1	1	1
	30.01 cellular signalling	12	2.78	SS1G_03455 SS1G_03596 SS1G_05532 SS1G_06637 SS1G_07095 SS1G_07716 SS1G_08142 SS1G_08974 SS1G_11403 SS1G_11725 SS1G_11892 SS1G_13793	489	3.38	0.822485	1	1	1
	30 CELLULAR COMMUNICATION/SIGNAL TRANSDUCTION MECHANISM	13	3.01	SS1G_03455 SS1G_03596 SS1G_05532 SS1G_06637 SS1G_07095 SS1G_07716 SS1G_08142 SS1G_08974 SS1G_09369 SS1G_11403 SS1G_11725 SS1G_11892 SS1G_13793	562	3.89	0.773779	1	1	1
	20.09.14 cytoskeleton-dependent transport	1	0.23	SS1G_04323	55	0.38	0.605263	1	1	1
	20.09.13 vacuolar/lysosomal transport	3	0.69	SS1G_01651 SS1G_02896 SS1G_13572	155	1.07	0.64486	1	1	1
	20.09.07.03 ER to Golgi transport	1	0.23	SS1G_01180	68	0.47	0.489362	1	1	1
	20.09.07 vesicular transport (Golgi network, etc.)	1	0.23	SS1G_01180	248	1.71	0.134503	1	1	1
	20.09.04 mitochondrial transport	2	0.46	SS1G_02434 SS1G_02896	110	0.76	0.605263	1	1	1
	20.09.01 nuclear transport	1	0.23	SS1G_05532	84	0.58	0.396552	1	1	1
	20.03.22 transport ATPases	2	0.46	SS1G_03736 SS1G_07866	81	0.56	0.821429	1	1	1
	20.01.13 lipid/fatty acid transport	1	0.23	SS1G_14316	103	0.71	0.323944	1	1	1
	20.01.11 amine / polyamine transport	1	0.23	SS1G_13236	41	0.28	0.821429	1	1	1
	18.02.09 regulator of transcription factor	1	0.23	SS1G_14440	84	0.58	0.396552	1	1	1
	18.02.01.01 enzyme activator	1	0.23	SS1G_02848	136	0.94	0.244681	1	1	1
	18.02.01 enzymatic activity regulation / enzyme regulator	3	0.69	SS1G_02848 SS1G_05250 SS1G_13782	299	2.06	0.334951	1	1	1
	18.02 regulation of protein activity	5	1.16	SS1G_02848 SS1G_05250 SS1G_11725 SS1G_13782 SS1G_14440	454	3.14	0.369427	1	1	1
	18 REGULATION OF METABOLISM AND PROTEIN FUNCTION	5	1.16	SS1G_02848 SS1G_05250 SS1G_11725 SS1G_13782 SS1G_14440	467	3.23	0.359133	1	1	1
	16.19.03 ATP binding	4	0.92	SS1G_01651 SS1G_02383 SS1G_07866 SS1G_09634	569	3.93	0.234097	1	1	1
	16.19 nucleotide/nucleoside/nucleobase binding	9	2.08	SS1G_01651 SS1G_02383 SS1G_04323 SS1G_06637 SS1G_07866 SS1G_07599 SS1G_08974 SS1G_09634 SS1G_11725	758	5.24	0.396947	1	1	1
	16.17.09 heavy metal binding (Cu, Fe, Zn)	11	2.55	SS1G_00858 SS1G_01576 SS1G_02784 SS1G_03657 SS1G_05250 SS1G_06988 SS1G_07630 SS1G_09634 SS1G_10705 SS1G_13185 SS1G_13782	402	2.78	0.917266	1	1	1
	16.17.01 calcium binding	1	0.23	SS1G_13056	71	0.49	0.469388	1	1	1
	16.17 metal binding	12	2.78	SS1G_00858 SS1G_01576 SS1G_02784 SS1G_03657 SS1G_05250 SS1G_06988 SS1G_07630 SS1G_09634 SS1G_10705 SS1G_13056 SS1G_13185 SS1G_13782	621	4.29	0.648019	1	1	1
	16.03.03 RNA binding	2	0.46	SS1G_00555 SS1G_09634	298	2.06	0.223301	1	1	1
	16.03.01 DNA binding	4	0.92	SS1G_02725 SS1G_05250 SS1G_09634 SS1G_10485	382	2.64	0.348485	1	1	1
	16.03 nucleic acid binding	5	1.16	SS1G_00555 SS1G_02725 SS1G_05250 SS1G_09634 SS1G_10485	691	4.78	0.242678	1	1	1
	16.01 protein binding	18	4.17	SS1G_00376 SS1G_01472 SS1G_02725 SS1G_04323 SS1G_04565 SS1G_05250 SS1G_04958 SS1G_05532 SS1G_07866 SS1G_09727 SS1G_09634 SS1G_10478 SS1G_10697 SS1G_10683 SS1G_11725 SS1G_12381 SS1G_13185 SS1G_13782	1434	9.92	0.420363	1	1	1
	16 PROTEIN WITH BINDING FUNCTION OR COFACTOR REQUIREMENT (structural or catalytic)	54	12.5	SS1G_00509 SS1G_00555 SS1G_00001 SS1G_00376 SS1G_00858 SS1G_00646 SS1G_01472 SS1G_01576 SS1G_01811 SS1G_01651 SS1G_02434 SS1G_02725 SS1G_02734 SS1G_02784 SS1G_02383 SS1G_03657 SS1G_03734 SS1G_04323 SS1G_04565 SS1G_04477 SS1G_05250 SS1G_04958 SS1G_05454 SS1G_05532 SS1G_05915 SS1G_06874 SS1G_06620 SS1G_06637 SS1G_06988 SS1G_07630 SS1G_07552 SS1G_07866 SS1G_07599 SS1G_08974 SS1G_09058 SS1G_09235 SS1…	2624	18.1	0.690608	1	1	1
	14.13.01 cytoplasmic and nuclear protein degradation	4	0.92	SS1G_04565 SS1G_11021 SS1G_12605 SS1G_13185	247	1.7	0.541176	1	1	1
	14.13 protein/peptide degradation	7	1.62	SS1G_00001 SS1G_04565 SS1G_04958 SS1G_09909 SS1G_11021 SS1G_12605 SS1G_13185	358	2.47	0.65587	1	1	1
	14.10 assembly of protein complexes	3	0.69	SS1G_05532 SS1G_07866 SS1G_13056	240	1.66	0.415663	1	1	1
	14.07.11 protein processing (proteolytic)	2	0.46	SS1G_04958 SS1G_13185	121	0.83	0.554217	1	1	1
	14.07.09 posttranslational modification of amino acids (e.g. hydroxylation, methylation)	1	0.23	SS1G_11021	43	0.29	0.793103	1	1	1
	14.07.05 modification by ubiquitination, deubiquitination	1	0.23	SS1G_13782	140	0.96	0.239583	1	1	1
	14.07.04 modification by acetylation, deacetylation	1	0.23	SS1G_06637	68	0.47	0.489362	1	1	1
	14.07.03 modification by phosphorylation, dephosphorylation, autophosphorylation	4	0.92	SS1G_03455 SS1G_06209 SS1G_07812 SS1G_11725	235	1.62	0.567901	1	1	1
	14.07.02 modification with sugar residues (e.g. glycosylation, deglycosylation)	2	0.46	SS1G_06209 SS1G_07812	69	0.47	0.978723	1	1	1
	14.07 protein modification	12	2.78	SS1G_02848 SS1G_03455 SS1G_04958 SS1G_06209 SS1G_06637 SS1G_07812 SS1G_09909 SS1G_11021 SS1G_11725 SS1G_12605 SS1G_13185 SS1G_13782	740	5.12	0.542969	1	1	1
	14.04 protein targeting, sorting and translocation	1	0.23	SS1G_01180	298	2.06	0.11165	1	1	1
	14.01 protein folding and stabilization	1	0.23	SS1G_11589	123	0.85	0.270588	1	1	1
	14 PROTEIN FATE (folding, modification, destination)	19	4.4	SS1G_00001 SS1G_01180 SS1G_02848 SS1G_03455 SS1G_04565 SS1G_04958 SS1G_05532 SS1G_06209 SS1G_06637 SS1G_07866 SS1G_07812 SS1G_09909 SS1G_11021 SS1G_11589 SS1G_11725 SS1G_12605 SS1G_13056 SS1G_13185 SS1G_13782	1280	8.86	0.496614	1	1	1
	12.07 translational control	2	0.46	SS1G_09634 SS1G_13185	86	0.59	0.779661	1	1	1
	12.04 translation	1	0.23	SS1G_13185	211	1.46	0.157534	1	1	1
	12.01 ribosome biogenesis	1	0.23	SS1G_05532	258	1.78	0.129213	1	1	1
	12 PROTEIN SYNTHESIS	3	0.69	SS1G_05532 SS1G_09634 SS1G_13185	436	3.01	0.229236	1	1	1
	11.06.02 tRNA modification	1	0.23	SS1G_01714	47	0.32	0.71875	1	1	1
	11.06 RNA modification	1	0.23	SS1G_01714	72	0.49	0.469388	1	1	1
	11.04.03.01 splicing	1	0.23	SS1G_09634	191	1.32	0.174242	1	1	1
	11.04.03 mRNA processing (splicing, 5^-, 3^-end processing)	2	0.46	SS1G_09915 SS1G_09634	248	1.71	0.269006	1	1	1
	11.04.02 tRNA processing	1	0.23	SS1G_01714	59	0.4	0.575	1	1	1
	11.04.01 rRNA processing	1	0.23	SS1G_05532	189	1.3	0.176923	1	1	1
	11.04 RNA processing	4	0.92	SS1G_01714 SS1G_05532 SS1G_09915 SS1G_09634	421	2.91	0.316151	1	1	1
	11.02.03.04.03 transcription repression	1	0.23	SS1G_05250	85	0.58	0.396552	1	1	1
	11.02.03.04.01 transcription activation	1	0.23	SS1G_08406	117	0.8	0.2875	1	1	1
	11.02.03.04 transcriptional control	7	1.62	SS1G_00555 SS1G_05250 SS1G_06637 SS1G_08351 SS1G_08406 SS1G_09915 SS1G_10485	594	4.11	0.394161	1	1	1
	11.02.03.01.01 transcription initiation	1	0.23	SS1G_06637	44	0.3	0.766667	1	1	1
	11.02.03.01 general transcription activities	3	0.69	SS1G_05250 SS1G_06637 SS1G_14440	165	1.14	0.605263	1	1	1
	11.02.03 mRNA synthesis	8	1.85	SS1G_00555 SS1G_05250 SS1G_06637 SS1G_08351 SS1G_08406 SS1G_09915 SS1G_10485 SS1G_14440	713	4.93	0.375254	1	1	1
	11.02 RNA synthesis	8	1.85	SS1G_00555 SS1G_05250 SS1G_06637 SS1G_08351 SS1G_08406 SS1G_09915 SS1G_10485 SS1G_14440	785	5.43	0.3407	1	1	1
	11 TRANSCRIPTION	11	2.55	SS1G_00555 SS1G_01714 SS1G_05250 SS1G_05532 SS1G_06637 SS1G_08351 SS1G_08406 SS1G_09915 SS1G_09634 SS1G_10485 SS1G_14440	1025	7.09	0.359661	1	1	1
	10.03.05 cell cycle dependent cytoskeleton reorganization	1	0.23	SS1G_04323	67	0.46	0.5	1	1	1
	10.03.03 cytokinesis (cell division) /septum formation and hydrolysis	3	0.69	SS1G_01210 SS1G_04323 SS1G_11725	165	1.14	0.605263	1	1	1
	10.03.02 meiosis	1	0.23	SS1G_04344	119	0.82	0.280488	1	1	1
	10.03.01.01.03 G1/S transition of mitotic cell cycle	1	0.23	SS1G_03455	48	0.33	0.69697	1	1	1
	10.03.01.01.01 G1 phase of mitotic cell cycle	1	0.23	SS1G_06637	37	0.25	0.92	1	1	1
	10.03.01.01 mitotic cell cycle	2	0.46	SS1G_03455 SS1G_06637	203	1.4	0.328571	1	1	1
	10.03.01 mitotic cell cycle and cell cycle control	4	0.92	SS1G_01651 SS1G_03455 SS1G_04323 SS1G_06637	477	3.3	0.278788	1	1	1
	10.03 cell cycle	7	1.62	SS1G_01651 SS1G_01210 SS1G_03455 SS1G_04323 SS1G_04344 SS1G_06637 SS1G_11725	676	4.67	0.346895	1	1	1
	10.01.09.05 DNA conformation modification (e.g. chromatin)	2	0.46	SS1G_05250 SS1G_06637	258	1.78	0.258427	1	1	1
	10.01.09 DNA restriction or modification	2	0.46	SS1G_05250 SS1G_06637	267	1.84	0.25	1	1	1
	10.01.05.01 DNA repair	2	0.46	SS1G_09727 SS1G_09634	239	1.65	0.278788	1	1	1
	10.01.05 DNA recombination and DNA repair	2	0.46	SS1G_09727 SS1G_09634	285	1.97	0.233503	1	1	1
	10.01.03 DNA synthesis and replication	1	0.23	SS1G_09634	148	1.02	0.22549	1	1	1
	10.01.02 DNA topology	1	0.23	SS1G_09634	93	0.64	0.359375	1	1	1
	10.01 DNA processing	5	1.16	SS1G_04344 SS1G_05250 SS1G_06637 SS1G_09727 SS1G_09634	557	3.85	0.301299	1	1	1
	10 CELL CYCLE AND DNA PROCESSING	10	2.32	SS1G_01651 SS1G_01210 SS1G_03455 SS1G_04323 SS1G_04344 SS1G_05250 SS1G_06637 SS1G_09727 SS1G_09634 SS1G_11725	1021	7.06	0.328612	1	1	1
	02.13.03 aerobic respiration	2	0.46	SS1G_07866 SS1G_09058	97	0.67	0.686567	1	1	1
	02.13 respiration	4	0.92	SS1G_00686 SS1G_01480 SS1G_07866 SS1G_09058	154	1.06	0.867925	1	1	1
	02.11.05 accessory proteins of electron transport and membrane-associated energy conservation	1	0.23	SS1G_09058	46	0.31	0.741935	1	1	1
	02.07 pentose-phosphate pathway	1	0.23	SS1G_07497	41	0.28	0.821429	1	1	1
	01.20.35 metabolism of secondary products derived from L-phenylalanine and L-tyrosine	1	0.23	SS1G_01576	34	0.23	1	1	1	1
	01.06.10 regulation of lipid, fatty acid and isoprenoid metabolism	1	0.23	SS1G_01210	35	0.24	0.958333	1	1	1
	01.06.06.11 tetracyclic and pentacyclic triterpenes (cholesterin, steroids and hopanoids) metabolism	1	0.23	SS1G_02725	85	0.58	0.396552	1	1	1
	01.06.02.01 phospholipid metabolism	1	0.23	SS1G_01210	95	0.65	0.353846	1	1	1
	01.06.02 membrane lipid metabolism	2	0.46	SS1G_01180 SS1G_01210	119	0.82	0.560976	1	1	1
	01.05.13 transfer of activated C-1 groups	2	0.46	SS1G_01714 SS1G_11021	70	0.48	0.958333	1	1	1
	01.04 phosphate metabolism	6	1.39	SS1G_01210 SS1G_03455 SS1G_04323 SS1G_04541 SS1G_07866 SS1G_07599	531	3.67	0.378747	1	1	1
	01.03.16 polynucleotide degradation	2	0.46	SS1G_04344 SS1G_09634	112	0.77	0.597403	1	1	1
	01.03.04 pyrimidine nucleotide/nucleoside/nucleobase metabolism	1	0.23	SS1G_10697	66	0.45	0.511111	1	1	1
	01.03.01 purin nucleotide/nucleoside/nucleobase metabolism	2	0.46	SS1G_04323 SS1G_09915	127	0.87	0.528736	1	1	1
	01.03 nucleotide/nucleoside/nucleobase metabolism	6	1.39	SS1G_04323 SS1G_04344 SS1G_09915 SS1G_09634 SS1G_10697 SS1G_11725	360	2.49	0.558233	1	1	1
	01.01.13 regulation of amino acid metabolism	1	0.23	SS1G_05250	34	0.23	1	1	1	1
	01.01.09.02 metabolism of serine	1	0.23	SS1G_01480	36	0.24	0.958333	1	1	1

## Sheet: EARLY
Supplementary Table 3B. Functional distribution of genes upregulated early in infection in the S line
Filter	FUNCTIONAL CATEGORY	abs SET	rel SET	genes SET	abs GENOME	rel GENOME	rel SET/rel GENOME	P-VALUE	Bonferroni_corr	FDR
BF*	01 METABOLISM	62	45.9	SS1G_00974 SS1G_00733 SS1G_00732 SS1G_00265 SS1G_00468 SS1G_00773 SS1G_00119 SS1G_01885 SS1G_01984 SS1G_02048 SS1G_01627 SS1G_02024 SS1G_01997 SS1G_02388 SS1G_02625 SS1G_02210 SS1G_02649 SS1G_03286 SS1G_03795 SS1G_04705 SS1G_04537 SS1G_04540 SS1G_04479 SS1G_04264 SS1G_05556 SS1G_05118 SS1G_05151 SS1G_04931 SS1G_05832 SS1G_05795 SS1G_05789 SS1G_05793 SS1G_06923 SS1G_06665 SS1G_07331 SS1G_07861 SS1…	2903	20	2.295	9.88894e-12	8.35615e-09	8.35615e-09
BF*	20.03 transport facilities	24	17.7	SS1G_00120 SS1G_02048 SS1G_01627 SS1G_02024 SS1G_03083 SS1G_03654 SS1G_04502 SS1G_04705 SS1G_04540 SS1G_04935 SS1G_05355 SS1G_05793 SS1G_06554 SS1G_06601 SS1G_07861 SS1G_08201 SS1G_08843 SS1G_08753 SS1G_09296 SS1G_10050 SS1G_10461 SS1G_11919 SS1G_12690 SS1G_12908	533	3.68	4.80978	1.3074e-10	1.10475e-07	5.52377e-08
BF*	20.01 transported compounds (substrates)	33	24.4	SS1G_00120 SS1G_01984 SS1G_02048 SS1G_01627 SS1G_02024 SS1G_02649 SS1G_03190 SS1G_03654 SS1G_04502 SS1G_04705 SS1G_04537 SS1G_04540 SS1G_04116 SS1G_05556 SS1G_04935 SS1G_05355 SS1G_06216 SS1G_05793 SS1G_06554 SS1G_06601 SS1G_07841 SS1G_07861 SS1G_07984 SS1G_08201 SS1G_08843 SS1G_09217 SS1G_09296 SS1G_10050 SS1G_10461 SS1G_11919 SS1G_12690 SS1G_12908 SS1G_14166	1133	7.84	3.11224	2.69773e-09	2.27958e-06	7.59859e-07
BF*	20 CELLULAR TRANSPORT, TRANSPORT FACILITIES AND TRANSPORT ROUTES	35	25.9	SS1G_00120 SS1G_01984 SS1G_02048 SS1G_01627 SS1G_02024 SS1G_03083 SS1G_02649 SS1G_03190 SS1G_03654 SS1G_04502 SS1G_04705 SS1G_04537 SS1G_04540 SS1G_04116 SS1G_05556 SS1G_04935 SS1G_05355 SS1G_06216 SS1G_05793 SS1G_06554 SS1G_06601 SS1G_07841 SS1G_07861 SS1G_07984 SS1G_08201 SS1G_08843 SS1G_08753 SS1G_09217 SS1G_09296 SS1G_10050 SS1G_10461 SS1G_11919 SS1G_12690 SS1G_12908 SS1G_14166	1515	10.4	2.49038	2.85699e-07	0.000241416	6.03539e-05
BF*	20.03.02.03 antiporter	7	5.18	SS1G_00120 SS1G_02048 SS1G_04705 SS1G_04935 SS1G_05793 SS1G_10050 SS1G_11919	63	0.43	12.0465	1.90532e-06	0.00160999	0.000321998
BF*	20.01.11 amine / polyamine transport	6	4.44	SS1G_02048 SS1G_04537 SS1G_06216 SS1G_08201 SS1G_08843 SS1G_10050	41	0.28	15.8571	2.04773e-06	0.00173033	0.000288389
BF*	20.03.02 carrier (electrochemical potential-driven transport)	8	5.92	SS1G_00120 SS1G_02048 SS1G_04705 SS1G_04935 SS1G_05793 SS1G_08201 SS1G_10050 SS1G_11919	96	0.66	8.9697	3.13923e-06	0.00265265	0.00037895
BF*	20.01.01.07 anion transport	6	4.44	SS1G_03654 SS1G_04502 SS1G_05355 SS1G_06216 SS1G_06601 SS1G_12690	46	0.31	14.3226	4.10558e-06	0.00346922	0.000433652
BF*	01.20 secondary metabolism	23	17	SS1G_00732 SS1G_00119 SS1G_01984 SS1G_02048 SS1G_01627 SS1G_01997 SS1G_02210 SS1G_04705 SS1G_05556 SS1G_05151 SS1G_05789 SS1G_05793 SS1G_06923 SS1G_06665 SS1G_07861 SS1G_07984 SS1G_08201 SS1G_10050 SS1G_12245 SS1G_11919 SS1G_13186 SS1G_13641 SS1G_13881	864	5.98	2.84281	4.77611e-06	0.00403582	0.000448424
BF*	20.01.27 drug/toxin transport	9	6.66	SS1G_00120 SS1G_02048 SS1G_04705 SS1G_05556 SS1G_04935 SS1G_05793 SS1G_06554 SS1G_10050 SS1G_11919	135	0.93	7.16129	4.80872e-06	0.00406337	0.000406337
BF*	32.07 detoxification	13	9.62	SS1G_00120 SS1G_00974 SS1G_02048 SS1G_02395 SS1G_04705 SS1G_05556 SS1G_04935 SS1G_05793 SS1G_09579 SS1G_10050 SS1G_11919 SS1G_13881 SS1G_14166	351	2.42	3.97521	2.49816e-05	0.0211095	0.00191904
BF*	32.05 disease, virulence and defense	12	8.88	SS1G_00773 SS1G_02048 SS1G_01627 SS1G_01997 SS1G_02388 SS1G_02395 SS1G_05556 SS1G_05795 SS1G_06923 SS1G_09216 SS1G_10050 SS1G_12908	301	2.08	4.26923	2.53285e-05	0.0214026	0.00178355
BF*	20.03.02.03.01 proton driven antiporter	5	3.7	SS1G_02048 SS1G_04705 SS1G_05793 SS1G_10050 SS1G_11919	38	0.26	14.2308	2.59246e-05	0.0219062	0.0016851
BF*	20.01.01 ion transport	10	7.4	SS1G_01627 SS1G_03654 SS1G_04502 SS1G_05355 SS1G_06216 SS1G_06601 SS1G_07841 SS1G_07984 SS1G_10461 SS1G_12690	221	1.52	4.86842	4.26471e-05	0.0360368	0.00257405
BF*	32 CELL RESCUE, DEFENSE AND VIRULENCE	24	17.7	SS1G_00120 SS1G_00974 SS1G_00773 SS1G_02048 SS1G_01627 SS1G_01997 SS1G_02388 SS1G_02395 SS1G_03576 SS1G_04705 SS1G_05556 SS1G_04935 SS1G_04931 SS1G_05795 SS1G_05793 SS1G_06923 SS1G_09216 SS1G_09579 SS1G_10050 SS1G_10167 SS1G_11919 SS1G_12908 SS1G_13881 SS1G_14166	1067	7.38	2.39837	4.74062e-05	0.0400582	0.00267055
F*	01.05.03 polysaccharide metabolism	10	7.4	SS1G_00265 SS1G_00773 SS1G_04264 SS1G_05118 SS1G_05151 SS1G_05832 SS1G_09216 SS1G_10167 SS1G_13155 SS1G_13860	236	1.63	4.53988	7.40521e-05	0.062574	0.00391087
F*	01.05 C-compound and carbohydrate metabolism	24	17.7	SS1G_00974 SS1G_00733 SS1G_00265 SS1G_00468 SS1G_00773 SS1G_01984 SS1G_01627 SS1G_02625 SS1G_03286 SS1G_04264 SS1G_05118 SS1G_05151 SS1G_05832 SS1G_05789 SS1G_07331 SS1G_09135 SS1G_09216 SS1G_09217 SS1G_10167 SS1G_10165 SS1G_12245 SS1G_13155 SS1G_13860 SS1G_13881	1118	7.73	2.28978	9.87306e-05	0.0834274	0.00490749
F*	20.09.16 cellular export and secretion	9	6.66	SS1G_00120 SS1G_02048 SS1G_04705 SS1G_05556 SS1G_05793 SS1G_06554 SS1G_10050 SS1G_10461 SS1G_11919	207	1.43	4.65734	0.000140929	0.119085	0.00661586
F*	01.02 nitrogen, sulfur and selenium metabolism	9	6.66	SS1G_01885 SS1G_02024 SS1G_04479 SS1G_04931 SS1G_05795 SS1G_08201 SS1G_09296 SS1G_12029 SS1G_12690	216	1.49	4.4698	0.000194066	0.163986	0.00863085
F*	01.25 extracellular metabolism	5	3.7	SS1G_00974 SS1G_00265 SS1G_01627 SS1G_09216 SS1G_13881	58	0.4	9.25	0.000203788	0.172201	0.00861005
F*	14.13.04 lysosomal and vacuolar protein degradation	4	2.96	SS1G_03576 SS1G_09225 SS1G_12210 SS1G_12499	36	0.24	12.3333	0.000340713	0.287902	0.0137096
F*	32.07.05 detoxification by export	6	4.44	SS1G_02048 SS1G_04705 SS1G_04935 SS1G_05793 SS1G_10050 SS1G_11919	100	0.69	6.43478	0.000346046	0.292409	0.0132913
F*	20.01.01.01 cation transport (H+, Na+, K+, Ca2+ , NH4+, etc.)	8	5.92	SS1G_01627 SS1G_04502 SS1G_06216 SS1G_06601 SS1G_07841 SS1G_07984 SS1G_10461 SS1G_12690	187	1.29	4.58915	0.000370948	0.313451	0.0136283
F*	20.09.18 cellular import	11	8.14	SS1G_01627 SS1G_03083 SS1G_04502 SS1G_04537 SS1G_06601 SS1G_07861 SS1G_08201 SS1G_08843 SS1G_08753 SS1G_09217 SS1G_10461	343	2.37	3.4346	0.000374377	0.316348	0.0131812
F*	42.01 cell wall	9	6.66	SS1G_00733 SS1G_00468 SS1G_02388 SS1G_03286 SS1G_04264 SS1G_05118 SS1G_05832 SS1G_10167 SS1G_10165	258	1.78	3.74157	0.00071076	0.600592	0.0240237
F*	32.05.05 virulence, disease factors	6	4.44	SS1G_00773 SS1G_01997 SS1G_05795 SS1G_06923 SS1G_09216 SS1G_12908	115	0.79	5.62025	0.000728833	0.615864	0.0236871
F*	20.09 transport routes	20	14.8	SS1G_00120 SS1G_02048 SS1G_01627 SS1G_03083 SS1G_04502 SS1G_04705 SS1G_04537 SS1G_05556 SS1G_05355 SS1G_05793 SS1G_06554 SS1G_06601 SS1G_07861 SS1G_08201 SS1G_08843 SS1G_08753 SS1G_09217 SS1G_10050 SS1G_10461 SS1G_11919	977	6.76	2.18935	0.000735743	0.621703	0.023026
F*	32.05.01 resistance proteins	6	4.44	SS1G_02048 SS1G_01627 SS1G_02388 SS1G_02395 SS1G_05556 SS1G_10050	124	0.85	5.22353	0.00108035	0.912899	0.0326035
F*	20.09.18.07 non-vesicular cellular import	6	4.44	SS1G_03083 SS1G_04537 SS1G_07861 SS1G_08843 SS1G_09217 SS1G_10461	128	0.88	5.04545	0.00127298	1	0.037092
F*	01.20.05 metabolism of acetic acid derivatives	4	2.96	SS1G_00119 SS1G_01997 SS1G_06923 SS1G_13641	51	0.35	8.45714	0.00129729	1	0.0365403
*	20.01.17 nucleotide/nucleoside/nucleobase transport	3	2.22	SS1G_04537 SS1G_04116 SS1G_08843	27	0.18	12.3333	0.00198113	1	0.0540017
*	02.16.01 alcohol fermentation	3	2.22	SS1G_00733 SS1G_03190 SS1G_09135	28	0.19	11.6842	0.0022038	1	0.0581942
*	01.25.09 extracellular lignin degradation	2	1.48	SS1G_00974 SS1G_01627	8	0.05	29.6	0.00233946	1	0.0599043
*	20.01.23 allantoin and allantoate transport	3	2.22	SS1G_04537 SS1G_07861 SS1G_08843	30	0.2	11.1	0.00269429	1	0.066961
*	01.20.05.11 metabolism of polyketides	3	2.22	SS1G_01997 SS1G_06923 SS1G_13641	30	0.2	11.1	0.00269429	1	0.0650478
*	16.05 polysaccharide binding	3	2.22	SS1G_00265 SS1G_00773 SS1G_05118	32	0.22	10.0909	0.00324709	1	0.0762164
*	02.16 fermentation	4	2.96	SS1G_00733 SS1G_03190 SS1G_03654 SS1G_09135	72	0.49	6.04082	0.00459382	1	0.104913
*	14.07.11 protein processing (proteolytic)	5	3.7	SS1G_03576 SS1G_05449 SS1G_09225 SS1G_12210 SS1G_13633	121	0.83	4.45783	0.00554005	1	0.123193
*	20.01.03 C-compound and carbohydrate transport	6	4.44	SS1G_03654 SS1G_05355 SS1G_06216 SS1G_08201 SS1G_09217 SS1G_12908	182	1.25	3.552	0.00725256	1	0.157139
*	14.13.04.02 vacuolar protein degradation	2	1.48	SS1G_03576 SS1G_12499	15	0.1	14.8	0.00840523	1	0.177561
*	42.27 extracellular / secretion proteins	2	1.48	SS1G_01737 SS1G_09216	16	0.11	13.4545	0.00954757	1	0.196773
*	01.20.35.01.01 metabolism of melanins	2	1.48	SS1G_01627 SS1G_12245	17	0.11	13.4545	0.0107548	1	0.216377
*	32.10 degradation / modification of foreign (exogenous) compounds	3	2.22	SS1G_09216 SS1G_10167 SS1G_13881	52	0.35	6.34286	0.0126367	1	0.248325
*	42 BIOGENESIS OF CELLULAR COMPONENTS	17	12.5	SS1G_00733 SS1G_00468 SS1G_01737 SS1G_02388 SS1G_03286 SS1G_03190 SS1G_04264 SS1G_05118 SS1G_05832 SS1G_07841 SS1G_07984 SS1G_08752 SS1G_09225 SS1G_09216 SS1G_10167 SS1G_10165 SS1G_12210	1008	6.97	1.7934	0.0127713	1	0.245267
*	34.01.01 homeostasis of cations	6	4.44	SS1G_01627 SS1G_04502 SS1G_06216 SS1G_05795 SS1G_06601 SS1G_10461	218	1.5	2.96	0.0165833	1	0.311398
*	32.05.05.01 toxins	2	1.48	SS1G_00773 SS1G_01997	22	0.15	9.86667	0.0177203	1	0.325515
*	20.01.09 peptide transport	2	1.48	SS1G_02024 SS1G_09296	22	0.15	9.86667	0.0177203	1	0.318589
*	30.01.05.01.01 JAK-STAT cascade	1	0.74	SS1G_08752	2	0.01	74	0.0186036	1	0.327501
*	32.07.09 detoxification by degradation	2	1.48	SS1G_00974 SS1G_13881	23	0.15	9.86667	0.0192906	1	0.332664
*	01.05.03.03 chitin metabolism	2	1.48	SS1G_00773 SS1G_13155	24	0.16	9.25	0.0209171	1	0.353499
*	14.13.04.01 lysosomal protein degradation	1	0.74	SS1G_03576	3	0.02	37	0.0277762	1	0.460213
*	01.01.06.02.02 degradation of asparagine	1	0.74	SS1G_04931	3	0.02	37	0.0277762	1	0.451363
*	34.01 homeostasis	6	4.44	SS1G_01627 SS1G_04502 SS1G_06216 SS1G_05795 SS1G_06601 SS1G_10461	255	1.76	2.52273	0.0325789	1	0.519419
*	20.01.07 amino acid/amino acid derivatives transport	3	2.22	SS1G_08201 SS1G_08843 SS1G_10461	75	0.51	4.35294	0.0330962	1	0.517895
*	32.10.07 degradation / modification of foreign (exogenous) polysaccharides	2	1.48	SS1G_09216 SS1G_10167	31	0.21	7.04762	0.0337808	1	0.518996
*	01.20.35.01 metabolism of phenylpropanoids	2	1.48	SS1G_01627 SS1G_12245	31	0.21	7.04762	0.0337808	1	0.509728
*	16.25 oxygen binding	1	0.74	SS1G_14166	4	0.02	37	0.0368636	1	0.546487
*	16.21.03 molybdopterin binding	1	0.74	SS1G_01885	4	0.02	37	0.0368636	1	0.537065
*	16.13.03 fatty acid binding (e.g. acyl-carrier protein)	1	0.74	SS1G_02649	4	0.02	37	0.0368636	1	0.527962
*	01.20.35 metabolism of secondary products derived from L-phenylalanine and L-tyrosine	2	1.48	SS1G_01627 SS1G_12245	34	0.23	6.43478	0.0400253	1	0.56369
*	01.25.01 extracellular polysaccharide degradation	2	1.48	SS1G_00265 SS1G_09216	35	0.24	6.16667	0.0421967	1	0.584528
*	01.06 lipid, fatty acid and isoprenoid metabolism	11	8.14	SS1G_00119 SS1G_02388 SS1G_02649 SS1G_04540 SS1G_09225 SS1G_10468 SS1G_10644 SS1G_12245 SS1G_12210 SS1G_13881 SS1G_14166	658	4.55	1.78901	0.0442635	1	0.603269
*	01.02.02.09.01 urea catabolism (not urea cycle)	1	0.74	SS1G_05795	5	0.03	24.6667	0.0458668	1	0.615197
*	01.01.06.02 metabolism of asparagine	1	0.74	SS1G_04931	5	0.03	24.6667	0.0458668	1	0.605585
*	02 ENERGY	9	6.66	SS1G_00733 SS1G_00119 SS1G_02649 SS1G_03190 SS1G_03654 SS1G_04540 SS1G_04479 SS1G_07331 SS1G_09135	507	3.5	1.90286	0.0483086	1	0.628011
	16.13 C-compound binding	2	1.48	SS1G_02649 SS1G_05355	39	0.26	5.69231	0.0513046	1	0.656854
	32.01.11 nutrient starvation response	2	1.48	SS1G_03576 SS1G_04931	40	0.27	5.48148	0.0536824	1	0.677039
	01.01.09.02.02 degradation of serine	1	0.74	SS1G_01885	6	0.04	18.5	0.0547864	1	0.680801
	41.01.01 mating (fertilization)	2	1.48	SS1G_01045 SS1G_04264	41	0.28	5.28571	0.0560987	1	0.687005
	01.05.11.07.01 aerobic aromate catabolism	2	1.48	SS1G_00974 SS1G_01627	42	0.29	5.10345	0.0585525	1	0.706812
	01.05.11.07 aromate catabolism	2	1.48	SS1G_00974 SS1G_01627	43	0.29	5.10345	0.0610429	1	0.726496
	32.05.01.01 antibiotic resistance	1	0.74	SS1G_02388	7	0.04	18.5	0.0636232	1	0.746689
	01.25.07 extracellular ester compound degradation	1	0.74	SS1G_13881	7	0.04	18.5	0.0636232	1	0.73646
	01.05.03.03.07 chitin catabolism	1	0.74	SS1G_00773	7	0.04	18.5	0.0636232	1	0.726508
	01.01.09.03.02 degradation of cysteine	1	0.74	SS1G_01885	7	0.04	18.5	0.0636232	1	0.716821
	01.01.06.01.01 biosynthesis of aspartate	1	0.74	SS1G_04931	7	0.04	18.5	0.0636232	1	0.70739
	32.05.01.03 chemical agent resistance	2	1.48	SS1G_01627 SS1G_02395	45	0.31	4.77419	0.0661302	1	0.725714
	16.21.05 FAD/FMN binding	3	2.22	SS1G_01984 SS1G_04540 SS1G_04479	102	0.7	3.17143	0.0703815	1	0.762467
	02.13.01 anaerobic respiration	1	0.74	SS1G_04479	8	0.05	14.8	0.072378	1	0.77417
	42.25 vacuole or lysosome	2	1.48	SS1G_09225 SS1G_12210	50	0.34	4.35294	0.0794289	1	0.838968
	34.11.13.07 circulation (e.g. blood pressure)	1	0.74	SS1G_03576	9	0.06	12.3333	0.0810516	1	0.845538
	01.05.02 sugar, glucoside, polyol and carboxylate metabolism	5	3.7	SS1G_00773 SS1G_04264 SS1G_05832 SS1G_10167 SS1G_12245	249	1.72	2.15116	0.0842525	1	0.868212
	34.11.13 gas and metabolite distribution	1	0.74	SS1G_03576	10	0.06	12.3333	0.0896447	1	0.912647
	32.10.09 degradation / modification of foreign (exogenous) ester compounds	1	0.74	SS1G_13881	10	0.06	12.3333	0.0896447	1	0.901783
	32.05.01.03.03 inorganic chemical agent resistance (e.g. heavy metals)	1	0.74	SS1G_01627	10	0.06	12.3333	0.0896447	1	0.891173
	20.01.03.03 C4-dicarboxylate transport (e.g. malate, succinate, fumarate)	1	0.74	SS1G_05355	10	0.06	12.3333	0.0896447	1	0.880811
	01.05.02.07 sugar, glucoside, polyol and carboxylate catabolism	4	2.96	SS1G_04264 SS1G_05832 SS1G_10167 SS1G_12245	184	1.27	2.33071	0.0939586	1	0.912587
	01.05.11 aromate metabolism	2	1.48	SS1G_00974 SS1G_01627	56	0.38	3.89474	0.0963664	1	0.925337
	01.20.05.03 metabolism of alkanes, alkenes, alkanals, alkanols	1	0.74	SS1G_00119	11	0.07	10.5714	0.098158	1	0.931949
	34 INTERACTION WITH THE ENVIRONMENT	9	6.66	SS1G_01627 SS1G_03576 SS1G_04502 SS1G_06216 SS1G_05795 SS1G_06601 SS1G_07984 SS1G_09217 SS1G_10461	596	4.12	1.6165	0.106144	1	0.996574
	34.11.12 perception of nutrients and nutritional adaptation	2	1.48	SS1G_03576 SS1G_09217	61	0.42	3.52381	0.111186	1	1
	16.21.01 heme binding	2	1.48	SS1G_01885 SS1G_14166	63	0.43	3.44186	0.117271	1	1
	14.13 protein/peptide degradation	6	4.44	SS1G_03576 SS1G_05449 SS1G_09225 SS1G_12210 SS1G_12499 SS1G_13633	358	2.47	1.79757	0.119129	1	1
	01.05.11.04 aromate anabolism	1	0.74	SS1G_00974	14	0.09	8.22222	0.123227	1	1
	01.03.04 pyrimidine nucleotide/nucleoside/nucleobase metabolism	2	1.48	SS1G_04537 SS1G_08843	66	0.45	3.28889	0.126552	1	1
	34.11.03.11 pH response	1	0.74	SS1G_05795	15	0.1	7.4	0.131428	1	1
	01.01.06.01 metabolism of aspartate	1	0.74	SS1G_04931	15	0.1	7.4	0.131428	1	1
	20.01.01.07.07 phosphate transport	1	0.74	SS1G_05355	17	0.11	6.72727	0.147603	1	1
	10.03.04.09 nuclear migration	1	0.74	SS1G_08752	17	0.11	6.72727	0.147603	1	1
	01.05.03.03.04 chitin anabolism	1	0.74	SS1G_13155	17	0.11	6.72727	0.147603	1	1
	01.01.05.03 metabolism of urea (urea cycle)	1	0.74	SS1G_05795	17	0.11	6.72727	0.147603	1	1
	20.01.01.01.01 heavy metal ion transport (Cu+, Fe3+, etc.)	2	1.48	SS1G_01627 SS1G_10461	75	0.51	2.90196	0.155339	1	1
	40.01.03.03 guidance of longitudinal cell extension (e.g. pollen tube guidance, axonal pathfinding)	1	0.74	SS1G_07984	18	0.12	6.16667	0.155579	1	1
	01.20.19.01 metabolism of porphyrins	1	0.74	SS1G_01627	19	0.13	5.69231	0.16348	1	1
	01.02.02.09 catabolism of nitrogenous compounds	1	0.74	SS1G_05795	19	0.13	5.69231	0.16348	1	1
	20.03.25 ABC transporters	2	1.48	SS1G_06554 SS1G_08753	79	0.54	2.74074	0.168507	1	1
	02.01 glycolysis and gluconeogenesis	2	1.48	SS1G_00733 SS1G_09135	80	0.55	2.69091	0.171829	1	1
	02.13 respiration	3	2.22	SS1G_03190 SS1G_04540 SS1G_04479	154	1.06	2.09434	0.174634	1	1
	34.01.03 homeostasis of anions	1	0.74	SS1G_06216	22	0.15	4.93333	0.186745	1	1
	01.06.06.11 tetracyclic and pentacyclic triterpenes (cholesterin, steroids and hopanoids) metabolism	2	1.48	SS1G_10644 SS1G_14166	85	0.58	2.55172	0.188593	1	1
	01.01.09.03 metabolism of cysteine	1	0.74	SS1G_01885	23	0.15	4.93333	0.194357	1	1
	14.13.01 cytoplasmic and nuclear protein degradation	4	2.96	SS1G_03576 SS1G_05449 SS1G_12499 SS1G_13633	247	1.7	1.74118	0.200421	1	1
	40.10.02.03 induction of apoptosis	1	0.74	SS1G_03576	24	0.16	4.625	0.201898	1	1
	30.07 regulation of signal transduction	1	0.74	SS1G_08752	24	0.16	4.625	0.201898	1	1
	20.03.02.02.01 proton driven symporter	1	0.74	SS1G_08201	24	0.16	4.625	0.201898	1	1
	01.01.03 assimilation of ammonia, metabolism of the glutamate group	2	1.48	SS1G_01885 SS1G_12690	89	0.61	2.42623	0.202161	1	1
	41.01 fungal/microorganismic development	2	1.48	SS1G_01045 SS1G_04264	90	0.62	2.3871	0.205571	1	1
	41 DEVELOPMENT (Systemic)	2	1.48	SS1G_01045 SS1G_04264	90	0.62	2.3871	0.205571	1	1
	40.10.02.01 anti-apoptosis	1	0.74	SS1G_07841	25	0.17	4.35294	0.209369	1	1
	01.20.19 metabolism of secondary products derived from glycine, L-serine and L-alanine	1	0.74	SS1G_01627	25	0.17	4.35294	0.209369	1	1
	20.03.01.01 ion channels	1	0.74	SS1G_03083	26	0.17	4.35294	0.21677	1	1
	11.02.03.01.04 transcription elongation	1	0.74	SS1G_08752	26	0.17	4.35294	0.21677	1	1
	01.20.36 non-ribosomal peptide synthesis	1	0.74	SS1G_13641	26	0.17	4.35294	0.21677	1	1
	01.01 amino acid metabolism	6	4.44	SS1G_01885 SS1G_01984 SS1G_04931 SS1G_05795 SS1G_12690 SS1G_13199	437	3.02	1.4702	0.225114	1	1
	20.09.16.01 Type I protein secretion system (ABC-type transport systems)	1	0.74	SS1G_06554	28	0.19	3.89474	0.231367	1	1
	01.20.17.03 metabolism of amines	1	0.74	SS1G_01984	28	0.19	3.89474	0.231367	1	1
	16.21 complex cofactor/cosubstrate/vitamine binding	5	3.7	SS1G_01885 SS1G_01984 SS1G_04540 SS1G_04479 SS1G_14166	353	2.44	1.51639	0.234969	1	1
	20.01.15 electron transport	4	2.96	SS1G_01984 SS1G_03190 SS1G_04540 SS1G_14166	265	1.83	1.61749	0.235814	1	1
	20.01.26 neurotransmitter transport	1	0.74	SS1G_08201	29	0.2	3.7	0.238564	1	1
	01.05.09.04 aminosaccharide anabolism	1	0.74	SS1G_02625	29	0.2	3.7	0.238564	1	1
	01.01.09.01.01 biosynthesis of glycine	1	0.74	SS1G_01984	30	0.2	3.7	0.245694	1	1
	20.01.13 lipid/fatty acid transport	2	1.48	SS1G_02649 SS1G_08201	103	0.71	2.08451	0.250336	1	1
	20.01.01.01.01.01 siderophore-iron transport	1	0.74	SS1G_01627	32	0.22	3.36364	0.259756	1	1
	01.01.05 metabolism of urea cycle, creatine and polyamines	1	0.74	SS1G_05795	33	0.22	3.36364	0.266689	1	1
	01.06.05 fatty acid metabolism	2	1.48	SS1G_02649 SS1G_12245	111	0.76	1.94737	0.278064	1	1
	20.03.02.02 symporter	1	0.74	SS1G_08201	35	0.24	3.08333	0.280362	1	1
	01.06.10 regulation of lipid, fatty acid and isoprenoid metabolism	1	0.74	SS1G_02649	35	0.24	3.08333	0.280362	1	1
	01.02.02 nitrogen metabolism	1	0.74	SS1G_05795	36	0.24	3.08333	0.287104	1	1
	01.01.09.02 metabolism of serine	1	0.74	SS1G_01885	36	0.24	3.08333	0.287104	1	1
	01.01.09.01 metabolism of glycine	1	0.74	SS1G_01984	36	0.24	3.08333	0.287104	1	1
	01.06.06 isoprenoid metabolism	2	1.48	SS1G_10644 SS1G_14166	119	0.82	1.80488	0.305734	1	1
	34.05.01 cell migration	1	0.74	SS1G_07984	42	0.29	2.55172	0.326256	1	1
	40.10.02 apoptosis (type I programmed cell death)	2	1.48	SS1G_03576 SS1G_07841	127	0.87	1.70115	0.333209	1	1
	01.05.09 aminosaccharide metabolism	1	0.74	SS1G_02625	44	0.3	2.46667	0.338826	1	1
	02.11 electron transport and membrane-associated energy conservation	2	1.48	SS1G_03190 SS1G_04540	130	0.89	1.66292	0.343438	1	1
	20.03.01 channel / pore class transport	1	0.74	SS1G_03083	46	0.31	2.3871	0.351164	1	1
	02.25 oxidation of fatty acids	1	0.74	SS1G_02649	47	0.32	2.3125	0.357247	1	1
	43.01.03 fungal and other eukaryotic cell type differentiation	6	4.44	SS1G_02024 SS1G_03576 SS1G_04502 SS1G_06601 SS1G_10167 SS1G_12908	522	3.61	1.22992	0.362122	1	1
	43.01 fungal/microorganismic cell type differentiation	6	4.44	SS1G_02024 SS1G_03576 SS1G_04502 SS1G_06601 SS1G_10167 SS1G_12908	522	3.61	1.22992	0.362122	1	1
	43 CELL TYPE DIFFERENTIATION	6	4.44	SS1G_02024 SS1G_03576 SS1G_04502 SS1G_06601 SS1G_10167 SS1G_12908	522	3.61	1.22992	0.362122	1	1
	20.01.25 vitamine/cofactor transport	1	0.74	SS1G_07861	48	0.33	2.24242	0.363273	1	1
	10.03.01.01.03 G1/S transition of mitotic cell cycle	1	0.74	SS1G_07841	48	0.33	2.24242	0.363273	1	1
	40.10 cell death	2	1.48	SS1G_03576 SS1G_07841	141	0.97	1.52577	0.380483	1	1
	38.01 LTR retroelements (retroviral)	1	0.74	SS1G_06497	51	0.35	2.11429	0.381017	1	1
	34.01.01.03 homeostasis of protons	1	0.74	SS1G_05795	56	0.38	1.94737	0.409507	1	1
	34.01.01.01 homeostasis of metal ions (Na, K, Ca etc.)	2	1.48	SS1G_01627 SS1G_10461	153	1.05	1.40952	0.419873	1	1
	02.19 metabolism of energy reserves (e.g. glycogen, trehalose)	1	0.74	SS1G_07331	60	0.41	1.80488	0.431358	1	1
	34.11 cellular sensing and response to external stimulus	3	2.22	SS1G_03576 SS1G_05795 SS1G_09217	259	1.79	1.24022	0.437095	1	1
	32.07.01 detoxification involving cytochrome P450	1	0.74	SS1G_14166	63	0.43	1.72093	0.447218	1	1
	16.21.07 NAD/NADP binding	2	1.48	SS1G_01984 SS1G_04540	163	1.12	1.32143	0.451718	1	1
	01.20.17 metabolism of secondary products derived from primary amino acids	1	0.74	SS1G_01984	64	0.44	1.68182	0.452406	1	1
	10.03.03 cytokinesis (cell division) /septum formation and hydrolysis	2	1.48	SS1G_04264 SS1G_13155	165	1.14	1.29825	0.457969	1	1
	01.01.09 metabolism of the cysteine - aromatic group	2	1.48	SS1G_01885 SS1G_01984	169	1.16	1.27586	0.470349	1	1
	43.01.03.05 budding, cell polarity and filament formation	3	2.22	SS1G_04502 SS1G_06601 SS1G_10167	275	1.9	1.16842	0.476036	1	1
	14.07.02 modification with sugar residues (e.g. glycosylation, deglycosylation)	1	0.74	SS1G_10764	69	0.47	1.57447	0.477632	1	1
	43.01.03.09 development of asco- basidio- or zygospore	2	1.48	SS1G_02024 SS1G_03576	174	1.2	1.23333	0.485586	1	1
	02.45 energy conversion and regeneration	1	0.74	SS1G_00119	74	0.51	1.45098	0.501705	1	1
	01.05.02.04 sugar, glucoside, polyol and carboxylate anabolism	1	0.74	SS1G_10167	75	0.51	1.45098	0.506385	1	1
	38 TRANSPOSABLE ELEMENTS, VIRAL AND PLASMID PROTEINS	1	0.74	SS1G_06497	79	0.54	1.37037	0.524675	1	1
	34.05 cell motility	1	0.74	SS1G_07984	86	0.59	1.25424	0.555079	1	1
	40.01.03 directional cell growth (morphogenesis)	1	0.74	SS1G_07984	92	0.63	1.1746	0.579597	1	1
	01.06.02.01 phospholipid metabolism	1	0.74	SS1G_02388	95	0.65	1.13846	0.591348	1	1
	02.13.03 aerobic respiration	1	0.74	SS1G_03190	97	0.67	1.10448	0.599001	1	1
	01.01.06 metabolism of the aspartate family	1	0.74	SS1G_04931	98	0.67	1.10448	0.602773	1	1
	18.01.07 regulation by binding / dissociation	1	0.74	SS1G_08752	105	0.72	1.02778	0.628214	1	1
	40 CELL FATE	4	2.96	SS1G_03576 SS1G_03795 SS1G_07841 SS1G_07984	469	3.24	0.91358	0.64269	1	1
	01.03 nucleotide/nucleoside/nucleobase metabolism	3	2.22	SS1G_03795 SS1G_04537 SS1G_08843	360	2.49	0.891566	0.657928	1	1
	42.10.03 organization of chromosome structure	2	1.48	SS1G_07841 SS1G_08752	241	1.66	0.891566	0.661846	1	1
	11.04.03 mRNA processing (splicing, 5^-, 3^-end processing)	2	1.48	SS1G_03795 SS1G_07841	248	1.71	0.865497	0.677189	1	1
	42.04 cytoskeleton/structural proteins	2	1.48	SS1G_02388 SS1G_07984	256	1.77	0.836158	0.694031	1	1
	14.07 protein modification	6	4.44	SS1G_03576 SS1G_05449 SS1G_09225 SS1G_10764 SS1G_12210 SS1G_13633	740	5.12	0.867188	0.696123	1	1
	10.01.09.05 DNA conformation modification (e.g. chromatin)	2	1.48	SS1G_07841 SS1G_08752	258	1.78	0.831461	0.698128	1	1
	10.01.09 DNA restriction or modification	2	1.48	SS1G_07841 SS1G_08752	267	1.84	0.804348	0.716008	1	1
	42.16 mitochondrion	1	0.74	SS1G_03190	138	0.95	0.778947	0.727987	1	1
	16.17.09 heavy metal binding (Cu, Fe, Zn)	3	2.22	SS1G_00733 SS1G_04479 SS1G_14166	402	2.78	0.798561	0.729476	1	1
	42.10 nucleus	2	1.48	SS1G_07841 SS1G_08752	285	1.97	0.751269	0.749126	1	1
	01.05.25 regulation of C-compound and carbohydrate metabolism	1	0.74	SS1G_09217	150	1.03	0.718447	0.757247	1	1
	11.02.03.01 general transcription activities	1	0.74	SS1G_08752	165	1.14	0.649123	0.789465	1	1
	40.01 cell growth / morphogenesis	2	1.48	SS1G_03795 SS1G_07984	328	2.27	0.651982	0.815131	1	1
	16 PROTEIN WITH BINDING FUNCTION OR COFACTOR REQUIREMENT (structural or catalytic)	21	15.5	SS1G_00733 SS1G_00265 SS1G_00773 SS1G_01885 SS1G_01984 SS1G_03083 SS1G_02649 SS1G_04540 SS1G_04479 SS1G_05118 SS1G_05355 SS1G_05795 SS1G_06554 SS1G_07841 SS1G_07984 SS1G_08752 SS1G_08753 SS1G_09225 SS1G_12210 SS1G_13881 SS1G_14166	2624	18.1	0.856354	0.815389	1	1
	11.04.03.01 splicing	1	0.74	SS1G_07841	191	1.32	0.560606	0.83557	1	1
	16.17 metal binding	4	2.96	SS1G_00733 SS1G_04479 SS1G_05795 SS1G_14166	621	4.29	0.689977	0.837651	1	1
	10.03.01.01 mitotic cell cycle	1	0.74	SS1G_07841	203	1.4	0.528571	0.85332	1	1
	10.03 cell cycle	4	2.96	SS1G_04264 SS1G_07841 SS1G_08752 SS1G_13155	676	4.67	0.633833	0.882055	1	1
	18.01 regulation by	1	0.74	SS1G_08752	234	1.61	0.459627	0.890851	1	1
	10.01.05.01 DNA repair	1	0.74	SS1G_05163	239	1.65	0.448485	0.895938	1	1
	10.01 DNA processing	3	2.22	SS1G_05163 SS1G_07841 SS1G_08752	557	3.85	0.576623	0.897324	1	1
	11.04 RNA processing	2	1.48	SS1G_03795 SS1G_07841	421	2.91	0.508591	0.90783	1	1
	32.01 stress response	3	2.22	SS1G_02395 SS1G_03576 SS1G_04931	577	3.99	0.556391	0.91026	1	1
	11.02.03.04 transcriptional control	3	2.22	SS1G_07841 SS1G_08752 SS1G_08753	594	4.11	0.540146	0.920083	1	1
	10.01.05 DNA recombination and DNA repair	1	0.74	SS1G_05163	285	1.97	0.375635	0.932974	1	1
	30.01.05 enzyme mediated signal transduction	1	0.74	SS1G_08752	286	1.97	0.375635	0.933613	1	1
	30.01 cellular signalling	2	1.48	SS1G_08752 SS1G_12908	489	3.38	0.43787	0.945922	1	1
	14 PROTEIN FATE (folding, modification, destination)	7	5.18	SS1G_03576 SS1G_05449 SS1G_09225 SS1G_10764 SS1G_12210 SS1G_12499 SS1G_13633	1280	8.86	0.58465	0.960677	1	1
	01.04 phosphate metabolism	2	1.48	SS1G_02388 SS1G_08753	531	3.67	0.40327	0.961419	1	1
	11.02.03 mRNA synthesis	3	2.22	SS1G_07841 SS1G_08752 SS1G_08753	713	4.93	0.450304	0.965687	1	1
	10 CELL CYCLE AND DNA PROCESSING	5	3.7	SS1G_04264 SS1G_05163 SS1G_07841 SS1G_08752 SS1G_13155	1021	7.06	0.524079	0.966183	1	1
	30 CELLULAR COMMUNICATION/SIGNAL TRANSDUCTION MECHANISM	2	1.48	SS1G_08752 SS1G_12908	562	3.89	0.380463	0.970038	1	1
	16.19.03 ATP binding	2	1.48	SS1G_06554 SS1G_08753	569	3.93	0.37659	0.971712	1	1
	16.03.01 DNA binding	1	0.74	SS1G_07841	382	2.64	0.280303	0.973616	1	1
	11.02 RNA synthesis	3	2.22	SS1G_07841 SS1G_08752 SS1G_08753	785	5.43	0.40884	0.979938	1	1
	16.01 protein binding	7	5.18	SS1G_03083 SS1G_07841 SS1G_07984 SS1G_08752 SS1G_09225 SS1G_12210 SS1G_13881	1434	9.92	0.522177	0.984248	1	1
	18 REGULATION OF METABOLISM AND PROTEIN FUNCTION	1	0.74	SS1G_08752	467	3.23	0.229102	0.988407	1	1
	11 TRANSCRIPTION	4	2.96	SS1G_03795 SS1G_07841 SS1G_08752 SS1G_08753	1025	7.09	0.417489	0.988524	1	1
	10.03.01 mitotic cell cycle and cell cycle control	1	0.74	SS1G_07841	477	3.3	0.224242	0.989479	1	1
	16.19 nucleotide/nucleoside/nucleobase binding	2	1.48	SS1G_06554 SS1G_08753	758	5.24	0.282443	0.994288	1	1
	16.03 nucleic acid binding	1	0.74	SS1G_07841	691	4.78	0.154812	0.998704	1	1
	99 UNCLASSIFIED PROTEINS	47	34.8	SS1G_00263 SS1G_00772 SS1G_00246 SS1G_01075 SS1G_00754 SS1G_00247 SS1G_01966 SS1G_02107 SS1G_01406 SS1G_02046 SS1G_01133 SS1G_02185 SS1G_02884 SS1G_02695 SS1G_02209 SS1G_03379 SS1G_03375 SS1G_04429 SS1G_04106 SS1G_04722 SS1G_05552 SS1G_04972 SS1G_05480 SS1G_06021 SS1G_06053 SS1G_06320 SS1G_05974 SS1G_05791 SS1G_07084 SS1G_08070 SS1G_08039 SS1G_08202 SS1G_08587 SS1G_09435 SS1G_09978 SS1G_10128 SS1…	9008	62.3	0.558587	1	1	1
	34.11.03 chemoperception and response	1	0.74	SS1G_05795	125	0.86	0.860465	1	1	1
	30.01.05.01 protein kinase	1	0.74	SS1G_08752	125	0.86	0.860465	1	1	1
	20.09.04 mitochondrial transport	1	0.74	SS1G_05355	110	0.76	0.973684	1	1	1
	11.02.03.04.01 transcription activation	1	0.74	SS1G_07841	117	0.8	0.925	1	1	1
	10.03.04 nuclear and chromosomal cycle	1	0.74	SS1G_08752	109	0.75	0.986667	1	1	1
	01.06.02 membrane lipid metabolism	1	0.74	SS1G_02388	119	0.82	0.902439	1	1	1
	01.03.16 polynucleotide degradation	1	0.74	SS1G_03795	112	0.77	0.961039	1	1	1
