# Supplementary material for: Gene regulation of Sclerotinia sclerotiorum during infection of Glycine max: on the road to pathogenesis
Source: BMC Genomics. 2019 Feb 26;20:157. doi: 10.1186/s12864-019-5517-4 (PMC6390599; doi:10.1186/s12864-019-5517-4)
Supplement: Supplementary file 5 — Table S4. All genes found to be differentially expressed over the course of infection (FDR<0.05) which were similarly identified within sclerotial exudates in the Liang et al 2010 study. (XLSX 12 kb) [file 12864_2019_5517_MOESM5_ESM.xlsx]

## Sheet: Sheet1
Supplementary Table 4. S. sclerotiorum LATE genes previously identified in sclerotial exudates
GeneID	24 hpi-I	24 hpi-II	24 hpi-III	48 hpi-I	48 hpi-II	48 hpi-III	96 hpi-I	96 hpi-II	96 hpi-III	logFC	FDR	BLAST2GO Description
Sscle10g079320	16.9987	14.7135	34.5469	30.9306	31.3353	47.6366	9390.39	3049.97	11778.5	7.90346	2.97832e-05	NA
Sscle01g001830	44.2786	129.173	17.0249	46.9984	111.098	31.4221	10566.7	5438.79	6406.74	7.27557	4.29042e-05	agglutinin ssa-like protein
Sscle04g033800	7.21577	20.6456	1.38721	2.87212	14.5485	18.928	1091.52	403.706	275.931	6.00699	0.00150666	NA
Sscle15g107260	1.95272	1.31461	2.25243	7.7725	11.0239	6.23582	125.665	88.2001	362.091	5.15079	0.00281886	amidohydrolase 2
Sscle01g007780	3.14119	3.38354	2.89865	3.00073	1.01333	9.17128	110.6	84.1126	34.4293	4.20509	0.00299782	tyrosinase protein
Sscle02g011890	0	2.58263	0	0	0	0	9.5264	11.9927	10.4398	3.86808	0.00122335	uncharacterized serine-rich protein
Sscle05g045320	19.7493	15.713	3.4516	97.1894	53.5744	9.8287	322.146	260.894	113.219	3.68681	0.0116308	glucan -beta-glucosidase
Sscle01g010410	4.16294	8.40773	4.80189	11.599	10.9114	3.79827	60.4866	75.9529	76.8609	3.45175	0.00017883	glycoside hydrolase family 55 protein
Sscle02g016510	10.9373	8.70196	7.26375	11.873	4.00943	19.5048	86.6816	59.7018	60.9285	2.75565	0.00143699	extracellular serine-rich protein
Sscle02g016000	3.18343	2.85753	1.63202	13.5159	23.9623	5.32503	39.3584	40.0366	25.7907	2.74196	0.0114489	alpha-l-rhamnosidase a
Sscle08g068530	82.6534	35.035	65.3251	24.3695	22.2195	40.4995	249.406	188.429	467.816	2.65499	0.00532675	gamma-glutamyltransferase
Sscle02g018640	49.556	59.3103	6.77476	69.2566	77.2678	69.3295	399.264	300.581	134.137	2.58586	0.0462893	NA
Sscle08g068500	536.36	1111.04	114.411	642.958	673.553	585.197	3995.98	2501.72	2245.36	2.43633	0.0339611	NA
Sscle02g019040	14.6549	15.7855	11.2694	24.4992	35.4567	14.7082	86.7213	88.6256	68.2108	2.21815	0.00154906	glycoside hydrolase family 125 protein
Sscle09g071270	56.2671	78.7606	45.8392	97.5678	134.788	90.477	186.38	218.119	172.101	1.26964	0.0299129	glycoside hydrolase family 15 protein
Sscle06g049520	52.7359	41.6914	43.5298	72.4083	60.8696	62.2422	94.8887	121.834	155.364	1.13423	0.0136466	glycoside hydrolase family 55 protein
