# Supplementary material for: Gene regulation of Sclerotinia sclerotiorum during infection of Glycine max: on the road to pathogenesis
Source: BMC Genomics. 2019 Feb 26;20:157. doi: 10.1186/s12864-019-5517-4 (PMC6390599; doi:10.1186/s12864-019-5517-4)
Supplement: Supplementary file 6 — Table S5. All genes which were differentially expressed between three timepoints of the S line infection and the culture control (C) (FDR<0.05; logFC>1 or logFC<-1). “Positively Regulated?” denotes genes in which at least one timepoint had a logFC>1. (XLSX 249 kb) [file 12864_2019_5517_MOESM6_ESM.xlsx]

## Sheet: Sheet1
Supplementary Table 5. All differentially expressed genes in-planta
Gene ID	24 HPI	48 HPI	96 HPI	Postively Regulated?	BLAST2GO Description	Category
Sscle01g000050	2.69683	4.90567	5.6717	Yes	carboxylesterase family protein	Lipid Degradation
Sscle01g000060	-1.46184	-	-1.58339	No	fad binding domain-containing protein	#N/A
Sscle01g000090	2.92116	-	3.5542	Yes	para-nitrobenzyl esterase	#N/A
Sscle01g000100	-	3.81158	4.45455	Yes	family protein	#N/A
Sscle01g000150	-	-1.00645	-1.19232	No	pyruvate dehydrogenase e1 component subunit alpha	#N/A
Sscle01g000190	2.37914	2.39693	2.60829	Yes	pyrroline-5-carboxylate reductase	#N/A
Sscle01g000230	-3.54544	-	-	No	#N/A	#N/A
Sscle01g000240	5.29604	4.90556	5.2371	Yes	sugar transporter	#N/A
Sscle01g000250	2.00647	1.51456	2.05692	Yes	glycoside hydrolase subgroup catalytic core protein	#N/A
Sscle01g000260	-	-	1.34266	Yes	cytochrome p450 monooxygenase	Cytochrome P450
Sscle01g000280	1.47671	1.81865	2.45538	Yes	#N/A	#N/A
Sscle01g000290	3.24085	-	3.94553	Yes	#N/A	#N/A
Sscle01g000330	-2.19137	-	-	No	#N/A	#N/A
Sscle01g000340	-	1.34519	2.61175	Yes	#N/A	#N/A
Sscle01g000350	-2.08358	-	-	No	#N/A	#N/A
Sscle01g000360	-	-	1.70441	Yes	#N/A	#N/A
Sscle01g000420	-	-	1.0845	Yes	inositol-pentakisphosphate 2-kinase	Protein Signalling
Sscle01g000480	1.26299	-	-	Yes	class i alpha-mannosidase	Mannans Degradation
Sscle01g000550	-	-	-1.19691	No	p-loop containing nucleoside triphosphate hydrolase	#N/A
Sscle01g000560	-	-	1.22338	Yes	#N/A	#N/A
Sscle01g000570	-	-	-1.02247	No	#N/A	#N/A
Sscle01g000600	-	-	-1.64612	No	mfs general substrate transporter	Other Transporters
Sscle01g000610	-2.01767	-1.52692	-1.60471	No	p-loop containing nucleoside triphosphate hydrolase	#N/A
Sscle01g000640	-	-	1.18965	Yes	#N/A	#N/A
Sscle01g000650	-	-	1.56507	Yes	#N/A	#N/A
Sscle01g000660	2.18833	-	-	Yes	#N/A	#N/A
Sscle01g000730	2.03877	-	-	Yes	cytochrome c peroxidase	Peroxidase
Sscle01g000740	-1.75	-1.769	-1.18082	No	protein kinase	Protein Signalling
Sscle01g000770	-1.30373	-	-1.1925	No	ctp synthase	#N/A
Sscle01g000790	-	3.80248	3.80176	Yes	mfs sugar	MFS Sugar
Sscle01g000810	-	1.66543	2.27014	Yes	duf895 domain membrane protein	Other Transporters
Sscle01g000820	-1.4884	-1.56873	-1.25052	No	#N/A	#N/A
Sscle01g000960	-	-	1.64285	Yes	thiazole biosynthetic enzyme	#N/A
Sscle01g000970	-2.57743	-2.63964	-2.27382	No	#N/A	#N/A
Sscle01g000980	-	-	-2.84649	No	acyl- dehydrogenase domain-containing protein	#N/A
Sscle01g000990	-	1.2831	2.14806	Yes	short-chain dehydrogenase reductase sdr	#N/A
Sscle01g001000	-2.02038	-	-	No	purine permease	#N/A
Sscle01g001010	-1.67823	-1.4256	-	No	protein kinase domain-containing protein	Protein Signalling
Sscle01g001040	-1.96744	-1.32725	-1.70094	No	mitochondrial chaperone	#N/A
Sscle01g001060	-1.41939	-	-	No	c2h2 finger domain containing protein	Transription Factors
Sscle01g001080	-1.48483	-	-1.48725	No	hsp70-like protein	#N/A
Sscle01g001090	-1.10285	-	-	No	eukaryotic translation initiation factor 3 subunit g	#N/A
Sscle01g001100	-	-	1.00149	Yes	#N/A	#N/A
Sscle01g001130	-	1.70518	-	Yes	#N/A	#N/A
Sscle01g001170	-1.41109	-1.28266	-1.12855	No	#N/A	#N/A
Sscle01g001190	1.33704	1.74537	3.40371	Yes	mfs aflatoxin efflux	MFS Drug Resistance and Efflux
Sscle01g001200	-	-	-1.0369	No	c6 transcription	#N/A
Sscle01g001230	-2.10262	-1.41976	-1.27115	No	methylenetetrahydrofolate reductase	#N/A
Sscle01g001240	1.71973	1.52056	-	Yes	c2h2 transcription factor	Transription Factors
Sscle01g001260	3.27205	3.06857	2.89156	Yes	#N/A	#N/A
Sscle01g001270	1.53645	2.06151	1.5728	Yes	#N/A	#N/A
Sscle01g001290	1.14435	-	-	Yes	secretory pathway rab gdp dissociation inhibitor	#N/A
Sscle01g001330	-2.4944	-	-2.01576	No	amidase family protein	#N/A
Sscle01g001340	-1.16053	-1.86296	-	No	major facilitator superfamily transporter	Other Transporters
Sscle01g001360	-	-	1.11734	Yes	mfs multidrug transporter	MFS Drug Resistance and Efflux
Sscle01g001380	3.64008	2.98676	1.65249	Yes	nuclease s1	#N/A
Sscle01g001390	-	-1.02701	-1.01305	No	90s preribosome ssu processome component krr1	#N/A
Sscle01g001420	-1.25107	-	-1.64015	No	3-isopropylmalate dehydratase	#N/A
Sscle01g001430	-	-	1.4707	Yes	glycoside hydrolase family 16 protein	Other Hydrolytic Enzymes
Sscle01g001440	-1.04573	-	-1.02325	No	#N/A	#N/A
Sscle01g001450	-	-	-1.14646	No	#N/A	#N/A
Sscle01g001460	-1.32363	-	-1.32234	No	#N/A	#N/A
Sscle01g001530	-4.89403	-3.16275	-	No	#N/A	#N/A
Sscle01g001540	1.353	1.2473	-	Yes	#N/A	#N/A
Sscle01g001550	-	-	5.72678	Yes	mfs transporter	MFS Sugar
Sscle01g001570	-1.33602	-	-2.40916	No	gag polymerase env	#N/A
Sscle01g001630	-1.30789	-2.32967	-1.66018	No	snf2 family n-terminal domain protein	#N/A
Sscle01g001640	-	-	-1.36168	No	transcription factor c2h2	Transription Factors
Sscle01g001650	1.56428	1.24105	1.73822	Yes	tol-like protein	#N/A
Sscle01g001690	-	2.64325	-	Yes	glycoside hydrolase family 61 protein	Cellulose Degradation
Sscle01g001740	-	-	1.19273	Yes	#N/A	#N/A
Sscle01g001770	-1.23751	-1.29616	-	No	#N/A	#N/A
Sscle01g001790	-1.01818	-	-1.13425	No	cytochrome p450 61	Cytochrome P450
Sscle01g001800	2.46111	-	1.81682	Yes	#N/A	#N/A
Sscle01g001830	-	-	8.97772	Yes	agglutinin ssa-like protein	#N/A
Sscle01g001840	4.00179	3.79063	3.59113	Yes	amino acid transporter	Amino Acid Transporters
Sscle01g001850	1.31612	-	1.57874	Yes	#N/A	#N/A
Sscle01g001860	-	-	1.57335	Yes	#N/A	#N/A
Sscle01g001870	-	3.64069	2.48942	Yes	#N/A	#N/A
Sscle01g001920	-	-	1.63725	Yes	acetyl- synthetase-like protein	Secondary Metabolism
Sscle01g001930	-	-	1.40789	Yes	#N/A	#N/A
Sscle01g001970	3.00678	2.57266	2.414	Yes	#N/A	#N/A
Sscle01g001980	-	-2.80241	-1.38133	No	#N/A	#N/A
Sscle01g002010	-	-	1.8823	Yes	#N/A	#N/A
Sscle01g002020	-	3.69406	4.84711	Yes	glycoside hydrolase family 105 protein	Pectin Degradation
Sscle01g002030	-	2.17256	2.80421	Yes	glycoside hydrolase family 55 protein	FCW
Sscle01g002110	3.47961	6.76595	6.16056	Yes	glycoside hydrolase family 5 protein	Arabinogalactans
Sscle01g002120	-1.01243	-	-	No	sphingoid long chain base kinase	Protein Signalling
Sscle01g002180	2.40704	-	1.00174	Yes	cytochrome p450	Cytochrome P450
Sscle01g002240	-1.89962	-1.50689	-	No	glycosyl hydrolase	Other Hydrolytic Enzymes
Sscle01g002250	-2.47294	-1.87583	-1.00815	No	#N/A	#N/A
Sscle01g002260	-1.00208	-1.03273	-	No	#N/A	#N/A
Sscle01g002290	1.74446	1.63422	2.48529	Yes	short-chain dehydrogenase reductase family 16c member 6	#N/A
Sscle01g002300	-1.10995	-1.22475	-	No	double-strand-break repair protein rad21	#N/A
Sscle01g002340	-1.27988	-	-1.15474	No	wd40 repeat-like protein	#N/A
Sscle01g002360	-	-	1.62079	Yes	mfs general substrate transporter	MFS Drug Resistance and Efflux
Sscle01g002430	-1.18911	-	-1.10379	No	phosphoribosylaminoimidazole carboxylase	#N/A
Sscle01g002510	-	-	-2.39885	No	oligopeptidase family protein	Protein Degradation
Sscle01g002570	-2.45273	-1.24938	-	No	rna-dependent rna polymerase	#N/A
Sscle01g002590	-1.98809	-1.55238	-1.34825	No	#N/A	#N/A
Sscle01g002640	1.25005	-	-	Yes	cystathionine beta-lyase	#N/A
Sscle01g002670	3.1557	7.87785	8.84263	Yes	gluconate 5-dehydrogenase	#N/A
Sscle01g002680	-	5.79758	4.24449	Yes	cytochrome p450	Cytochrome P450
Sscle01g002760	1.79309	1.34333	1.44908	Yes	short chain dehydrogenase	#N/A
Sscle01g002870	1.04502	-	-	Yes	#N/A	#N/A
Sscle01g002880	3.93384	3.38947	3.28697	Yes	acid sphingomyelinase	#N/A
Sscle01g002900	-	4.42536	-	Yes	#N/A	#N/A
Sscle01g002920	-1.03321	-1.56676	-1.17968	No	#N/A	#N/A
Sscle01g002960	2.32696	2.04468	1.07326	Yes	peptidase s41 family protein	Protein Degradation
Sscle01g002990	-2.30397	-	-	No	#N/A	#N/A
Sscle01g003010	3.38972	2.93927	2.08929	Yes	#N/A	#N/A
Sscle01g003050	-1.43381	-	-1.15094	No	fkbp-type peptidyl-prolyl cis-trans isomerase	#N/A
Sscle01g003090	4.15031	4.13445	5.34637	Yes	#N/A	#N/A
Sscle01g003110	7.17282	8.66304	8.79108	Yes	UDP-glucuronosyl and udp-glucosyltransferase (brassinin)	Detoxification
Sscle01g003120	1.9134	3.49341	3.82714	Yes	#N/A	#N/A
Sscle01g003240	-1.03542	-1.08284	-1.1311	No	dna topoisomerase 1	#N/A
Sscle01g003250	-1.20327	-	-1.01193	No	ubiquinone biosynthesis monooxygenase coq6	#N/A
Sscle01g003300	-	-1.42792	-1.02254	No	sucrose transporter	#N/A
Sscle01g003320	-	-	2.56037	Yes	cytochrome p450	Cytochrome P450
Sscle01g003330	2.4645	1.72233	1.99181	Yes	glycoside hydrolase family 20 protein	FCW
Sscle01g003350	-	-1.22358	-	No	protoporphyrinogen oxidase	#N/A
Sscle01g003420	-	1.41625	1.60455	Yes	glycoside hydrolase family 16 protein	Callose Degradation
Sscle01g003430	-1.01889	-	-	No	mitochondrial import inner membrane translocase subunit tim22	#N/A
Sscle01g003440	2.04759	1.97661	3.14141	Yes	mfs multidrug	Other Transporters
Sscle01g003480	3.2044	-	-	Yes	#N/A	#N/A
Sscle01g003490	2.67664	-	1.79312	Yes	#N/A	#N/A
Sscle01g003500	1.57146	-	-	Yes	#N/A	#N/A
Sscle01g003540	-1.09572	-	-1.28419	No	-like helicase 2	#N/A
Sscle01g003550	-	-	-1.49609	No	#N/A	#N/A
Sscle01g003560	-1.6165	-1.50602	-1.21655	No	#N/A	#N/A
Sscle01g003570	-1.28485	-	-1.08514	No	brix domain-containing protein 2	#N/A
Sscle01g003620	-1.40435	-1.04202	-1.4188	No	s-adenosylmethionine-dependent methyltransferase superfamily domain-containing protein	#N/A
Sscle01g003660	-1.37311	-1.12293	-1.6114	No	heat shock protein 60	#N/A
Sscle01g003670	-	-1.72288	-	No	heat shock protein mitochondrial precursor protein	#N/A
Sscle01g003740	-1.65689	-	-	No	#N/A	#N/A
Sscle01g003780	-1.4204	-1.59567	-1.07299	No	#N/A	#N/A
Sscle01g003790	-1.66317	-1.71445	-1.28925	No	dna double-strand break repair and vj recombination xrcc4 protein	#N/A
Sscle01g003810	-	-	1.17075	Yes	nad nadp-dependent indole-3-acetaldehyde reductase	#N/A
Sscle01g003850	4.96334	6.03014	7.47999	Yes	#N/A	#N/A
Sscle01g003880	-1.17185	-	-	No	deoxyhypusine synthase	#N/A
Sscle01g004000	-1.10242	-	-2.04371	No	mfs general substrate transporter	MFS Drug Resistance and Efflux
Sscle01g004010	2.01682	1.82166	1.54025	Yes	#N/A	#N/A
Sscle01g004020	5.422	4.64567	3.69523	Yes	#N/A	#N/A
Sscle01g004030	2.11003	4.36181	2.77764	Yes	#N/A	#N/A
Sscle01g004040	6.75488	8.13229	7.01985	Yes	p-loop containing nucleoside triphosphate hydrolase	#N/A
Sscle01g004070	6.23977	6.8709	7.30544	Yes	concanavalin a-like lectin glucanases superfamily	#N/A
Sscle01g004090	-	-1.00021	-1.02371	No	#N/A	#N/A
Sscle01g004100	-1.25886	-	-	No	dna repair protein rad14	#N/A
Sscle01g004160	3.04409	2.65801	2.85539	Yes	#N/A	#N/A
Sscle01g004170	3.2767	-	-	Yes	#N/A	#N/A
Sscle01g004190	-	3.54115	3.06266	Yes	o-methyltransferase protein	#N/A
Sscle01g004200	-	-	2.16046	Yes	effector 5	#N/A
Sscle01g004210	4.05903	3.17715	1.8845	Yes	small oligopeptide opt family	Other Transporters
Sscle01g004220	3.15725	3.44618	5.59682	Yes	alpha- -mannosidase family	Mannans Degradation
Sscle01g004240	2.10789	3.62606	2.52381	Yes	l-aminoadipate-semialdehyde dehydrogenase	#N/A
Sscle01g004310	1.02577	-	-	Yes	#N/A	#N/A
Sscle01g004400	-	-	-1.7554	No	glycoside hydrolase family 25 protein	#N/A
Sscle01g004420	-3.6427	-2.95721	-2.64052	No	#N/A	#N/A
Sscle01g004430	1.97075	-	-	Yes	abc transporter	ABC Transporters
Sscle01g004440	2.90377	-	-	Yes	ef-hand calcium-binding domain protein	#N/A
Sscle01g004450	1.00639	-	-	Yes	polyketide synthase	Secondary Metabolism
Sscle01g004490	-	2.23423	1.22284	Yes	nadh:flavin oxidoreductase nadh oxidase family protein	#N/A
Sscle01g004510	1.65089	1.13414	-	Yes	peroxisomal membrane protein	#N/A
Sscle01g004550	-	-	-1.97697	No	alcohol oxidase	#N/A
Sscle01g004610	-	-	1.55153	Yes	2-methylcitrate dehydratase	#N/A
Sscle01g004630	-1.18178	-1.75858	-2.08269	No	histidinol-phosphate aminotransferase	#N/A
Sscle01g004700	2.52635	-	-	Yes	#N/A	#N/A
Sscle01g004790	1.41247	-	-	Yes	#N/A	#N/A
Sscle01g004820	4.82155	5.09946	4.70015	Yes	carbohydrate esterase family 16 protein	Lipid Degradation
Sscle01g004890	4.32232	-	-	Yes	#N/A	#N/A
Sscle01g004900	-	-	-1.22637	No	gtpase activating protein	Protein Signalling
Sscle01g004960	-	1.07862	-	Yes	#N/A	#N/A
Sscle01g005000	3.80107	3.42592	3.29293	Yes	glutathione transferase	Detoxification
Sscle01g005020	-3.08678	-1.88552	-1.87574	No	#N/A	#N/A
Sscle01g005100	1.10084	-	-	Yes	zn 2cys6 transcription factor	Transription Factors
Sscle01g005170	-1.34787	-	-	No	#N/A	#N/A
Sscle01g005200	-2.81779	-3.20295	-2.73817	No	chitin synthase d	FCW
Sscle01g005210	-	-	-1.10626	No	heat shock protein hsp88	#N/A
Sscle01g005260	6.09945	3.35852	4.39481	Yes	carbohydrate esterase family 5 protein	Hemicellulose Degradation
Sscle01g005270	-1.51798	-	-1.18236	No	dna polymerase v family protein	#N/A
Sscle01g005280	-	-	-1.15458	No	eukaryotic translation initiation factor 5b	#N/A
Sscle01g005420	-	-	-1.00137	No	#N/A	#N/A
Sscle01g005430	1.18831	-	-	Yes	#N/A	#N/A
Sscle01g005440	2.86169	2.53994	2.59607	Yes	myb dna-binding domain-containing protein	Transription Factors
Sscle01g005460	-1.04551	-	-	No	ubiquitin-specific protease	Protein Degradation
Sscle01g005510	-	-	-1.19109	No	#N/A	#N/A
Sscle01g005530	-	-	1.27496	Yes	lipase esterase	Lipid Degradation
Sscle01g005560	-	-	1.68155	Yes	aminotransferase class-v	#N/A
Sscle01g005570	-	-	3.47138	Yes	#N/A	#N/A
Sscle01g005590	-	-	1.41769	Yes	benzoate 4-monooxygenase	Cytochrome P450
Sscle01g005610	-2.10613	-2.13579	-1.68793	No	methyltransferase domain-containing protein	#N/A
Sscle01g005640	-3.23197	-3.94867	-2.68112	No	isochorismatase	#N/A
Sscle01g005660	-1.14945	-	-1.33251	No	trna (adenine-n -)-methyltransferase non-catalytic subunit trm6	#N/A
Sscle01g005680	-	-	2.3562	Yes	glycoside hydrolase family 43 protein	Hemicellulose Degradation
Sscle01g005710	-	-	1.06389	Yes	endoribonuclease l-psp protein	#N/A
Sscle01g005720	2.84835	5.91545	5.57322	Yes	glycoside hydrolase family 45 protein	Cellulose Degradation
Sscle01g005750	-1.60847	-	-1.72865	No	#N/A	#N/A
Sscle01g005780	-1.43067	-1.35031	-1.0939	No	rrna-processing protein cgra	#N/A
Sscle01g005830	-1.12997	-	-	No	phosphoribosylformylglycinamidine synthase	#N/A
Sscle01g005860	3.97976	4.63851	6.12741	Yes	#NAME?	#N/A
Sscle01g005870	-	-	3.1219	Yes	gmc oxidoreductase	#N/A
Sscle01g005880	3.59754	-	-	Yes	#N/A	#N/A
Sscle01g005890	3.76624	3.33991	3.15379	Yes	phospholipase d active site-containing protein	Lipid Degradation
Sscle01g005910	1.23682	1.20669	-	Yes	polyketide synthase	Secondary Metabolism
Sscle01g005940	2.08721	1.11387	-	Yes	mfs general substrate transporter	Other Transporters
Sscle01g005950	2.10589	-	1.71431	Yes	alpha-galactosidase	#N/A
Sscle01g005960	2.27029	2.42902	2.20766	Yes	glucosamine-phosphate n-acetyltransferase	#N/A
Sscle01g005970	-2.07129	-1.45104	-1.4543	No	apoptosis-inducing factor 1	#N/A
Sscle01g006020	-2.23809	-	-3.51657	No	regulatory protein cys-3	#N/A
Sscle01g006040	1.12029	-	1.00742	Yes	#N/A	#N/A
Sscle01g006070	4.28008	7.38735	7.00673	Yes	#N/A	#N/A
Sscle01g006080	1.7242	1.60769	2.11757	Yes	carboxylase:pyruvate acetyl- propionyl-	#N/A
Sscle01g006090	-	-	2.01524	Yes	propionyl- carboxylase	#N/A
Sscle01g006130	-3.94561	-3.64458	-3.92027	No	glycoside hydrolase family 13 protein	Starch Degradation
Sscle01g006200	1.92079	1.60951	1.19428	Yes	glutathione-dependent formaldehyde-activating protein	#N/A
Sscle01g006260	-2.14101	-2.60366	-1.36988	No	mfs general substrate transporter	MFS Sugar
Sscle01g006290	4.25391	5.72629	7.14105	Yes	cytochrome p450	Cytochrome P450
Sscle01g006310	-	2.39439	2.48503	Yes	#N/A	#N/A
Sscle01g006360	4.83262	4.08514	4.68119	Yes	#N/A	#N/A
Sscle01g006460	3.00013	3.19933	1.96666	Yes	beta-lactamase family protein	#N/A
Sscle01g006470	-	2.69695	-	Yes	aquaporin-like protein	#N/A
Sscle01g006510	2.14511	2.06801	2.46793	Yes	esterase	#N/A
Sscle01g006520	1.00728	-	-	Yes	aromatic amino acid aminotransferase	#N/A
Sscle01g006540	1.13657	-	-	Yes	#N/A	#N/A
Sscle01g006560	-	-	1.7518	Yes	nicotianamine synthase	#N/A
Sscle01g006580	-3.41969	-2.97767	-2.66235	No	c4-dicarboxylate transporter malic acid transport protein	Other Transporters
Sscle01g006590	-1.22836	-1.36612	-1.31525	No	ran gtpase activating protein 1	Protein Signalling
Sscle01g006660	-	-	-1.10289	No	#N/A	#N/A
Sscle01g006710	-	-	-1.18547	No	dna-directed rna polymerase iii subunit rpc8	#N/A
Sscle01g006730	4.32094	5.94551	5.83534	Yes	lipase esterase	Lipid Degradation
Sscle01g006770	-1.09046	-	-1.02188	No	40s ribosomal protein s15	#N/A
Sscle01g006860	-	-	2.7979	Yes	#N/A	#N/A
Sscle01g006880	4.16231	3.43113	4.27374	Yes	acetoin dehydrogenase (diacetyl reductase)	#N/A
Sscle01g006900	-1.01462	-	-	No	cysteinyl-trna synthetase	#N/A
Sscle01g006940	2.26705	2.17435	2.45799	Yes	ion	#N/A
Sscle01g006970	3.16741	-	1.92687	Yes	#N/A	#N/A
Sscle01g007040	-1.47388	-	-	No	trna-guanine transglycosylase family protein	#N/A
Sscle01g007050	3.6806	3.67258	2.89232	Yes	glycoside hydrolase family 1 protein	Cellulose Degradation
Sscle01g007110	-	-	1.41312	Yes	major facilitator superfamily transporter	MFS Sugar
Sscle01g007120	2.74478	2.98887	3.50043	Yes	#N/A	#N/A
Sscle01g007130	2.70811	2.99602	4.64315	Yes	carbon-nitrogen hydrolase	Detoxification
Sscle01g007140	-	-	2.01045	Yes	mfs multidrug transporter	MFS Drug Resistance and Efflux
Sscle01g007150	-	-	5.36009	Yes	predicted protein	#N/A
Sscle01g007170	1.86308	1.19338	-	Yes	antibiotic biosynthesis monooxygenase protein	#N/A
Sscle01g007280	-	-	1.22514	Yes	serine threonine protein kinase	Protein Signalling
Sscle01g007310	1.1201	1.07258	1.25859	Yes	tlc domain-containing protein	#N/A
Sscle01g007340	-	-1.5635	-1.74674	No	iron permease ftr1 family protein	#N/A
Sscle01g007350	-	-	-2.71375	No	multicopper oxidase	Peroxidase
Sscle01g007380	-1.06203	-1.86394	-1.70903	No	mitochondrial dna replication protein yhm2	#N/A
Sscle01g007400	2.37844	3.8467	4.51127	Yes	mss4-like protein	#N/A
Sscle01g007440	-	-	1.30239	Yes	#N/A	#N/A
Sscle01g007450	-	4.94278	6.164	Yes	family a g protein-coupled receptor-like protein	Other Transporters
Sscle01g007460	-2.75582	-3.77435	-3.83179	No	#N/A	#N/A
Sscle01g007480	-	-1.17162	-	No	chromosome transmission fidelity protein 4	#N/A
Sscle01g007580	-1.13783	-	-	No	mitochondrial gtp gdp carrier protein 1	#N/A
Sscle01g007640	1.20467	1.22982	1.22472	Yes	#N/A	#N/A
Sscle01g007670	-	-	-2.2522	No	#N/A	#N/A
Sscle01g007710	2.22577	-	2.10701	Yes	#N/A	#N/A
Sscle01g007720	-1.31916	-3.28223	-1.38114	No	crossover junction endonuclease mus81	#N/A
Sscle01g007730	4.23342	5.55693	6.05929	Yes	#N/A	#N/A
Sscle01g007760	-1.00351	-	-	No	protein arginine n-methyltransferase	#N/A
Sscle01g007780	-6.01273	-5.84331	-1.70416	No	tyrosinase protein	#N/A
Sscle01g007810	2.06259	3.33752	4.60755	Yes	beta-galactosidase e	Hemicellulose Degradation
Sscle01g007820	-1.781	-	-	No	homeobox domain-containing protein	#N/A
Sscle01g007840	-1.11737	-	-	No	nucleolar gtp-binding protein 2	Protein Signalling
Sscle01g007860	-	1.3326	1.10286	Yes	rsc complex subunit rsc7	#N/A
Sscle01g007900	-	1.28904	1.43678	Yes	helix-loop-helix dna-binding domain-containing protein	#N/A
Sscle01g007960	-1.95787	-1.36563	-1.63849	No	nucleolar protein nop52 variant	#N/A
Sscle01g008020	-	-	-1.62631	No	glutathione transferase omega-1	#N/A
Sscle01g008040	-	-	-1.35803	No	mfs general substrate transporter	Other Transporters
Sscle01g008100	1.67418	2.27548	2.17119	Yes	#N/A	#N/A
Sscle01g008150	-	-	1.30604	Yes	meiosis-specific topoisomerase spo11	#N/A
Sscle01g008200	-	-	-1.24051	No	trna-splicing endonuclease subunit	#N/A
Sscle01g008210	-	-	4.41346	Yes	mfs lactose	MFS Sugar
Sscle01g008250	2.24638	-	2.21667	Yes	#N/A	#N/A
Sscle01g008300	2.66496	-	-	Yes	#N/A	#N/A
Sscle01g008310	-	2.84559	1.56847	Yes	prolyl oligopeptidase	Protein Degradation
Sscle01g008350	-1.67409	-2.94047	-1.81243	No	#N/A	#N/A
Sscle01g008380	1.27511	1.07277	1.24606	Yes	sorbitol utilization protein sou2	#N/A
Sscle01g008390	4.13706	3.9096	5.52745	Yes	benzoate 4-monooxygenase cytochrome p450	Cytochrome P450
Sscle01g008400	-	2.68076	-	Yes	hypothetical protein SS1G_08697	#N/A
Sscle01g008430	-	2.67404	-	Yes	alpha beta-hydrolase	#N/A
Sscle01g008440	-	1.82763	1.23922	Yes	#N/A	#N/A
Sscle01g008460	2.61948	5.17151	6.52395	Yes	glycoside hydrolase family 3 protein	Other Hydrolytic Enzymes
Sscle01g008470	2.06312	1.37144	1.30101	Yes	amino acid permease	Amino Acid Transporters
Sscle01g008480	1.61973	1.24528	1.25325	Yes	aldo keto reductase	#N/A
Sscle01g008500	2.45889	2.31018	3.09535	Yes	#N/A	#N/A
Sscle01g008520	-	-	4.45386	Yes	nitrilase protein	#N/A
Sscle01g008530	-1.21565	-1.3311	-	No	glycoside hydrolase family 16 protein	Cellulose Degradation
Sscle01g008560	-	-	1.44262	Yes	#N/A	#N/A
Sscle01g008570	-	-	2.94045	Yes	#N/A	#N/A
Sscle01g008580	-	-	2.40467	Yes	d-mandelate protein	#N/A
Sscle01g008600	-3.36957	-4.94643	-3.97405	No	cyclopropane-fatty-acyl-phospholipid synthase	#N/A
Sscle01g008640	-	-	5.65857	Yes	carboxylesterase family protein	Lipid Degradation
Sscle01g008660	-	2.19106	1.92496	Yes	#N/A	#N/A
Sscle01g008670	-	-1.04146	-1.43476	No	vacuolar aspartyl aminopeptidase lap4	Protein Degradation
Sscle01g008680	1.5421	1.3981	1.54959	Yes	#N/A	#N/A
Sscle01g008820	1.41771	-	-	Yes	peroxisomal biogenesis factor 6	#N/A
Sscle01g008830	-	-	1.07714	Yes	hypothetical protein SS1G_06455	#N/A
Sscle01g008840	1.10868	-	-	Yes	threonine aldolase	#N/A
Sscle01g008870	-	-1.03254	-	No	cop9 signalosome complex subunit 4	#N/A
Sscle01g008900	-1.48821	-	1.10678	Yes	predicted protein	#N/A
Sscle01g008910	-1.1616	-	-	No	fe-s protein assembly co-chaperone	#N/A
Sscle01g008950	-3.2643	-3.37231	-	No	#N/A	#N/A
Sscle01g008960	-3.10385	-2.27363	-2.0715	No	glycoprotease family protein	Protein Degradation
Sscle01g008980	-	-1.01323	-1.15556	No	u4 u6 small nuclear ribonucleoprotein prp4	#N/A
Sscle01g009010	-1.22955	-1.38705	-1.51243	No	5-azacytidine resistance protein azr1	#N/A
Sscle01g009040	1.03589	1.38882	1.08846	Yes	bzip transcription factor	Transription Factors
Sscle01g009070	-	-1.0645	-	No	atp synthase subunit mitochondrial precursor	#N/A
Sscle01g009080	-	-	-2.3869	No	prolyl aminopeptidase	Protein Degradation
Sscle01g009130	-1.43351	-1.04396	-1.29003	No	60s ribosomal protein l4	#N/A
Sscle01g009200	-	2.7701	-	Yes	polysaccharide lyase family 7 protein	Other Hydrolytic Enzymes
Sscle01g009230	-	1.94733	-	Yes	#N/A	#N/A
Sscle01g009240	2.61268	2.64353	3.6731	Yes	#N/A	#N/A
Sscle01g009260	-4.61503	-5.10627	-4.07198	No	pigment biosynthesis protein ayg1	#N/A
Sscle01g009270	-	-	1.41179	Yes	monooxygenase fad-binding protein	#N/A
Sscle01g009280	-	-	-1.73231	No	regulator of g protein	#N/A
Sscle01g009340	1.28208	-	5.29372	Yes	carbohydrate-binding module family 1 protein	#N/A
Sscle01g009370	2.77424	1.28779	2.33315	Yes	alanine arginine aminopeptidase	Protein Degradation
Sscle01g009410	1.27898	2.48703	3.02434	Yes	extradiol ring-cleavage dioxygenase protein	#N/A
Sscle01g009470	-1.14183	-1.90398	-1.3719	No	polyamine acetyltransferase	#N/A
Sscle01g009480	-1.14783	-	-	No	orotate phosphoribosyltransferase	#N/A
Sscle01g009490	-1.43099	-1.04426	-1.61045	No	nucleolar gtp-binding protein	#N/A
Sscle01g009500	2.42327	3.60546	3.21532	Yes	s-adenosyl-l-methionine-dependent methyltransferase	#N/A
Sscle01g009550	2.38136	2.08889	2.69166	Yes	#N/A	#N/A
Sscle01g009590	-3.26103	-3.52195	-2.91513	No	#N/A	#N/A
Sscle01g009730	-	-1.09864	-	No	iswi chromatin-remodeling complex atpase isw2 protein	#N/A
Sscle01g009780	1.16165	-	-	Yes	mfs transporter family	#N/A
Sscle01g009790	-	-	1.3047	Yes	#N/A	#N/A
Sscle01g009800	-3.22987	-2.95687	-2.69925	No	#N/A	#N/A
Sscle01g009830	1.1924	-	1.16651	Yes	molecular chaperone	#N/A
Sscle01g009840	6.34135	7.15616	5.75419	Yes	sugar transporter protein	MFS Sugar
Sscle01g009850	-	-	1.00112	Yes	mfs general substrate transporter	Other Transporters
Sscle01g009870	2.89414	2.59761	2.29253	Yes	cytochrome p450	Cytochrome P450
Sscle01g009910	-	-	-1.10651	No	tyrosyl-trna synthetase	#N/A
Sscle01g009990	-1.92048	-	-1.48361	No	translation initiation protein sua5	#N/A
Sscle01g010020	-	-1.04034	-	No	cell division control protein 54	#N/A
Sscle01g010080	-1.09236	-	-1.25592	No	arginine n-methyltransferase 2	#N/A
Sscle01g010160	-4.18535	-3.43289	-1.2837	No	uncharacterized serine-rich protein	#N/A
Sscle01g010270	1.05934	1.02461	-	Yes	#N/A	#N/A
Sscle01g010280	-1.71874	-	-	No	#N/A	#N/A
Sscle01g010300	2.12051	-	-	Yes	#N/A	#N/A
Sscle01g010340	2.54483	2.91536	2.44515	Yes	#N/A	#N/A
Sscle01g010350	2.8976	3.43969	2.20024	Yes	tap domain protein	Protein Degradation
Sscle01g010370	-	-1.16876	-	No	riboflavin synthase alpha chain	#N/A
Sscle01g010400	-	-2.92986	-1.59477	No	sulfate permease	Other Transporters
Sscle01g010410	-	-	3.89175	Yes	glycoside hydrolase family 55 protein	FCW
Sscle01g010480	-	-	1.38998	Yes	glycoside hydrolase family 53 protein	Arabinogalactans
Sscle01g010500	-	-1.32501	-	No	#N/A	#N/A
Sscle01g010510	-	1.13067	1.84583	Yes	fluoroacetate dehalogenase	#N/A
Sscle01g010600	-	1.20762	-	Yes	#N/A	#N/A
Sscle01g010680	-1.21392	-1.04537	-	No	adenosylhomocysteinase	#N/A
Sscle01g010690	-1.09445	-1.15853	-	No	eukaryotic translation initiation factor 3 subunit 3	#N/A
Sscle01g010740	-1.12955	-	-1.52202	No	#N/A	#N/A
Sscle01g010770	1.65479	2.10303	3.1153	Yes	#N/A	#N/A
Sscle01g010790	-	-	2.31298	Yes	#N/A	#N/A
Sscle01g010880	5.08839	4.70103	4.88133	Yes	calcium channel subunit cch1	#N/A
Sscle01g010930	1.54683	-	-	Yes	#N/A	#N/A
Sscle01g010950	-1.01857	-1.30511	-1.09675	No	sulfate transporter family protein	#N/A
Sscle01g010970	-1.3737	-	-2.33014	No	gag polymerase env	#N/A
Sscle01g011000	-1.20652	-	-	No	60s ribosomal protein l6	#N/A
Sscle01g011050	4.11146	2.41592	2.9678	Yes	#N/A	#N/A
Sscle01g011060	-	-	2.53716	Yes	multidrug resistance protein	#N/A
Sscle01g011120	1.57517	1.4958	1.91457	Yes	peroxisomal dehydratase	#N/A
Sscle01g011160	3.45515	3.89626	-	Yes	#N/A	#N/A
Sscle01g011170	2.53021	1.89388	2.47754	Yes	arp2 3 complex subunit arc16	FCW
Sscle01g011270	-	-	1.05163	Yes	isoamyl alcohol oxidase	#N/A
Sscle01g011300	1.44469	-	1.14853	Yes	carbohydrate esterase family 9 protein	Other Hydrolytic Enzymes
Sscle01g011340	-	-	2.3629	Yes	#N/A	#N/A
Sscle01g011350	2.79043	5.80905	5.58901	Yes	#N/A	#N/A
Sscle01g011410	-	-	2.8909	Yes	cytochrome p450	Cytochrome P450
Sscle01g011430	-	-	5.60371	Yes	cytochrome p450 alkane hydroxylase	Cytochrome P450
Sscle01g011440	2.23076	1.99004	2.63566	Yes	delta-1-pyrroline-5-carboxylate dehydrogenase	#N/A
Sscle01g011450	-1.22027	-1.31836	-	No	#N/A	#N/A
Sscle01g011460	4.10542	4.33648	5.70847	Yes	cyclohexanone monooxygenase	#N/A
Sscle01g011480	1.05288	-	-	Yes	tbc domain-containing protein	#N/A
Sscle01g011500	-	-	-1.61499	No	#N/A	#N/A
Sscle01g011530	4.85203	2.56715	1.62466	Yes	#N/A	#N/A
Sscle01g011540	2.83734	1.70665	1.17783	Yes	#N/A	#N/A
Sscle01g011550	2.37136	3.21809	5.04913	Yes	glycoside hydrolase family 31 protein	Starch Degradation
Sscle02g011610	2.00936	-	1.36065	Yes	hypothetical protein SS1G_12953	#N/A
Sscle02g011640	-4.22175	-3.8395	-5.4631	No	siderophore iron transporter protein	#N/A
Sscle02g011700	-	-1.64299	-2.0854	No	#N/A	#N/A
Sscle02g011710	-2.41804	-2.29945	-2.03272	No	glucose oxidase	#N/A
Sscle02g011720	-1.98105	-2.46292	-3.21503	No	extracellular proline-serine rich protein	#N/A
Sscle02g011730	-	2.83297	3.26669	Yes	glycosyl hydrolase	Mannans Degradation
Sscle02g011750	-	1.54457	-	Yes	#N/A	#N/A
Sscle02g011780	1.2394	-	-	Yes	#N/A	#N/A
Sscle02g011800	2.00045	2.44028	1.97848	Yes	glycoside hydrolase family 17 protein	FCW
Sscle02g011810	-	-	-1.11532	No	#N/A	#N/A
Sscle02g011890	-	-	2.38104	Yes	uncharacterized serine-rich protein	Other Hydrolytic Enzymes
Sscle02g011900	-	-	2.35942	Yes	protein kinase-like domain partial	Protein Signalling
Sscle02g011930	-2.31492	-2.51598	-2.28407	No	#N/A	#N/A
Sscle02g011940	5.92463	5.41614	4.53213	Yes	integral membrane protein	#N/A
Sscle02g011950	7.12184	6.65318	7.60862	Yes	cutinase	Lipid Degradation
Sscle02g011970	2.04733	3.08203	3.25819	Yes	l-galactonate dehydratase	#N/A
Sscle02g012040	-4.07854	-	-	No	#N/A	#N/A
Sscle02g012060	-	-	-1.06018	No	pci domain containing protein	#N/A
Sscle02g012080	2.28771	2.93804	2.64718	Yes	#N/A	#N/A
Sscle02g012170	4.79524	5.57389	5.6409	Yes	#N/A	#N/A
Sscle02g012180	3.00768	3.85373	5.79259	Yes	#N/A	#N/A
Sscle02g012190	-1.02615	-	-	No	60s ribosomal protein l11	#N/A
Sscle02g012220	-2.71199	-2.15886	-2.46377	No	#N/A	#N/A
Sscle02g012230	-1.70403	-1.24389	-1.57348	No	bifunctional purine biosynthesis protein ade17 protein	#N/A
Sscle02g012250	-3.55362	-3.15783	-2.56688	No	fad-binding type 2 protein	#N/A
Sscle02g012290	-1.58042	-2.32158	-2.46053	No	#N/A	#N/A
Sscle02g012310	1.63248	1.90198	2.51985	Yes	aldolase citrate lyase family protein	#N/A
Sscle02g012320	-2.18389	-	-	No	#N/A	#N/A
Sscle02g012350	1.40471	1.27924	-	Yes	ph domain protein	#N/A
Sscle02g012360	-	3.33022	3.94402	Yes	#N/A	#N/A
Sscle02g012370	-	-	1.7177	Yes	#N/A	#N/A
Sscle02g012430	-	-	-1.03525	No	eukaryotic translation initiation factor 2 subunit gamma	#N/A
Sscle02g012450	3.71803	-	-	Yes	#N/A	#N/A
Sscle02g012490	-	2.8894	2.79128	Yes	n-acetylglucosamine-6-phosphate deacetylase	FCW
Sscle02g012500	2.96089	4.63267	5.02099	Yes	glucosamine-6-phosphate deaminase	#N/A
Sscle02g012510	-	-	1.75599	Yes	hexokinase-1	Protein Signalling
Sscle02g012560	1.99326	-	-	Yes	#N/A	#N/A
Sscle02g012570	-	1.03343	-	Yes	#N/A	#N/A
Sscle02g012640	-1.42555	-1.31135	-1.82934	No	branched-chain-amino-acid aminotransferase	#N/A
Sscle02g012690	-	-1.31147	-1.09556	No	#N/A	#N/A
Sscle02g012790	-	1.19535	1.17522	Yes	integral membrane protein	#N/A
Sscle02g012800	-2.03694	-	-1.44855	No	#N/A	#N/A
Sscle02g012820	-	-	-1.29653	No	glycerol-3-phosphate dehydrogenase	#N/A
Sscle02g012830	-1.55703	-	-	No	phospho-2-dehydro-3-deoxyheptonate aldolase	#N/A
Sscle02g012850	-1.20632	-	-	No	pre-mrna splicing factor protein	#N/A
Sscle02g012890	-	-	1.55468	Yes	atp phosphoribosyltransferase protein	#N/A
Sscle02g012910	-	3.55831	-	Yes	#N/A	#N/A
Sscle02g012929	-2.79147	-3.24908	-	No	#N/A	#N/A
Sscle02g012930	-2.35146	-2.0188	-	No	#N/A	#N/A
Sscle02g012950	-2.14419	-	-	No	#N/A	#N/A
Sscle02g012980	-1.08155	-	-	No	#N/A	#N/A
Sscle02g012990	-1.64224	-	-	No	3-ketosphinganine reductase protein	#N/A
Sscle02g013010	-1.32714	-	-1.11613	No	ribosome biogenesis protein	#N/A
Sscle02g013040	1.06555	-	-	Yes	#N/A	#N/A
Sscle02g013050	-	-	-1.03119	No	#N/A	#N/A
Sscle02g013080	-1.24367	-	-	No	3-dehydroshikimate dehydratase	#N/A
Sscle02g013130	-	-	1.5446	Yes	#N/A	#N/A
Sscle02g013150	-	-1.11402	-	No	dna replication licensing factor mcm7	#N/A
Sscle02g013200	1.78048	-	-	Yes	vitamin b6 transporter bsu1 protein	#N/A
Sscle02g013250	-	-	1.31666	Yes	bzip family transcription factor protein	Transription Factors
Sscle02g013270	-1.99526	-2.04897	-1.48271	No	cross-pathway control protein 1	#N/A
Sscle02g013280	-2.12994	-1.6706	-1.65128	No	transcription factor bzip	Transription Factors
Sscle02g013350	-4.31857	-3.79497	-5.06812	No	#N/A	#N/A
Sscle02g013360	-	-	1.133	Yes	#N/A	#N/A
Sscle02g013370	2.96275	-	-	Yes	hypothetical protein SS1G_04118	#N/A
Sscle02g013380	2.48311	-	-	Yes	amino acid transporter	#N/A
Sscle02g013390	-	1.90849	-	Yes	amino acid transporter protein	#N/A
Sscle02g013400	-	2.70073	1.37358	Yes	#N/A	#N/A
Sscle02g013440	6.59438	-	2.07238	Yes	cutinase	Lipid Degradation
Sscle02g013450	-	-4.13994	-4.80667	No	cytochrome p450	Cytochrome P450
Sscle02g013510	-2.88353	-2.45464	-2.65787	No	#N/A	#N/A
Sscle02g013520	-2.53235	-2.49987	-2.46472	No	transcriptional regulatory protein pro-1	#N/A
Sscle02g013530	-	-	3.06827	Yes	mfs transporter protein	MFS Sugar
Sscle02g013620	-	-	-1.11264	No	pyridoxal kinase	Protein Signalling
Sscle02g013650	-	1.60447	-	Yes	#N/A	#N/A
Sscle02g013660	-1.40505	-	-	No	#N/A	#N/A
Sscle02g013670	3.93798	4.42023	4.82205	Yes	2-deoxy-d-gluconate 3-dehydrogenase	#N/A
Sscle02g013680	4.36348	5.61252	6.14696	Yes	sorbitol dehydrogenase	#N/A
Sscle02g013690	3.24263	6.21243	7.30699	Yes	inositol oxygenase	#N/A
Sscle02g013700	4.80149	3.81865	3.91567	Yes	#N/A	#N/A
Sscle02g013710	2.81574	-	-	Yes	#N/A	#N/A
Sscle02g013860	-1.21256	-1.02977	-1.34248	No	eukaryotic translation initiation factor 3	#N/A
Sscle02g013870	3.4481	1.73033	2.26665	Yes	alpha beta-hydrolase	Protein Degradation
Sscle02g013890	-	-	2.80573	Yes	#N/A	#N/A
Sscle02g013900	1.69937	1.48226	1.1473	Yes	#N/A	#N/A
Sscle02g013940	-1.91046	-1.36919	-	No	hemolysin-iii family protein	#N/A
Sscle02g013960	-1.03104	-	-	No	diacylglycerol o-acyltransferase 2a	#N/A
Sscle02g013970	-1.03412	-	-	No	chorion transcription factor cf2	Transription Factors
Sscle02g014000	-1.39862	-1.06128	-	No	kinesin motor domain-containing protein	#N/A
Sscle02g014060	2.90609	1.68107	1.90398	Yes	histidine acid phosphatase	Protein Signalling
Sscle02g014090	-2.58052	-2.52201	-2.42221	No	carbohydrate-binding module family 18 protein	#N/A
Sscle02g014130	2.81272	2.39768	3.08728	Yes	methylmalonate-semialdehyde dehydrogenase	#N/A
Sscle02g014140	3.74811	-	3.43541	Yes	fad binding domain-containing protein	#N/A
Sscle02g014150	-	-	1.2074	Yes	cytochrome p450	Cytochrome P450
Sscle02g014250	-	-	3.33401	Yes	allantoate permease protein	Other Transporters
Sscle02g014290	-	-	1.2155	Yes	l-lactate ferricytochrome c oxidoreductase	#N/A
Sscle02g014310	1.0149	-	2.05056	Yes	#N/A	#N/A
Sscle02g014330	-	-	5.491	Yes	#N/A	#N/A
Sscle02g014370	-1.2884	-	-	No	#N/A	#N/A
Sscle02g014420	-	1.04705	1.32139	Yes	dolichyl-phosphate mannosyltransferase polypeptide 3	#N/A
Sscle02g014460	-	-	-1.08291	No	phospho-2-dehydro-3-deoxyheptonate aldolase	#N/A
Sscle02g014560	2.55764	1.50798	1.63993	Yes	salicylate hydroxylase	#N/A
Sscle02g014590	1.95752	1.52414	2.02815	Yes	amidohydrolase family protein	#N/A
Sscle02g014600	-5.77335	-4.79342	-3.89516	No	di-copper centre-containing	#N/A
Sscle02g014630	-	-	-2.50619	No	taurine catabolism dioxygenase	#N/A
Sscle02g014720	-	-1.04609	-	No	#N/A	#N/A
Sscle02g014750	-1.08248	-1.17641	-	No	translation initiation factor eif4e	#N/A
Sscle02g014770	1.31484	-	-	Yes	mfs multidrug transporter	MFS Drug Resistance and Efflux
Sscle02g014780	-1.99336	-1.23558	-1.94947	No	mitochondrial peroxiredoxin prx1	#N/A
Sscle02g014840	-4.81859	-3.91871	-	No	#N/A	#N/A
Sscle02g014850	-2.81317	-3.26148	-1.78013	No	phosphotransferase family protein	#N/A
Sscle02g014860	-3.66975	-2.81242	-2.26949	No	#N/A	#N/A
Sscle02g014870	-1.06629	-	-	No	shwachman-bodian-diamond syndrome protein	#N/A
Sscle02g015020	-	1.55625	1.6171	Yes	protein toxd	#N/A
Sscle02g015030	-	1.56442	-	Yes	#N/A	#N/A
Sscle02g015040	3.96265	2.85858	3.90175	Yes	alpha mannosyltransferase protein	#N/A
Sscle02g015110	-	-	3.12177	Yes	alpha-galactosidase a	Hemicellulose Degradation
Sscle02g015120	-	1.9666	3.10379	Yes	phytanoyl- dioxygenase	#N/A
Sscle02g015140	-2.54953	-2.1633	-1.92402	No	transcription factor bzip	Transription Factors
Sscle02g015150	-	-	1.1029	Yes	#N/A	#N/A
Sscle02g015160	-1.92398	-1.9888	-1.78862	No	argininosuccinate synthase	#N/A
Sscle02g015190	1.5134	-	-	Yes	2-hydroxyacid dehydrogenase protein	#N/A
Sscle02g015220	-	-	-1.03587	No	#N/A	#N/A
Sscle02g015240	-	-1.23414	-1.24868	No	general stress response protein whi2	#N/A
Sscle02g015310	-	2.04837	2.14831	Yes	#N/A	#N/A
Sscle02g015330	2.79699	2.06159	2.48255	Yes	nad -binding rossmann-fold containing protein	#N/A
Sscle02g015350	-	-	-1.16203	No	mitochondrial import inner membrane translocase subunit tim-16	#N/A
Sscle02g015370	1.18754	1.06922	1.75524	Yes	#N/A	#N/A
Sscle02g015400	-1.33023	-	-	No	#N/A	#N/A
Sscle02g015420	2.30896	2.22902	1.88666	Yes	#N/A	#N/A
Sscle02g015450	-1.32772	-	-	No	#N/A	#N/A
Sscle02g015460	1.12244	1.12132	-	Yes	#N/A	#N/A
Sscle02g015470	-1.80115	-	-	No	homocysteine s-methyltransferase	#N/A
Sscle02g015480	-	1.72691	-	Yes	#N/A	#N/A
Sscle02g015490	-	-1.92825	-1.88078	No	arsenite efflux transporter - puative	Other Transporters
Sscle02g015510	-	-	-1.08151	No	#N/A	#N/A
Sscle02g015520	-	-	-1.07569	No	#N/A	#N/A
Sscle02g015530	-1.94052	-	-1.29218	No	xylose isomerase-like protein	#N/A
Sscle02g015550	1.13473	1.23085	1.05367	Yes	acyl-coenzyme a thioesterase 13	#N/A
Sscle02g015580	4.22331	3.42768	4.86577	Yes	carbohydrate esterase family 16 protein	Lipid Degradation
Sscle02g015590	2.23483	-	1.18496	Yes	peroxisomal copper amine oxidase	#N/A
Sscle02g015660	-	-	1.05893	Yes	predicted protein	#N/A
Sscle02g015670	-2.38629	-1.92325	-1.86382	No	hypothetical protein SS1G_04580	#N/A
Sscle02g015740	-3.83643	-3.68448	-3.40275	No	#N/A	#N/A
Sscle02g015790	-	-	3.40596	Yes	cytosolic nonspecific dipeptidase	Protein Degradation
Sscle02g015800	-	-	4.03792	Yes	#N/A	#N/A
Sscle02g015810	-	4.9604	8.17053	Yes	phosphatidylserine decarboxylase	#N/A
Sscle02g015880	2.16135	2.57905	1.86615	Yes	#N/A	#N/A
Sscle02g015920	3.67775	5.5729	6.72846	Yes	endo-xylogalacturonan hydrolase a	Pectin Degradation
Sscle02g015930	4.17833	6.48173	8.09602	Yes	carbohydrate esterase family 8 protein	Pectin Degradation
Sscle02g015940	-	-	-1.51451	No	#N/A	#N/A
Sscle02g016000	-1.45992	-	2.21516	Yes	alpha-l-rhamnosidase a	Pectin Degradation
Sscle02g016010	1.41885	-	-	Yes	cytochrome-b5 reductase	#N/A
Sscle02g016040	2.87661	2.00954	1.41294	Yes	uncharacterized permease	Other Transporters
Sscle02g016080	-1.5494	-1.20497	-1.39601	No	wd repeat protein	#N/A
Sscle02g016100	2.10106	2.59755	1.33996	Yes	lysophospholipase precursor	Lipid Degradation
Sscle02g016210	-	-1.06136	-1.23384	No	histidine acid phosphatase	Protein Signalling
Sscle02g016220	-	-1.10572	-	No	general amino-acid permease gap1	Amino Acid Transporters
Sscle02g016300	-	-	2.0193	Yes	thymine dioxygenase	#N/A
Sscle02g016310	-	-2.0916	-3.0949	No	ammonium transporter	Other Transporters
Sscle02g016360	-1.37146	-1.49068	-	No	gtpase gap	Protein Signalling
Sscle02g016370	-2.68609	-1.80405	-1.78922	No	#N/A	#N/A
Sscle02g016380	1.01251	-	1.06681	Yes	fumarylacetoacetate hydrolase	#N/A
Sscle02g016390	-1.20589	-	1.45125	Yes	extracellular lipase	Lipid Degradation
Sscle02g016430	4.89959	6.08546	5.14987	Yes	p-loop containing nucleoside triphosphate hydrolase	ABC Transporters
Sscle02g016440	4.16317	-	3.41439	Yes	#N/A	#N/A
Sscle02g016460	-5.43557	-6.19491	-8.21926	No	nitrite reductase	#N/A
Sscle02g016470	3.00143	2.15624	1.98941	Yes	#N/A	#N/A
Sscle02g016490	-	-	1.48738	Yes	#N/A	#N/A
Sscle02g016530	4.08315	5.48971	6.67822	Yes	glycoside hydrolase family 47 protein	Mannans Degradation
Sscle02g016540	-1.00216	-1.18632	-1.53916	No	biotin apo-protein ligase	#N/A
Sscle02g016580	-	-	1.16481	Yes	#N/A	#N/A
Sscle02g016590	-1.18585	-1.41857	-1.03842	No	#N/A	#N/A
Sscle02g016600	-2.09783	-1.63285	-	No	#N/A	#N/A
Sscle02g016610	-1.05345	-	-	No	serine threonine protein kinase	Protein Signalling
Sscle02g016670	-2.33981	-1.49579	-2.42961	No	carbamoyl-phosphate synthase arginine-specific large chain	#N/A
Sscle02g016690	1.60777	1.01796	1.25853	Yes	2-keto-4-pentenoate hydratase	#N/A
Sscle02g016710	1.11519	-	1.33493	Yes	ctr copper transporter	#N/A
Sscle02g016720	-	-	2.49251	Yes	#N/A	#N/A
Sscle02g016780	-	-1.29975	-	No	g-patch domain protein	#N/A
Sscle02g016790	-1.02693	-1.03753	-1.09423	No	phenylalanyl-trna synthetase alpha chain	#N/A
Sscle02g016800	-	-	2.23282	Yes	#N/A	#N/A
Sscle02g016810	-	-	1.13929	Yes	#N/A	#N/A
Sscle02g016820	-1.34035	-	-1.48157	No	rna-3 -phosphate cyclase family protein	#N/A
Sscle02g016870	-1.1785	-	-	No	mitochondrial integral membrane protein	#N/A
Sscle02g016890	-	-	-2.27515	No	protein phosphatase methylesterase 1	Protein Signalling
Sscle02g016900	-	-	-1.41874	No	#N/A	#N/A
Sscle02g016920	-	-	3.50468	Yes	carboxylesterase protein	Lipid Degradation
Sscle02g016940	-	-	1.06684	Yes	nuclear transcription factor y subunit b-3 protein	Transription Factors
Sscle02g017010	-	-1.01655	-	No	rna methylase family protein	#N/A
Sscle02g017020	-3.72076	-2.42385	-1.97922	No	#N/A	#N/A
Sscle02g017030	-	-	-1.16436	No	#N/A	#N/A
Sscle02g017080	-2.11538	-2.29076	-2.57049	No	delta fatty acid desaturase	#N/A
Sscle02g017090	1.42728	1.39242	1.54138	Yes	#N/A	Protein Signalling
Sscle02g017100	2.78092	3.15967	3.30615	Yes	#N/A	#N/A
Sscle02g017130	-1.53074	-1.62769	-	No	major facilitator superfamily transporter	#N/A
Sscle02g017140	-4.02012	-3.0198	-2.09085	No	#N/A	#N/A
Sscle02g017150	-	3.1001	2.42033	Yes	#N/A	#N/A
Sscle02g017190	-2.02666	-	-	No	#N/A	#N/A
Sscle02g017200	1.98339	-	-	Yes	acetyl- acetyltransferase	#N/A
Sscle02g017230	-	2.32055	1.81859	Yes	hypothetical protein SS1G_04377	#N/A
Sscle02g017260	-2.81299	-2.42544	-5.11626	No	caffeine resistance protein 5	#N/A
Sscle02g017270	-	-	-1.53559	No	#N/A	#N/A
Sscle02g017330	-	-	-3.16187	No	#N/A	#N/A
Sscle02g017340	-	-	-2.27746	No	#N/A	#N/A
Sscle02g017380	-1.52092	-1.11248	-1.3275	No	pescadillo	#N/A
Sscle02g017390	1.1728	-	-	Yes	#N/A	#N/A
Sscle02g017410	-	1.89751	-	Yes	#N/A	#N/A
Sscle02g017420	-	-	1.14247	Yes	#N/A	#N/A
Sscle02g017480	1.22317	1.31416	3.03418	Yes	gpr fun34 family protein	Other Transporters
Sscle02g017490	7.61688	9.10312	8.36981	Yes	#N/A	#N/A
Sscle02g017500	2.6458	4.01739	4.02715	Yes	#N/A	#N/A
Sscle02g017510	2.2598	3.71231	3.58692	Yes	geranylgeranyl-diphosphate geranylgeranyltransferase	Secondary Metabolism
Sscle02g017520	-	-	1.03013	Yes	phytoene dehydrogenase	#N/A
Sscle02g017530	4.01351	7.01794	8.22822	Yes	opsin-like protein	#N/A
Sscle02g017580	-3.02618	-2.04236	-1.96807	No	#N/A	#N/A
Sscle02g017660	-	-	1.23739	Yes	p-loop containing nucleoside triphosphate hydrolase	#N/A
Sscle02g017690	1.88116	2.77909	1.49855	Yes	#N/A	Protein Signalling
Sscle02g017730	-1.32395	-1.32211	-	No	hard surface induced protein	FCW
Sscle02g017740	-3.83749	-2.69355	-3.59952	No	sulfate adenylyltransferase	#N/A
Sscle02g017790	-3.46336	-1.52115	-2.42433	No	phosphoadenosine phosphosulfate reductase	#N/A
Sscle02g017800	-	-	1.91597	Yes	alcohol dehydrogenase protein	#N/A
Sscle02g017840	-	1.09424	-	Yes	#N/A	#N/A
Sscle02g017890	-	1.15206	-	Yes	p-loop containing nucleoside triphosphate hydrolase	#N/A
Sscle02g017900	-	-2.02533	-	No	allantoate permease	#N/A
Sscle02g017910	-4.2116	-3.308	-4.17003	No	alpha-ketoglutarate-dependent taurine dioxygenase	#N/A
Sscle02g017920	-1.19597	-	-	No	mitochondrial distribution and morphology protein	#N/A
Sscle02g017930	-1.51976	-	-1.10012	No	pre-rrna-processing protein pno1	#N/A
Sscle02g017960	6.74176	5.11415	6.58254	Yes	#N/A	#N/A
Sscle02g017970	1.11264	-	-	Yes	cytochrome c oxidase-assembly factor cox23 protein	#N/A
Sscle02g018050	-2.11478	-1.68729	-1.67378	No	#N/A	#N/A
Sscle02g018060	2.5609	4.81169	4.82453	Yes	hexose transporter protein	MFS Sugar
Sscle02g018070	-	-	1.43374	Yes	#N/A	#N/A
Sscle02g018090	1.05163	1.32991	1.02778	Yes	#N/A	#N/A
Sscle02g018110	-	-	1.12535	Yes	mosc n-terminal beta barrel domain-containing protein	#N/A
Sscle02g018120	-	-	-1.10468	No	superoxide dismutase	#N/A
Sscle02g018130	-2.47227	-1.32512	-1.38967	No	#N/A	#N/A
Sscle02g018140	1.38376	-	-	Yes	cell wall glucanase	Cellulose Degradation
Sscle02g018160	-	1.45824	1.52471	Yes	#N/A	#N/A
Sscle02g018180	1.27237	-	1.33207	Yes	#N/A	#N/A
Sscle02g018190	-2.97025	-3.44793	-3.20725	No	abc multidrug transporter	ABC Transporters
Sscle02g018200	-2.61452	-2.34374	-1.35797	No	nonribosomal peptide synthase	Secondary Metabolism
Sscle02g018210	-3.79867	-4.22608	-1.80227	No	enoyl- hydratase	#N/A
Sscle02g018220	-4.44791	-3.973	-2.35751	No	acyl- n-acyltransferase	#N/A
Sscle02g018240	-1.1386	-1.04576	-1.04944	No	#N/A	#N/A
Sscle02g018250	1.20947	1.43726	1.44848	Yes	molybdopterin synthase small subunit	#N/A
Sscle02g018300	1.07981	-	-	Yes	#N/A	#N/A
Sscle02g018400	-	1.19914	-	Yes	#N/A	#N/A
Sscle02g018450	-1.35941	-1.95104	-1.13661	No	uncharacterized trans-sulfuration enzyme	#N/A
Sscle02g018460	-	1.24865	1.12695	Yes	#N/A	#N/A
Sscle02g018470	-1.4139	-1.20238	-1.42258	No	#N/A	#N/A
Sscle02g018530	-	-	1.56228	Yes	#N/A	#N/A
Sscle02g018540	-	-	-1.24945	No	sap domain-containing protein	#N/A
Sscle02g018550	-2.19136	-2.10682	-1.97386	No	carbamoyl-phosphate synthase arginine-specific small chain	#N/A
Sscle02g018560	2.20665	2.72824	1.52045	Yes	#N/A	#N/A
Sscle02g018600	-	4.06529	5.93371	Yes	mfs general substrate transporter	MFS Sugar
Sscle02g018610	-	6.26973	9.38135	Yes	polygalacturonase partial	Pectin Degradation
Sscle02g018620	-	-	2.25821	Yes	glycosyl hydrolase	#N/A
Sscle02g018640	-	3.15654	4.97435	Yes	#N/A	#N/A
Sscle02g018660	4.88442	6.56647	7.37871	Yes	glycosyl family 92 protein	Mannans Degradation
Sscle02g018680	-1.23244	-	-	No	multicopper oxidase	Lignin Degradation
Sscle02g018720	3.57232	3.22016	-	Yes	#N/A	#N/A
Sscle02g018740	-	3.03007	-	Yes	#N/A	#N/A
Sscle02g018760	-1.19236	-1.02642	-1.20212	No	glycosyltransferase family 31 protein	#N/A
Sscle02g018820	5.31865	7.95519	10.8403	Yes	endopolygalacturonase 5	Pectin Degradation
Sscle02g018900	1.95803	2.8498	2.65977	Yes	#N/A	#N/A
Sscle02g018910	-1.48465	-1.38844	-1.64624	No	g-patch rna maturation protein	#N/A
Sscle02g018940	-1.58061	-1.26442	-1.3036	No	methyltransferase	#N/A
Sscle02g018950	-	-	-1.02648	No	isocitrate dehydrogenase subunit 1	#N/A
Sscle02g018960	-	-	2.16917	Yes	#N/A	#N/A
Sscle02g019040	1.42014	2.10686	3.96007	Yes	glycoside hydrolase family 125 protein	Other Hydrolytic Enzymes
Sscle02g019070	5.08434	5.60644	5.56725	Yes	mfs multidrug transporter	MFS Sugar
Sscle02g019080	-	-	1.8264	Yes	glycosyl hydrolase family 38	Mannans Degradation
Sscle02g019090	-	-	1.09848	Yes	#N/A	#N/A
Sscle02g019110	-	-	-1.63125	No	#N/A	#N/A
Sscle02g019140	-4.38745	-	-	No	#N/A	#N/A
Sscle02g019160	-1.19501	-	-1.37028	No	nop14-like family protein	#N/A
Sscle02g019170	-2.49681	-2.2647	-2.85167	No	glucan endo- -alpha-glucosidase agn1	#N/A
Sscle02g019180	-1.9261	-1.13119	-1.1678	No	#N/A	#N/A
Sscle02g019190	-	-	-2.56007	No	#N/A	#N/A
Sscle02g019240	-2.24055	-	-	No	#N/A	#N/A
Sscle02g019280	-1.85556	-	-	No	benzoate 4-monooxygenase cytochrome p450 protein	Cytochrome P450
Sscle02g019330	-	-2.65649	-	No	reverse transcriptase	#N/A
Sscle02g019340	1.2376	-	1.12068	Yes	hypothetical protein SS1G_01439	#N/A
Sscle02g019350	-	-	-1.68367	No	purine nucleoside protein	Other Transporters
Sscle02g019410	3.73069	3.04235	-	Yes	#N/A	#N/A
Sscle02g019440	-	2.60886	4.00228	Yes	short chain dehydrogenase	#N/A
Sscle02g019470	-	-	1.21906	Yes	#N/A	#N/A
Sscle02g019490	2.65041	5.32217	4.78888	Yes	sgnh hydrolase	Pectin Degradation
Sscle02g019500	-1.86445	-	-	No	zinc c6hc- partial	#N/A
Sscle02g019520	-2.86484	-1.52152	-	No	mynd finger family protein	#N/A
Sscle02g019570	-	2.24388	-	Yes	cytochrome p450 oxidoreductase	Cytochrome P450
Sscle02g019590	-1.29602	-	-1.11015	No	alkanesulfonate monooxygenase	#N/A
Sscle02g019600	1.51084	1.74024	1.16496	Yes	barwin-like endoglucanase	#N/A
Sscle02g019610	1.51253	1.67053	1.29123	Yes	hypothetical protein SS1G_04084	#N/A
Sscle02g019630	-	-	1.56315	Yes	s-adenosyl-l-methionine-dependent methyltransferase	#N/A
Sscle02g019640	-	2.50919	2.26822	Yes	#N/A	#N/A
Sscle02g019650	-	1.91975	-	Yes	#N/A	#N/A
Sscle02g019660	-	3.95308	-	Yes	#N/A	#N/A
Sscle02g019670	-1.42688	-1.4866	-1.34805	No	c2 domain-containing protein	#N/A
Sscle02g019710	-	-1.37895	-1.49543	No	enolase	#N/A
Sscle02g019740	-1.16513	-	-	No	serine threonine-protein kinase chk2	Protein Signalling
Sscle02g019770	2.05466	-	1.90447	Yes	arsenical-resistance protein	#N/A
Sscle02g019850	2.24757	-	3.96934	Yes	#N/A	#N/A
Sscle02g019860	-	-	3.573	Yes	dihydrodipicolinate synthetase	#N/A
Sscle02g019880	-1.67178	-1.58823	-1.42118	No	atp phosphoribosyltransferase	#N/A
Sscle02g019910	-1.04883	-1.03476	-	No	#N/A	#N/A
Sscle02g020060	5.56803	7.08005	6.89819	Yes	lysophospholipase	Lipid Degradation
Sscle02g020100	2.35742	-	-	Yes	#N/A	#N/A
Sscle02g020120	1.06705	-	-	Yes	fungal zn binuclear cluster domain containing protein	#N/A
Sscle02g020150	-1.43049	-1.22679	-1.59064	No	uncharacterized mitochondrial carrier	Other Transporters
Sscle02g020160	-	-1.03369	-	No	histone-lysine n-methyltransferase ash1l	#N/A
Sscle02g020170	-	-1.06099	-1.1234	No	surp module family protein	#N/A
Sscle02g020180	-1.15655	-	-1.0821	No	#N/A	#N/A
Sscle02g020190	-1.01101	-	-	No	60s ribosomal protein l21	#N/A
Sscle02g020200	-1.18863	-	-	No	40s ribosomal protein s9	#N/A
Sscle02g020230	1.02492	-	-	Yes	dna polymerase zeta catalytic subunit	#N/A
Sscle02g020270	-	-	-1.38644	No	#N/A	#N/A
Sscle02g020280	-2.04376	-2.6638	-1.82998	No	#N/A	#N/A
Sscle02g020310	-	-1.067	-	No	#N/A	#N/A
Sscle02g020350	-	-	-1.12301	No	#N/A	#N/A
Sscle02g020410	-	-	1.84748	Yes	#N/A	#N/A
Sscle02g020440	1.0893	1.31369	-	Yes	#N/A	#N/A
Sscle02g020510	1.13519	1.0519	-	Yes	#N/A	#N/A
Sscle02g020570	-	-	-1.53225	No	2-dehydropantoate 2-reductase	#N/A
Sscle02g020600	-1.2928	-1.36087	-1.38975	No	aspartate semialdehyde dehydrogenase	#N/A
Sscle02g020630	1.32691	1.64847	1.67676	Yes	fad-linked c-terminal	#N/A
Sscle02g020650	-	1.28016	1.09505	Yes	#N/A	#N/A
Sscle02g020660	-4.54899	-4.87426	-6.1323	No	chitin recognition protein	#N/A
Sscle02g020710	-	-	-1.04272	No	mitochondrion protein	#N/A
Sscle02g020750	-	-	1.70429	Yes	c6 finger domain protein	Transription Factors
Sscle02g020800	1.04391	-	-	Yes	#N/A	#N/A
Sscle02g020810	-	3.78194	4.20954	Yes	#N/A	#N/A
Sscle02g020820	-1.40857	-	-	No	#N/A	#N/A
Sscle02g020830	2.03892	1.48918	-	Yes	#N/A	#N/A
Sscle02g020840	-	-	3.34222	Yes	#N/A	#N/A
Sscle02g020850	-	-1.15422	-1.52001	No	#N/A	#N/A
Sscle02g020880	-1.16064	-	-	No	methionine aminopeptidase	Protein Degradation
Sscle02g020890	-1.33653	-	-1.0495	No	kynurenine 3-monooxygenase	#N/A
Sscle02g020900	-1.92618	-1.5393	-3.06183	No	serine threonine-protein kinase sgk2	Protein Signalling
Sscle02g020910	-	1.25964	-	Yes	hypothetical protein SS1G_13117	#N/A
Sscle02g020930	-	3.09381	4.74478	Yes	#N/A	#N/A
Sscle02g020950	-	-	-1.65773	No	atp-binding cassette	ABC Transporters
Sscle02g020960	1.4869	1.59722	1.89133	Yes	#N/A	#N/A
Sscle02g020980	-1.23714	-	-1.41892	No	threonine ammonia-lyase precursor	#N/A
Sscle02g021030	3.10218	4.35198	4.51703	Yes	#N/A	#N/A
Sscle02g021040	1.88218	2.57752	3.37986	Yes	vanillyl-alcohol oxidase	#N/A
Sscle02g021090	1.26693	1.10194	-	Yes	fmn-dependent dehydrogenase	#N/A
Sscle02g021110	-	3.4287	5.51909	Yes	mfs maltose	MFS Sugar
Sscle02g021180	-	-	-1.14181	No	squalene epoxidase	#N/A
Sscle02g021210	3.92561	-	-	Yes	abc multidrug transporter	ABC Transporters
Sscle02g021220	1.26034	-	-	Yes	#N/A	#N/A
Sscle02g021230	1.6614	1.04978	1.08356	Yes	profilin	#N/A
Sscle02g021280	1.70356	1.25747	1.50963	Yes	synaptobrevin like ykt6	#N/A
Sscle02g021340	-	-	-1.09854	No	#N/A	#N/A
Sscle02g021370	-1.5086	-	-	No	aaa family atpase	#N/A
Sscle02g021380	-	-	4.40186	Yes	#N/A	#N/A
Sscle02g021400	-	-	-2.1663	No	#N/A	#N/A
Sscle02g021410	-1.79375	-2.03426	-2.10635	No	guanine deaminase	#N/A
Sscle02g021460	1.04511	1.61522	2.09201	Yes	#N/A	#N/A
Sscle02g021480	-1.87992	-	-	No	mip family channel protein	#N/A
Sscle02g021660	-3.49811	-2.66034	-2.52482	No	#N/A	#N/A
Sscle02g021670	-1.15274	-	-	No	protein kinase	Protein Signalling
Sscle02g021680	2.97319	3.72364	4.41993	Yes	mfs general substrate transporter	MFS Drug Resistance and Efflux
Sscle02g021770	-1.96319	-	-1.11218	No	#N/A	#N/A
Sscle02g021810	-2.06082	-	2.21731	Yes	transcription factor cys6	Transription Factors
Sscle02g021820	-1.36176	-	-1.20654	No	40s ribosomal protein s2	#N/A
Sscle02g021880	-	-	-1.15381	No	wd40 repeat-like protein	#N/A
Sscle02g021900	-	1.15667	-	Yes	cation transporter protein	Other Transporters
Sscle02g021940	-	1.20559	-	Yes	nrps-like enzyme protein	Secondary Metabolism
Sscle02g022010	2.01924	2.35428	2.22436	Yes	#N/A	FCW
Sscle02g022040	-1.11265	-	-1.03293	No	aspartic-type endopeptidase	Protein Degradation
Sscle02g022070	-1.80679	-	-1.37918	No	#N/A	#N/A
Sscle02g022080	-	-	-1.11245	No	#NAME?	#N/A
Sscle02g022100	-1.99804	-	-1.07911	No	#N/A	#N/A
Sscle02g022130	-2.5301	-3.16796	-5.92594	No	#N/A	#N/A
Sscle02g022160	1.52053	2.37196	3.01114	Yes	short chain dehydrogenase reductase family protein	#N/A
Sscle02g022170	2.72862	3.93383	4.91982	Yes	maltose permease	MFS Sugar
Sscle03g022220	2.15899	2.47343	-	Yes	#N/A	#N/A
Sscle03g022250	-1.09119	-	-	No	hydantoin racemase	#N/A
Sscle03g022280	2.75386	2.86753	3.74073	Yes	#N/A	#N/A
Sscle03g022300	-	1.4956	1.17916	Yes	meiotic mrna stability protein kinase ssn3 protein	Protein Signalling
Sscle03g022310	1.02293	-	1.01778	Yes	hypothetical protein SS1G_01067	#N/A
Sscle03g022320	-	1.47036	1.34586	Yes	#N/A	#N/A
Sscle03g022360	-	-1.75449	-1.24222	No	apc amino acid permease	Amino Acid Transporters
Sscle03g022380	2.70233	3.39334	2.29668	Yes	nadh oxidase	#N/A
Sscle03g022410	-	-1.07258	-	No	cation diffusion facilitator 1	#N/A
Sscle03g022450	1.44001	1.29248	1.52935	Yes	aldo keto reductase	#N/A
Sscle03g022500	3.41205	2.29373	1.39124	Yes	#N/A	#N/A
Sscle03g022580	2.9324	2.77242	3.5106	Yes	#N/A	#N/A
Sscle03g022600	-1.21638	-1.2793	-1.29763	No	mitochondrial	#N/A
Sscle03g022610	-	-1.72458	-	No	#N/A	#N/A
Sscle03g022620	-1.22124	-1.10364	-	No	protein mlo2	#N/A
Sscle03g022640	2.06596	2.73958	3.03259	Yes	glycoside hydrolase family 3 protein	Cellulose Degradation
Sscle03g022670	-	-1.2975	-	No	#N/A	#N/A
Sscle03g022710	-4.07798	-2.64123	-2.40109	No	lim domain-containing protein	#N/A
Sscle03g022720	-1.04356	-1.57858	-1.44576	No	myo-inositol-1-phosphate synthase	#N/A
Sscle03g022740	5.82838	10.799	12.3511	Yes	polygalacturonase 2	Pectin Degradation
Sscle03g022760	-	-	1.15972	Yes	cytochrome p450 17a1	Cytochrome P450
Sscle03g022770	-	3.98774	5.81166	Yes	glycoside hydrolase family 31 protein	Starch Degradation
Sscle03g022780	-	1.28752	1.19883	Yes	#N/A	#N/A
Sscle03g022790	-	5.47456	5.6959	Yes	predicted protein	#N/A
Sscle03g022820	-	5.18665	5.48056	Yes	short-chain dehydrogenase reductase family oxidoreductase	#N/A
Sscle03g022870	-	-	-1.0201	No	#N/A	#N/A
Sscle03g022890	-	1.60162	-	Yes	hydroxysteroid dehydrogenase	#N/A
Sscle03g022930	-1.36069	-1.24742	-1.48197	No	#N/A	#N/A
Sscle03g022940	-1.14767	-1.20556	-1.29365	No	#N/A	#N/A
Sscle03g022970	-	2.7077	2.11443	Yes	had-superfamily subfamily iia hydrolase	#N/A
Sscle03g022990	-	-	2.64252	Yes	dihydrodipicolinate synthetase family protein	#N/A
Sscle03g023020	-1.08755	-	-	No	snare domain-containing protein	#N/A
Sscle03g023030	7.08099	4.83727	2.82903	Yes	laccase 2	Lignin Degradation
Sscle03g023070	-1.08971	-1.05852	-	No	#N/A	#N/A
Sscle03g023150	-2.03786	-1.42715	-1.01599	No	sugar transporter	#N/A
Sscle03g023160	-2.81424	-3.56739	-3.31307	No	e set	#N/A
Sscle03g023190	-1.16671	-	-	No	40s ribosomal protein s24	#N/A
Sscle03g023270	-1.02942	-	-	No	bar domain-containing protein	#N/A
Sscle03g023280	-1.05764	-	-	No	trna splicing protein	#N/A
Sscle03g023300	-1.24534	-	-	No	rna polymerase rpb7-like domain-containing protein	#N/A
Sscle03g023320	1.35238	-	-	Yes	reverse transcriptase domain protein	#N/A
Sscle03g023340	-	1.34636	1.78583	Yes	#N/A	#N/A
Sscle03g023350	3.19598	3.14256	2.68448	Yes	alpha-n-arabinofuranosidase c	Hemicellulose Degradation
Sscle03g023360	3.42699	4.51602	4.14549	Yes	mfs sugar transporter	MFS Sugar
Sscle03g023390	-1.50545	-	-1.44458	No	60s ribosomal protein l3	#N/A
Sscle03g023410	-3.24536	-2.879	-1.91172	No	major facilitator superfamily transporter	MFS Drug Resistance and Efflux
Sscle03g023450	-3.66331	-2.31469	-2.385	No	#N/A	#N/A
Sscle03g023490	-	-	1.18884	Yes	#N/A	#N/A
Sscle03g023510	1.39869	-	1.31357	Yes	enoyl- hydratase isomerase family protein	#N/A
Sscle03g023520	1.84739	1.45351	1.50612	Yes	isochorismatase family protein family	#N/A
Sscle03g023580	-1.06846	-	-1.11833	No	#N/A	#N/A
Sscle03g023590	2.13863	5.56276	5.87934	Yes	#N/A	#N/A
Sscle03g023600	2.11232	6.07099	5.85047	Yes	tubulin nucleotide-binding protein	#N/A
Sscle03g023630	-	-	-1.05936	No	carrier protein ymc2 protein	#N/A
Sscle03g023640	-	-	-1.12071	No	glycosyl transferase family protein	#N/A
Sscle03g023650	5.93557	9.90906	10.6442	Yes	glycoside hydrolase family 6 protein	Cellulose Degradation
Sscle03g023660	7.76512	9.79001	10.22	Yes	endoglucanase ii	Cellulose Degradation
Sscle03g023670	2.35441	-	-	Yes	uracil permease	#N/A
Sscle03g023680	-	-	2.2319	Yes	#N/A	#N/A
Sscle03g023730	-	-	1.45817	Yes	zinc-binding alcohol dehydrogenase	#N/A
Sscle03g023750	1.31152	1.25715	1.05768	Yes	atg c terminal domain-containing protein	#N/A
Sscle03g023770	1.34639	-	1.80176	Yes	acyl- dehydrogenase	#N/A
Sscle03g023780	2.2489	3.99916	5.50579	Yes	lipase 4	Lipid Degradation
Sscle03g023790	-	-	1.35719	Yes	#N/A	#N/A
Sscle03g023840	-1.89452	-	-3.11093	No	#N/A	#N/A
Sscle03g023880	-2.76799	-2.60647	-3.28324	No	aat family amino acid transporter	#N/A
Sscle03g023890	-2.08155	-	-1.07971	No	calpain family cysteine protease	Protein Degradation
Sscle03g023910	-	-	1.05367	Yes	monodehydroascorbate reductase	#N/A
Sscle03g023930	-	-	2.72125	Yes	indoleamine -dioxygenase family protein	#N/A
Sscle03g023970	1.89124	-	-	Yes	2og-fe oxygenase	#N/A
Sscle03g024000	5.14995	4.7203	4.81154	Yes	#N/A	#N/A
Sscle03g024010	-1.77179	-	-	No	#N/A	#N/A
Sscle03g024030	-1.0467	-	-	No	sda1 domain-containing protein	#N/A
Sscle03g024060	8.22698	8.5649	10.2112	Yes	alcohol oxidase	#N/A
Sscle03g024070	-	3.07293	-	Yes	transcription factor c2h2 cys6 protein	Transription Factors
Sscle03g024090	-	-	2.22953	Yes	mfs multidrug transporter	MFS Drug Resistance and Efflux
Sscle03g024100	3.1789	-	2.4865	Yes	methyltransferase domain-containing protein	#N/A
Sscle03g024130	-	1.48241	1.02057	Yes	hypothetical protein SS1G_00832	#N/A
Sscle03g024160	-	1.06984	1.2439	Yes	cytochrome b5-like heme steroid binding domain-containing protein	#N/A
Sscle03g024190	-1.40968	-1.05883	-	No	#N/A	#N/A
Sscle03g024200	3.69693	3.90378	4.39581	Yes	#N/A	#N/A
Sscle03g024210	1.19314	1.45051	1.11575	Yes	transposase protein	#N/A
Sscle03g024240	2.05773	1.97651	1.49081	Yes	zn2 cys6 dna-binding protein	Transription Factors
Sscle03g024260	-	2.13908	1.87753	Yes	#N/A	#N/A
Sscle03g024270	2.22216	2.38315	2.13193	Yes	#N/A	#N/A
Sscle03g024280	3.47854	2.86885	3.28446	Yes	tlc domain-containing protein	#N/A
Sscle03g024290	3.40412	3.35154	5.38564	Yes	extracellular serine-rich protein	#N/A
Sscle03g024310	-	-	3.49384	Yes	phosphoribosyl transferase domain protein	#N/A
Sscle03g024330	-	-	-1.0823	No	carrier protein	#N/A
Sscle03g024350	-	-	-1.31192	No	mitochondrial phosphate carrier protein	#N/A
Sscle03g024380	-	2.03605	2.29328	Yes	#N/A	#N/A
Sscle03g024470	-2.35883	-3.45468	-4.18701	No	glycoside superfamily	FCW
Sscle03g024480	-2.16422	-3.51953	-4.54708	No	#N/A	#N/A
Sscle03g024500	-	-	5.27089	Yes	#N/A	#N/A
Sscle03g024510	-2.68972	-	1.38067	Yes	#N/A	#N/A
Sscle03g024520	-	-	2.6771	Yes	hypothetical protein SS1G_00767	Lipid Degradation
Sscle03g024530	-	4.78715	5.38421	Yes	#N/A	#N/A
Sscle03g024550	-	4.35194	5.54998	Yes	protein lea- isoform k protein	#N/A
Sscle03g024560	-3.67715	-	-	No	#N/A	#N/A
Sscle03g024580	-2.06557	-	1.81128	Yes	#N/A	#N/A
Sscle03g024610	4.22865	3.36815	4.18668	Yes	#N/A	#N/A
Sscle03g024640	3.22044	3.90527	-	Yes	#N/A	#N/A
Sscle03g024670	-	-	-2.85575	No	#N/A	#N/A
Sscle03g024710	-	5.8371	7.42684	Yes	endo- -beta-mannosidase	Hemicellulose Degradation
Sscle03g024730	-	1.56716	2.0346	Yes	#N/A	#N/A
Sscle03g024750	1.43298	1.13245	1.17565	Yes	glutathione peroxidase	Peroxidase
Sscle03g024760	4.07051	5.65391	5.46273	Yes	dihydrodipicolinate synthetase	#N/A
Sscle03g024780	1.55491	2.85431	2.64092	Yes	d-galacturonic acid reductase	#N/A
Sscle03g024790	-	-	1.66734	Yes	#N/A	#N/A
Sscle03g024800	-3.50569	-3.45329	-6.11342	No	nadp-dependent alcohol dehydrogenase	#N/A
Sscle03g024810	-2.26113	-2.61642	-4.42483	No	fungal specific transcription factor domain-containing protein	Transription Factors
Sscle03g024820	-3.50845	-4.35664	-5.40696	No	glucose-methanol-choline oxidoreductase	#N/A
Sscle03g024830	-	-2.62016	-2.87217	No	nrps-like enzyme	#N/A
Sscle03g024840	-	-	-6.63254	No	aldo-keto reductase	#N/A
Sscle03g024860	2.07091	-	2.43585	Yes	#N/A	#N/A
Sscle03g024870	-1.04311	-	-	No	#N/A	#N/A
Sscle03g024880	-1.43879	-	-	No	haloacid dehalogenase-like hydrolase	#N/A
Sscle03g024910	-	2.36111	-	Yes	#N/A	#N/A
Sscle03g024990	-	-	-2.97384	No	glutathione s-transferase ii protein	Detoxification
Sscle03g025030	1.05378	-	1.62149	Yes	superoxide dismutase	Superoxide Dismutase
Sscle03g025100	-	1.55526	1.52392	Yes	fmn-dependent alpha-hydroxy acid dehydrogenase	#N/A
Sscle03g025110	1.65024	3.26068	3.90687	Yes	fmn-dependent dehydrogenase	#N/A
Sscle03g025120	-	-	3.40065	Yes	#N/A	#N/A
Sscle03g025180	5.7858	3.85252	3.52325	Yes	#N/A	#N/A
Sscle03g025210	1.79355	1.78545	1.6757	Yes	homeobox domain-containing protein	#N/A
Sscle03g025260	-	-	2.36792	Yes	#N/A	#N/A
Sscle03g025300	2.91665	-	1.94619	Yes	formate dehydrogenase protein	#N/A
Sscle03g025340	-1.57586	-1.61643	-2.09055	No	fad nad -binding protein	#N/A
Sscle03g025350	-	-	1.5148	Yes	solute carrier family 35 member e3	#N/A
Sscle03g025370	1.95035	1.82126	1.5367	Yes	methyltransferase domain-containing protein	#N/A
Sscle03g025410	3.96027	2.0925	1.63948	Yes	mfs general substrate transporter	Other Transporters
Sscle03g025430	-1.16677	-	-	No	#N/A	#N/A
Sscle03g025460	-	-1.22362	-	No	#N/A	#N/A
Sscle03g025590	-1.10509	-1.3935	-1.06375	No	family protein	#N/A
Sscle03g025710	1.67125	1.36823	-	Yes	protein kinase-like (pk-like)	Protein Signalling
Sscle03g025750	4.71085	3.70607	3.81748	Yes	#N/A	#N/A
Sscle03g025780	-1.38343	-	-1.26142	No	60s ribosomal protein l2	#N/A
Sscle03g025790	-	-	-1.09909	No	adenosine kinase	Protein Signalling
Sscle03g025960	-	-	-1.09843	No	aspartate kinase	Protein Signalling
Sscle03g025970	-1.57012	-	-	No	#N/A	#N/A
Sscle03g025980	-3.02635	-	-1.03202	No	mfs agza xanthine uracil permease	#N/A
Sscle03g026000	-1.18197	-	-	No	eukaryotic translation initiation factor 3 subunit l	#N/A
Sscle03g026080	-1.06533	-	-	No	protein kinase-like (pk-like)	Protein Signalling
Sscle03g026090	-1.27831	-1.09447	-1.16004	No	#N/A	#N/A
Sscle03g026130	-3.07263	-2.66227	-1.50311	No	#N/A	#N/A
Sscle03g026150	-	-	-1.17879	No	mitochondrial inner membrane aaa protease yta12	Protein Degradation
Sscle03g026170	-1.41747	-1.27051	-1.03893	No	#N/A	#N/A
Sscle03g026190	-2.5602	-1.93572	-1.59951	No	anion exchange protein 4 protein	#N/A
Sscle03g026200	-	1.27711	2.42202	Yes	peroxisomal catalase	Catalase
Sscle03g026260	-	-	1.0028	Yes	#N/A	#N/A
Sscle03g026270	2.15316	1.28071	1.59548	Yes	14-3-3 protein	#N/A
Sscle03g026300	-1.03889	-	-	No	60s ribosomal protein l1	#N/A
Sscle03g026370	-1.12826	-	-	No	transmembrane gtpase fzo1	Protein Signalling
Sscle03g026500	1.82432	1.86119	2.33552	Yes	glycoside hydrolase family 26 protein	#N/A
Sscle03g026530	5.0797	5.52912	9.24689	Yes	glycosyl hydrolase family 10 protein	Hemicellulose Degradation
Sscle03g026560	-	1.39094	3.79052	Yes	alpha- -mannosidase	Mannans Degradation
Sscle03g026580	-1.2471	-	-1.18658	No	40s ribosomal protein s19	#N/A
Sscle03g026590	-	3.73661	5.41689	Yes	glycoside hydrolase family 12 protein	Cellulose Degradation
Sscle03g026610	-	1.16646	1.58613	Yes	#N/A	#N/A
Sscle03g026710	-	-	-2.05588	No	6-hydroxy-d-nicotine oxidase protein	#N/A
Sscle03g026810	-2.11158	-1.52439	-1.86147	No	#N/A	#N/A
Sscle03g026820	-1.55018	-	-2.10022	No	#N/A	#N/A
Sscle03g026830	1.01599	1.36501	2.15159	Yes	isochorismatase family	#N/A
Sscle03g026860	5.66612	5.50718	3.7743	Yes	pectin methylesterase	Pectin Degradation
Sscle03g026870	-	3.1132	-	Yes	#N/A	#N/A
Sscle03g026900	-	-	1.08569	Yes	3-ketoacyl-coa thiolase peroxisomal a precursor	#N/A
Sscle03g026960	2.14346	3.72088	3.66891	Yes	endo-beta- -glucanase precursor	Cellulose Degradation
Sscle03g026970	1.04831	1.48781	1.37922	Yes	#N/A	#N/A
Sscle03g027000	-1.01504	-	-	No	endoribonuclease ysh1	#N/A
Sscle03g027010	1.45575	3.08745	2.4187	Yes	glycerol kinase	Protein Signalling
Sscle03g027020	1.64301	2.52182	-	Yes	#N/A	#N/A
Sscle03g027040	-1.24815	-	-	No	#N/A	#N/A
Sscle03g027060	-	-	-1.00235	No	rna splicing factor	#N/A
Sscle03g027090	-	-	-1.37321	No	mitochondrial membrane protein pet127 protein	#N/A
Sscle03g027120	-1.17198	-	-1.17114	No	60s ribosomal subunit assembly export protein loc-1	#N/A
Sscle03g027190	-	-1.04843	-	No	thioredoxin-like protein	#N/A
Sscle03g027240	2.30921	1.55129	1.17549	Yes	#N/A	#N/A
Sscle03g027250	5.71215	3.32751	2.31989	Yes	sphingomyelin phosphodiesterase	#N/A
Sscle03g027260	-	-1.02915	-	No	mfs general substrate transporter	Other Transporters
Sscle03g027270	-	-	3.51079	Yes	#N/A	#N/A
Sscle03g027280	-	-	2.50258	Yes	#N/A	#N/A
Sscle03g027290	-1.88644	-	-	No	#N/A	#N/A
Sscle03g027300	-	-	3.72827	Yes	#N/A	#N/A
Sscle03g027310	-3.85256	-3.40901	-3.75789	No	intracellular serine protease	Protein Degradation
Sscle03g027320	-	-2.21368	-2.65618	No	transcription factor c2h2	Transription Factors
Sscle03g027340	-1.04871	-1.10989	-1.04582	No	#N/A	#N/A
Sscle03g027400	1.56623	1.35639	1.04034	Yes	#N/A	#N/A
Sscle03g027410	1.12064	-	-	Yes	histone-fold containing protein	#N/A
Sscle03g027420	-	1.1846	2.33515	Yes	#N/A	#N/A
Sscle03g027430	1.47273	1.84303	2.61159	Yes	alcohol dehydrogenase (nadp+)	#N/A
Sscle03g027450	-2.07631	-2.24854	-2.21361	No	#N/A	#N/A
Sscle03g027480	-	2.60493	2.9752	Yes	#N/A	#N/A
Sscle03g027510	-2.40317	-	1.49619	Yes	#N/A	#N/A
Sscle03g027530	-3.41915	-2.52709	-2.25828	No	transcriptional regulator	#N/A
Sscle03g027550	-1.18223	-1.38816	-1.06129	No	translation initiation factor eif-2b subunit gamma	#N/A
Sscle03g027590	-	-	1.80249	Yes	carboxylesterase	Lipid Degradation
Sscle03g027600	-	2.50619	-	Yes	#N/A	#N/A
Sscle03g027620	-1.91855	-1.32592	-1.24032	No	serine threonine protein kinase protein	Protein Signalling
Sscle03g027630	-1.41141	-1.00871	-	No	alanine racemase family protein	#N/A
Sscle03g027660	1.1008	2.18203	1.80587	Yes	alpha-ketoglutarate-dependent taurine dioxygenase	#N/A
Sscle03g027700	-1.05002	-	-	No	polyadenylate-binding protein	#N/A
Sscle03g027750	2.53576	2.53247	2.99732	Yes	#N/A	#N/A
Sscle03g027760	1.97616	1.6991	1.82932	Yes	2-nitropropane dioxygenase	Detoxification
Sscle03g027780	-2.06184	-	-1.04635	No	#N/A	#N/A
Sscle03g027790	-1.80915	-1.25229	-1.36426	No	adenosine amp deaminase	#N/A
Sscle03g027800	-	-	-1.10859	No	#N/A	#N/A
Sscle03g027820	-	-	-1.53403	No	monocarboxylate transporter	#N/A
Sscle03g027840	-1.45994	-	-1.40365	No	#N/A	#N/A
Sscle03g027880	-1.55031	-1.18456	-	No	cell division control protein cdc31 protein	#N/A
Sscle03g027970	5.79674	5.14505	4.75017	Yes	carbohydrate esterase family 8 protein	Pectin Degradation
Sscle03g028010	-1.11018	-	-2.16734	No	calcium proton exchanger protein	#N/A
Sscle03g028020	-	-	-1.1133	No	glycerol-3-phosphate o-acyltransferase	#N/A
Sscle03g028060	1.93685	3.92155	4.14895	Yes	glycoside hydrolase family 81 protein	FCW
Sscle03g028070	-	3.58569	-	Yes	#N/A	#N/A
Sscle03g028080	-1.62983	-	-1.36028	No	small nucleolar ribonucleoprotein complex subunit utp14 protein	#N/A
Sscle03g028100	-5.33268	-6.85216	-7.16782	No	major facilitator superfamily general substrate transporter	#N/A
Sscle03g028130	1.20951	-	-	Yes	sad1 unc domain protein	#N/A
Sscle03g028160	-	-	1.24369	Yes	#N/A	#N/A
Sscle03g028170	-2.24054	-2.50854	-1.86372	No	pyridoxine biosynthesis protein	#N/A
Sscle03g028180	-1.97863	-1.60572	-1.49313	No	phosphoribosylamine-glycine ligase	#N/A
Sscle03g028250	-1.64111	-1.84734	-	No	kinesin motor domain-containing protein	#N/A
Sscle03g028310	-2.42928	-	2.37619	Yes	#N/A	#N/A
Sscle03g028320	-	1.33023	1.75791	Yes	hydroxyacylglutathione hydrolase	#N/A
Sscle03g028330	-	2.26933	2.48981	Yes	#N/A	#N/A
Sscle03g028350	1.18403	1.14135	-	Yes	prolipoprotein diacylglyceryl transferase	#N/A
Sscle03g028380	-	-	1.09599	Yes	upf0187 domain protein	#N/A
Sscle03g028410	-4.64031	-3.19808	-6.39904	No	#N/A	#N/A
Sscle03g028440	-	4.17002	6.20976	Yes	covalently-linked cell wall protein	#N/A
Sscle03g028450	6.19744	5.29788	5.44907	Yes	phosphatidylglycerol specific	#N/A
Sscle03g028460	6.69617	3.77453	3.27635	Yes	amidase signature enzyme	#N/A
Sscle03g028470	-	-	1.26601	Yes	salicylate 1-monooxygenase	#N/A
Sscle03g028500	-	-	-2.62439	No	chitin deacetylase	#N/A
Sscle03g028510	12.1908	10.0111	6.14549	Yes	#N/A	#N/A
Sscle03g028520	3.78128	-	-	Yes	#N/A	#N/A
Sscle03g028530	-1.50265	-	-1.36177	No	#N/A	#N/A
Sscle03g028550	-	2.83801	-	Yes	#N/A	#N/A
Sscle03g028560	-	-	1.25873	Yes	mitochondrial carrier	#N/A
Sscle03g028570	-	-	1.12088	Yes	camk protein kinase	Protein Signalling
Sscle03g028610	2.02071	2.03128	1.5976	Yes	glycoside hydrolase family 13 protein	Starch Degradation
Sscle03g028620	3.04537	-	-	Yes	#N/A	#N/A
Sscle03g028630	2.99197	3.52521	-	Yes	#N/A	#N/A
Sscle03g028680	-2.14286	-	-1.82108	No	#N/A	#N/A
Sscle03g028710	1.2348	1.16729	1.96833	Yes	enoyl- hydratase	#N/A
Sscle03g028740	1.03907	-	-	Yes	alpha beta-hydrolase	#N/A
Sscle03g028760	-1.97339	-	-1.26987	No	hypothetical protein SS1G_00228	#N/A
Sscle03g028790	-2.07442	-	-1.3532	No	#N/A	#N/A
Sscle03g028920	-1.02074	-	-	No	inosine triphosphate pyrophosphatase	Protein Signalling
Sscle03g029030	-1.82689	-1.46406	-1.55361	No	40s ribosomal protein s1	#N/A
Sscle03g029040	-2.57661	-2.0494	-2.23636	No	d-3-phosphoglycerate dehydrogenase	#N/A
Sscle03g029050	-	-	1.30701	Yes	heterogeneous nuclear ribonucleoprotein g protein	#N/A
Sscle03g029130	-1.24084	-	-1.20424	No	ribosomal protein s10p s20e protein	#N/A
Sscle03g029170	-2.0171	-	-	No	rna recognition domain-containing protein 2	#N/A
Sscle03g029190	-	-	4.90248	Yes	2og-fe oxygenase	#N/A
Sscle03g029210	2.2112	-	3.94808	Yes	#N/A	#N/A
Sscle03g029220	-1.20859	-	-	No	zn-finger in ubiquitin-hydrolase	#N/A
Sscle03g029240	1.52054	1.09189	-	Yes	c6 finger domain-containing protein	Transription Factors
Sscle03g029260	1.47717	-	1.19576	Yes	#N/A	#N/A
Sscle03g029280	1.57073	-	-	Yes	#N/A	#N/A
Sscle03g029300	-	1.06627	-	Yes	#N/A	#N/A
Sscle03g029350	2.56527	2.1953	2.64234	Yes	#N/A	#N/A
Sscle03g029370	-	-1.08083	-1.30487	No	carbonic anhydrase	#N/A
Sscle03g029380	-1.09135	-	-1.07815	No	60s ribosomal protein l8 protein	#N/A
Sscle03g029410	-	-	-1.10036	No	orotidine-5 -phosphate decarboxylase	#N/A
Sscle03g029440	1.10029	-	-	Yes	#N/A	#N/A
Sscle03g029450	-1.35369	-	-1.3367	No	hsp70-like protein	#N/A
Sscle03g029460	-	-	-1.04898	No	#N/A	#N/A
Sscle03g029510	-1.65602	-	-	No	protein kinase-like (pk-like)	Protein Signalling
Sscle03g029530	2.24497	-	-	Yes	cytochrome p450	Cytochrome P450
Sscle03g029540	2.313	-	-	Yes	mfs multidrug transporter protein	MFS Drug Resistance and Efflux
Sscle03g029550	2.96792	-	-	Yes	cytochrome p450 family protein	Cytochrome P450
Sscle03g029650	-	-	-1.59767	No	uricase	#N/A
Sscle03g029680	-	1.222	-	Yes	superoxide dismutase copper chaperone	#N/A
Sscle03g029690	-1.9898	-2.03183	-1.85693	No	#N/A	#N/A
Sscle03g029730	-1.08246	-	-	No	dna repair protein rhp26 rad26	#N/A
Sscle03g029740	-	-	5.28687	Yes	#N/A	#N/A
Sscle03g029750	-1.12357	-	-	No	eukaryotic translation initiation factor 3 subunit 8	#N/A
Sscle03g029780	-1.11381	-	-	No	40s ribosomal protein s14	#N/A
Sscle03g029820	1.2698	-	1.59972	Yes	#N/A	#N/A
Sscle03g029830	-	-	-1.2465	No	c2h2 transcription factor	Transription Factors
Sscle03g029840	-1.0169	-	-	No	pumilio domain-containing protein	#N/A
Sscle03g029850	-2.75705	-2.20948	-2.23756	No	#N/A	#N/A
Sscle03g029880	-1.04878	-	-1.22681	No	atp-dependent rna helicase dbp2	#N/A
Sscle03g029920	-	-	1.19475	Yes	peptidyl-prolyl cis-trans isomerase pin4 protein	#N/A
Sscle03g029930	1.63798	1.70128	1.19379	Yes	cysteine dioxygenase	#N/A
Sscle03g029960	1.60222	-	1.19399	Yes	antibiotic biosynthesis monooxygenase	#N/A
Sscle03g029990	-1.31113	-1.36434	-1.29887	No	atp-dependent rna helicase dbp8	#N/A
Sscle03g030000	-3.25027	-2.89922	-	No	alpha beta hydrolase fold protein	#N/A
Sscle03g030010	1.25419	-	-	Yes	#N/A	#N/A
Sscle03g030030	-1.10942	-	-	No	translation elongation factor tu	#N/A
Sscle03g030080	-1.27919	-1.34144	-1.31002	No	glycine cleavage system h protein	#N/A
Sscle03g030110	3.83963	-	1.73795	Yes	ribonuclease rh-like protein	#N/A
Sscle03g030120	2.32608	-	-	Yes	#N/A	#N/A
Sscle03g030150	-4.67447	-2.20124	-2.72158	No	#N/A	#N/A
Sscle03g030160	-1.84496	-1.58201	-1.46326	No	emopamil binding protein	#N/A
Sscle03g030170	-2.23724	-	-	No	#N/A	#N/A
Sscle03g030260	-	-1.06886	-	No	tim10 ddp family zinc finger	#N/A
Sscle03g030270	-1.31225	-1.0034	-1.26488	No	60s ribosomal protein l25	#N/A
Sscle03g030300	-1.16538	-1.08252	-1.49792	No	trna uridine 5-carboxymethylaminomethyl modification enzyme gida	#N/A
Sscle03g030410	-1.23905	-	-1.21008	No	60s ribosomal protein l7	#N/A
Sscle03g030440	1.24601	-	3.22842	Yes	nad-specific glutamate dehydrogenase	#N/A
Sscle03g030450	-	-	1.05321	Yes	kynureninase 1	#N/A
Sscle03g030470	4.37709	2.95191	1.66966	Yes	#N/A	#N/A
Sscle03g030500	-1.68393	-	-	No	mfs transporter	Other Transporters
Sscle03g030510	-	-	1.54155	Yes	#N/A	#N/A
Sscle03g030530	5.17913	4.77787	3.33076	Yes	#N/A	#N/A
Sscle03g030540	1.9323	1.65291	-	Yes	#N/A	#N/A
Sscle03g030560	-1.37905	-1.29436	-	No	short chain dehydrogenase	#N/A
Sscle03g030660	-1.55626	-1.57077	-1.38467	No	saccharopine dehydrogenase	#N/A
Sscle03g030710	1.19985	-	3.21468	Yes	#N/A	#N/A
Sscle03g030810	5.61785	4.24509	1.90198	Yes	mfs transporter	#N/A
Sscle03g030820	-	-	1.92426	Yes	mfs transporter	Other Transporters
Sscle03g030870	-	2.85771	4.10052	Yes	#N/A	#N/A
Sscle03g030880	-	-	-1.20156	No	(phosphotyrosine protein) phosphatases ii	Protein Signalling
Sscle03g030980	-	-	2.84078	Yes	glycoside hydrolase family 3 protein	Cellulose Degradation
Sscle03g031000	-	-	-1.24991	No	#N/A	#N/A
Sscle03g031010	-1.04518	-	-1.04956	No	dnl zinc finger domain containing protein	#N/A
Sscle03g031040	2.12526	1.83191	2.03337	Yes	#N/A	Lipid Degradation
Sscle03g031050	5.86663	-	-	Yes	glutamyl-trna amidotransferase subunit a	#N/A
Sscle03g031100	-	-	-2.30032	No	mitochondrial external nadh dehydrogenase protein	#N/A
Sscle03g031110	-3.43363	-	-2.02554	No	#N/A	#N/A
Sscle03g031160	-	-1.04412	-	No	kinase domain containing protein	Protein Signalling
Sscle03g031210	-	-1.0685	-	No	dna-(apurinic or apyrimidinic site) lyase 1	#N/A
Sscle03g031240	-1.03341	-	-1.06828	No	#N/A	#N/A
Sscle03g031320	-2.51112	-	-	No	#N/A	#N/A
Sscle03g031350	-	1.21363	1.43821	Yes	acyl binding protein	#N/A
Sscle03g031380	-1.22704	-	-	No	potassium voltage-dependent transporter	#N/A
Sscle03g031450	4.37876	4.5203	3.78715	Yes	catechol dioxygenase	#N/A
Sscle03g031460	-	-	1.11574	Yes	phenol 2-monooxygenase	#N/A
Sscle03g031470	-	-	-3.37863	No	conidial pigment biosynthesis scytalone dehydratase arp1	#N/A
Sscle03g031480	-2.62536	-3.20115	-3.44726	No	versicolorin reductase	#N/A
Sscle03g031510	2.01654	1.57956	2.01952	Yes	alpha beta hydrolase	#N/A
Sscle03g031530	-1.36227	-	-1.33719	No	#N/A	#N/A
Sscle03g031540	-3.42474	-	-	No	#N/A	#N/A
Sscle03g031590	-	-1.22961	-1.22343	No	dna replication licensing factor mcm3	#N/A
Sscle03g031630	1.23444	-	-	Yes	#N/A	#N/A
Sscle03g031640	-1.2406	-	-1.19661	No	60s ribosomal protein l3	#N/A
Sscle03g031650	-1.58601	-1.23231	-1.31431	No	la domain-containing protein	#N/A
Sscle03g031660	-1.19314	-1.18863	-1.52246	No	alpha-l rna-binding motif	#N/A
Sscle03g031670	1.10192	-	-	Yes	carnitine o-acetyltransferase	#N/A
Sscle03g031680	-	1.01628	-	Yes	#N/A	#N/A
Sscle03g031710	4.85656	3.31387	2.28223	Yes	tetrapeptide opt1 isp4	Other Transporters
Sscle03g031780	-	-	2.45191	Yes	#N/A	#N/A
Sscle03g031790	3.58457	-	3.44645	Yes	#N/A	#N/A
Sscle03g031800	2.97443	-	2.7191	Yes	#N/A	#N/A
Sscle03g031840	2.76229	-	2.6133	Yes	isochorismatase family protein	#N/A
Sscle03g031870	-1.63244	-1.47067	-1.62744	No	rna polymerase rpb2	#N/A
Sscle03g031890	-3.48781	-	-1.57782	No	#N/A	#N/A
Sscle03g031900	-1.88598	-1.16911	-1.3381	No	#N/A	#N/A
Sscle03g031920	-1.47202	-1.29437	-	No	hypothetical protein SS1G_09203	#N/A
Sscle03g031950	1.3104	1.71191	1.82635	Yes	kinesin light chain 1	#N/A
Sscle04g032040	-	5.50869	4.83504	Yes	#N/A	#N/A
Sscle04g032050	5.20486	7.21674	8.73293	Yes	lactose permease protein	MFS Sugar
Sscle04g032060	3.0187	5.09026	6.47901	Yes	fad binding domain protein	#N/A
Sscle04g032070	-	-	1.44845	Yes	ras-related and estrogen-regulated growth inhibitor	#N/A
Sscle04g032090	1.25799	-	-	Yes	#N/A	#N/A
Sscle04g032120	1.73146	-	-	Yes	#N/A	#N/A
Sscle04g032130	2.56005	-	-	Yes	#N/A	#N/A
Sscle04g032140	2.04771	-	1.37839	Yes	class v chitinase chi100	#N/A
Sscle04g032180	-	-	1.48013	Yes	#N/A	#N/A
Sscle04g032200	-	-	1.4114	Yes	#N/A	#N/A
Sscle04g032220	2.04568	1.69207	1.43163	Yes	#N/A	#N/A
Sscle04g032230	1.39157	1.57708	2.07328	Yes	#N/A	#N/A
Sscle04g032270	-2.72094	-2.53667	-2.07501	No	#N/A	#N/A
Sscle04g032280	-1.60949	-1.1979	-1.19237	No	#N/A	#N/A
Sscle04g032290	1.79701	-	-	Yes	retrovirus	#N/A
Sscle04g032300	-	-	-1.1579	No	#N/A	#N/A
Sscle04g032320	3.22044	-	-	Yes	#N/A	#N/A
Sscle04g032330	-1.31897	-1.21922	-1.18035	No	lysyl-trna synthetase	#N/A
Sscle04g032340	-3.737	-	-	No	#N/A	#N/A
Sscle04g032350	3.66134	4.2432	4.23692	Yes	cytochrome p450	Cytochrome P450
Sscle04g032360	-	-	1.25292	Yes	#N/A	#N/A
Sscle04g032400	5.15719	4.27995	4.32364	Yes	lipase 2	Lipid Degradation
Sscle04g032460	-	-	2.07139	Yes	#N/A	#N/A
Sscle04g032470	-	-	1.91984	Yes	#N/A	#N/A
Sscle04g032490	-	-	1.30927	Yes	tyrosine-protein active site	#N/A
Sscle04g032510	-	1.23991	-	Yes	#N/A	#N/A
Sscle04g032610	-	2.97484	-	Yes	#N/A	#N/A
Sscle04g032660	-1.48958	-1.24669	-1.15629	No	c3hc zinc finger domain-containing protein	#N/A
Sscle04g032670	3.76634	4.28905	5.30401	Yes	fad-binding monooxygenase	#N/A
Sscle04g032680	-1.16259	-	-	No	trna splicing endonuclease subunit	#N/A
Sscle04g032750	1.83865	1.90436	1.0413	Yes	glycerophosphodiester phosphodiesterase gde1	#N/A
Sscle04g032780	-1.22931	-	-	No	zinc finger protein zpr1	#N/A
Sscle04g032790	2.40174	1.79234	-	Yes	arsenic resistance protein	#N/A
Sscle04g032800	1.7769	-	-	Yes	#N/A	#N/A
Sscle04g032810	4.92107	-	-	Yes	polyketide synthase	Secondary Metabolism
Sscle04g032860	-1.07676	-	-1.00836	No	ubiquinone menaquinone biosynthesis methyltransferase ubie	#N/A
Sscle04g032870	1.25358	1.38787	2.25608	Yes	2-oxoisovalerate dehydrogenase e1 alpha subunit	#N/A
Sscle04g032920	-1.2485	-1.08585	-	No	nicotinamide mononucleotide adenylyl transferase	#N/A
Sscle04g032950	3.1385	2.02736	2.03792	Yes	carboxylesterase-lipase family protein	Lipid Degradation
Sscle04g032960	1.5723	1.48985	1.66949	Yes	transcription factor cys6	Transription Factors
Sscle04g032970	3.39729	-	2.12593	Yes	vitamin h	#N/A
Sscle04g032980	2.72405	-	-	Yes	protein kinase-like domain partial	Protein Signalling
Sscle04g033030	-1.30778	-	-1.20372	No	wd repeat protein	#N/A
Sscle04g033040	-2.64862	-1.90405	-1.4375	No	#N/A	#N/A
Sscle04g033050	-	-	-1.093	No	#N/A	#N/A
Sscle04g033080	-	-	2.50384	Yes	#N/A	#N/A
Sscle04g033100	1.28072	-	-	Yes	rta1 domain protein	#N/A
Sscle04g033140	4.22262	3.40527	3.70005	Yes	#N/A	#N/A
Sscle04g033150	3.40602	2.68815	3.08015	Yes	#N/A	#N/A
Sscle04g033170	3.09603	2.13947	2.09332	Yes	p-loop containing nucleoside triphosphate hydrolase	#N/A
Sscle04g033230	-	3.33655	3.24415	Yes	#N/A	#N/A
Sscle04g033240	1.07184	1.24432	1.1816	Yes	ubiquitin carboxyl-terminal hydrolase	#N/A
Sscle04g033280	2.19354	1.53751	1.05509	Yes	c6 zinc finger domain protein	#N/A
Sscle04g033350	-	-1.31169	-	No	xaa-pro aminopeptidase	Protein Degradation
Sscle04g033380	1.25006	1.04413	1.32033	Yes	ubiquitin-conjugating enzyme	#N/A
Sscle04g033390	2.41748	2.92031	3.00151	Yes	phosphoenolpyruvate carboxykinase	Protein Signalling
Sscle04g033410	-1.63849	-	-1.18084	No	protein bfr2	#N/A
Sscle04g033470	1.20992	-	1.76716	Yes	mfs multidrug transporter	MFS Drug Resistance and Efflux
Sscle04g033480	-1.12263	-	-	No	transcription factor	Transription Factors
Sscle04g033490	-	-1.18065	-	No	#N/A	#N/A
Sscle04g033540	-	-	-1.03367	No	general amidase	#N/A
Sscle04g033590	3.17997	3.18285	3.79853	Yes	#N/A	#N/A
Sscle04g033640	-	2.05606	-	Yes	hypothetical protein SS1G_02310	#N/A
Sscle04g033650	-	2.06209	-	Yes	pot family proton-dependent oligopeptide transporter	Oligopeptide Transporters
Sscle04g033700	-	3.45545	3.2431	Yes	#N/A	#N/A
Sscle04g033710	-	-	2.13482	Yes	protein	#N/A
Sscle04g033730	1.1302	-	1.11276	Yes	#N/A	#N/A
Sscle04g033770	1.83917	1.85523	1.73236	Yes	#N/A	#N/A
Sscle04g033780	1.45361	1.25441	-	Yes	phosphopentothenoylcysteine decarboxylase	#N/A
Sscle04g033790	-	-	4.94871	Yes	#N/A	#N/A
Sscle04g033800	-	-	6.20326	Yes	#N/A	#N/A
Sscle04g033810	2.40951	-	1.0876	Yes	#N/A	#N/A
Sscle04g033820	3.00976	5.64624	6.17988	Yes	glycoside hydrolase family 7 protein	Cellulose Degradation
Sscle04g033830	2.80216	2.97065	3.38925	Yes	3-oxoacyl-	#N/A
Sscle04g033840	-1.25847	-	-	No	#N/A	#N/A
Sscle04g033870	1.18861	-	1.10429	Yes	c6 zinc finger protein	Transription Factors
Sscle04g033880	7.0378	10.0724	10.0184	Yes	cytochrome p450	Cytochrome P450
Sscle04g033890	-	1.39838	1.50285	Yes	#N/A	#N/A
Sscle04g033920	-	-	-4.04759	No	alpha- -glucanase mutanase	#N/A
Sscle04g033940	-	-	1.18311	Yes	#N/A	#N/A
Sscle04g033960	-	-	-1.0608	No	arm repeat-containing protein	#N/A
Sscle04g034000	-4.31947	-4.1023	-	No	major facilitator superfamily transporter	MFS Drug Resistance and Efflux
Sscle04g034010	-4.61528	-4.9008	-2.69053	No	#N/A	#N/A
Sscle04g034060	-	1.22074	1.27624	Yes	glycoside hydrolase family 12 protein	Other Hydrolytic Enzymes
Sscle04g034070	1.8297	1.70441	1.24866	Yes	glycoside hydrolase family 72 protein	#N/A
Sscle04g034130	-1.12243	-1.29225	-1.19878	No	family protein	#N/A
Sscle04g034150	-1.43082	-1.45152	-	No	atp citrate subunit 2	#N/A
Sscle04g034160	-1.32466	-1.20754	-	No	atp-citrate synthase subunit 1	#N/A
Sscle04g034200	-1.03973	-	1.03273	Yes	c6 zinc finger domain-containing protein	#N/A
Sscle04g034230	-	-	-2.02153	No	inositolphosphotransferase protein	#N/A
Sscle04g034250	2.166	1.69343	2.51565	Yes	amidase signature enzyme	#N/A
Sscle04g034280	-	-1.3061	-2.2744	No	#N/A	#N/A
Sscle04g034290	-2.90513	-	-3.04742	No	predicted protein	#N/A
Sscle04g034310	3.42251	2.77797	2.69485	Yes	rhamnogalacturonase b	Pectin Degradation
Sscle04g034370	-1.1454	-	-	No	snorna binding protein	#N/A
Sscle04g034390	-	-	-1.37532	No	#N/A	#N/A
Sscle04g034420	2.24687	1.72006	1.885	Yes	peroxisomal biogenesis factor 11	#N/A
Sscle04g034440	-	-	1.9225	Yes	#N/A	#N/A
Sscle04g034480	-	-1.11528	-	No	nudix hydrolase	#N/A
Sscle04g034510	-	3.08478	2.92219	Yes	#N/A	#N/A
Sscle04g034560	1.05355	1.38984	-	Yes	hypothetical protein SS1G_02424	#N/A
Sscle04g034580	1.21616	1.24311	-	Yes	#N/A	#N/A
Sscle04g034590	1.33719	-	-	Yes	mfs phospholipid transporter git1	#N/A
Sscle04g034620	-	2.71027	-	Yes	#N/A	#N/A
Sscle04g034630	-	-	7.00825	Yes	mitochondrial 2-oxoglutarate malate carrier protein	Other Transporters
Sscle04g034700	-1.68593	-1.51327	-1.93545	No	adenylosuccinate lyase	#N/A
Sscle04g034750	-	2.31238	-	Yes	#N/A	#N/A
Sscle04g034780	-	1.25272	-	Yes	had-like protein	#N/A
Sscle04g034800	2.66603	3.0762	3.56165	Yes	#N/A	#N/A
Sscle04g034810	7.00736	8.22117	8.08262	Yes	fungal alpha-l-	Hemicellulose Degradation
Sscle04g034820	-	-	3.44288	Yes	#N/A	#N/A
Sscle04g034830	-	-	1.13118	Yes	#N/A	#N/A
Sscle04g034840	-1.05899	-	-	No	trna (uridine-2 -o-)-methyltransferase trm7	#N/A
Sscle04g034850	-1.45083	-1.10915	-1.50678	No	atp-dependent rna helicase mak5	#N/A
Sscle04g034870	1.22568	-	1.42558	Yes	#N/A	#N/A
Sscle04g034910	-1.05823	-	-	No	hypothetical protein SS1G_02474	#N/A
Sscle04g034930	2.65348	3.53649	-	Yes	#N/A	#N/A
Sscle04g034950	-1.43278	-	-2.03578	No	origin recognition complex subunit 6	#N/A
Sscle04g034980	-1.7997	-1.54338	-1.25179	No	#N/A	#N/A
Sscle04g035000	-	-1.5652	-	No	ercc4 domain-containing protein	#N/A
Sscle04g035010	-2.52395	-	-	No	#N/A	#N/A
Sscle04g035020	5.85551	3.80376	3.77916	Yes	wsc domain-containing protein	#N/A
Sscle04g035040	2.97233	-	3.43662	Yes	hypothetical protein SS1G_02497	#N/A
Sscle04g035060	-	2.52295	1.7095	Yes	glycoside hydrolase family 16 protein	Cellulose Degradation
Sscle04g035090	-1.25387	-1.09639	-1.12502	No	60s ribosomal protein l26	#N/A
Sscle04g035100	-	1.41224	1.22522	Yes	short chain dehydrogenase	#N/A
Sscle04g035120	3.58078	2.70257	-	Yes	polyketide synthase	Secondary Metabolism
Sscle04g035140	1.80772	-	1.07139	Yes	#N/A	#N/A
Sscle04g035150	-	1.5251	1.07724	Yes	#N/A	#N/A
Sscle04g035160	-	-	3.09667	Yes	#N/A	#N/A
Sscle04g035170	-2.58537	-2.2189	-	No	#N/A	#N/A
Sscle04g035250	1.07119	-	-	Yes	1-phosphatidylinositol-3-phosphate 5-kinase fab1	Protein Signalling
Sscle04g035260	-1.39256	-	-1.30809	No	nucleolar gtp-binding protein	#N/A
Sscle04g035290	1.43706	-	-	Yes	#N/A	#N/A
Sscle04g035300	-1.80535	-1.36553	-1.74511	No	homoisocitrate dehydrogenase	#N/A
Sscle04g035310	-2.4524	-1.81765	-1.3539	No	#N/A	#N/A
Sscle04g035320	-2.81456	-	-	No	#N/A	#N/A
Sscle04g035330	-	-1.24729	-	No	predicted protein	#N/A
Sscle04g035340	-3.33196	-3.62792	-1.87892	No	#N/A	#N/A
Sscle04g035360	-1.06827	-	-1.08211	No	#N/A	#N/A
Sscle04g035390	-	-	-1.38208	No	udp-galactose transporter subfamily protein	Other Transporters
Sscle04g035400	-1.40512	-	-1.6347	No	amino acid	Amino Acid Transporters
Sscle04g035440	3.36112	6.05959	8.123	Yes	glycoside hydrolase family 28 protein	Pectin Degradation
Sscle04g035450	-	-	-1.0146	No	cdp-alcohol phosphatidyltransferase	#N/A
Sscle04g035520	2.47747	2.35343	-	Yes	#N/A	#N/A
Sscle04g035530	1.3108	1.10165	1.33473	Yes	#N/A	#N/A
Sscle04g035550	4.61005	3.71346	3.84342	Yes	acid protease protein	Protein Degradation
Sscle04g035560	3.62813	4.02843	3.44436	Yes	nad dependent epimerase dehydratase family protein	#N/A
Sscle04g035640	-1.5164	-1.85043	-1.45227	No	carbohydrate-binding module family 18 protein	#N/A
Sscle04g035670	-	-	-1.7797	No	upf0676 protein	#N/A
Sscle04g035690	-	4.59879	4.35983	Yes	#N/A	#N/A
Sscle04g035720	-1.16361	-1.21634	-1.3986	No	zinc finger protein gcs1	#N/A
Sscle04g035740	-1.92371	-1.36779	-1.25173	No	nadph-dependent fmn fad containing	#N/A
Sscle04g035750	-	-	1.34794	Yes	raffinose synthase sip1	#N/A
Sscle04g035790	-2.15029	-2.37684	-1.23103	No	#N/A	FCW
Sscle04g035810	2.93604	3.66358	5.09242	Yes	duf427 domain protein	#N/A
Sscle04g035830	2.90928	-	-	Yes	tyrosine decarboxylase 1	#N/A
Sscle04g035840	-1.00352	-	-1.31634	No	tyrosyl-trna mitochondrial precursor	#N/A
Sscle04g035850	1.26528	1.85546	2.30298	Yes	raffinose synthase sip1	#N/A
Sscle04g035880	3.37062	3.66755	5.13992	Yes	glycoside hydrolase family 79 protein	#N/A
Sscle04g035890	-	-	2.58628	Yes	#N/A	#N/A
Sscle04g035910	3.28446	6.2288	6.28465	Yes	glycosyl hydrolase family 43 protein	Arabinogalactans
Sscle04g035930	2.22119	4.26875	4.009	Yes	glycoside hydrolase family 79 protein	Arabinogalactans
Sscle04g035940	1.58366	-	1.70691	Yes	#N/A	#N/A
Sscle04g035950	-1.65495	-	-1.03991	No	mfs multidrug	MFS Drug Resistance and Efflux
Sscle04g035960	-	-1.37061	-	No	#N/A	#N/A
Sscle04g035970	2.16986	-	-	Yes	glycosyl transferase family 17 protein	#N/A
Sscle04g035990	2.00407	-	1.41403	Yes	anhydro-n-acetylmuramic acid kinase	Protein Signalling
Sscle04g036020	-	-1.12661	-	No	#N/A	#N/A
Sscle04g036060	3.25521	-	1.3466	Yes	glutamyl-trna amidotransferase subunit protein	#N/A
Sscle04g036070	1.60209	-	1.26269	Yes	hypothetical protein SS1G_02638	#N/A
Sscle04g036080	1.62132	-	1.82719	Yes	#N/A	#N/A
Sscle04g036090	3.92517	3.71645	3.75246	Yes	#N/A	#N/A
Sscle04g036140	-1.02693	-	-	No	wd40 repeat-like protein	#N/A
Sscle04g036160	5.41205	4.57285	3.76782	Yes	amp-binding enzyme	#N/A
Sscle04g036170	1.61275	1.2152	2.15304	Yes	histidine kinase-group viii protein	Protein Signalling
Sscle04g036180	-	1.33995	3.5505	Yes	glutamine synthetase	#N/A
Sscle04g036200	-	-	-1.21815	No	#N/A	#N/A
Sscle04g036240	-	-	1.01633	Yes	#N/A	#N/A
Sscle04g036270	4.47193	5.36659	4.61549	Yes	fad binding domain containing protein	#N/A
Sscle04g036280	-	-	1.0733	Yes	#N/A	#N/A
Sscle04g036300	1.61643	1.88254	1.41655	Yes	#N/A	#N/A
Sscle04g036340	2.59746	-	2.669	Yes	#N/A	#N/A
Sscle04g036350	3.69336	2.99045	2.69033	Yes	oligopeptide transporter opt superfamily	Oligopeptide Transporters
Sscle04g036380	1.00757	-	-	Yes	#N/A	#N/A
Sscle04g036410	-2.40662	-	-1.53363	No	nonribosomal peptide	Secondary Metabolism
Sscle04g036420	-	-	1.2999	Yes	protein kinase-like (pk-like)	Protein Signalling
Sscle04g036430	-	-	1.12598	Yes	c6 zinc finger domain-containing protein	#N/A
Sscle04g036450	3.17281	2.46941	2.32165	Yes	#N/A	#N/A
Sscle04g036460	3.72819	-	-	Yes	#N/A	#N/A
Sscle04g036490	-	-3.00136	-3.65508	No	#N/A	#N/A
Sscle04g036500	-3.06354	-4.81937	-5.61244	No	glycosyltransferase family 2 protein	#N/A
Sscle04g036510	-2.48369	-4.90042	-7.07137	No	glycoside hydrolase family 16 protein	#N/A
Sscle04g036530	1.75853	-	-	Yes	zn2 cys6 dna-binding protein	#N/A
Sscle04g036550	2.15199	-	-	Yes	neurofilament medium polypeptide protein	#N/A
Sscle04g036560	-	-	1.72216	Yes	#NAME?	#N/A
Sscle04g036590	-	-	1.01688	Yes	#N/A	#N/A
Sscle04g036610	3.02645	4.62815	5.50493	Yes	carbohydrate esterase family 16 protein	Lipid Degradation
Sscle04g036620	3.49851	3.52084	4.10926	Yes	#N/A	#N/A
Sscle04g036640	-	-	2.60264	Yes	#N/A	#N/A
Sscle04g036670	-1.58639	-1.9272	-1.55947	No	atp-dependent dna helicase ii subunit 1	#N/A
Sscle04g036680	3.74739	-	-	Yes	#N/A	#N/A
Sscle04g036720	-1.09287	-	-	No	homoserine o-acetyltransferase	#N/A
Sscle04g036740	-3.00194	-	-	No	7-dehydrosterol-delta 7-reductase	#N/A
Sscle04g036810	-1.39183	-	-	No	acyl- dehydrogenase	#N/A
Sscle04g036830	1.53902	1.81954	-	Yes	mfs sp sugar:h+ symporter protein	#N/A
Sscle04g036840	1.72556	1.16087	1.51098	Yes	glucose 1-dehydrogenase	#N/A
Sscle04g036850	-	2.42879	1.91711	Yes	short-chain dehydrogenase reductase sdr	#N/A
Sscle04g036860	-	-	1.02696	Yes	heterokaryon incompatibility	FCW
Sscle04g036880	-1.89806	-2.06348	-3.68727	No	antibiotic biosynthesis monooxygenase protein	#N/A
Sscle04g036890	-2.98675	-2.60466	-4.48821	No	#N/A	#N/A
Sscle04g036900	-2.13908	-1.75693	-4.44549	No	#N/A	#N/A
Sscle04g036910	-4.64906	-5.58934	-5.80384	No	#N/A	#N/A
Sscle04g036920	-2.40468	-2.02262	-4.71108	No	#N/A	#N/A
Sscle04g036930	-	-	-2.60543	No	#N/A	#N/A
Sscle04g036970	6.5841	7.23097	7.46161	Yes	#N/A	#N/A
Sscle04g036980	1.74186	1.55757	1.54907	Yes	cutinase transcription factor 1 alpha	Transription Factors
Sscle04g036990	4.14563	3.21537	-	Yes	carbohydrate esterase family 5 protein	Hemicellulose Degradation
Sscle04g037020	-	2.09322	2.64608	Yes	#N/A	#N/A
Sscle04g037030	1.10596	-	1.25881	Yes	#N/A	#N/A
Sscle04g037040	-	-1.02859	-	No	cop9 signalosome complex subunit 2	#N/A
Sscle04g037100	3.75461	3.91725	4.26536	Yes	aromatic compound dioxygenase	#N/A
Sscle04g037110	2.96399	2.59558	2.81668	Yes	#N/A	#N/A
Sscle04g037120	1.80629	1.17489	1.61704	Yes	alpha beta hydrolase	#N/A
Sscle04g037140	2.75312	3.02673	2.21112	Yes	glycoside hydrolase family 35 protein	Arabinogalactans
Sscle04g037170	-	-	3.07354	Yes	catalase 1 protein	Catalase
Sscle04g037220	1.93139	-	-	Yes	phosphoglycerate mutase-like protein	#N/A
Sscle04g037240	3.73069	4.05827	4.23687	Yes	isopropanol dehydrogenase	#N/A
Sscle04g037270	-	-	2.80219	Yes	#N/A	#N/A
Sscle04g037350	-	-	1.55457	Yes	beta-glucosidase	#N/A
Sscle04g037360	-	2.72082	3.2711	Yes	#N/A	#N/A
Sscle04g037370	-	2.26429	2.52408	Yes	nad -binding rossmann-fold containing protein	#N/A
Sscle04g037380	2.72585	3.59914	2.54121	Yes	nad -binding protein	#N/A
Sscle04g037510	-	-	1.14403	Yes	serine threonine-protein phosphatase 2a activator 2	Protein Signalling
Sscle04g037540	-1.99765	-1.6255	-1.08977	No	cytosolic cu zn superoxide dismutase protein	#N/A
Sscle04g037560	-	-	4.7256	Yes	#N/A	#N/A
Sscle04g037570	-3.23914	-	-	No	molybdenum cofactor sulfurase	#N/A
Sscle04g037610	-	-	-1.34874	No	#N/A	#N/A
Sscle04g037640	1.6248	-	-	Yes	subtilisin-like protein	Protein Degradation
Sscle04g037680	-	-	1.59702	Yes	#N/A	#N/A
Sscle04g037700	-	-	1.06705	Yes	3-oxoacyl-	#N/A
Sscle04g037830	-1.66527	-	-3.16058	No	alternative oxidase	#N/A
Sscle04g037850	-	2.86933	-	Yes	#N/A	#N/A
Sscle04g037860	-2.43604	-1.89677	-	No	glycine-rich rna-binding protein	#N/A
Sscle04g037940	-1.15174	-	-	No	60s ribosomal protein l13	#N/A
Sscle04g037960	-1.78265	-	-	No	mitochondrial phosphate carrier protein 2 protein	#N/A
Sscle04g037980	-	-1.00076	-	No	ebs-bah-phd domain-containing protein	#N/A
Sscle04g037990	-1.89768	-	-1.17745	No	#N/A	#N/A
Sscle04g038000	-1.0512	-	-1.21866	No	#N/A	#N/A
Sscle04g038020	-	-	1.84164	Yes	#N/A	#N/A
Sscle04g038090	2.13167	1.41591	1.12645	Yes	nitrilotriacetate monooxygenase component b-like protein	#N/A
Sscle04g038140	-	4.33013	5.1235	Yes	dihydrodipicolinate synthetase family protein	#N/A
Sscle04g038150	-	-	1.83468	Yes	transposase	#N/A
Sscle04g038160	-1.4066	-	-	No	#N/A	#N/A
Sscle04g038180	-	-	1.06446	Yes	ubiquitin-conjugating enzyme e2 2	#N/A
Sscle04g038190	1.1316	1.26944	1.68518	Yes	acetyl- acetyltransferase	#N/A
Sscle04g038200	-	-	1.51885	Yes	#N/A	#N/A
Sscle04g038260	1.20967	-	1.17537	Yes	major facilitator superfamily transporter	MFS Drug Resistance and Efflux
Sscle04g038350	1.24626	1.58697	1.68741	Yes	#N/A	#N/A
Sscle04g038360	-	-	1.05483	Yes	#N/A	#N/A
Sscle04g038420	1.39478	-	-	Yes	#N/A	#N/A
Sscle04g038440	-1.3964	-	-1.22524	No	rna polymerase rpb3 insert domain-containing protein	#N/A
Sscle04g038470	2.15318	4.47135	2.989	Yes	mannitol 1-phosphate dehydrogenase	#N/A
Sscle04g038490	-1.07364	-1.29438	-1.29171	No	#N/A	#N/A
Sscle04g038580	-1.67515	-1.06973	-	No	c2h2 finger domain-containing protein	#N/A
Sscle04g038590	-	-1.10019	-1.03631	No	u2 snrnp auxilliary factor	#N/A
Sscle04g038600	-	-1.17093	-	No	n-glycosylase dna lyase	#N/A
Sscle04g038710	-	-	1.09761	Yes	tam domain methyltransferase protein	#N/A
Sscle04g038730	-1.51589	-	-	No	#N/A	#N/A
Sscle04g038790	-	-	1.20579	Yes	acetamidase formamidase	#N/A
Sscle04g038820	1.57347	2.76835	2.6826	Yes	#N/A	#N/A
Sscle04g038840	-1.11807	-	-	No	s-adenosyl-l-methionine-dependent methyltransferase	#N/A
Sscle04g038860	-1.43956	-1.23365	-1.40325	No	#N/A	#N/A
Sscle04g038900	-	-	1.16532	Yes	#N/A	#N/A
Sscle04g039020	2.92453	3.56777	3.02887	Yes	fad- protein	#N/A
Sscle04g039050	-1.24711	-1.93308	-1.83668	No	glutathione-dependent formaldehyde-activating gfa protein	#N/A
Sscle04g039070	-1.7207	-1.24736	-1.61004	No	atp-dependent rna helicase	#N/A
Sscle04g039100	1.52755	2.07693	-	Yes	glycoside hydrolase family 61 protein	Cellulose Degradation
Sscle04g039250	-	-	-1.00447	No	p-loop containing nucleoside triphosphate hydrolase	#N/A
Sscle04g039310	-	1.92019	-	Yes	#N/A	#N/A
Sscle04g039350	-	-1.00198	-	No	#N/A	#N/A
Sscle04g039360	1.14169	-	-	Yes	#N/A	#N/A
Sscle04g039430	-2.23326	-2.11101	-3.78164	No	amino acid permease	Amino Acid Transporters
Sscle04g039440	-1.31311	-	-1.36512	No	microtubule associated protein	#N/A
Sscle04g039450	4.09461	1.85826	-	Yes	mip family channel protein	Other Transporters
Sscle04g039510	-1.28466	-	-1.17816	No	wd40 repeat-like protein	#N/A
Sscle04g039570	-1.22476	-	-1.29772	No	#N/A	#N/A
Sscle04g039600	-1.43091	-1.58254	-	No	c2h2 type zinc finger containing protein	Transription Factors
Sscle04g039620	-	-	-1.5683	No	#N/A	#N/A
Sscle04g039640	-	-	1.85736	Yes	#N/A	#N/A
Sscle04g039650	1.52984	1.09031	1.31705	Yes	phosphotransferase enzyme family domain-containing protein	#N/A
Sscle04g039660	1.99408	1.5114	1.54208	Yes	#N/A	#N/A
Sscle04g039680	2.06389	2.21817	3.42195	Yes	carbohydrate esterase family 16 protein	Hemicellulose Degradation
Sscle04g039690	-	-	1.49078	Yes	fructosyl amine:oxygen oxidoreductase	#N/A
Sscle04g039720	-	-	2.24323	Yes	nadh-quinone oxidoreductase	#N/A
Sscle04g039730	-1.41651	-	-	No	2 protein	#N/A
Sscle04g039750	-	-	-1.3497	No	trna methyltransferase	#N/A
Sscle04g039880	-	-	-3.02245	No	mfs sugar	MFS Sugar
Sscle04g039890	1.29405	-	-	Yes	pkr1-domain-containing protein	#N/A
Sscle04g039930	-2.67364	-	-1.52968	No	taurine catabolism dioxygenase	#N/A
Sscle04g040050	-	-	1.72598	Yes	duf895 domain membrane protein	#N/A
Sscle04g040060	1.89945	1.83025	1.74397	Yes	fad nad -binding protein	#N/A
Sscle04g040080	3.49051	3.75589	5.08314	Yes	#N/A	#N/A
Sscle04g040190	-3.61507	-2.98176	-3.86888	No	sulfate permease	#N/A
Sscle04g040200	1.10915	-	-	Yes	transposase protein	#N/A
Sscle04g040220	-3.97158	-3.73389	-2.13952	No	g-protein coupled receptor	#N/A
Sscle04g040240	-2.43841	-2.05421	-3.47413	No	#N/A	#N/A
Sscle05g040290	-	-	2.40187	Yes	#N/A	#N/A
Sscle05g040320	1.55665	2.22377	-	Yes	mfs general substrate transporter	Other Transporters
Sscle05g040330	1.31113	-	-	Yes	#N/A	#N/A
Sscle05g040360	-1.58417	-1.22026	-1.35918	No	exosome complex exonuclease rrp41	#N/A
Sscle05g040410	-1.09233	-	-	No	oligopeptide transporter opt partial	Oligopeptide Transporters
Sscle05g040420	7.70852	6.9369	6.35918	Yes	gdsl-like lipase acylhydrolase protein	Pectin Degradation
Sscle05g040440	2.70253	3.00923	2.05066	Yes	#N/A	#N/A
Sscle05g040450	-	4.69831	3.0179	Yes	#N/A	#N/A
Sscle05g040470	-1.57748	-	-1.42671	No	inosine-5 -monophosphate dehydrogenase imd2	#N/A
Sscle05g040500	-	-	2.10038	Yes	murein transglycosylase	Pectin Degradation
Sscle05g040510	-	-	1.78447	Yes	carbohydrate-binding module family 1 protein	#N/A
Sscle05g040530	-	2.78578	2.19348	Yes	mannitol 1-phosphate dehydrogenase protein	#N/A
Sscle05g040550	5.45398	5.41159	6.4285	Yes	isoeugenol monooxygenase	#N/A
Sscle05g040600	-	-1.0248	-	No	#N/A	#N/A
Sscle05g040610	-1.31075	-	-1.44552	No	#N/A	#N/A
Sscle05g040620	2.32334	1.61867	2.84332	Yes	proline oxidase	#N/A
Sscle05g040650	-	-1.64709	-1.07895	No	at hook domain-containing protein	#N/A
Sscle05g040680	2.81583	5.48664	6.75008	Yes	glycoside hydrolase family 115 protein	Pectin Degradation
Sscle05g040690	-	-	1.80436	Yes	#N/A	#N/A
Sscle05g040750	-	-1.28145	-1.3965	No	protein cgi121	#N/A
Sscle05g040780	2.01557	2.38121	2.24413	Yes	#N/A	#N/A
Sscle05g040800	-	1.52322	-	Yes	#N/A	#N/A
Sscle05g040820	1.6637	1.01548	1.02757	Yes	#N/A	#N/A
Sscle05g040880	1.30258	1.90328	2.95136	Yes	glycosyl hydrolase	Other Hydrolytic Enzymes
Sscle05g040910	-	-	1.79414	Yes	glycosyl hydrolase protein	#N/A
Sscle05g040930	3.32354	2.94497	2.95815	Yes	alcohol dehydrogenase	#N/A
Sscle05g040940	-	-	1.17233	Yes	#N/A	#N/A
Sscle05g041040	-	-1.74405	-	No	reverse transcriptase	#N/A
Sscle05g041050	3.42565	5.52212	7.66154	Yes	#N/A	#N/A
Sscle05g041060	4.25417	4.77066	2.71649	Yes	#N/A	#N/A
Sscle05g041080	2.15602	2.11596	2.26097	Yes	reverse	#N/A
Sscle05g041110	-2.80971	-2.19841	-3.39301	No	#N/A	#N/A
Sscle05g041120	-4.4995	-3.26027	-4.73012	No	alcohol oxidase	#N/A
Sscle05g041130	-	-	4.78287	Yes	#N/A	#N/A
Sscle05g041220	2.63647	5.45886	5.21564	Yes	sugar transporter	#N/A
Sscle05g041230	-2.2502	-2.41458	-2.1674	No	methyltransferase type 11	#N/A
Sscle05g041240	1.7693	-	1.72359	Yes	amidase protein	#N/A
Sscle05g041320	-1.17803	-1.04869	-1.44583	No	nucleolar atpase protein	#N/A
Sscle05g041350	-1.52254	-1.21417	-	No	#N/A	#N/A
Sscle05g041360	-1.02464	-1.17621	-1.05444	No	zn2 cys6 dna-binding protein	#N/A
Sscle05g041430	-	-	-2.05417	No	#N/A	#N/A
Sscle05g041460	-	-	-2.22738	No	#N/A	#N/A
Sscle05g041520	-1.14615	-1.00025	-	No	60s ribosomal protein l31	#N/A
Sscle05g041590	-	-	1.3101	Yes	#N/A	#N/A
Sscle05g041630	-2.84898	-	-	No	#N/A	#N/A
Sscle05g041650	3.1362	5.67037	5.31113	Yes	endo- -beta-	Hemicellulose Degradation
Sscle05g041690	1.35172	1.22914	1.46103	Yes	aspartate aminotransferase	#N/A
Sscle05g041720	5.68552	3.38115	4.58433	Yes	glucooligosaccharide oxidase	#N/A
Sscle05g041770	-1.04327	-	-	No	mitochondrial presequence protease protein	Protein Degradation
Sscle05g041810	5.53153	3.73736	2.74972	Yes	subtilisin-like protein	Protein Degradation
Sscle05g041820	-1.24757	-1.00257	-1.24682	No	40s ribosomal protein s0	#N/A
Sscle05g041830	-	-	-1.04763	No	ribosomal protein s15 precursor-like protein	#N/A
Sscle05g041850	-1.86562	-1.30217	-1.73035	No	nucleolar protein	#N/A
Sscle05g041880	-2.38599	-	-1.34113	No	#N/A	#N/A
Sscle05g041910	-1.57378	-	-	No	#N/A	#N/A
Sscle05g041920	-	-1.70726	-	No	#N/A	#N/A
Sscle05g041950	-1.53433	-1.5244	-1.53699	No	pseudouridylate synthase	#N/A
Sscle05g042010	-	-	2.80395	Yes	enoyl- hydratase isomerase protein	#N/A
Sscle05g042020	1.47407	1.21157	2.28058	Yes	endoribonuclease l-psp	#N/A
Sscle05g042030	-	-1.35727	-	No	#N/A	#N/A
Sscle05g042050	-	-1.02924	-	No	dna repair protein rad50	#N/A
Sscle05g042060	-	-	1.09347	Yes	predicted protein	#N/A
Sscle05g042090	2.12227	1.13202	1.82073	Yes	#N/A	#N/A
Sscle05g042140	-	-	2.12815	Yes	#N/A	#N/A
Sscle05g042250	-	-1.0073	-	No	#N/A	#N/A
Sscle05g042280	-1.51804	-1.41971	-	No	#N/A	#N/A
Sscle05g042300	-	-	2.15657	Yes	#N/A	#N/A
Sscle05g042310	1.3138	-	-	Yes	peroxisomal membrane protein	#N/A
Sscle05g042330	-	-	-1.59698	No	#N/A	#N/A
Sscle05g042340	-1.77953	-1.76878	-1.74592	No	histidine biosynthesis trifunctional protein	#N/A
Sscle05g042350	-1.37371	-1.3217	-1.31745	No	transcription initiation factor tfiid subunit 9	#N/A
Sscle05g042370	-	1.05961	1.24943	Yes	#N/A	#N/A
Sscle05g042390	-2.15273	-	1.85894	Yes	#N/A	#N/A
Sscle05g042500	-3.51451	-	-	No	#N/A	#N/A
Sscle05g042520	-1.02431	-	-1.44488	No	glycoside hydrolase family 72 protein	#N/A
Sscle05g042560	4.77662	8.33504	9.95618	Yes	cyclohexanone monooxygenase	#N/A
Sscle05g042570	5.14935	8.29005	10.1464	Yes	#N/A	#N/A
Sscle05g042690	2.18871	3.38085	2.28088	Yes	copper amine oxidase 1	#N/A
Sscle05g042740	-2.32251	-2.94509	-2.56815	No	#N/A	#N/A
Sscle05g042750	-2.59241	-2.48652	-2.48568	No	#N/A	#N/A
Sscle05g042790	-2.02968	-	-1.11015	No	#N/A	#N/A
Sscle05g042800	-	-	1.75983	Yes	glycosyltransferase family 2 protein	#N/A
Sscle05g042830	4.58809	3.59328	3.81561	Yes	glycosyltransferase family 2	#N/A
Sscle05g042880	-	1.8404	-	Yes	#N/A	#N/A
Sscle05g042890	2.31206	2.76327	2.50892	Yes	chitin binding protein	#N/A
Sscle05g042930	-1.23582	-	-	No	atp-dependent rna helicase rok1	#N/A
Sscle05g042960	-	-1.02492	-	No	guanine nucleotide-binding protein subunit alpha	#N/A
Sscle05g042970	-1.28234	-1.67104	-	No	#N/A	#N/A
Sscle05g043060	2.05477	2.62739	2.54552	Yes	#N/A	#N/A
Sscle05g043080	2.2841	2.14192	-	Yes	choline dehydrogenase	#N/A
Sscle05g043090	3.48502	4.97908	4.39488	Yes	alcohol dehydrogenase	#N/A
Sscle05g043100	-1.13283	-	-	No	#N/A	#N/A
Sscle05g043120	3.35026	2.89479	1.7964	Yes	#N/A	#N/A
Sscle05g043130	2.39289	-	-	Yes	#N/A	#N/A
Sscle05g043170	-	-1.05814	-	No	#N/A	#N/A
Sscle05g043210	-1.25674	-	-1.20704	No	lysyl-trna synthetase	#N/A
Sscle05g043220	-	3.33674	-	Yes	#N/A	#N/A
Sscle05g043250	2.07916	2.69441	1.92868	Yes	#N/A	#N/A
Sscle05g043280	-	4.00309	5.19633	Yes	glycoside hydrolase family 3 domain protein	Cellulose Degradation
Sscle05g043290	-	1.26921	-	Yes	#N/A	#N/A
Sscle05g043320	-	1.23675	1.15533	Yes	#N/A	#N/A
Sscle05g043330	-	1.10086	-	Yes	px domain-containing protein	#N/A
Sscle05g043340	2.49148	3.78442	3.51843	Yes	cdp-alcohol phosphatidyltransferase protein	#N/A
Sscle05g043370	-2.50177	-1.78132	-2.13591	No	#N/A	#N/A
Sscle05g043380	1.84423	2.68254	2.65314	Yes	nadp-dependent leukotriene b4 12-hydroxydehydrogenase	#N/A
Sscle05g043390	-1.07767	-	-1.16022	No	dna-directed rna polymerase iii subunit rpc6	#N/A
Sscle05g043470	-1.13786	-1.06051	-	No	#N/A	#N/A
Sscle05g043500	-	-	-1.98298	No	fad-	#N/A
Sscle05g043510	-	-	-1.20075	No	formyltetrahydrofolate deformylase	#N/A
Sscle05g043530	-1.31008	-1.40952	-	No	solute carrier family 25 member 40	#N/A
Sscle05g043570	-	-	-1.05112	No	phytanoyl- dioxygenase	#N/A
Sscle05g043580	-2.41633	-2.01078	-1.91779	No	#N/A	#N/A
Sscle05g043590	2.39513	3.14963	3.64109	Yes	gmc oxidoreductase	#N/A
Sscle05g043650	-2.40625	-2.09725	-	No	#N/A	#N/A
Sscle05g043660	1.06606	-	-	Yes	nad-dependent 15-hydroxyprostaglandin dehydrogenase	#N/A
Sscle05g043670	-	-	2.11938	Yes	#N/A	#N/A
Sscle05g043690	-	-	1.43548	Yes	#N/A	#N/A
Sscle05g043720	-5.28305	-	-	No	#N/A	#N/A
Sscle05g043730	-3.95808	-3.86582	-1.71333	No	short-chain dehydrogenase	#N/A
Sscle05g043770	-2.74571	-3.29397	-2.34228	No	murein transglycosylase	#N/A
Sscle05g043780	-3.48921	-	-1.62407	No	#N/A	#N/A
Sscle05g043790	-2.09754	-	-1.69972	No	family taurine	#N/A
Sscle05g043820	-3.15723	-	-	No	#N/A	#N/A
Sscle05g043830	-2.88912	-	1.24223	Yes	#N/A	#N/A
Sscle05g043850	-	-	4.26949	Yes	#N/A	#N/A
Sscle05g043860	-1.0266	-1.03887	-	No	#N/A	#N/A
Sscle05g043880	-	-	1.57461	Yes	fumarate reductase	#N/A
Sscle05g043910	-	-	1.29442	Yes	fas1 domain containing protein	#N/A
Sscle05g043930	-	-	-2.50779	No	urea active transporter	Other Transporters
Sscle05g043960	1.25544	1.39978	2.29231	Yes	#N/A	#N/A
Sscle05g043970	3.91424	4.22056	5.35977	Yes	#N/A	#N/A
Sscle05g043980	-1.06501	-1.63285	-1.27421	No	nucleoside transporter	Other Transporters
Sscle05g044000	-1.93557	-	-	No	#N/A	#N/A
Sscle05g044080	2.8242	5.15908	5.85269	Yes	#N/A	#N/A
Sscle05g044110	-1.26549	-	-	No	rna- rbd	#N/A
Sscle05g044180	-	-	-5.20134	No	catalase	Catalase
Sscle05g044220	-	2.70877	1.0696	Yes	platelet-activating factor acetylhydrolase	#N/A
Sscle05g044240	-2.62176	-	-1.99749	No	#N/A	Protein Signalling
Sscle05g044330	-2.8572	-2.23818	-1.96464	No	#N/A	#N/A
Sscle05g044350	-	-	1.37518	Yes	exodeoxyribonuclease viii	#N/A
Sscle05g044370	-	-	5.00024	Yes	predicted protein	#N/A
Sscle05g044520	-2.40629	-	-	No	#N/A	#N/A
Sscle05g044530	3.72895	3.25128	3.46171	Yes	phosphatidylinositol phospholipase c	Lipid Degradation
Sscle05g044550	4.04785	3.71188	5.08368	Yes	#N/A	#N/A
Sscle05g044560	5.6207	-	1.91398	Yes	3-amino-3-carboxypropyl transferase protein	#N/A
Sscle05g044570	-1.4203	-	-1.62258	No	#N/A	#N/A
Sscle05g044630	4.42515	-	-	Yes	short-chain dehydrogenase protein	#N/A
Sscle05g044670	-	1.39257	-	Yes	#N/A	#N/A
Sscle05g044730	-3.63659	-4.35018	-4.22672	No	#N/A	#N/A
Sscle05g044820	-	1.786	3.61792	Yes	#N/A	#N/A
Sscle05g044900	-	-	1.03371	Yes	nitroreductase protein	#N/A
Sscle05g044920	-	-2.21013	-1.95645	No	c2h2 finger domain-containing protein	#N/A
Sscle05g044950	-1.24826	-1.35908	-	No	mevalonate kinase	Protein Signalling
Sscle05g044970	1.07944	-	2.07784	Yes	l-serine ammonia-lyase	#N/A
Sscle05g045060	8.40028	8.83893	9.085	Yes	#N/A	#N/A
Sscle05g045100	-	-	1.17848	Yes	dimeric alpha-beta barrel	#N/A
Sscle05g045120	-	-	-1.15366	No	alpha-ketoglutarate-dependent taurine dioxygenase	#N/A
Sscle05g045170	-	-	1.95512	Yes	4-hydroxybenzoate polyprenyl transferase	#N/A
Sscle05g045190	-	-	-2.1856	No	#N/A	#N/A
Sscle05g045210	-1.18693	-1.71933	-	No	serine threonine-protein kinase	Protein Signalling
Sscle05g045260	-	2.98052	3.21796	Yes	phospholipase carboxylesterase family protein	#N/A
Sscle05g045270	-4.0366	-4.00529	-2.80053	No	siderophore iron transporter mirb	#N/A
Sscle05g045290	-2.22373	-1.73422	-1.77437	No	#N/A	#N/A
Sscle05g045300	3.06036	3.55574	4.46375	Yes	alpha beta-hydrolase	#N/A
Sscle05g045310	-	-	1.55305	Yes	#N/A	#N/A
Sscle05g045320	-4.46359	-2.79711	-	No	glucan -beta-glucosidase	FCW
Sscle05g045330	3.04262	3.47371	3.96262	Yes	aldh-like protein	#N/A
Sscle05g045430	-	-	-2.32653	No	phosphoketolase	#N/A
Sscle05g045440	4.38601	3.29043	2.377	Yes	#N/A	#N/A
Sscle05g045520	-1.30781	-	-	No	#N/A	#N/A
Sscle05g045540	3.02917	-	-	Yes	#N/A	#N/A
Sscle05g045560	1.24605	2.31522	1.79026	Yes	#N/A	#N/A
Sscle05g045600	-	-2.51481	-1.45369	No	ubiquitin-protein ligase sel1 protein	#N/A
Sscle05g045640	1.78613	2.11432	1.99239	Yes	#N/A	#N/A
Sscle05g045730	-	2.35592	5.10669	Yes	#N/A	#N/A
Sscle05g045770	-1.27208	-1.12838	-1.31502	No	#N/A	#N/A
Sscle05g045780	-	-	1.27164	Yes	#N/A	#N/A
Sscle05g045810	4.32366	6.66023	9.15844	Yes	cytochrome p450 family protein	Cytochrome P450
Sscle05g045840	1.2208	1.1885	1.3196	Yes	xylitol dehydrogenase	#N/A
Sscle05g045850	4.35758	4.2475	4.80083	Yes	glycoside hydrolase family 2 protein	Hemicellulose Degradation
Sscle05g045860	-	-	-1.61361	No	transmembrane amino acid transporter	#N/A
Sscle05g045910	-	-	1.13791	Yes	dienelactone hydrolase family protein	#N/A
Sscle05g045940	2.5109	2.89085	2.82994	Yes	l-arabinitol 4-dehydrogenase	#N/A
Sscle05g045950	-	1.34266	1.4914	Yes	d-isomer specific 2-hydroxyacid dehydrogenase	#N/A
Sscle05g045960	-	-	2.47967	Yes	#N/A	#N/A
Sscle05g046000	-	-	-1.11752	No	s-adenosyl-l-methionine-dependent methyltransferase	#N/A
Sscle05g046010	-2.47821	-1.27195	-1.1417	No	benomyl methotrexate resistance protein	#N/A
Sscle05g046050	-	-	1.64624	Yes	stomatin-like protein	#N/A
Sscle05g046100	-	-	-1.14064	No	rna polymerase ii transcription factor protein	Transription Factors
Sscle05g046200	-3.63942	-2.65495	-2.2752	No	#N/A	#N/A
Sscle05g046230	-2.65634	-2.51243	-1.98628	No	acetylserotonin methytransferase-like protein	#N/A
Sscle05g046250	-	-	1.9347	Yes	beta- -glucan-binding protein	Cellulose Degradation
Sscle05g046260	-	-	2.78582	Yes	glycosyltransferase family 2 protein	#N/A
Sscle05g046280	2.18312	2.45421	2.4085	Yes	nad h-dependent d-xylose reductase xyl1	#N/A
Sscle05g046310	-2.21276	-2.16434	-1.15781	No	#N/A	#N/A
Sscle05g046450	-	-	2.53709	Yes	#N/A	#N/A
Sscle05g046460	-	1.91753	1.77639	Yes	#N/A	#N/A
Sscle05g046500	-1.03116	-1.03424	-1.58704	No	#N/A	#N/A
Sscle05g046510	-1.6902	-	-1.0081	No	#N/A	#N/A
Sscle05g046520	-1.83014	-1.12523	-	No	#N/A	#N/A
Sscle05g046580	-	2.15517	-	Yes	#N/A	#N/A
Sscle05g046610	-1.33291	-	-1.34716	No	trna-dihydrouridine synthase 3	#N/A
Sscle05g046640	-5.81403	-4.87966	-4.75024	No	#N/A	#N/A
Sscle05g046660	-1.36391	-1.6167	-1.64592	No	s-adenosyl-l-methionine-dependent methyltransferase	#N/A
Sscle05g046680	-	-1.10578	-	No	#N/A	#N/A
Sscle05g046730	-	-	-1.15603	No	hypothetical protein SS1G_05851	#N/A
Sscle05g046750	-3.00821	-2.4849	-3.38493	No	mitochondrial hypoxia responsive domain-containing protein	#N/A
Sscle05g046790	-1.00737	-	-	No	bax inhibitor family protein	#N/A
Sscle05g046810	-1.94626	-	-1.91079	No	peptide methionine sulfoxide reductase	#N/A
Sscle05g046840	5.70335	5.03415	4.0674	Yes	glycoside hydrolase family 28 protein	Pectin Degradation
Sscle05g046860	-1.37207	-	-	No	s-adenosyl-l-methionine-dependent methyltransferase	#N/A
Sscle05g046910	-	-1.016	-	No	histone deacetylase rpd3	#N/A
Sscle05g046940	-1.02364	-	-	No	#N/A	#N/A
Sscle05g046970	4.23382	4.69271	4.63108	Yes	rta1 domain protein	#N/A
Sscle05g047020	-	-	-2.0448	No	apoptosis-inducing factor	#N/A
Sscle05g047070	1.35886	-	1.59591	Yes	#N/A	#N/A
Sscle05g047170	-	-1.11297	-	No	#N/A	#N/A
Sscle05g047180	-	1.8389	2.31608	Yes	ring u-box	#N/A
Sscle05g047190	1.15208	-	-	Yes	urease	#N/A
Sscle05g047200	-	3.58331	-	Yes	#N/A	#N/A
Sscle05g047210	2.95859	2.63448	-	Yes	mfs multidrug transporter	MFS Drug Resistance and Efflux
Sscle05g047230	3.06479	1.89825	-	Yes	#N/A	#N/A
Sscle05g047240	2.43379	2.12693	-	Yes	#N/A	#N/A
Sscle05g047250	3.97802	3.55313	-	Yes	#N/A	Secondary Metabolism
Sscle05g047260	-	1.37386	-	Yes	multidrug resistance-related transcription factor 1	Transription Factors
Sscle05g047270	2.94272	-	1.1223	Yes	#N/A	#N/A
Sscle05g047370	-4.75136	-4.92444	-4.12395	No	glycoside hydrolase family 5 protein	#N/A
Sscle05g047380	-	-	-3.36353	No	#N/A	#N/A
Sscle05g047420	-	2.14098	-	Yes	sodium hydrogen exchanger	#N/A
Sscle05g047440	-	-	-1.78121	No	predicted protein	#N/A
Sscle05g047460	-3.30421	-3.49564	-3.25992	No	smr domain-containing protein	#N/A
Sscle05g047470	-3.19767	-3.74031	-2.88287	No	#N/A	#N/A
Sscle05g047480	-2.80809	-3.19692	-2.38143	No	general amino-acid permease gap1	Amino Acid Transporters
Sscle05g047490	-	-	1.50898	Yes	tetracycline efflux protein	MFS Drug Resistance and Efflux
Sscle05g047500	-	-	1.29723	Yes	transcription factor cys6 protein	Transription Factors
Sscle05g047510	-	-	1.07321	Yes	phosphoinositide-specific phospholipase c	#N/A
Sscle05g047520	-	4.75783	6.56813	Yes	predicted protein	#N/A
Sscle05g047530	-	4.64046	5.60733	Yes	duf636 domain protein	#N/A
Sscle05g047540	-	3.88179	2.54269	Yes	#N/A	#N/A
Sscle05g047570	-1.32572	-1.24048	-1.16564	No	#N/A	#N/A
Sscle05g047580	2.67227	2.59658	2.904	Yes	pantothenate transporter liz1	#N/A
Sscle05g047600	-	-	-1.08671	No	t-complex protein gamma subunit	#N/A
Sscle05g047630	-	-	-1.37454	No	protein kinase domain-containing protein	Protein Signalling
Sscle05g047640	1.18808	-	1.62386	Yes	#N/A	#N/A
Sscle05g047740	1.03085	1.0438	1.12155	Yes	#N/A	#N/A
Sscle05g047760	-	-	1.25325	Yes	fungal specific transcription factor domain-containing protein	Transription Factors
Sscle05g047800	2.44243	3.26081	2.81379	Yes	#N/A	#N/A
Sscle05g047810	1.62795	-	-	Yes	#N/A	#N/A
Sscle05g047860	1.47587	-	1.29379	Yes	allantoicase	#N/A
Sscle05g047880	-	-	1.22076	Yes	peptidase family m13	Protein Degradation
Sscle05g047950	-	2.78044	2.71812	Yes	peroxisomal catalase	Catalase
Sscle05g047960	-	1.27715	1.07017	Yes	#N/A	#N/A
Sscle05g048020	1.58411	2.06506	1.30933	Yes	polyketide synthase	Secondary Metabolism
Sscle05g048040	1.10386	1.06261	1.10892	Yes	#N/A	#N/A
Sscle05g048110	-	1.39369	1.76266	Yes	alcohol dehydrogenase	#N/A
Sscle05g048160	-2.24103	-	-1.54234	No	#N/A	#N/A
Sscle05g048190	-1.78228	-1.5316	-1.15561	No	beta-flanking protein	#N/A
Sscle05g048220	-2.47151	-1.99465	-1.39419	No	nadph oxidase	#N/A
Sscle05g048230	1.12064	-	1.37434	Yes	alcohol dehydrogenase	#N/A
Sscle05g048280	1.18331	-	-	Yes	heavy metal translocating p-type atpase	#N/A
Sscle05g048330	-	-	-1.06425	No	#N/A	#N/A
Sscle05g048340	-1.25713	-	-1.03825	No	ribosome recycling factor domain-containing protein	#N/A
Sscle05g048350	-1.38259	-	-1.37842	No	heat shock protein ssb	#N/A
Sscle05g048390	1.61839	1.04498	1.17646	Yes	glycoside hydrolase family 47 protein	#N/A
Sscle05g048400	3.17488	3.93114	4.6307	Yes	#N/A	#N/A
Sscle05g048430	2.25399	1.58968	2.36933	Yes	glucose ribitol dehydrogenase	#N/A
Sscle05g048460	-1.52457	-	-1.10811	No	#N/A	#N/A
Sscle05g048540	1.38045	-	1.37125	Yes	#N/A	#N/A
Sscle06g048620	5.65099	5.37853	4.63304	Yes	sam dependent methyltransferase protein	#N/A
Sscle06g048630	-3.23141	-4.67389	-5.63027	No	atp synthase subunit	#N/A
Sscle06g048640	-3.27898	-3.77212	-4.5141	No	#N/A	FCW
Sscle06g048690	-	3.86498	-	Yes	#N/A	#N/A
Sscle06g048700	-1.05319	-	-	No	zn2 cys6 dna-binding protein	#N/A
Sscle06g048710	1.5154	1.48788	1.46783	Yes	#N/A	Other Transporters
Sscle06g048720	2.01234	3.03635	2.24433	Yes	hydantoinase oxoprolinase	#N/A
Sscle06g048730	2.81766	4.70205	6.63259	Yes	arabinanase levansucrase invertase	Other Hydrolytic Enzymes
Sscle06g048740	2.03794	2.51788	2.01804	Yes	integral membrane protein	#N/A
Sscle06g048800	-	-	1.37845	Yes	type 11 methyltransferase protein	#N/A
Sscle06g048870	-	-	1.76004	Yes	nad -binding rossmann-fold containing protein	#N/A
Sscle06g048880	-	-	3.52239	Yes	#N/A	#N/A
Sscle06g048910	3.46764	1.48785	1.43643	Yes	peroxiredoxin (alkyl hydroperoxide reductase subunit c)	#N/A
Sscle06g048920	8.6764	9.32607	8.24007	Yes	#N/A	#N/A
Sscle06g048930	-	1.69102	1.14334	Yes	#N/A	#N/A
Sscle06g048990	1.9447	1.79832	1.5751	Yes	caib baif family enzyme	#N/A
Sscle06g049030	-1.61177	-	-1.26267	No	#N/A	#N/A
Sscle06g049040	5.29309	5.51731	4.76667	Yes	succinyl- :3-ketoacid-coenzyme a transferase	#N/A
Sscle06g049120	2.77709	1.7719	1.44806	Yes	#N/A	#N/A
Sscle06g049140	-	-	2.11115	Yes	#N/A	#N/A
Sscle06g049190	-2.91917	-1.91859	-1.83502	No	#N/A	#N/A
Sscle06g049240	-1.29014	-1.43484	-	No	fad nad -binding protein	#N/A
Sscle06g049280	-1.91603	-	-1.40451	No	nf-x1 finger and helicase domain protein	Transription Factors
Sscle06g049300	-	-	-2.01638	No	metallothionein expression activator	Transription Factors
Sscle06g049320	-	1.33945	-	Yes	#N/A	#N/A
Sscle06g049380	2.52925	1.77874	2.057	Yes	homoserine acetyltransferase family protein	#N/A
Sscle06g049410	-1.08445	-1.0866	-1.10399	No	#N/A	#N/A
Sscle06g049430	6.56666	3.11054	3.71543	Yes	#N/A	#N/A
Sscle06g049480	-	-	1.59656	Yes	potassium uptake protein	#N/A
Sscle06g049490	-	-	1.72331	Yes	#N/A	#N/A
Sscle06g049520	-1.53601	-1.05042	-	No	glycoside hydrolase family 55 protein	#N/A
Sscle06g049530	-1.61514	-1.21357	-1.65753	No	heat shock protein 90	#N/A
Sscle06g049540	-	1.97814	-	Yes	#N/A	#N/A
Sscle06g049560	1.10895	-	-	Yes	mediator complex protein	#N/A
Sscle06g049600	-	1.45025	-	Yes	transposase protein	#N/A
Sscle06g049610	-	2.14597	-	Yes	related to chitinase	#N/A
Sscle06g049640	-1.48152	-1.17402	-	No	calcineurin-like phosphoesterase	#N/A
Sscle06g049690	-1.1349	-	-	No	#N/A	#N/A
Sscle06g049710	-	1.29018	-	Yes	#N/A	#N/A
Sscle06g049750	-1.4426	-1.34541	-1.03019	No	nol1 nop2 sun family protein	#N/A
Sscle06g049760	-1.07998	-	-	No	ribosome biogenesis protein rlp24	#N/A
Sscle06g049780	-	-1.58013	-	No	fork head domain-containing protein	#N/A
Sscle06g049790	-	-	2.35122	Yes	#N/A	#N/A
Sscle06g049810	-	-	1.18099	Yes	#N/A	#N/A
Sscle06g049870	-1.08478	-	-	No	#N/A	#N/A
Sscle06g049890	-1.26141	-	-1.10646	No	#N/A	#N/A
Sscle06g049900	-1.45796	-1.2345	-1.20119	No	meab protein	#N/A
Sscle06g049960	-	1.28225	1.53325	Yes	d-xylulose kinase	Protein Signalling
Sscle06g049970	-	-1.11508	-1.2483	No	#N/A	#N/A
Sscle06g049990	3.2795	2.34473	-	Yes	glycoside hydrolase family 31 protein	#N/A
Sscle06g050010	-1.00209	-	-	No	nuclear protein involved in pre-rrna processing	#N/A
Sscle06g050060	-	-	1.48277	Yes	#N/A	#N/A
Sscle06g050080	-	-	-1.12699	No	chromo domain-containing protein lhp1-like	#N/A
Sscle06g050130	-	-	-1.21702	No	#N/A	#N/A
Sscle06g050150	-	1.40827	1.65941	Yes	glycosyl transferase family 8	FCW
Sscle06g050210	1.18995	-	1.39654	Yes	s-formylglutathione hydrolase	#N/A
Sscle06g050290	-	-	2.08185	Yes	metallo-dependent hydrolase	#N/A
Sscle06g050360	-2.24498	-2.25534	-2.14995	No	#N/A	#N/A
Sscle06g050370	-1.77476	-2.52613	-2.17251	No	predicted protein	#N/A
Sscle06g050400	-	1.058	1.62457	Yes	o-methyltransferase family 2 protein	#N/A
Sscle06g050490	-	1.31595	1.01901	Yes	hypothetical protein SS1G_07270	#N/A
Sscle06g050500	-	-	1.16403	Yes	hypothetical protein SS1G_07269	#N/A
Sscle06g050510	2.68179	-	-	Yes	protease s8 tripeptidyl peptidase	Protein Degradation
Sscle06g050520	1.86395	1.6315	1.80901	Yes	flavin amine oxidase	#N/A
Sscle06g050580	-	-1.37717	-1.97018	No	#N/A	#N/A
Sscle06g050640	-	-	1.39756	Yes	#N/A	#N/A
Sscle06g050680	-2.69415	-1.70862	-2.21671	No	#N/A	#N/A
Sscle06g050690	1.33986	1.17333	1.34608	Yes	amp-binding enzyme	#N/A
Sscle06g050700	-1.14956	-	-1.00512	No	60s ribosomal protein l16	#N/A
Sscle06g050790	-2.18615	-1.95196	-1.78284	No	#N/A	#N/A
Sscle06g050810	5.18399	4.04082	4.62742	Yes	umta methyltransferase family protein	#N/A
Sscle06g050820	2.08438	-	1.96328	Yes	#N/A	#N/A
Sscle06g050830	2.36822	2.00319	2.43013	Yes	#N/A	#N/A
Sscle06g050840	1.38474	-	1.34331	Yes	mfs multidrug protein	MFS Drug Resistance and Efflux
Sscle06g050870	-	4.74569	7.30833	Yes	#N/A	#N/A
Sscle06g051030	1.48422	-	-	Yes	serine threonine protein kinase	Protein Signalling
Sscle06g051050	-	-	3.61105	Yes	cytochrome p450 family protein	Cytochrome P450
Sscle06g051110	1.31225	1.09454	1.06094	Yes	glutathione s-transferase	Detoxification
Sscle06g051130	1.23715	-	1.85228	Yes	acyl- :6-aminopenicillanic-acid-	#N/A
Sscle06g051200	1.21558	1.45278	1.22942	Yes	glycoside hydrolase family 32 protein	#N/A
Sscle06g051210	1.3283	-	-	Yes	#N/A	#N/A
Sscle06g051240	-2.47318	-	-1.5848	No	#N/A	#N/A
Sscle06g051260	1.03505	-	-	Yes	#N/A	#N/A
Sscle06g051320	-	-	-1.0136	No	#N/A	#N/A
Sscle06g051330	-	-1.10935	-	No	px domain-containing protein	#N/A
Sscle06g051370	-4.36431	-3.3299	-4.20511	No	#N/A	#N/A
Sscle06g051380	-2.76259	-2.01725	-2.04193	No	#N/A	#N/A
Sscle06g051390	-2.59161	-2.72347	-3.08937	No	#N/A	#N/A
Sscle06g051450	-	-	1.05001	Yes	vegetative incompatibility protein het-e-1	#N/A
Sscle06g051480	1.0149	-	-	Yes	hypothetical protein SS1G_07147	#N/A
Sscle06g051500	-	-	3.02573	Yes	beta-glucosidase 1 precursor	Cellulose Degradation
Sscle06g051520	-	-1.19941	-	No	related to transcription activator protein acu-15	Transription Factors
Sscle06g051560	-1.05134	-	-	No	transcription factor fst12	Transription Factors
Sscle06g051570	3.09939	3.71542	3.39539	Yes	nadp-dependent alcohol dehydrogenase 6	#N/A
Sscle06g051590	-	1.82943	2.45414	Yes	quinate permease	MFS Sugar
Sscle06g051620	-	1.56052	1.18449	Yes	#N/A	#N/A
Sscle06g051630	-1.83824	-	-1.60608	No	atp-dependent dna helicase ii subunit 2	#N/A
Sscle06g051640	1.52215	1.61452	2.20564	Yes	amino acid transporter	#N/A
Sscle06g051710	-1.01093	-	-1.18394	No	phenylalanyl-trna synthetase	#N/A
Sscle06g051750	-	-	-1.85466	No	plp-dependent transferase	#N/A
Sscle06g051780	-3.52948	-2.19629	-1.45288	No	#N/A	#N/A
Sscle06g051790	3.30861	-	1.91207	Yes	#N/A	#N/A
Sscle06g051810	-1.39449	-1.51163	-1.8069	No	3-isopropylmalate dehydrogenase	#N/A
Sscle06g051840	-	-1.41548	-1.5076	No	delta -sterol reductase	#N/A
Sscle06g051850	-2.38257	-	1.39691	Yes	polyketide synthase	Secondary Metabolism
Sscle06g051860	-4.81999	-5.42661	-1.41768	No	#N/A	#N/A
Sscle06g051870	-4.35345	-3.59421	-	No	#N/A	#N/A
Sscle06g051880	-	-	4.21584	Yes	#N/A	Other Membrane Components
Sscle06g051890	-	-	5.50014	Yes	#N/A	#N/A
Sscle06g051900	2.52967	2.8296	2.94044	Yes	#N/A	#N/A
Sscle06g051910	2.24122	2.7156	1.93737	Yes	zn 2cys6 transcription factor protein	Transription Factors
Sscle06g051920	4.58856	4.45347	4.11999	Yes	#N/A	#N/A
Sscle06g051950	2.98771	3.37564	-	Yes	hypothetical protein SS1G_07084	#N/A
Sscle06g052160	-	-	1.58709	Yes	#N/A	#N/A
Sscle06g052170	1.07503	1.20305	-	Yes	#N/A	#N/A
Sscle06g052200	-1.92379	-1.93059	-1.78417	No	#N/A	#N/A
Sscle06g052250	-3.29154	-	-1.80548	No	peptidyl-trna hydrolase	#N/A
Sscle06g052290	-	-	2.75356	Yes	rhamnogalacturonase b	Pectin Degradation
Sscle06g052360	3.51543	2.63181	2.82045	Yes	#N/A	#N/A
Sscle06g052420	-2.24861	-	-1.91041	No	peptidase s41 family protein	Protein Degradation
Sscle06g052450	-3.30482	-3.01125	-2.35194	No	#N/A	#N/A
Sscle06g052490	1.997	2.13022	5.01719	Yes	#N/A	#N/A
Sscle06g052590	1.33996	-	-	Yes	peroxisomal carrier protein	Other Transporters
Sscle06g052610	-	-	1.00434	Yes	c2h2 type zinc finger domain-containing protein	#N/A
Sscle06g052630	-1.12146	-1.05734	-1.41945	No	protein tif31 like protein	#N/A
Sscle06g052650	-	-	1.22705	Yes	ferric reductase like transmembrane component	#N/A
Sscle06g052660	-	-	1.19316	Yes	#N/A	Transription Factors
Sscle06g052680	-1.13534	-	-	No	#N/A	#N/A
Sscle06g052700	1.04324	-	-	Yes	#N/A	#N/A
Sscle06g052710	-	-1.38227	-	No	mis12 domain-containing protein	#N/A
Sscle06g052730	-	-	-1.18948	No	centromere binding protein b	#N/A
Sscle06g052780	1.53905	1.03444	1.1778	Yes	#N/A	#N/A
Sscle06g052810	-1.52394	-1.03916	-1.01707	No	#N/A	#N/A
Sscle06g052890	-	-1.14635	-1.11514	No	kh domain rna-binding protein	#N/A
Sscle06g052940	-1.38053	-1.42985	-1.21548	No	dual specificity phosphatase	Protein Signalling
Sscle06g052970	-3.35776	-3.01934	-3.38922	No	#N/A	#N/A
Sscle06g052980	2.86226	1.95314	1.98331	Yes	emopamil-binding protein	#N/A
Sscle06g053050	-1.70196	-	-1.89929	No	5-aminolevulinate synthase protein	#N/A
Sscle06g053100	1.01048	-	-	Yes	#N/A	#N/A
Sscle06g053150	-	-	-1.35649	No	#N/A	#N/A
Sscle06g053220	-	3.37466	4.98879	Yes	mfs transporter protein	MFS Sugar
Sscle06g053250	-1.29776	-	-	No	1-acyl-sn-glycerol-3-phosphate acyltransferase 2 protein	#N/A
Sscle06g053280	-1.33924	-1.32478	-1.69227	No	fmn-linked oxidoreductase	#N/A
Sscle06g053290	1.5275	1.89445	2.0766	Yes	short chain dehydrogenase family protein	#N/A
Sscle06g053300	1.3888	1.64418	1.93337	Yes	glutathione s-transferase kappa 1	Detoxification
Sscle06g053330	-	-	1.03283	Yes	#N/A	#N/A
Sscle06g053360	-	-	2.21907	Yes	#N/A	#N/A
Sscle06g053370	1.56196	2.08038	2.44083	Yes	#N/A	#N/A
Sscle06g053450	-	-	2.32462	Yes	glycosyl hydrolase family 1	Cellulose Degradation
Sscle06g053510	-1.18667	-	-	No	#N/A	#N/A
Sscle06g053520	1.2903	1.36662	1.16231	Yes	#N/A	#N/A
Sscle06g053530	3.52633	3.91609	4.56309	Yes	sterigmatocystin biosynthesis peroxidase stcc protein	Peroxidase
Sscle06g053540	-2.92238	-2.74487	-2.17122	No	#N/A	#N/A
Sscle06g053570	-	3.28777	2.13266	Yes	#N/A	#N/A
Sscle06g053590	1.58035	-	1.56248	Yes	#N/A	#N/A
Sscle06g053600	1.00588	-	-	Yes	sam binding domain-containing protein containing protein	#N/A
Sscle06g053620	-	2.48073	-	Yes	#N/A	#N/A
Sscle06g053650	-	-1.24236	-	No	dna primase large subunit	#N/A
Sscle06g053660	-1.93387	-	-	No	#N/A	#N/A
Sscle06g053710	-	-1.06232	-1.18409	No	pyruvate dehydrogenase protein x component	#N/A
Sscle06g053720	-	-1.03123	-	No	#N/A	#N/A
Sscle06g053780	-4.43063	-3.95569	-6.04268	No	white collar protein	#N/A
Sscle06g053800	-1.4895	-	-	No	p-loop containing nucleoside triphosphate hydrolase	#N/A
Sscle06g053810	-1.25806	-	-1.18846	No	#N/A	#N/A
Sscle06g053840	5.14119	2.88022	1.77952	Yes	#N/A	#N/A
Sscle06g053880	-1.20763	-1.05745	-1.1423	No	u3 small nucleolar rna-associated protein 10	#N/A
Sscle06g053890	-	-1.73665	-1.09402	No	dna repair and recombination protein rad26	#N/A
Sscle06g053940	1.46521	1.15999	-	Yes	gelsolin repeat protein	#N/A
Sscle06g053970	-1.5337	-1.51919	-1.60476	No	atp-dependent rna helicase drs1 protein	#N/A
Sscle06g054020	-	-	2.5212	Yes	hypothetical protein SS1G_12535	#N/A
Sscle06g054030	-	-	1.96314	Yes	nad -binding rossmann-fold containing protein	#N/A
Sscle06g054040	-1.73788	-	-	No	zinc finger transcription factor 1	Transription Factors
Sscle06g054060	1.45067	-	-	Yes	#N/A	#N/A
Sscle06g054120	-1.12247	-	-	No	sphinganine hydroxylase sur2	#N/A
Sscle06g054130	-2.58649	-	-	No	#N/A	#N/A
Sscle06g054140	-4.69369	-4.84864	-2.86487	No	#N/A	#N/A
Sscle06g054160	-2.17343	-1.94945	-	No	#N/A	#N/A
Sscle06g054170	-	-	3.2127	Yes	class v	FCW
Sscle06g054180	-	-	4.37117	Yes	#N/A	#N/A
Sscle06g054210	-3.69496	-3.0825	-2.35972	No	predicted protein	#N/A
Sscle06g054220	-4.36639	-3.14024	-2.95234	No	#N/A	#N/A
Sscle06g054260	-	-1.14231	-1.01696	No	shwachman-bodian-diamond syndrome protein	#N/A
Sscle06g054270	1.50023	-	1.15079	Yes	carboxypeptidase y	Protein Degradation
Sscle06g054280	3.46493	2.68188	1.68983	Yes	serine carboxypeptidase	Protein Degradation
Sscle06g054320	-2.95673	-2.29995	-2.37378	No	fatty acid elongase	#N/A
Sscle06g054350	3.71803	4.16079	-	Yes	#N/A	#N/A
Sscle06g054360	-2.1239	-2.42645	-2.56792	No	myb-like dna-binding domain-containing protein	#N/A
Sscle06g054390	-1.39486	-	-1.39065	No	rrna methyltransferase nop1	#N/A
Sscle06g054400	-	1.72163	3.11366	Yes	#N/A	#N/A
Sscle06g054430	-1.51772	-1.30789	-1.29799	No	60s ribosomal protein l12	#N/A
Sscle06g054450	-1.01631	-	-	No	40s ribosomal protein s7	#N/A
Sscle06g054470	-1.35034	-1.87014	-	No	#N/A	#N/A
Sscle06g054490	1.69372	-	2.86214	Yes	#N/A	#N/A
Sscle06g054530	-1.96644	-2.33134	-	No	protein	#N/A
Sscle06g054600	-1.71644	-	-	No	#N/A	#N/A
Sscle06g054680	-1.27062	-1.10993	-	No	sodium hydrogen exchanger 3	#N/A
Sscle06g054740	-	4.61055	4.37654	Yes	#N/A	#N/A
Sscle06g054770	-1.16025	-1.08934	-1.15688	No	trna (adenine-n -)-methyltransferase	#N/A
Sscle06g054830	-	-	1.11008	Yes	alcohol dehydrogenase	#N/A
Sscle06g054900	-1.55587	-	-	No	#N/A	#N/A
Sscle06g054920	-	-	-1.02178	No	endonuclease reverse	#N/A
Sscle06g054930	2.28852	-	-	Yes	carboxypeptidase s1	Protein Degradation
Sscle06g054940	2.24735	2.57356	2.65051	Yes	hexose carrier protein	MFS Sugar
Sscle06g054950	2.2964	-	1.76905	Yes	#N/A	#N/A
Sscle06g054980	-	2.92729	3.19897	Yes	#N/A	#N/A
Sscle06g055000	-	-	1.5633	Yes	#N/A	#N/A
Sscle06g055110	-	3.57668	-	Yes	hypothetical protein SS1G_12392	#N/A
Sscle06g055140	1.00298	-	-	Yes	transposase protein	#N/A
Sscle06g055170	-	-2.05423	-	No	histidine acid	Protein Signalling
Sscle06g055180	1.02528	-	1.6632	Yes	salicylate hydroxylase	#N/A
Sscle06g055190	-1.54119	-	6.03843	Yes	aquaporin protein	#N/A
Sscle06g055200	-	-	1.18609	Yes	microsomal epoxide hydrolase	#N/A
Sscle06g055240	-2.64373	-2.11573	-1.96357	No	sulfide quinone reductase protein	#N/A
Sscle06g055260	1.50156	1.76252	1.15595	Yes	hypothetical protein SS1G_12368	#N/A
Sscle06g055310	7.7185	8.01756	7.76432	Yes	#N/A	#N/A
Sscle07g055330	-1.80844	-2.0788	-3.21558	No	fad binding domain-containing protein	#N/A
Sscle07g055350	8.03449	8.8709	10.8347	Yes	#N/A	#N/A
Sscle07g055360	3.71491	4.22766	5.5386	Yes	carbohydrate esterase family 16 protein	Hemicellulose Degradation
Sscle07g055380	-1.35478	-1.08228	-	No	glucan -beta-glucosidase	#N/A
Sscle07g055390	1.11116	-	-	Yes	#N/A	#N/A
Sscle07g055410	2.45837	4.03018	5.42072	Yes	glycoside hydrolase family 51 protein	Hemicellulose Degradation
Sscle07g055460	1.4787	1.09159	1.95085	Yes	alpha beta-hydrolase	Lipid Degradation
Sscle07g055470	-2.15857	-2.37209	-	No	#N/A	#N/A
Sscle07g055480	-	-	-1.32098	No	cytochrome p450	Cytochrome P450
Sscle07g055490	-	-1.20126	-	No	flavin-binding monooxygenase	#N/A
Sscle07g055540	-	-1.00327	-	No	translation initiation factor eif-2b delta subunit	#N/A
Sscle07g055610	-	2.52045	2.47987	Yes	mfs general substrate transporter	MFS Sugar
Sscle07g055620	1.34965	-	1.16237	Yes	#N/A	#N/A
Sscle07g055630	6.70653	5.89154	4.67597	Yes	pepsinogen c protein	#N/A
Sscle07g055670	1.56344	1.39416	1.25616	Yes	c2h2 transcription factor	Transription Factors
Sscle07g055690	-1.02058	-	-1.07299	No	cell cycle control protein	#N/A
Sscle07g055710	-1.02675	-	1.44318	Yes	#N/A	#N/A
Sscle07g055720	-	-	-1.23853	No	glutamate-rich wd repeat containing protein 1	#N/A
Sscle07g055760	-1.0092	-1.28844	-1.04696	No	50s ribosomal subunit protein l15	#N/A
Sscle07g055810	-	-1.14362	-	No	#N/A	#N/A
Sscle07g055820	-	-	1.31744	Yes	#N/A	#N/A
Sscle07g055840	-	-	5.26234	Yes	#N/A	#N/A
Sscle07g055860	7.87519	7.9362	7.57808	Yes	#N/A	#N/A
Sscle07g055890	2.96708	-	5.21634	Yes	pectin lyase-like protein	Pectin Degradation
Sscle07g055900	-2.21017	-2.34158	-2.40576	No	#N/A	#N/A
Sscle07g055920	-	5.79762	5.84486	Yes	#N/A	#N/A
Sscle07g056040	5.21484	3.2211	2.86077	Yes	11 protein	Protein Degradation
Sscle07g056120	-2.09439	-	-	No	mfs general substrate transporter	Other Transporters
Sscle07g056190	-	-1.56455	-	No	folate-binding protein	#N/A
Sscle07g056210	-1.75725	-	-	No	#N/A	#N/A
Sscle07g056220	-1.10663	-1.19202	-	No	ribonucleotide reductase small subunit	#N/A
Sscle07g056290	2.41787	1.55168	2.76719	Yes	uracil-5-carboxylate decarboxylase	#N/A
Sscle07g056300	4.52225	3.14333	3.40016	Yes	thymine dioxygenase	#N/A
Sscle07g056310	-	-	-1.70824	No	glycine dehydrogenase	#N/A
Sscle07g056330	-1.9205	-1.76885	-1.61059	No	gnat family acetyltransferase	#N/A
Sscle07g056370	-	-	-1.01585	No	chaperone j-domain-containing protein	#N/A
Sscle07g056420	4.83421	4.65872	5.5272	Yes	#N/A	#N/A
Sscle07g056430	1.10037	-	1.51219	Yes	#N/A	#N/A
Sscle07g056470	3.13958	2.81725	2.65768	Yes	#N/A	#N/A
Sscle07g056540	1.11118	-	-	Yes	transcription factor cys6	Transription Factors
Sscle07g056550	1.14879	-	-	Yes	zinc finger protein	#N/A
Sscle07g056560	-	-	1.25665	Yes	#N/A	#N/A
Sscle07g056600	-3.24903	-2.42042	-	No	#N/A	#N/A
Sscle07g056660	3.46247	1.30012	1.13325	Yes	mfs transporter protein	#N/A
Sscle07g056680	3.2588	1.66059	-	Yes	#N/A	#N/A
Sscle07g056710	3.2958	-	2.04024	Yes	thioredoxin-like protein	#N/A
Sscle07g056720	2.21432	-	-	Yes	glycoside hydrolase family 18 protein	#N/A
Sscle07g056730	-	-	1.00697	Yes	adp-ribose pyrophosphatase	Protein Signalling
Sscle07g056780	-	-	1.1415	Yes	parasitic phase-specific protein psp-1 protein	#N/A
Sscle07g056800	2.01685	1.73197	1.13668	Yes	fad dependent oxidoreductase superfamily	#N/A
Sscle07g056810	3.75486	3.60743	2.37127	Yes	amino acid transporter	Amino Acid Transporters
Sscle07g056820	2.82911	1.87259	2.22498	Yes	#N/A	#N/A
Sscle07g056830	1.14599	-	-	Yes	#N/A	#N/A
Sscle07g056860	2.32845	-	1.34097	Yes	hypothetical protein SS1G_03398	#N/A
Sscle07g056900	1.9268	-	1.78292	Yes	#N/A	#N/A
Sscle07g056910	3.09911	-	2.70008	Yes	#N/A	#N/A
Sscle07g056920	3.39168	-	2.86992	Yes	#N/A	#N/A
Sscle07g056930	1.82435	1.35682	1.93936	Yes	xaa-pro dipeptidase	Protein Degradation
Sscle07g056940	3.55475	2.68157	3.02411	Yes	dimeric alpha+beta barrel	#N/A
Sscle07g056950	3.20738	8.41406	7.9679	Yes	glycoside hydrolase family 5 protein	Cellulose Degradation
Sscle07g056960	4.06484	4.93127	6.16516	Yes	alpha-galactosidase d	Hemicellulose Degradation
Sscle07g056990	-2.04148	-1.79878	-2.4008	No	#N/A	#N/A
Sscle07g057010	1.86532	-	-	Yes	retrotransposon nucleocapsid protein	#N/A
Sscle07g057020	1.93251	-	-	Yes	protein	#N/A
Sscle07g057050	2.26937	1.25221	-	Yes	#N/A	#N/A
Sscle07g057060	-	-	-1.15753	No	#NAME?	#N/A
Sscle07g057090	1.04967	-	-	Yes	peroxin 11c protein	#N/A
Sscle07g057120	-	-	1.45028	Yes	#N/A	#N/A
Sscle07g057170	3.21803	1.53796	2.03796	Yes	serine protein	Protein Degradation
Sscle07g057180	-	-	-1.23265	No	arginine biosynthesis mitochondrial	#N/A
Sscle07g057220	-	-	-1.40493	No	ribosomal protein l32	#N/A
Sscle07g057250	-	-	-1.01227	No	domain containing protein	#N/A
Sscle07g057260	-	-1.21349	-1.09526	No	glutamyl-trna synthetase	#N/A
Sscle07g057280	1.08402	-	-	Yes	microtubule associated protein	#N/A
Sscle07g057330	-	-1.75059	-	No	dna ligase 4 protein	#N/A
Sscle07g057380	-	-	1.12912	Yes	protein kinase-like (pk-like)	Protein Signalling
Sscle07g057440	2.33471	2.33219	2.55672	Yes	mfs general substrate transporter	Other Transporters
Sscle07g057490	-	1.71711	-	Yes	#N/A	#N/A
Sscle07g057510	-1.77858	-	-	No	transcription factor bzip	Transription Factors
Sscle07g057680	-	1.21039	1.07222	Yes	swirm domain-containing protein	#N/A
Sscle07g057700	3.09298	3.96555	4.86908	Yes	#N/A	#N/A
Sscle07g057740	-2.29836	-2.89871	-2.96226	No	ras small monomeric gtpase	Protein Signalling
Sscle07g057750	-3.66035	-3.03248	-3.38918	No	#N/A	#N/A
Sscle07g057760	1.64834	1.37545	1.00454	Yes	#N/A	#N/A
Sscle07g057780	-	1.04927	-	Yes	d-arabinitol dehydrogenase	#N/A
Sscle07g057800	5.36949	5.3559	3.60112	Yes	pectin methylesterase	Pectin Degradation
Sscle07g057820	1.52189	1.27351	1.30923	Yes	serine protease	Protein Degradation
Sscle07g057840	-	-	-1.46539	No	helix-loop-helix dna-binding domain-containing protein	Transription Factors
Sscle07g057880	-	2.339	3.81447	Yes	#N/A	#N/A
Sscle07g057930	1.11759	-	-	Yes	vacuolar protein sorting protein	#N/A
Sscle07g057950	-2.63915	-2.63226	-1.66366	No	#N/A	#N/A
Sscle07g058000	1.18242	3.48568	2.71083	Yes	dihydroxyacetone kinase	Protein Signalling
Sscle07g058100	-1.1792	-	1.38798	Yes	#N/A	#N/A
Sscle07g058110	1.77125	1.43491	2.2388	Yes	#N/A	#N/A
Sscle07g058140	1.19086	-	-	Yes	vacuolar protein 8	#N/A
Sscle07g058190	-3.13226	-3.63312	-3.51323	No	#N/A	#N/A
Sscle07g058240	-1.52763	-	-1.56976	No	#N/A	#N/A
Sscle07g058260	-	2.70474	2.38076	Yes	#N/A	#N/A
Sscle07g058290	-1.36677	-1.02129	-1.44749	No	ubiquitin-protein ligase molybdopterin-converting factor	#N/A
Sscle07g058300	-3.24223	-	-2.8425	No	#N/A	#N/A
[truncated: 1,679 more rows]
