# Supplementary material for: Gene regulation of Sclerotinia sclerotiorum during infection of Glycine max: on the road to pathogenesis
Source: BMC Genomics. 2019 Feb 26;20:157. doi: 10.1186/s12864-019-5517-4 (PMC6390599; doi:10.1186/s12864-019-5517-4)
Supplement: Supplementary file 7 — Table S6. All cell wall degrading and related hydrolytic enzymes upregulated at some timepoint of the S line infection in comparison to the culture control (FDR<0.05; logFC>1). (XLSX 23 kb) [file 12864_2019_5517_MOESM7_ESM.xlsx]

## Sheet: Sheet1
Supplementary Table 6. Cell wall degrading and other hydrolytic enzymes upregulated in-planta
Gene ID	24 HPI	48 HPI	96 HPI	Putative Substrate	Blast2GO Description
Sscle01g010480	-	-	1.38998	Arabinogalactans	glycoside hydrolase family 53 protein
Sscle04g035910	3.28446	6.2288	6.28465	Arabinogalactans	glycosyl hydrolase family 43 protein
Sscle04g035930	2.22119	4.26875	4.009	Arabinogalactans	glycoside hydrolase family 79 protein
Sscle04g037140	2.75312	3.02673	2.21112	Arabinogalactans	glycoside hydrolase family 35 protein
Sscle09g074570	3.99095	4.71928	4.69995	Arabinogalactans	glycoside hydrolase family 35 protein
Sscle01g002110	3.47961	6.76595	6.16056	Arabinogalactans	glycoside hydrolase family 5 protein
Sscle07g061080	2.96661	4.93893	6.28326	Arabinogalactans	arabinogalactan endo- -beta-galactosidase
Sscle12g091670	-	2.2652	2.91184	Arabinogalactans	glycoside hydrolase family 2 protein
Sscle12g090430	5.4969	10.0476	10.0807	Arabinogalactans	arabinan endo- -alpha-l-arabinosidase a
Sscle01g003420	-	1.41625	1.60455	Callose	glycoside hydrolase family 16 protein
Sscle03g026960	2.14346	3.72088	3.66891	Cellulose	endo-beta- -glucanase precursor
Sscle03g026590	-	3.73661	5.41689	Cellulose	glycoside hydrolase family 12 protein
Sscle03g023660	7.76512	9.79001	10.22	Cellulose	endoglucanase ii
Sscle03g023650	5.93557	9.90906	10.6442	Cellulose	glycoside hydrolase family 6 protein
Sscle03g022640	2.06596	2.73958	3.03259	Cellulose	glycoside hydrolase family 3 protein
Sscle01g007050	3.6806	3.67258	2.89232	Cellulose	glycoside hydrolase family 1 protein
Sscle01g005720	2.84835	5.91545	5.57322	Cellulose	glycoside hydrolase family 45 protein
Sscle04g033820	3.00976	5.64624	6.17988	Cellulose	glycoside hydrolase family 7 protein
Sscle04g035060	-	2.52295	1.7095	Cellulose	glycoside hydrolase family 16 protein
Sscle04g039100	1.52755	2.07693	-	Cellulose	glycoside hydrolase family 61 protein
Sscle07g056950	3.20738	8.41406	7.9679	Cellulose	glycoside hydrolase family 5 protein
Sscle02g018140	1.38376	-	-	Cellulose	cell wall glucanase
Sscle08g063000	2.44772	3.19983	2.29678	Cellulose	glycoside hydrolase family 7 protein
Sscle08g064580	4.72085	4.29178	2.29942	Cellulose	cellobiose dehydrogenase
Sscle08g066260	2.11181	-	5.07147	Cellulose	glycoside hydrolase family 3 protein
Sscle05g046250	-	-	1.9347	Cellulose	beta- -glucan-binding protein
Sscle05g043280	-	3.92317	5.05503	Cellulose	glycoside hydrolase family 3 domain protein
Sscle06g051500	-	-	3.02573	Cellulose	beta-glucosidase 1 precursor
Sscle14g099920	4.88996	8.67109	9.4371	Cellulose	glycoside hydrolase family 5 protein
Sscle14g101360	5.12356	9.89665	10.7269	Cellulose	cellobiohydrolase precursor
Sscle14g102160	1.93627	2.88088	2.6132	Cellulose	glycoside hydrolase family 1 protein
Sscle15g106400	7.02064	7.02827	6.17724	Cellulose	endoglucanase-1 precursor
Sscle15g105550	2.87924	3.07512	2.98413	Cellulose	glycoside hydrolase family 3 protein
Sscle01g001690	-	2.64325	-	Cellulose	glycoside hydrolase family 61 protein
Sscle06g053450	-	-	2.32462	Cellulose	glycosyl hydrolase family 1
Sscle03g030980	-	-	2.84078	Cellulose	glycoside hydrolase family 3 protein
Sscle03g026530	5.0797	5.52912	9.24689	Hemicellulose	glycosyl hydrolase family 10 protein
Sscle03g024710	-	5.8371	7.42684	Hemicellulose	endo- -beta-mannosidase
Sscle03g023350	3.19598	3.14256	2.68448	Hemicellulose	alpha-n-arabinofuranosidase c
Sscle01g007810	2.06259	3.33752	4.60755	Hemicellulose	beta-galactosidase e
Sscle01g005680	-	-	2.3562	Hemicellulose	glycoside hydrolase family 43 protein
Sscle01g005260	6.09945	3.35852	4.39481	Hemicellulose	carbohydrate esterase family 5 protein
Sscle04g034810	7.00736	8.22117	8.08262	Hemicellulose	fungal alpha-l-
Sscle04g036990	4.14563	3.21537	-	Hemicellulose	carbohydrate esterase family 5 protein
Sscle07g056960	4.06484	4.93127	6.16516	Hemicellulose	alpha-galactosidase d
Sscle07g055410	2.45837	4.03018	5.42072	Hemicellulose	glycoside hydrolase family 51 protein
Sscle07g055360	3.71491	4.22766	5.5386	Hemicellulose	carbohydrate esterase family 16 protein
Sscle09g074790	-	-	9.68676	Hemicellulose	glycoside hydrolase family 11 enzyme
Sscle02g015110	-	-	3.12177	Hemicellulose	alpha-galactosidase a
Sscle08g064500	3.64727	4.17075	4.14669	Hemicellulose	lipolytic enzyme
Sscle08g066710	-	3.80415	5.54037	Hemicellulose	gdsl-like lipase acylhydrolase domain protein
Sscle05g045850	4.35758	4.2475	4.80083	Hemicellulose	glycoside hydrolase family 2 protein
Sscle11g083680	3.44744	-	9.42093	Hemicellulose	glycoside hydrolase family 11 protein
Sscle11g082440	3.78201	5.34704	6.76643	Hemicellulose	alpha beta-hydrolase
Sscle11g080920	5.06168	7.59834	8.61381	Hemicellulose	acetyl xylan esterase
Sscle10g074850	2.36218	3.35877	4.06914	Hemicellulose	glycoside hydrolase family 31 protein
Sscle10g075470	4.37182	4.5905	5.32031	Hemicellulose	glycoside hydrolase family 5 protein
Sscle15g105540	-	1.99215	2.0178	Hemicellulose	glycoside hydrolase family 31 protein
Sscle16g107660	8.68401	9.83983	9.84956	Hemicellulose	glycoside hydrolase family 11 enzyme
Sscle09g069470	1.46791	1.99537	1.97609	Hemicellulose	glycoside hydrolase family 35 protein
Sscle07g060690	2.52109	3.60807	3.85847	Hemicellulose	glycoside hydrolase family 95 protein
Sscle12g091110	3.4292	4.51461	4.96713	Hemicellulose	bnr asp-box repeat domain protein
Sscle05g041650	3.1362	5.67037	5.31113	Hemicellulose	endo- -beta-
Sscle04g039680	2.06389	2.21817	3.42195	Hemicellulose	carbohydrate esterase family 16 protein
Sscle03g027590	-	-	1.80249	Lipids	carboxylesterase
Sscle03g024520	-	-	2.6771	Lipids	hypothetical protein SS1G_00767
Sscle03g023780	2.2489	3.99916	5.50579	Lipids	lipase 4
Sscle01g008640	-	-	5.65857	Lipids	carboxylesterase family protein
Sscle01g006730	4.32094	5.94551	5.83534	Lipids	lipase esterase
Sscle01g005890	3.76624	3.33991	3.15379	Lipids	phospholipase d active site-containing protein
Sscle01g005530	-	-	1.27496	Lipids	lipase esterase
Sscle01g004820	4.82155	5.09946	4.70015	Lipids	carbohydrate esterase family 16 protein
Sscle04g032400	5.15719	4.27995	4.32364	Lipids	lipase 2
Sscle04g032950	3.1385	2.02736	2.03792	Lipids	carboxylesterase-lipase family protein
Sscle04g036610	3.02645	4.62815	5.50493	Lipids	carbohydrate esterase family 16 protein
Sscle07g055460	1.4787	1.09159	1.95085	Lipids	alpha beta-hydrolase
Sscle02g020060	5.56803	7.08005	6.89819	Lipids	lysophospholipase
Sscle02g016920	-	-	3.50468	Lipids	carboxylesterase protein
Sscle02g016390	-1.20589	-	1.45125	Lipids	extracellular lipase
Sscle02g016100	2.10106	2.59755	1.33996	Lipids	lysophospholipase precursor
Sscle02g015580	4.22331	3.42768	4.86577	Lipids	carbohydrate esterase family 16 protein
Sscle05g044530	3.72895	3.25128	3.46171	Lipids	phosphatidylinositol phospholipase c
Sscle13g092460	-	-	2.95014	Lipids	gdsl lipase acylhydrolase family protein
Sscle13g094640	1.60222	-	-	Lipids	patatin-like phospholipase
Sscle11g084380	5.0391	5.12063	4.1337	Lipids	alpha beta-hydrolase
Sscle10g074940	1.1912	-	1.93951	Lipids	hormone-sensitive lipase
Sscle14g098970	2.25254	-	-	Lipids	lipase 2
Sscle01g000050	2.69683	4.90567	5.6717	Lipids	carboxylesterase family protein
Sscle16g110430	2.51283	2.64353	2.64255	Lipids	lysophospholipase a
Sscle02g013440	6.59438	-	2.07238	Lipids	cutinase
Sscle02g011950	7.12184	6.65318	7.60862	Lipids	cutinase
Sscle03g031040	2.12526	1.83191	2.03337	Lipids	#N/A
Sscle15g102320	3.10039	5.09401	7.55701	Lipids	carbohydrate esterase family 5 protein
Sscle14g098520	-	-	1.54052	Lipids	gdsl lipase acylhydrolase family protein
Sscle11g086370	-	-	3.11053	Lipids	triacylglycerol lipase
Sscle08g068420	-	-	4.61725	Lipids	extracellular protein
Sscle13g096540	-	-	2.22826	Lipids	triacylglycerol lipase
Sscle03g026560	-	1.39094	3.79052	Mannans	alpha- -mannosidase
Sscle01g004220	3.15725	3.44618	5.59682	Mannans	alpha- -mannosidase family
Sscle02g019080	-	-	1.8264	Mannans	glycosyl hydrolase family 38
Sscle02g018660	4.88442	6.56647	7.37871	Mannans	glycosyl family 92 protein
Sscle02g016530	4.08315	5.48971	6.67822	Mannans	glycoside hydrolase family 47 protein
Sscle15g106590	3.57018	4.8354	6.79447	Mannans	alpha- - subfamily
Sscle01g000480	1.26299	-	-	Mannans	class i alpha-mannosidase
Sscle07g061030	1.72444	-	1.75352	Mannans	glycoside hydrolase family 76 protein
Sscle12g090690	2.52358	2.24635	2.42302	Mannans	glycoside hydrolase family 76 protein
Sscle02g011730	-	2.83297	3.26669	Mannans	glycosyl hydrolase
Sscle01g011300	1.44469	-	1.14853	Other Hydrolytic Enzymes	carbohydrate esterase family 9 protein
Sscle01g009200	-	2.7701	-	Other Hydrolytic Enzymes	polysaccharide lyase family 7 protein
Sscle01g008460	2.61948	5.17151	6.52395	Other Hydrolytic Enzymes	glycoside hydrolase family 3 protein
Sscle04g034060	-	1.22074	1.27624	Other Hydrolytic Enzymes	glycoside hydrolase family 12 protein
Sscle02g019040	1.42014	2.10686	3.96007	Other Hydrolytic Enzymes	glycoside hydrolase family 125 protein
Sscle13g092710	-	4.27099	4.31913	Other Hydrolytic Enzymes	glycoside hydrolase family 43 protein
Sscle06g048730	2.81766	4.70205	6.63259	Other Hydrolytic Enzymes	arabinanase levansucrase invertase
Sscle15g107260	-	-	4.39697	Other Hydrolytic Enzymes	amidohydrolase 2
Sscle01g001430	-	-	1.4707	Other Hydrolytic Enzymes	glycoside hydrolase family 16 protein
Sscle12g088440	-	-	4.74971	Other Hydrolytic Enzymes	alpha beta hydrolase fold family protein
Sscle05g040880	1.30258	1.90328	2.95136	Other Hydrolytic Enzymes	glycosyl hydrolase
Sscle02g011890	-	-	2.38104	Other Hydrolytic Enzymes	uncharacterized serine-rich protein
Sscle03g027970	5.79674	5.14505	4.75017	Pectin	carbohydrate esterase family 8 protein
Sscle03g026860	5.66612	5.50718	3.7743	Pectin	pectin methylesterase
Sscle03g022740	5.82838	10.799	12.3511	Pectin	polygalacturonase 2
Sscle04g034310	3.42251	2.77797	2.69485	Pectin	rhamnogalacturonase b
Sscle04g035440	3.36112	6.05959	8.123	Pectin	glycoside hydrolase family 28 protein
Sscle07g057800	5.36949	5.3559	3.60112	Pectin	pectin methylesterase
Sscle07g055890	2.96708	-	5.21634	Pectin	pectin lyase-like protein
Sscle02g019490	2.65041	5.32217	4.78888	Pectin	sgnh hydrolase
Sscle02g018820	5.31865	7.95519	10.8403	Pectin	endopolygalacturonase 5
Sscle02g018610	-	6.26973	9.38135	Pectin	polygalacturonase partial
Sscle02g016000	-1.45992	-	2.21516	Pectin	alpha-l-rhamnosidase a
Sscle02g015930	4.17833	6.48173	8.09602	Pectin	carbohydrate esterase family 8 protein
Sscle02g015920	3.67775	5.5729	6.72846	Pectin	endo-xylogalacturonan hydrolase a
Sscle05g046840	5.70335	5.03415	4.0674	Pectin	glycoside hydrolase family 28 protein
Sscle06g052290	-	-	2.75356	Pectin	rhamnogalacturonase b
Sscle10g075640	3.11969	5.98679	4.75719	Pectin	rhamnogalacturonase a
Sscle10g078830	2.77501	4.92216	4.97871	Pectin	glycoside hydrolase family 28 protein
Sscle01g002020	-	3.69406	4.84711	Pectin	glycoside hydrolase family 105 protein
Sscle16g107500	6.37213	7.39671	8.43799	Pectin	pectin lyase
Sscle16g108160	8.52393	8.45389	7.46085	Pectin	carbohydrate esterase family 8 protein
Sscle16g108170	8.73775	8.77762	7.38721	Pectin	polygalacturonase partial
Sscle09g070580	5.24481	5.68338	5.83982	Pectin	polygalacturonase 3
Sscle12g088720	-	2.05062	3.81563	Pectin	polygalacturonase partial
Sscle12g089930	-	3.24425	4.34487	Pectin	sgnh hydrolase
Sscle05g040420	7.70852	6.9369	6.35918	Pectin	gdsl-like lipase acylhydrolase protein
Sscle05g040500	-	-	2.10038	Pectin	murein transglycosylase
Sscle05g040680	2.81583	5.48664	6.75008	Pectin	glycoside hydrolase family 115 protein
Sscle15g103150	3.28559	4.49905	5.62871	Pectin	bacterial alpha-l-rhamnosidase domain protein
Sscle11g085640	4.93305	4.67551	3.93675	Pectin	extracellular exo-
Sscle01g010350	2.8976	3.43969	2.20024	Protein/Peptides	tap domain protein
Sscle01g009370	2.77424	1.28779	2.33315	Protein/Peptides	alanine arginine aminopeptidase
Sscle01g008310	-	2.84559	1.56847	Protein/Peptides	prolyl oligopeptidase
Sscle04g035550	4.61005	3.71346	3.84342	Protein/Peptides	acid protease protein
Sscle04g037640	1.6248	-	-	Protein/Peptides	subtilisin-like protein
Sscle07g058540	4.77219	3.25857	2.5513	Protein/Peptides	aspartate protease
Sscle07g057820	1.52189	1.27351	1.30923	Protein/Peptides	serine protease
Sscle07g057170	3.21803	1.53796	2.03796	Protein/Peptides	serine protein
Sscle07g056930	1.82435	1.35682	1.93936	Protein/Peptides	xaa-pro dipeptidase
Sscle07g056040	5.21484	3.2211	2.86077	Protein/Peptides	aorsin
Sscle02g015790	-	-	3.40596	Protein/Peptides	cytosolic nonspecific dipeptidase
Sscle02g013870	3.4481	1.73033	2.26665	Protein/Peptides	alpha beta-hydrolase
Sscle08g065930	3.22536	4.36449	3.94641	Protein/Peptides	aspartic endopeptidase
Sscle08g066810	2.68834	1.60337	-	Protein/Peptides	carboxypeptidase d
Sscle05g047880	-	-	1.22076	Protein/Peptides	peptidase family m13
Sscle06g050510	2.68179	-	-	Protein/Peptides	protease s8 tripeptidyl peptidase
Sscle11g084430	2.97203	1.57019	1.24323	Protein/Peptides	tripeptidyl-peptidase 1 precursor
Sscle11g082980	6.21843	3.85638	3.56973	Protein/Peptides	acid protease partial
Sscle10g075920	1.04096	1.4551	1.63662	Protein/Peptides	peptidase a1 protein
Sscle10g078490	2.14357	1.20223	-	Protein/Peptides	atp-dependent protease la
Sscle14g100060	2.96693	1.53389	1.46906	Protein/Peptides	serine carboxypeptidase s28 protein
Sscle14g101670	4.18887	-	-	Protein/Peptides	subtilisin-like protease protein
Sscle15g106630	4.34003	2.76361	1.75933	Protein/Peptides	tripeptidyl peptidase a
Sscle15g106280	1.16522	-	-	Protein/Peptides	tripeptidyl-peptidase 1 precursor
Sscle15g104790	3.48115	2.29268	1.7782	Protein/Peptides	alpha beta-hydrolase
Sscle01g002960	2.32696	2.04468	1.07326	Protein/Peptides	peptidase s41 family protein
Sscle09g069110	-	2.42872	-	Protein/Peptides	peptidase m4
Sscle12g089570	1.29467	-	-	Protein/Peptides	cysteine protease atg4
Sscle05g041810	5.53153	3.73736	2.74972	Protein/Peptides	subtilisin-like protein
Sscle06g054930	2.28852	-	-	Protein/Peptides	carboxypeptidase s1
Sscle06g054280	3.46493	2.68188	1.68983	Protein/Peptides	serine carboxypeptidase
Sscle06g054270	1.50023	-	1.15079	Protein/Peptides	carboxypeptidase y
Sscle14g097930	3.66828	-	-	Protein/Peptides	carboxypeptidase cpds
Sscle11g085960	3.53888	2.6399	2.54786	Protein/Peptides	tripeptidyl peptidase protein
Sscle03g028610	2.02071	2.03128	1.5976	Starch	glycoside hydrolase family 13 protein
Sscle03g022770	-	3.98774	5.81166	Starch	glycoside hydrolase family 31 protein
Sscle01g011550	2.37136	3.21809	5.04913	Starch	glycoside hydrolase family 31 protein
Sscle12g088410	4.58406	4.0552	4.49773	Starch	glycoside hydrolase family 13 protein
Sscle10g080270	1.68081	1.20091	1.53859	Starch	glucoamylase p protein
