# Supplementary material for: Gene regulation of Sclerotinia sclerotiorum during infection of Glycine max: on the road to pathogenesis
Source: BMC Genomics. 2019 Feb 26;20:157. doi: 10.1186/s12864-019-5517-4 (PMC6390599; doi:10.1186/s12864-019-5517-4)
Supplement: Supplementary file 8 — Table S7. All putatively assigned secondary metabolite synthesis genes which were upregulated at some timepoint of the S line infection in comparison to the culture control (FDR<0.05; logFC>1). (XLSX 11 kb) [file 12864_2019_5517_MOESM8_ESM.xlsx]

## Sheet: Sheet1
Supplementary Table 7. Secondary metabolite synthesis genes which are differentially expressed in-planta
Gene ID	24 HPI	48 HPI	96 HPI	Amselem et al 2011 Annotation	BLAST2GO Description
Sscle01g001920	-	-	1.63725	N/A	acetyl- synthetase-like protein
Sscle15g105000	2.56039	2.52402	1.43623	SsPKS11	beta-ketoacyl synthase domain-containing protein
Sscle15g106490	4.52809	7.5022	9.0622	N/A	fad binding domain protein
Sscle02g017510	2.2598	3.71231	3.58692	SsPHS1	geranylgeranyl-diphosphate geranylgeranyltransferase
Sscle09g071670	-	-	2.17941	SsNRPS5	hc-toxin synthetase
Sscle15g106510	3.07032	5.72111	7.16223	SsPKS6	hybrid pks-nrps protein
Sscle02g021940	-	1.20559	-	N/A	nrps-like enzyme protein
Sscle15g106520	2.41892	5.45144	7.02134	N/A	polyketide enoylreductase
Sscle01g005910	1.23682	1.20669	-	SsPKS2	polyketide synthase
Sscle01g004450	1.00639	-	-	SsPKS8	polyketide synthase
Sscle04g032810	4.92107	-	-	SsPKS10	polyketide synthase
Sscle04g035120	3.58078	2.70257	-	N/A	polyketide synthase
Sscle05g048020	1.58411	2.06506	1.30933	SsPKS4	polyketide synthase
Sscle05g047250	3.97802	3.55313	-	PKS18	polyketide synthase
Sscle06g051850	-2.38257	-	1.39691	SsPKS7	polyketide synthase
Sscle15g106480	-	2.55959	3.49321	SsPKS9	polyketide synthase
Sscle16g110390	-	1.73085	1.8573	N/A	polyketide synthase
Sscle14g097860	4.10185	-	-	SsPKS15	polyketide synthase
