# Supplementary material for: Gene regulation of Sclerotinia sclerotiorum during infection of Glycine max: on the road to pathogenesis
Source: BMC Genomics. 2019 Feb 26;20:157. doi: 10.1186/s12864-019-5517-4 (PMC6390599; doi:10.1186/s12864-019-5517-4)
Supplement: Supplementary file 9 — : Table S8. All putatively assigned cytochrome P450 genes which were upregulated at some timepoint of the S line infection in comparison to the culture control (FDR<0.05; logFC>1). (XLSX 11 kb) [file 12864_2019_5517_MOESM9_ESM.xlsx]

## Sheet: Sheet1
Supplementary Table 8. Cytochrome P450s differentially expressed in-planta
Gene ID	24 HPI	48 HPI	96 HPI	BLAST2GO Description
Sscle03g029550	2.96792	-	-	cytochrome p450 family protein
Sscle03g029530	2.24497	-	-	cytochrome p450
Sscle03g022760	-	-	1.15972	cytochrome p450 17a1
Sscle01g011430	-	-	5.60371	cytochrome p450 alkane hydroxylase
Sscle01g011410	-	-	2.8909	cytochrome p450
Sscle01g009870	2.89414	2.59761	2.29253	cytochrome p450
Sscle01g008390	4.13706	3.9096	5.52745	benzoate 4-monooxygenase cytochrome p450
Sscle01g006290	4.25391	5.72629	7.14105	cytochrome p450
Sscle01g005590	-	-	1.41769	benzoate 4-monooxygenase
Sscle04g032350	3.66134	4.2432	4.23692	cytochrome p450
Sscle04g033880	7.0378	10.0724	10.0184	cytochrome p450
Sscle02g019570	-	2.24388	-	cytochrome p450 oxidoreductase
Sscle02g014150	-	-	1.2074	cytochrome p450
Sscle08g067130	5.38713	7.76163	7.99592	cytochrome p450
Sscle05g045810	4.32366	6.66023	9.15844	cytochrome p450 family protein
Sscle06g051050	-	-	3.61105	cytochrome p450 family protein
Sscle10g078900	2.48288	2.96724	1.65034	cytochrome p450 monooxygenase
Sscle14g098650	-	-	1.04805	cytochrome p450
Sscle14g098740	4.64042	8.4853	8.56797	cytochrome p450 monooxygenase
Sscle15g106540	4.44963	6.62105	8.92883	cytochrome p40 monooxygenase
Sscle15g106530	3.09053	5.20333	7.02774	cytochrome p450
Sscle15g106500	5.61333	8.72788	10.7009	cytochrome p450 monooxygenase protein
Sscle01g000260	-	-	1.34266	cytochrome p450 monooxygenase
Sscle01g002180	2.40704	-	1.00174	cytochrome p450
Sscle01g002680	-	5.79758	4.24449	cytochrome p450
Sscle01g003320	-	-	2.56037	cytochrome p450
Sscle16g107630	-	1.76949	1.17649	cytochrome p450
Sscle07g059260	-	-	2.49569	cytochrome p450
Sscle07g059860	1.9935	2.13419	1.09227	cytochrome p450 alkane hydroxylase
Sscle07g060790	-	-	3.02114	cytochrome p450
Sscle07g060800	-	-	1.12785	cytochrome p450
Sscle07g061400	-	2.80338	-	cytochrome p450 protein
Sscle07g061970	2.73593	2.46512	1.96466	fatty acid hydroxylase
Sscle11g085970	1.41629	1.37618	1.16448	cytochrome p450
Sscle08g068310	1.07927	-	-	cytochrome p450
Sscle16g110780	-	-	5.25621	cytochrome p450
Sscle11g085630	-	-	7.85888	toxin biosynthesis cytochrome p450 monooxygenase
