# Supplementary material for: Gene regulation of Sclerotinia sclerotiorum during infection of Glycine max: on the road to pathogenesis
Source: BMC Genomics. 2019 Feb 26;20:157. doi: 10.1186/s12864-019-5517-4 (PMC6390599; doi:10.1186/s12864-019-5517-4)
Supplement: Supplementary file 10 — : Table S9. All putatively assigned transporter proteins which were upregulated at some timepoint of the S line infection in comparison to the culture control (FDR<0.05; logFC>1). (XLSX 16 kb) [file 12864_2019_5517_MOESM10_ESM.xlsx]

## Sheet: Sheet1
Supplementary Table 9. Transporters up-regulated in-planta
Gene ID	24 HPI	48 HPI	96 HPI	Category	Blast2GO Description
Sscle01g004430	1.97075	-	-	ABC Transporters	abc transporter
Sscle02g016430	4.89959	6.08546	5.14987	ABC Transporters	p-loop containing nucleoside triphosphate hydrolase
Sscle13g093620	1.48125	1.66886	-	ABC Transporters	abc transporter
Sscle12g087690	1.62169	1.21889	1.41205	ABC Transporters	abc transporter
Sscle02g021210	3.92561	-	-	ABC Transporters	abc multidrug transporter
Sscle15g103130	1.32064	-	-	ABC Transporters	abc transporter
Sscle14g097690	4.3428	6.45325	5.79215	ABC Transporters	abc transporter
Sscle01g004040	6.75488	8.13229	7.01985	ABC Transporters	p-loop containing nucleoside triphosphate hydrolase
Sscle01g008470	2.06312	1.37144	1.30101	Amino Acid Transporters	amino acid permease
Sscle07g056810	3.75486	3.60743	2.37127	Amino Acid Transporters	amino acid transporter
Sscle08g062470	1.64047	-	-	Amino Acid Transporters	ammonium transporter
Sscle08g065650	2.88544	2.21827	2.08255	Amino Acid Transporters	amino acid polyamine transporter i
Sscle10g076830	-	-	4.17191	Amino Acid Transporters	amino acid
Sscle14g100420	-	-	2.65764	Amino Acid Transporters	aromatic and neutral aliphatic amino acid permease protein
Sscle01g001840	4.00179	3.79063	3.59113	Amino Acid Transporters	amino acid transporter
Sscle16g110260	1.28923	-	-1.70222	Amino Acid Transporters	amino-acid permease
Sscle03g029540	2.313	-	-	MFS Drug Resistance and Efflux	mfs multidrug transporter protein
Sscle03g024090	-	-	2.22953	MFS Drug Resistance and Efflux	mfs multidrug transporter
Sscle01g007140	-	-	2.01045	MFS Drug Resistance and Efflux	mfs multidrug transporter
Sscle04g033470	1.20992	-	1.76716	MFS Drug Resistance and Efflux	mfs multidrug transporter
Sscle04g038260	1.20967	-	1.17537	MFS Drug Resistance and Efflux	major facilitator superfamily transporter
Sscle02g014770	1.31484	-	-	MFS Drug Resistance and Efflux	mfs multidrug transporter
Sscle05g047490	-	-	1.50898	MFS Drug Resistance and Efflux	tetracycline efflux protein
Sscle05g047210	2.95859	2.63448	-	MFS Drug Resistance and Efflux	mfs multidrug transporter
Sscle06g050840	1.38474	-	1.34331	MFS Drug Resistance and Efflux	mfs multidrug protein
Sscle11g082050	-	-	1.23301	MFS Drug Resistance and Efflux	drug resistance protein
Sscle10g078210	4.94119	4.10458	4.76438	MFS Drug Resistance and Efflux	mfs transporter
Sscle01g001190	1.33704	1.74537	3.40371	MFS Drug Resistance and Efflux	mfs aflatoxin efflux
Sscle01g001360	-	-	1.11734	MFS Drug Resistance and Efflux	mfs multidrug transporter
Sscle01g002360	-	-	1.62079	MFS Drug Resistance and Efflux	mfs general substrate transporter
Sscle16g108960	1.54082	2.92222	2.3996	MFS Drug Resistance and Efflux	mfs multidrug
Sscle12g090450	3.59052	3.30447	2.41854	MFS Drug Resistance and Efflux	major facilitator superfamily transporter
Sscle02g021680	2.97319	3.72364	4.41993	MFS Drug Resistance and Efflux	mfs general substrate transporter
Sscle03g023360	3.42699	4.51602	4.14549	MFS Sugar	mfs sugar transporter
Sscle01g009840	6.34135	7.15616	5.75419	MFS Sugar	sugar transporter protein
Sscle01g008210	-	-	4.41346	MFS Sugar	mfs lactose
Sscle01g007110	-	-	1.41312	MFS Sugar	major facilitator superfamily transporter
Sscle04g032050	5.20486	7.21674	8.73293	MFS Sugar	lactose permease protein
Sscle07g055610	-	2.52045	2.47987	MFS Sugar	mfs general substrate transporter
Sscle09g074420	1.62709	1.75885	1.89573	MFS Sugar	major facilitator superfamily transporter
Sscle02g019070	5.08434	5.60644	5.56725	MFS Sugar	mfs multidrug transporter
Sscle02g018600	-	4.06529	5.93371	MFS Sugar	mfs general substrate transporter
Sscle02g018060	2.5609	4.81169	4.82453	MFS Sugar	hexose transporter protein
Sscle08g063400	5.75502	4.63298	5.00301	MFS Sugar	sugar transporter
Sscle08g064050	-	-	6.04355	MFS Sugar	mfs transporter
Sscle13g092530	-	4.57822	3.98704	MFS Sugar	quinate permease
Sscle13g094070	-	-	2.85185	MFS Sugar	mfs sugar transporter
Sscle06g051590	-	1.82943	2.45414	MFS Sugar	quinate permease
Sscle10g074840	-	-	1.3597	MFS Sugar	mfs metabolite:h+ symporter
Sscle10g076340	-	-	4.18863	MFS Sugar	major facilitator superfamily transporter
Sscle10g076930	3.58307	2.73098	2.9422	MFS Sugar	maltose permease
Sscle14g099550	2.80354	2.47856	2.19241	MFS Sugar	sucrose transporter
Sscle14g101100	-	3.89115	6.54441	MFS Sugar	mfs general substrate transporter
Sscle15g106680	2.15984	-	-	MFS Sugar	mfs sugar
Sscle15g106050	3.79082	4.67587	4.98754	MFS Sugar	quinate transport protein
Sscle15g105530	2.56591	2.81224	2.72228	MFS Sugar	major facilitator superfamily transporter protein
Sscle01g000790	-	3.80248	3.80176	MFS Sugar	mfs sugar
Sscle01g001550	-	-	5.72678	MFS Sugar	mfs transporter
Sscle16g107420	4.5733	9.46364	10.4493	MFS Sugar	mfs transporter
Sscle16g109930	-	-	2.94333	MFS Sugar	sugar transporter stl1
Sscle09g069060	-	-	1.24051	MFS Sugar	mfs sp general alpha glucoside:h+ symporter
Sscle12g088020	-	-	1.5304	MFS Sugar	mfs monocarboxylate transporter
Sscle07g061130	1.64817	4.04161	6.62848	MFS Sugar	sugar transporter
Sscle07g061290	-	-	1.26059	MFS Sugar	mfs transporter
Sscle06g054940	2.24735	2.57356	2.65051	MFS Sugar	hexose carrier protein
Sscle06g053220	-	3.37466	4.98879	MFS Sugar	mfs transporter protein
Sscle02g013530	-	-	3.06827	MFS Sugar	mfs transporter protein
Sscle02g022170	2.72862	3.93383	4.91982	MFS Sugar	maltose permease
Sscle02g021110	-	3.4287	5.51909	MFS Sugar	mfs maltose
Sscle10g079000	1.67648	1.8075	1.93014	MFS Sugar	mfs general substrate transporter
Sscle16g111090	-	-	1.06401	MFS Sugar	sugar transporter protein
Sscle04g033650	-	2.06209	-	Oligopeptide Transporters	pot family proton-dependent oligopeptide transporter
Sscle04g036350	3.69336	2.99045	2.69033	Oligopeptide Transporters	oligopeptide transporter opt superfamily
Sscle10g076550	6.01399	5.04177	4.78168	Oligopeptide Transporters	opt family small oligopeptide transporter
Sscle15g106030	1.4356	-	-	Oligopeptide Transporters	opt oligopeptide transporter
Sscle15g106020	3.94821	2.9778	2.43359	Oligopeptide Transporters	oligopeptide transporter 6
Sscle03g025410	3.96027	2.0925	1.63948	Other MFS Transporters	mfs general substrate transporter
Sscle01g009850	-	-	1.00112	Other MFS Transporters	mfs general substrate transporter
Sscle01g005940	2.08721	1.11387	-	Other MFS Transporters	mfs general substrate transporter
Sscle07g057440	2.33471	2.33219	2.55672	Other MFS Transporters	mfs general substrate transporter
Sscle11g081000	4.27288	2.95453	2.67075	Other MFS Transporters	mfs allantoate transporter
Sscle10g078780	-	2.76854	1.52676	Other MFS Transporters	mfs general substrate transporter
Sscle12g091690	2.10561	2.36687	2.10542	Other MFS Transporters	mfs general substrate transporter
Sscle05g040320	1.55665	2.22377	-	Other MFS Transporters	mfs general substrate transporter
Sscle03g030820	-	-	1.92426	Other MFS Transporters	mfs transporter
Sscle15g103190	-	-	3.07036	Other MFS Transporters	mfs general substrate transporter
Sscle14g097180	-	-	5.99712	Other MFS Transporters	mfs general substrate transporter
Sscle11g086120	2.07464	1.98204	2.59308	Other MFS Transporters	major facilitator superfamily transporter
Sscle01g007450	-	4.94278	6.164	Other Transporters	family a g protein-coupled receptor-like protein
Sscle01g004210	4.05903	3.17715	1.8845	Other Transporters	small oligopeptide opt family
Sscle04g034630	-	-	7.00825	Other Transporters	mitochondrial 2-oxoglutarate malate carrier protein
Sscle04g039450	4.09461	1.85826	-	Other Transporters	mip family channel protein
Sscle09g074510	2.80302	2.50528	1.59318	Other Transporters	formate nitrite transporter
Sscle09g074190	1.01286	-	-	Other Transporters	vacuolar transporter chaperone 1
Sscle02g017480	1.22317	1.31416	3.03418	Other Transporters	gpr fun34 family protein
Sscle02g016040	2.87661	2.00954	1.41294	Other Transporters	uncharacterized permease
Sscle02g014250	-	-	3.33401	Other Transporters	allantoate permease protein
Sscle08g065530	2.63727	1.99761	2.17961	Other Transporters	acetyl- synthetase-like protein
Sscle08g066140	2.71452	2.2316	1.23432	Other Transporters	mitochondrial dicarboxylate carrier
Sscle08g067800	2.50405	3.21725	4.64387	Other Transporters	zinc iron fungal plant
Sscle13g094410	1.24868	-	-	Other Transporters	vitamin b6
Sscle13g095550	1.36066	1.44832	2.438	Other Transporters	3-oxoacyl-(acyl-carrier-protein) reductase protein
Sscle13g096290	1.60674	-	1.42853	Other Transporters	#N/A
Sscle06g052590	1.33996	-	-	Other Transporters	peroxisomal carrier protein
Sscle06g048710	1.5154	1.48788	1.46783	Other Transporters	#N/A
Sscle11g084500	2.17542	1.51607	1.42867	Other Transporters	potassium transporter
Sscle10g075410	7.6091	5.68926	4.66232	Other Transporters	amino acid transporter
Sscle14g099560	1.47116	1.45215	-	Other Transporters	succinate fumarate mitochondrial transporter protein
Sscle01g000810	-	1.66543	2.27014	Other Transporters	duf895 domain membrane protein
Sscle01g003440	2.04759	1.97661	3.14141	Other Transporters	hypa-like protein
Sscle09g069100	1.1491	1.73187	2.4049	Other Transporters	nonspecific lipid-transfer protein
Sscle12g092040	2.53473	2.3474	1.46541	Other Transporters	mg2+ transporter zinc transport protein
Sscle02g021900	-	1.15667	-	Other Transporters	cation transporter protein
Sscle03g031710	4.85656	3.31387	2.28223	Other Transporters	tetrapeptide opt1 isp4
