# Supplementary material for: Gene regulation of Sclerotinia sclerotiorum during infection of Glycine max: on the road to pathogenesis
Source: BMC Genomics. 2019 Feb 26;20:157. doi: 10.1186/s12864-019-5517-4 (PMC6390599; doi:10.1186/s12864-019-5517-4)
Supplement: Supplementary file 11 — Table S10. All putatively assigned transcription factors which were differentially regulated at some timepoint of the S line infection in comparison to the culture control (FDR<0.05; logFC>1 or logFC<-1). “Positively Regulated?” denotes genes in which at least one timepoint had a logFC>1. (XLSX 14 kb) [file 12864_2019_5517_MOESM11_ESM.xlsx]

## Sheet: Sheet1
Supplementary Table 10. Transcription factors differentially expressed in-planta
Gene ID	24 HPI	48 HPI	96 HPI	Postively Regulated?	BLAST2GO Description
Sscle03g029830	-	-	-1.2465	No	c2h2 transcription factor
Sscle03g029240	1.52054	1.09189	-	Yes	c6 finger domain-containing protein
Sscle03g027320	-	-2.21368	-2.65618	No	transcription factor c2h2
Sscle03g024810	-2.26113	-2.61642	-4.42483	No	fungal specific transcription factor domain-containing protein
Sscle03g024240	2.05773	1.97651	1.49081	Yes	zn2 cys6 dna-binding protein
Sscle03g024070	-	3.07293	-	Yes	transcription factor c2h2 cys6 protein
Sscle01g009040	1.03589	1.38882	1.08846	Yes	bzip transcription factor
Sscle01g005440	2.86169	2.53994	2.59607	Yes	myb dna-binding domain-containing protein
Sscle01g005100	1.10084	-	-	Yes	zn 2cys6 transcription factor
Sscle04g032960	1.5723	1.48985	1.66949	Yes	transcription factor cys6
Sscle04g033480	-1.12263	-	-	No	transcription factor
Sscle04g033870	1.18861	-	1.10429	Yes	c6 zinc finger protein
Sscle04g036980	1.74186	1.55757	1.54907	Yes	cutinase transcription factor 1 alpha
Sscle04g039600	-1.43091	-1.58254	-	No	c2h2 type zinc finger containing protein
Sscle07g057840	-	-	-1.46539	No	helix-loop-helix dna-binding domain-containing protein
Sscle07g057510	-1.77858	-	-	No	transcription factor bzip
Sscle07g056540	1.11118	-	-	Yes	transcription factor cys6
Sscle07g055670	1.56344	1.39416	1.25616	Yes	c2h2 transcription factor
Sscle09g072760	1.51543	1.55183	-	Yes	regulator of g protein signaling domain protein
Sscle02g016940	-	-	1.06684	Yes	nuclear transcription factor y subunit b-3 protein
Sscle02g015140	-2.54953	-2.1633	-1.92402	No	transcription factor bzip
Sscle02g013970	-1.03412	-	-	No	chorion transcription factor cf2
Sscle08g062210	-	1.17573	1.8576	Yes	fungal specific transcription factor domain-containing protein
Sscle08g064240	-	-	-1.65649	No	transcription factor cys6
Sscle05g047760	-	-	1.25325	Yes	fungal specific transcription factor domain-containing protein
Sscle05g047500	-	-	1.29723	Yes	transcription factor cys6 protein
Sscle05g047260	-	1.37386	-	Yes	multidrug resistance-related transcription factor 1
Sscle05g046100	-	-	-1.14064	No	rna polymerase ii transcription factor protein
Sscle13g092390	-	1.59647	1.50424	Yes	krueppel c2h2-type zinc finger protein
Sscle13g093860	-	-1.22539	-	No	cbf nf-y family transcription factor
Sscle13g094710	-	-1.95391	-2.88463	No	transcription factor bzip
Sscle13g095450	-2.73263	-2.85748	-2.00961	No	c2h2 transcription factor
Sscle06g052660	-	-	1.19316	Yes	#N/A
Sscle06g051910	2.24122	2.7156	1.93737	Yes	zn 2cys6 transcription factor protein
Sscle06g051560	-1.05134	-	-	No	transcription factor fst12
Sscle06g051520	-	-1.19941	-	No	related to transcription activator protein acu-15
Sscle06g049300	-	-	-2.01638	No	metallothionein expression activator
Sscle06g049280	-1.91603	-	-1.40451	No	nf-x1 finger and helicase domain protein
Sscle11g085300	1.46449	2.08133	2.56597	Yes	zinc finger protein atl6
Sscle11g083420	-1.074	-	-1.09906	No	zinc finger transcription factor ace1 protein
Sscle10g076500	-2.28213	-	-	No	transcriptional activator xlnr
Sscle10g076980	-	-	1.91923	Yes	fungal specific transcription factor domain-containing protein
Sscle10g078820	-	1.39619	1.36969	Yes	zn 2cys6 transcription factor protein
Sscle14g102050	-1.44327	-	-	No	transcription factor cys6
Sscle15g105260	-2.76962	-2.06768	-2.24258	No	transcription factor sequence protein
Sscle01g001060	-1.41939	-	-	No	c2h2 finger domain containing protein
Sscle01g001240	1.71973	1.52056	-	Yes	c2h2 transcription factor
Sscle01g001640	-	-	-1.36168	No	transcription factor c2h2
Sscle16g108420	1.13957	-	-	Yes	chy and ring finger domain protein
Sscle16g108700	-1.10907	-1.06796	-	No	transcription factor bzip protein
Sscle16g109330	-	-	1.48161	Yes	fungal specific transcription factor
Sscle16g110180	-3.4331	-	-1.61606	No	zn2 cys6 dna-binding protein
Sscle16g110450	-5.12467	-2.65616	-	No	transcription factor c2h2
Sscle09g071930	-3.01971	-	-1.93727	No	c2h2 finger domain containing protein
Sscle09g070270	2.81821	-	-	Yes	transcription factor cys6 protein
Sscle12g088980	-1.20142	-	-1.32413	No	#N/A
Sscle12g088560	1.22879	1.36879	1.58294	Yes	c6 transcription factor protein
Sscle12g091490	-2.03728	-	-	No	transcription factor cmr1
Sscle12g090230	-1.63115	-	-1.1545	No	protein rdr1
Sscle06g054040	-1.73788	-	-	No	zinc finger transcription factor 1
Sscle02g013280	-2.12994	-1.6706	-1.65128	No	transcription factor bzip
Sscle02g013250	-	-	1.31666	Yes	bzip family transcription factor protein
Sscle02g021810	-2.06082	-	2.21731	Yes	transcription factor cys6
Sscle02g020750	-	-	1.70429	Yes	c6 finger domain protein
Sscle14g097450	-	-	1.90283	Yes	transcription factor c2h2 protein
Sscle16g111130	-1.13611	-	-1.73978	No	transcription factor cys6
Sscle13g096980	-	2.31803	2.03239	Yes	transcription factor cys6
Sscle13g096960	-1.61537	-	-1.22593	No	#N/A
