# Supplementary material for: Gene regulation of Sclerotinia sclerotiorum during infection of Glycine max: on the road to pathogenesis
Source: BMC Genomics. 2019 Feb 26;20:157. doi: 10.1186/s12864-019-5517-4 (PMC6390599; doi:10.1186/s12864-019-5517-4)
Supplement: Supplementary file 12 — Table S12. Average expression analysis of all S line timepoints. “Ave. Exp.” is calculated as the log2 of the average counts per million (CPM) for each sample. CPM is generated from RPKM values to normalize for sequencing depth among genes and replicates. (XLSX 1562 kb) [file 12864_2019_5517_MOESM12_ESM.xlsx]

## Sheet: Sus_Early.vs.Sus_Late_alldata (
Supplementary Table 12. Average expression analysis of all S line timepoints
GeneID	Sus2.I	Sus2.II	Sus2.III	Sus3.I	Sus3.II	Sus3.III	Sus5.I	Sus5.II	Sus5.III	Ave. Exp.	Description
Sscle16g108170	20703.3	20492.4	23075.8	18817.8	17078.6	34599.6	5739.9	10035	10244.6	13.954	polygalacturonase partial
Sscle01g008680	49352.9	48634.6	47972.1	61104.4	55284.3	24611.9	52558.4	43218.2	51937.1	13.9245	NA
Sscle08g067290	5575.59	6001.33	7041.48	8098.64	7980.6	5350.34	6251.81	6626.8	4966.74	12.9063	elongation factor 1-alpha
Sscle14g097900	16521.8	16115.6	24175	8292.72	8653.08	3923.48	3591.9	5397.84	8019.38	12.6342	NA
Sscle07g055350	11822.6	20666.3	2257.69	32826.2	24171.6	3776.15	59392.9	49277.7	65205.9	12.5425	NA
Sscle10g075560	7097.16	7061.22	7411.77	7853.35	7671.32	4455.63	4747.29	7636.21	7012.56	12.5291	oxaloacetate partial
Sscle02g017490	2036.04	2067.21	1512.34	4633.08	4634.21	6738.89	2121.65	4404.63	3289.55	12.2776	NA
Sscle07g058540	8881.31	10172.3	13881.2	4308.83	4231.78	2945.25	2109.83	2782	2108.44	12.2313	aspartate protease
Sscle11g082980	19431	19947.1	25246.5	5096.94	5825.39	2394.91	2833.83	3710.87	3789.31	12.1214	acid protease partial
Sscle11g085860	27441.7	26642.4	23979.6	21771.1	23185.9	28669.4	21313	15654.7	21325.7	12.105	NA
Sscle06g048910	21552	19063.8	27852.2	5084.13	4898.26	7609.77	5773.19	4357.16	6665.51	12.0746	peroxiredoxin (alkyl hydroperoxide reductase subunit c)
Sscle03g026960	2236.06	2086.05	1393.83	6645.43	6052.41	4317.87	3293.23	6678.47	7145.79	11.9361	endo-beta- -glucanase precursor
Sscle11g080900	5596.23	7489.1	7856.25	6816.51	10901.7	10140.7	6499.03	10833.8	6023.46	11.9145	NA
Sscle14g101510	25429.6	22200.1	26241.5	18917.7	19136.1	27086.3	20021.9	18260.1	27577.3	11.8589	NA
Sscle03g029230	3523.35	3332.12	3979.4	2787.09	2386.24	6916.24	4207.2	3541.63	5400.49	11.582	polyubiquitin
Sscle03g024060	1592.55	2376.75	274.718	1650.29	1798.3	704.24	3948.5	4080.06	4043.04	11.5669	alcohol oxidase
Sscle02g013040	11021.4	10425.4	13365.1	9436.14	8360.36	8311.57	8012.22	7126.3	9708.64	11.3613	NA
Sscle10g080020	1299.77	1223.96	1442.98	1244.22	1268.55	960.858	465.19	943.648	703.272	11.3483	plasma membrane h+-atpase pma1
Sscle15g106560	6337.74	8637.32	3327.34	3678.91	2745.33	3010.86	4624.64	5551.16	7145.93	11.3296	NA
Sscle09g069030	2689.9	2802.36	3026.05	2180.61	2176.6	2409.27	3854.12	3392.88	3972.91	11.3174	aldo-keto reductase
Sscle08g063000	1575.03	1455.86	1267.47	2213.24	2277.41	2828.41	885.571	1730.81	1398.48	11.3151	glycoside hydrolase family 7 protein
Sscle02g012470	795.915	856.307	939.538	1107.43	1040.99	422.325	582.506	829.727	689.27	11.2667	pyruvate carboxylase
Sscle07g055970	7442.72	8304.65	6222.27	4799.89	4723.65	5652.39	3967.64	5278.53	5110.17	11.2562	woronin body major protein
Sscle16g107670	6481.25	9140.58	5450.54	2687.93	2590.27	26844.9	6204.83	7824.78	9839.46	11.2535	NA
Sscle15g103590	6409.66	6392.61	6736.39	7356.62	5227.27	5997.03	7026.78	6269.27	8729.06	11.2166	histone h3
Sscle14g101360	294.831	419.591	54.2582	8996.37	7718.58	1575.7	6169.77	10849.7	9733.91	11.1987	cellobiohydrolase precursor
Sscle01g000100	2670.4	2086.81	315.847	2205.19	1794.52	15056.7	6235.31	4963.81	6903.07	11.1522	family protein
Sscle06g054270	1936.39	1831.4	1964.11	1401.46	1232.13	1327.6	1372.77	1510.76	1634.36	11.1266	carboxypeptidase y
Sscle11g083230	2582.51	2574.42	4044.89	2181.29	2350.42	2520.44	2198.53	2113.18	2170.09	11.1048	glyceraldehyde-3-phosphate dehydrogenase
Sscle08g063640	12495.3	12055.4	13890.6	18793.3	14548.5	9540.83	13793.6	10486.8	12821.5	11.0616	40s ribosomal protein s30
Sscle08g067810	2015.53	1930.37	1506.47	2099.35	1471.89	604.079	1187.52	1414.79	1924.25	11.0478	malate synthase
Sscle08g066360	6772.88	6611.82	8050.63	11758.5	9668.1	5646.57	8155.88	5837.06	7155.06	11.0475	60s ribosomal protein l44
Sscle09g070050	4940.33	5013.35	6470.78	8092.9	5620.71	4595.15	5351.56	4374.63	6046.81	11.0453	40s ribosomal protein s23
Sscle03g028580	2870.47	2844.77	3987.22	4320.1	3258.87	2843.82	3677.01	2325.4	3549.45	11.0308	predicted protein
Sscle01g006920	4607.84	4863.99	5925.3	5183.9	4253.3	3743.33	6605.93	5114.54	5971.83	10.9906	nucleoside diphosphate kinase
Sscle12g091310	1836.89	1737.06	1826.4	1859.57	1677.66	1891.02	2420.62	2155.84	2153.92	10.9793	aspartyl proteinase
Sscle07g056420	3347.83	4366.31	4575.05	5141.28	3143.53	2896.32	5902.43	5231.6	9135.34	10.9612	NA
Sscle05g043400	4112.68	4760.64	5057.83	4471.6	4691.64	3148.53	4627.51	4526.37	4213.63	10.9609	peptidyl-prolyl cis-trans isomerase
Sscle11g084430	2503.61	2495.69	2920.58	1029.86	1085.94	888.795	772.71	916.756	709.295	10.9453	tripeptidyl-peptidase 1 precursor
Sscle12g088930	3188.47	3841.86	5357.58	7249.35	5820.52	3494.09	5096.27	4305.72	5999.64	10.9302	ubiquitin-40s ribosomal protein s27a
Sscle02g015760	1276.39	1378.54	1609.96	1570.69	1487.09	1036.93	1349.84	1407.65	1431.13	10.9049	pyruvate kinase
Sscle03g024000	4129.97	5054.01	8768	3780.5	3913.84	5139.46	3053.88	5403.33	5515.5	10.9013	NA
Sscle14g099090	1983.81	2235.62	3143.26	2048.45	1969.62	1533.33	1506.7	1579.19	1631.11	10.8779	actin
Sscle15g103580	7543.78	7391.09	8308.07	7759.71	6327.76	6042.1	6361.11	5565.65	6820.02	10.8678	histone h4
Sscle14g097800	6708.92	6702.19	8075.37	12380.7	9940.86	5983.71	8126.76	5589.88	7297.18	10.8641	60s ribosomal protein l43
Sscle03g024330	2256.08	2132.87	2619.05	3161.71	2697.13	2318.23	1706.04	1907.39	1881.63	10.861	carrier protein
Sscle02g020850	10079.5	9272.32	13299.9	8953.85	8067.15	7279.07	4920.97	7159.17	6927.05	10.8114	NA
Sscle05g040640	6078.27	6229.72	8330.29	11303.9	11444.9	5433.19	7924.37	6085.22	7245.69	10.7791	40s ribosomal protein s21
Sscle13g093060	1263.44	1260.93	1501.71	1138.91	840.039	881.233	1633.56	1197.45	1242.63	10.7627	phosphoglucomutase
Sscle16g109100	1161.04	1216.14	933.286	8390.99	4998.63	1774.62	5904.6	5593.95	6656.3	10.7461	protein
Sscle15g102910	773.92	928.891	870.818	1582.85	1310.62	1056.1	1452.01	1533.85	1350.24	10.7453	alpha-
Sscle16g107930	2079.03	2557.11	1553.16	1239.89	1045.41	1002.09	2545.43	2071.54	2396.61	10.7369	s- glutathione dehydrogenase
Sscle07g057820	1319.02	1325.4	1397.53	997.555	1162.49	1280.13	914.364	1315.38	1314.99	10.7021	serine protease
Sscle04g033270	898.088	895.098	1306.34	1125.15	1097.86	925.33	731.81	867.167	797.709	10.6974	glucose-regulated protein
Sscle08g067200	1916.32	2056.36	2788.49	3705.82	3360.71	3197.97	2883.33	2694.53	3250.69	10.6784	60s ribosomal protein l10
Sscle05g046330	3063.09	2999.2	3559.03	5993.55	3812.87	2978.45	3496.66	3038.76	3823.49	10.672	60s ribosomal protein l20
Sscle12g087500	2103.46	2067.94	2505.31	2159.06	1746.12	1424.75	2375.27	2126.86	2666.57	10.6653	peptidyl-prolyl cis-trans isomerase b
Sscle10g080410	1538.57	1688.3	2122.68	2692.99	1958.18	1360.34	1558.87	1457.01	2247.93	10.6602	malate dehydrogenase
Sscle09g068670	382.57	415.109	536.807	501.4	530.711	560.487	370.623	501.281	382.291	10.6298	NA
Sscle02g021600	4980.01	5461.99	6062.99	10196.9	8261.74	4615.77	7294.01	5267.16	5955.27	10.6216	60s ribosomal protein l37
Sscle02g018280	1199.14	1312.99	1607.22	948.292	963.023	1008.01	1265.32	1070.78	970.918	10.6099	utp-glucose-1-phosphate uridylyltransferase
Sscle01g010960	2539.33	2489.24	3483.64	4960.25	3274.78	2572.52	3042.37	2680.8	3539.76	10.6095	60s ribosomal protein l9
Sscle06g054240	2508.73	2669.72	3342.37	4372.81	3168.94	2364.34	3256.15	2676.15	3902.87	10.569	60s ribosomal protein l17
Sscle14g101500	1764.97	2142.99	1193.92	1374.68	1264.02	908.795	1114.09	1174.47	1110.08	10.5377	formate dehydrogenase
Sscle12g088820	808.392	832.765	974.27	983.19	985.142	531.69	502.84	585.578	531.609	10.5349	aconitate hydratase
Sscle16g109420	3800.8	3566.27	5166.62	7332.46	5575.09	3616.39	5190.82	3964.93	4677.24	10.5245	60s ribosomal protein l22
Sscle05g041580	6034.19	5689.69	7047.04	10461.7	8045.33	4452.21	7272.33	5014.24	6325.25	10.4858	60s ribosomal protein l38
Sscle03g029450	672.269	672.805	821.23	896.103	991.239	2096.9	675.828	785.373	729.722	10.4796	hsp70-like protein
Sscle01g005340	3312.61	3497.61	4203.26	6394.26	5260.44	3167.96	4131.94	3746.59	3953.73	10.4776	ubiquitin-60s ribosomal protein l40
Sscle07g057170	1551.36	1835.68	2514.22	740.429	591.658	498.473	795.097	810.346	959.436	10.4522	serine protein
Sscle06g052580	6870.56	6916.84	8748.27	12136	9110.01	6535.79	7654.44	6611.93	8010.46	10.4203	60s ribosomal protein l29
Sscle01g002160	1090.38	1089.46	1141.03	1093.74	967.993	729.846	1283.27	1038.24	1018.6	10.3934	6-phosphogluconate dehydrogenase
Sscle10g079590	1327.24	1207.04	1154.24	1529.97	1523.98	739.495	1194.12	1224.35	1206.16	10.3929	aminotransferase class i and ii
Sscle03g025780	1411.32	1598.22	2319.09	2906.93	2535.21	1851.56	1737.2	1730.86	2257.04	10.377	60s ribosomal protein l2
Sscle03g029910	2475.01	2499.34	3524.91	5436.36	5226.41	2583.1	3378.63	2770.95	3518.44	10.3632	40s ribosomal protein s12
Sscle05g046840	1481.25	1482.11	2952.12	1314.75	1114.88	1104.39	455.267	670.054	708.493	10.3556	glycoside hydrolase family 28 protein
Sscle12g089600	3657.15	3617.56	4696.89	4208.1	3811.93	3334.12	3286.25	3223.01	4849.49	10.3452	histone h2a
Sscle12g089690	2823.4	3104.01	4436.95	6588.21	5180.76	3025.11	5172.57	3801.71	5267.39	10.3359	40s ribosomal protein s20
Sscle03g024170	3432.65	3955.63	5463.64	7336.23	5542.98	3823.23	5831.48	4117.9	5749.57	10.2955	40s ribosomal protein s25
Sscle01g004160	4490.23	5090.69	6628.84	4913.87	4175.42	3317.49	4732.31	3820.29	5702.54	10.2885	NA
Sscle09g071090	710.529	666.262	610.971	729.162	742.601	1266.25	696.3	752.657	758.954	10.2768	NA
Sscle09g072050	875.371	1004.77	984.216	1005.24	940.146	1007.64	671.106	747.53	838.591	10.2744	acetyl- hydrolase
Sscle08g068140	2940.77	2694.21	3413.61	4121.5	2945.51	2554.65	2645.14	2602.59	3656.12	10.2732	60s ribosomal protein l24
Sscle03g025030	2480.71	2599.7	3050.35	2778.36	2617.61	2399.43	4724.19	3173.19	4302.17	10.2716	superoxide dismutase
Sscle03g026200	867.59	1120.15	335.298	635.077	809.924	695.352	1756.66	1477.51	1482.34	10.2575	peroxisomal catalase
Sscle13g096000	2007.79	2208.99	91.8762	2245.56	2265.54	13631.6	17931.5	13002.6	14774.9	10.2572	NA
Sscle07g057240	2496.82	2863.34	4438.14	4797.75	3976.37	2862.03	3592.49	3025.05	4285.32	10.2471	60s ribosomal protein l32
Sscle09g070260	1646.52	1647.15	2520.94	3430.58	2685.58	1847.92	2380.39	2069.75	2672.97	10.2469	40s ribosomal protein s8
Sscle03g029780	1869.05	2371.31	3167.81	4677.38	3597.43	2419.5	3345.12	2573.02	3929.27	10.2121	40s ribosomal protein s14
Sscle16g108160	1690.87	1667.05	1929.07	1614.52	1441.9	2056.99	663.931	870.532	1043.07	10.1905	carbohydrate esterase family 8 protein
Sscle01g001290	924.743	988.137	1265.5	814.133	764.378	565.119	864.399	771.716	777.086	10.181	secretory pathway rab gdp dissociation inhibitor
Sscle11g085210	1379.15	1339.61	1488.71	1545.43	1572.17	2022.19	1195.24	1807.3	2001.9	10.1782	carbohydrate-binding module family 1 protein
Sscle06g054930	1864.69	1968.48	2852.56	594.276	562.257	695.642	607.7	625.257	545.489	10.1768	carboxypeptidase s1
Sscle13g095780	2580.77	2988.68	3675.57	5367.06	3570.75	2794.84	3532.12	3075.56	4083.74	10.1738	60s ribosomal protein l35
Sscle08g062820	1123.04	1146.81	1018.63	1215.65	1094.72	600.851	672.452	874.878	1155.87	10.1545	isocitrate dehydrogenase
Sscle03g026300	1459.7	1469.37	2313.15	2708.62	2690.81	1701.26	1868.98	2035.87	2053.71	10.1497	60s ribosomal protein l1
Sscle02g020190	1894.14	2128.98	3003.62	4180.81	3093.14	2174.76	2835.5	2585.69	2846.6	10.1443	60s ribosomal protein l21
Sscle11g083270	851.815	928.738	896.958	957.596	897.13	824.481	648.057	761.667	739.619	10.1394	atp synthase beta mitochondrial
Sscle08g064580	1198.37	1008.35	2115.16	940.55	964.955	1164.69	159.993	324.677	321.939	10.1383	cellobiose dehydrogenase
Sscle02g020200	1507.42	1748.05	2688.59	3468.09	2724.21	1688.61	2315.14	2095.46	2514.75	10.1354	40s ribosomal protein s9
Sscle01g002880	968.315	1029	688.479	768.94	731.701	392.056	519.583	683.589	506.453	10.12	acid sphingomyelinase
Sscle06g050700	1533.97	1685.99	2551.52	3244.51	2450.17	1600.51	1933.72	1963.41	2363.07	10.1189	60s ribosomal protein l16
Sscle09g071590	995.936	964.995	919.037	859.52	1043.42	1217.82	1038.84	1247.8	1106.49	10.1126	NA
Sscle10g080460	423.876	450.847	494.799	523.517	521.785	309.719	255.105	344.211	329.531	10.1104	elongation factor 3
Sscle11g084830	481.135	536.832	218.486	468.183	473.366	627.811	1651.9	1195.5	1061.87	10.0735	glycogen phosphorylase
Sscle03g029030	1123.22	1075.71	2159.36	2126.27	1816.47	1440.4	1428.97	1495.88	2169.48	10.0721	40s ribosomal protein s1
Sscle06g054250	2019.61	2043.52	2931.7	4014.57	3082.43	1954.97	2572.19	2488.21	2606.65	10.0478	40s ribosomal protein s18
Sscle07g055590	6366.97	6783.02	7763.28	9544.52	6271.17	6033.59	7024.42	5856.21	8047.89	10.0309	40s ribosomal protein s29
Sscle12g087220	2100.27	2325.31	3125.21	4647.77	3176.5	2310.21	3291.97	2591.97	3493.77	10.026	60s ribosomal protein l27
Sscle03g029380	1163.96	1207.03	1853.52	2216.91	2017.36	1313.97	1228.74	1440.84	1521.57	10.0212	60s ribosomal protein l8 protein
Sscle04g039360	2946.44	2802.23	3558.72	2345.57	2089.6	1967.18	2407.8	1921.37	2168.95	10.0063	NA
Sscle01g005320	1764.84	2052.49	2789.3	2925.44	2323.41	1906.21	2570.62	2263.41	2829.9	10.0058	eukaryotic translation initiation factor 5a-2
Sscle12g089730	744.351	715.605	794.789	668.924	752.22	848.454	586.63	762.397	676.819	10.0054	glycoside hydrolase family 72 protein
Sscle05g040420	2177.57	2349.29	2467.67	1950.32	1369.26	948.625	922.762	953.268	870.312	10.0023	gdsl-like lipase acylhydrolase protein
Sscle02g012190	1530.38	1733.07	2797.28	3032.87	2166.41	1787.13	2260.85	1963.9	3085.93	9.98685	60s ribosomal protein l11
Sscle05g045060	2035.19	2474.38	6213.68	5896.72	3939.24	3382.88	3513.37	5717.22	6494.19	9.97874	NA
Sscle03g026220	5463.86	5836.36	8095.19	10694.2	8272.51	6567.21	8386.53	5668.53	8557.83	9.96579	60s ribosomal protein l39
Sscle16g110450	280.003	394.749	202.654	1038.46	972.347	3639.77	5477.31	5086.2	36848.3	9.94969	transcription factor c2h2
Sscle06g055310	1489.25	1802.78	2301.23	1761.57	2586.4	2556.66	1553.38	2772.18	1576.21	9.94643	NA
Sscle06g049530	460.547	464.891	546.423	605.731	553.425	823.617	445.947	499.615	484.183	9.93572	heat shock protein 90
Sscle02g021230	4854.47	4511.74	5883.36	3749.45	3181.17	3053.77	3657.28	3008.49	3541.75	9.93395	profilin
Sscle03g023190	2013.92	2276.56	3063.09	3277.39	2848.51	2396.62	2591.43	2604.58	4010.81	9.92969	40s ribosomal protein s24
Sscle05g046900	1840.02	1945.55	2551.09	4239.26	3832.08	1975.1	2993.19	2468.32	2921.14	9.92398	60s ribosomal protein l23
Sscle02g021090	888.337	902.505	630.617	995.892	813.533	440.761	579.676	581.061	789.114	9.91613	fmn-dependent dehydrogenase
Sscle04g037940	1168.05	1346.01	2021.67	2487.98	2130.14	1360.17	1529.71	1701.93	1780.76	9.89452	60s ribosomal protein l13
Sscle15g105130	3108.21	3515.17	4917.25	5384.71	4807.32	3727.11	4329.15	3940.06	6238.71	9.88606	40s ribosomal protein s27
Sscle01g009540	413.31	441.071	468.829	517.745	508.297	399.39	437.154	485.917	417.874	9.87567	elongation factor 2
Sscle07g061590	1180.91	1229.52	1095.13	1565.57	1212.65	952.651	950.617	840.694	1052	9.87308	hsp90 co-chaperone aha1
Sscle07g057010	779.519	683.644	580.021	248.46	242.591	526.202	200.036	232.102	193.417	9.86791	retrotransposon nucleocapsid protein
Sscle08g065540	1881.17	1837.64	2384.39	3606.48	2958.93	1590.9	3033.05	2315.98	2827.88	9.85281	60s ribosomal protein l14
Sscle02g016430	172.319	136.264	249.879	294.388	297.798	830.54	147.407	245.024	276.9	9.84567	p-loop containing nucleoside triphosphate hydrolase
Sscle09g072850	1931.43	1987.42	2167.5	1634.43	1491.18	1882.23	1657.66	1666.5	1987.45	9.84104	gtp-binding protein rhoa
Sscle12g090840	2863.68	3103.64	2927.96	4257.8	3215.71	1927.4	2428.33	2854.46	3610.98	9.83765	NA
Sscle02g014120	1100.72	1130.71	1626.68	1282.21	1198.57	1026.05	1380.94	1165.43	1132.36	9.83393	inorganic pyrophosphatase
Sscle02g020620	999.645	1113.23	1623.83	1933.28	1749.47	994.872	1083.43	1215.8	1533.63	9.83275	40s ribosomal protein s4
Sscle16g109260	868.626	978.92	1425.19	1651.04	1670.58	960.118	985.009	1116.49	1106.94	9.82452	60s ribosomal protein l5
Sscle04g038530	538.334	573.348	830.685	848.032	759.203	561.344	601.822	655.086	557.698	9.82291	protein disulfide isomerase
Sscle10g075850	2140.76	2283.33	2455.65	2995.49	2677.9	1563.51	2706.54	2172.32	2007.47	9.8104	peptidylprolyl isomerase
Sscle03g028820	702.886	714.096	754.611	1142.34	1032.14	634.65	859.271	955.101	705.163	9.79896	40s ribosomal protein s3ae
Sscle08g063200	743.88	836.513	623.414	1027.54	1065.43	294.739	330.876	595.631	512.428	9.79439	isocitrate lyase
Sscle13g093670	1155.37	1003.18	1137.82	791.943	883.55	1052.25	842.983	852.945	798.04	9.79388	fructose-bisphosphate class ii
Sscle02g011870	1146.31	1260.06	1555.84	1250.97	1262.81	1213.59	1470.77	1104.42	1083.86	9.7934	14-3-3 protein
Sscle07g057800	1406.6	1142.85	1980.94	1337.41	1181.34	2008.73	333.477	452.643	534.993	9.78957	pectin methylesterase
Sscle16g108580	990.681	920.227	887.96	1046.7	1123.39	1409.89	1789.71	1602.62	976.57	9.78899	NA
Sscle14g098090	5250.98	4774.81	5158.7	5671.25	5338.09	4450.15	4571.34	3307.82	4102.99	9.78879	NA
Sscle07g061680	919.855	776.829	815.347	776.464	765.553	1057.79	1103.85	1174.42	1416.26	9.77127	transcriptional activator hac1
Sscle11g082560	1264.09	1193.74	1412.62	1269.78	1239.23	1150.93	881.528	1068.93	1049.77	9.76138	atp synthase subunit alpha protein
Sscle11g085590	609.349	599.059	591.927	698.11	620.138	561.118	1181.69	897.899	753.345	9.76007	glucose-6-phosphate isomerase
Sscle02g011950	1053.66	1203.93	1790.35	1897.35	1956.8	237.892	1666.4	2099.4	1790.14	9.74615	cutinase
Sscle09g070160	992.845	1149.78	1655.64	2058.24	1787.28	1094.53	1145.56	1176.45	1558.54	9.74298	40s ribosomal protein s6
Sscle08g068110	1849.15	1734.23	2328.7	2921.49	1817.84	1475.46	2420.88	1973.97	2055.2	9.73229	nascent polypeptide-associated complex subunit beta
Sscle09g073930	1367.67	1386.34	1788.22	2261.02	2137.06	1226.59	1609.05	1717.68	1697.99	9.72796	60s ribosomal protein l19
Sscle03g024350	982.842	961.708	1406.97	1211.89	1066.95	1015.53	791.948	741.646	900.732	9.71448	mitochondrial phosphate carrier protein
Sscle02g014920	548.625	597.534	721.115	540.681	556.055	584.482	425.051	510.709	442.527	9.70846	calreticulin
Sscle10g075570	1379.12	1540.74	1850.21	1585.13	1406.4	991.223	833.045	1041.86	1369.39	9.6849	NA
Sscle05g043880	389.05	508.449	412.927	529.428	553.813	264.444	613.049	697.086	689.433	9.68381	fumarate reductase
Sscle12g088050	1449.65	1608.42	2798.56	2690.03	2004.2	1790.43	1760.3	1800.65	3255.38	9.65896	60s ribosomal protein l27a
Sscle01g004040	87.5745	89.5209	322.602	306.51	299.316	506.807	132.493	179.342	190.062	9.6524	p-loop containing nucleoside triphosphate hydrolase
Sscle01g006770	1419.37	1649.44	2549.95	2753.32	2809.19	1537.44	1984.92	1819.12	1921.05	9.65239	40s ribosomal protein s15
Sscle02g021780	1796.13	1586.03	1900.07	1560.38	1364.95	1267.36	1449.49	1286.07	1610.16	9.64899	peptidylprolyl isomerase
Sscle03g023390	564.868	706.049	800.56	1258.47	1158.33	600.697	697.744	796.795	655.99	9.64423	60s ribosomal protein l3
Sscle09g070420	1408.93	1453.35	359.155	696.097	1389.48	743.368	2071.48	1103.17	1159.74	9.63593	NA
Sscle10g080760	3093.11	3128.77	3516.8	3388.81	2670.93	2676.06	3502.11	2788.72	3496.3	9.63412	mitochondrial f1f0 atp synthase subunit f
Sscle03g025940	1959.21	1727.35	1946.27	2083.26	1758.14	1531.01	1897.43	1743.73	2089.35	9.62908	NA
Sscle06g049040	487.559	616.372	679.557	938.35	880.252	389.875	348.498	489.152	403.326	9.62175	succinyl- :3-ketoacid-coenzyme a transferase
Sscle03g029800	1504.79	1530.21	2619.81	2890.08	2181.06	1754.62	1995.44	1820.66	3023.18	9.61932	40s ribosomal protein s16
Sscle08g066110	559.195	643.296	531.758	517.625	512.542	447.272	197.049	333.159	473.815	9.61671	acetyl-coenzyme a synthetase
Sscle12g089590	2183.67	2091.28	2501.15	2042.08	2007.69	1999.79	2013	2106.62	2136.01	9.60211	histone h2b
Sscle03g022920	2902.03	2924.71	3092.21	4592.76	3156.09	2765.14	1847.31	1806.58	2159.71	9.59203	cytochrome c
Sscle01g003640	1834.2	1920.83	2581.27	1717.82	1674.55	1537.89	1841.43	1578.18	2291.81	9.59191	cofilin
Sscle08g067190	1623.97	1957.24	2935.73	3268.21	2292.57	1872.9	2019.56	2157.73	2863.24	9.58914	60s ribosomal protein l30
Sscle01g010680	492.476	564.476	671.319	608.507	640.91	688.213	623.952	722.185	935.344	9.58731	adenosylhomocysteinase
Sscle02g011830	2287.13	2230.95	3346.04	3630.15	2792.5	2393.66	2673.48	2486.11	3144.29	9.58669	60s ribosomal protein l36
Sscle03g029240	525.261	493.246	498.463	381.939	386.937	362.97	235.962	337.581	338.329	9.58157	c6 finger domain-containing protein
Sscle05g041520	1936.23	1841.91	2705.07	2939.14	2206.52	2035.45	2178.2	2172.16	3171.8	9.58035	60s ribosomal protein l31
Sscle06g054450	1089.6	1244.87	1773.85	1982.62	1814.96	1143.02	1308.35	1405.45	1474.77	9.57745	40s ribosomal protein s7
Sscle09g073120	721.212	754.127	996.37	934.495	858.546	740.288	513.818	581.854	663.289	9.57647	aspartate cytoplasmic
Sscle04g035090	1711.64	1742.42	2589.94	3006.93	2194.38	1634.86	1985.78	1943.5	2641.55	9.57111	60s ribosomal protein l26
Sscle03g030410	834.937	905.882	1547.46	1594.72	1429.83	1097.76	861.15	1087.91	1340.35	9.56649	60s ribosomal protein l7
Sscle15g104790	847.756	898.824	1361.04	469.476	483.325	391.105	249.708	345.388	350.114	9.56475	alpha beta-hydrolase
Sscle04g033140	1643.65	1544.78	1615.91	600.684	690.847	1788.88	856.503	1220.79	1335.5	9.56078	NA
Sscle04g033820	228.797	275.74	57.1092	1448.75	1311.61	384.656	2109.05	1839.05	579.209	9.55056	glycoside hydrolase family 7 protein
Sscle04g033880	121.014	116.891	289.292	1150.45	985.864	2289.08	1220.21	1321.92	1404.7	9.55044	cytochrome p450
Sscle05g041810	1120.77	1259.31	1575.05	425.184	434.646	292.721	148.505	245.675	187.782	9.54584	subtilisin-like protein
Sscle02g019710	727.453	656.467	1053.78	645.737	620.781	564.523	553.688	626.978	509.19	9.54393	enolase
Sscle02g012100	659.249	605.707	591.164	471.208	385.479	606.9	577.794	473.617	694.185	9.54085	glucose-6-phosphate 1-dehydrogenase
Sscle01g011000	959.321	1103.88	1582.67	2148.52	1942.55	1126.35	1350.3	1470.55	1366.79	9.53391	60s ribosomal protein l6
Sscle02g015170	753.428	751.44	829.077	597.761	561.936	570.927	493.42	639.359	550.857	9.53279	beta-tubulin
Sscle11g086330	2452.26	2149.3	2630.73	2592.15	1889.09	1915.55	1994.84	1673.39	2200.26	9.52532	NA
Sscle06g054430	1200.38	1398.08	2097.12	2223.65	1939.86	1272.21	1738.7	1700.41	1896.97	9.51802	60s ribosomal protein l12
Sscle01g007610	4019.51	4027.56	4426.47	4237.69	3690.03	2778.61	3614.24	2821.49	3373.96	9.51525	mitochondrial atp synthase epsilon chain domain-containing protein
Sscle02g020060	239.667	294.307	264.832	493.483	519.212	1762.2	489.435	722.646	841.578	9.50657	lysophospholipase
Sscle01g011210	2396.16	2272.5	2484.47	2476.33	1862.92	2158.16	2159.08	1830.04	2561.87	9.49148	NA
Sscle08g068500	536.36	1111.04	114.411	642.958	673.553	585.197	3995.98	2501.72	2245.36	9.48408	NA
Sscle09g071170	1931.68	2141.37	2829.17	3662.35	3126.75	1918.16	2041.95	2283.95	2666.53	9.47995	60s acidic ribosomal protein p1
Sscle06g050100	1666.84	1557.05	1655.89	1501.52	1466.49	1202.47	1288.16	1142.15	1387.92	9.46606	gtp-binding protein sara
Sscle08g065560	1370.27	1439.85	1762.87	1630.22	1274.45	1392.45	1634.19	1357.2	2137.84	9.46281	atp synthase d mitochondrial
Sscle07g058180	1184.5	1022.53	1393.66	1413	1322.48	4899.04	539.763	1013.46	934.298	9.45793	NA
Sscle12g088920	1780.49	1929.76	2495.6	2774.47	2367.77	1733.97	1983.54	2188.2	2976.08	9.44346	40s ribosomal protein s26e
Sscle07g059880	1075.38	1090.07	1679.76	919.311	990.472	859.925	1128.3	878.99	1167.68	9.43914	triosephosphate isomerase
Sscle15g102430	1443.94	1426.71	1644.45	1944.93	1638.29	3040.65	1880.88	1897.45	2933.6	9.43668	cytochrome b5
Sscle05g044320	534.77	525.975	683.167	684.652	613.578	523.135	439.76	468.483	500.944	9.4305	mitochondrial processing peptidase beta mitochondrial precursor
Sscle01g009130	501.39	625.993	747.76	1022.45	967.204	536.023	645.636	758.657	650.535	9.42145	60s ribosomal protein l4
Sscle09g068880	286.707	317.715	304.195	304.318	308.3	393.286	284.122	391.061	511.56	9.41549	cobalamin-independent methionine synthase
Sscle01g000470	1894.14	1849.85	2441.22	1849.65	1287.25	1412.53	1863.85	1415.15	1842.41	9.41277	calmodulin
Sscle03g031350	2081.68	2050.38	2278.6	3021.7	3393.98	1666.61	3572.68	2593.37	2924.91	9.39886	acyl binding protein
Sscle14g098740	56.9666	69.0319	119.921	980.679	1075.06	1506.01	1028.62	1454.64	1240.22	9.39451	cytochrome p450 monooxygenase
Sscle12g090490	888.552	1231.63	409.735	848.327	794.846	2318.33	1172.62	1231.43	1381.51	9.38844	NA
Sscle09g070580	499.614	415.025	343.788	654.345	564.229	488.05	578.338	901.633	474.286	9.38592	polygalacturonase 3
Sscle01g011370	720.219	700.894	767.015	672.685	531.962	518.057	686.275	503.115	403.339	9.38504	phosphoglycerate kinase
Sscle11g086140	1783.02	1741.03	1773.14	1749.12	1796.45	1230.49	1794.46	1578.5	1847.15	9.37629	myosin regulatory light chain cdc4
Sscle03g023580	629.787	687.064	1007.2	1103.55	1027.39	652.032	647.57	847.148	722.875	9.37052	NA
Sscle03g029900	1561.58	1436.76	2183.75	2675.02	2010.36	1567.26	2137.24	1544.96	2660.51	9.37025	40s ribosomal protein s22
Sscle02g011970	379.668	419.591	233.827	989.641	1018.85	308.089	767.604	800.628	739.68	9.36797	l-galactonate dehydratase
Sscle01g001840	442.927	447.928	567.349	494.968	439.409	340.379	287.737	455.36	365.239	9.34434	amino acid transporter
Sscle03g029490	2584.94	2482.83	2904.58	3370.52	3585.35	4839	4547.07	4194.23	5402.46	9.34377	NA
Sscle01g002960	464.051	489.778	496.314	455.876	402.329	346.117	204.823	253.539	161.118	9.34316	peptidase s41 family protein
Sscle06g054110	2843.95	2698.19	3580.22	4895.1	3692.79	2399.46	5457	3675.36	3922.8	9.33582	NA
Sscle03g024950	846.714	769.577	946.518	844.405	1123.45	875.628	946.983	833.081	651.614	9.33298	transaldolase
Sscle08g062520	955.474	847.793	997.231	998.382	900.915	633.481	827.128	668.171	801.499	9.33187	nadh-ubiquinone oxidoreductase 24 kda subunit protein
Sscle05g043840	385.304	378.41	268.408	271.158	325.887	1306.35	383.478	526.487	402.286	9.31649	NA
Sscle13g094930	1144.72	1286.26	1622.81	1307.91	1288.49	1082.01	1408.05	1275.72	1537.13	9.3144	adp-ribosylation factor
Sscle01g010880	3018.27	3243.37	2795.99	2202.79	2716.46	2081.37	2480.19	2637.56	2741.94	9.3132	calcium channel subunit cch1
Sscle03g030270	1094.93	1207.71	2230.91	2214.13	1975.03	1302.29	1398.25	1439.05	1640.78	9.31192	60s ribosomal protein l25
Sscle16g110530	952.302	1146.95	1611.08	1959.39	1914.13	1042.66	1124.85	1297.77	1286.85	9.30215	40s ribosomal protein s10
Sscle04g034810	492.942	454.672	112.228	622.921	634.828	755.739	505.147	647.204	681.849	9.29846	fungal alpha-l-
Sscle04g034220	1027.24	1119.78	1165.26	1338.14	974.818	959.761	1225.51	1107.36	1161.72	9.29625	NA
Sscle11g082760	425.597	423.483	473.387	410.474	376.241	321.64	265.021	334.891	312.813	9.28154	succinate dehydrogenase subunit partial
Sscle16g110020	765.959	623.262	861.174	581.664	646.193	561.551	580.616	687.633	575.413	9.27624	glutamine synthetase
Sscle10g075950	1174.88	1223.48	2190.77	2135.46	1775.31	1223.76	1428.68	1355.91	2352.99	9.27462	40s ribosomal protein s17
Sscle16g110490	3056.75	2796.58	3020.3	3521.82	2781.27	2363.88	2759.85	1970.52	2409.19	9.27224	NA
Sscle15g102260	878.013	972.318	728.287	1793.73	1724.91	914.513	1559.96	1498.22	1496.04	9.26833	aldehyde dehydrogenase
Sscle08g062170	966.859	1004.91	1073.95	1344.33	1121.76	735.995	1616.78	1291.76	1635.98	9.26374	NA
Sscle15g105020	4368.74	3809.06	4703.32	4008	3350.85	3339.35	3579.56	2883.64	4151.25	9.25725	mitochondrial f1f0 atp synthase subunit
Sscle11g085850	621.053	517.653	638.943	394.623	339.591	542.877	257.152	345.068	395.272	9.2527	cytochrome p450
Sscle02g021820	681.314	738.921	942.619	1288.85	1236.02	632.145	891.34	908.358	818.042	9.24662	40s ribosomal protein s2
Sscle14g098820	204.386	190.338	198.94	232.278	237.563	248.748	193.165	237.217	178.4	9.24232	NA
Sscle14g101050	1144.01	1185.66	1684.22	2021.14	1638.88	1188	1519.06	1483.66	2151.33	9.23567	60s ribosomal protein l28
Sscle02g014420	2382.95	2001.88	2358.71	2218.02	2227.33	2597.89	3360.9	2584.61	2606.19	9.22856	dolichyl-phosphate mannosyltransferase polypeptide 3
Sscle14g101040	722.39	782.718	630.745	416.587	447.727	510.679	1249.5	864.819	888.628	9.22308	malate dehydrogenase
Sscle12g089720	160.032	140.572	146.561	112.583	122.271	131.716	66.5668	102.326	104.295	9.21933	glucan synthase
Sscle01g005720	272.894	232.554	97.4001	1321.79	1142.21	2241.95	996.764	1490.5	1092.63	9.21275	glycoside hydrolase family 45 protein
Sscle13g094750	777.335	856.739	1097.16	1133.18	1071.3	779.566	1055.71	1023.58	1081.56	9.20978	elongation factor 1-beta
Sscle09g073030	1576.98	2814.27	1124.61	799.519	1339.31	1284.1	1434.14	1016.18	1145.02	9.20929	NA
Sscle06g051690	645.729	755.443	1068.15	1215.43	1004.51	617.967	744.519	862.533	922.399	9.20293	40s ribosomal protein s3
Sscle08g067950	1517.66	1343.29	1847.41	1442.31	1271.41	1180.77	1444.6	1220.55	1365.89	9.20038	eukaryotic translation initiation factor 1a
Sscle05g042270	644.746	545.589	630.506	665.309	604.229	787.564	475.468	677.285	634.938	9.19976	NA
Sscle09g071560	2194.34	2073.96	2410.22	2515.01	2219.33	1930.38	2120.14	1658.15	1949.18	9.19354	ubiquinol-cytochrome c reductase complex 14 kda protein
Sscle09g071490	936.776	1058.95	1616.48	1668.49	1720.2	1117.7	865.891	1126.13	1114.78	9.19158	60s ribosomal protein l18
Sscle03g024020	897.504	898.579	1389.87	1451.5	1356.27	805.961	796.508	1075.13	922.955	9.18816	40s ribosomal protein s5
Sscle01g007600	528.883	497.924	647.576	536.565	506.553	470.583	356.295	388.573	444.291	9.18366	ubiquinol-cytochrome-c reductase complex core protein mitochondrial precursor
Sscle02g016130	927.357	948.589	1026.85	1009.79	964.942	825.789	979.948	1028.88	1341.55	9.17738	gtp-binding nuclear protein gsp1 ran
Sscle01g005820	580.262	514.533	754.104	513.4	486.691	428.839	335.841	408.73	424.259	9.17536	tubulin alpha chain
Sscle09g071690	1358.06	728.211	130.084	1251.81	1160.59	7945.43	2632.99	1881.08	2523.78	9.17443	stf2-like protein
Sscle02g020360	1294.7	1185.16	1465.14	1092.76	959.688	1311.41	1435	1345.23	1689.64	9.17213	translation initiation factor sui1
Sscle06g049330	720.496	665.73	624.7	575.207	607.708	904.133	345.119	638.486	473.669	9.17168	NA
Sscle15g106330	1068.67	1057.92	1564.47	1783.38	1784.08	1128.67	1123.84	1341.58	1619.03	9.17142	40s ribosomal protein s11
Sscle03g030530	761.325	783.011	1173.02	671.785	722.001	634.376	155.86	338.959	284.395	9.16277	NA
Sscle01g007990	537.583	580.189	762.198	492.146	420.004	462.9	403.685	428.656	369.367	9.16181	tubulin alpha chain
Sscle05g041820	592.395	585.381	939.441	1016.04	984.222	556.74	604.229	772.62	710.034	9.16066	40s ribosomal protein s0
Sscle05g043380	377.749	428.69	466.436	933.072	718.97	653.865	878.176	615.003	762.033	9.1591	nadp-dependent leukotriene b4 12-hydroxydehydrogenase
Sscle15g106630	766.555	852.397	1314.83	374.436	377.285	236.614	126.138	221.042	143.391	9.15699	tripeptidyl peptidase a
Sscle14g097910	1269.89	1186.21	1731.44	785.493	805.92	336.456	372.915	479.194	507.849	9.14687	NA
Sscle03g028510	9295.85	9576.87	8470.54	1453.74	1433.59	4014.77	192.971	95.287	139.007	9.12366	NA
Sscle06g051920	911.235	923.638	975.173	959.445	842.241	779.364	572.183	611.14	894.912	9.11694	NA
Sscle10g077860	1123.22	1203.76	1297.81	962.018	913.501	793.25	980.763	1072.8	1247.07	9.11197	rho gdp-dissociation inhibitor
Sscle01g004540	1091.47	1058.01	1171.03	1033.11	952.856	886.351	1180.72	1041.55	1006.65	9.11119	gtp-binding protein ypt1
Sscle02g012110	1751.03	2068.61	2686.57	3062.64	2783.62	1904.87	2156.35	2316.84	2671.73	9.11102	60s ribosomal protein l33
Sscle02g020810	1689.13	1662.22	215.916	1993.93	2127.85	11450.9	4125.56	4833.21	5860.21	9.10831	NA
Sscle09g069560	488.952	517.482	879.025	489.18	467.16	813.868	573.237	522.338	867.033	9.09184	cell division control protein 10
Sscle09g072950	365.536	389.902	673.894	851.056	650.855	349.974	494.821	475.309	643.453	9.09126	ketol-acid reductoisomerase
Sscle07g058490	261.134	262.463	325.254	227.644	249.902	298.243	206.666	230.651	224.686	9.08835	cell division control protein 48
Sscle03g025540	380.416	392.443	582.019	480.494	438.102	405.061	365.903	386.456	482.935	9.07357	protein transport protein sec61 alpha subunit
Sscle07g057570	561.372	570.854	600.742	470.329	408.414	528.314	575.163	528.134	569.343	9.07263	septin
Sscle05g045940	589.636	580.326	323.416	1050.11	940.964	252.329	571.464	595.572	624.808	9.07244	l-arabinitol 4-dehydrogenase
Sscle07g056940	2842.86	1978.18	2669.96	954.544	1477.12	1725.21	1710.55	1293.3	2251.05	9.07199	dimeric alpha+beta barrel
Sscle10g078030	1164.83	1145.05	1155.35	1321.18	1425.75	1714.11	1680.22	1453.47	1627.05	9.07035	thioredoxin
Sscle04g038660	974.485	1191.28	1755.55	1999.91	1764.77	1061.94	1174.6	1323.45	1218.97	9.06852	40s ribosomal protein s13
Sscle11g083120	189.414	175.515	155.477	438.806	419.659	284.961	405.822	399.77	275.308	9.05335	glycogen synthase
Sscle05g041690	368.191	340.413	654.986	487.207	448.71	304.584	412.416	464.822	549.288	9.05135	aspartate aminotransferase
Sscle06g049890	422.717	536.505	657.235	1029.76	836.451	477.366	633.42	628.496	522.62	9.05055	NA
Sscle02g011820	682.5	627.672	1111.37	540.083	421.01	398.462	392.37	369.397	625.212	9.04654	ascorbate peroxidase
Sscle02g021190	862.677	720.493	523.021	467.787	352.909	4008.54	456.065	477.109	540.867	9.04636	c-4 methyl sterol oxidase
Sscle02g016630	425.351	426.975	633.737	730.124	660.043	492.043	348.141	455.044	432.295	9.0254	atp-dependent rna helicase eif4a
Sscle01g003110	203.921	184.16	245.418	642.74	581.622	567.247	483.878	695.574	823.626	9.02312	glycosyltransferase family 1 protein
Sscle14g097490	859.829	878.334	986.36	490.525	310.59	227.321	228.061	246.04	226.72	9.01924	delta fatty acid desaturase
Sscle07g058340	1176.01	1570.12	2170.93	2103.14	1950.01	1334.48	1539.29	1642.01	2323.39	9.01663	60s ribosomal protein l34
Sscle12g087820	1425.72	1382.01	1726.24	1393.76	1362.45	1186.39	1182	1291.89	1037.18	9.00186	ubiquitin-conjugating enzyme e2-16 kda
Sscle08g063920	873.173	1063.6	687.137	1098.1	989.168	641.686	732.05	967.642	946.921	8.9993	NA
Sscle07g060180	1920	383.064	2212.35	278.561	1258.88	2808.17	280.7	285.369	834.911	8.99471	NA
Sscle10g080690	935.862	781.703	743.801	505.001	592.96	999.091	260.321	385.417	419.231	8.99417	glycoside hydrolase family 45 protein
Sscle04g037640	372.709	444.906	512.047	219.648	218.933	263.927	200.567	197.77	281.785	8.98816	subtilisin-like protein
Sscle04g039740	562.796	549.179	711.069	888.34	858.967	490.305	440.726	604.601	578.558	8.98207	60s acidic ribosomal protein p0
Sscle13g093140	426.66	414.753	494.352	619.9	438.219	401.504	550.125	502.835	545.27	8.97278	gtp-binding protein
Sscle01g008380	575.305	574.043	935.17	791.246	623.465	431.174	696.678	642.045	660.857	8.96512	sorbitol utilization protein sou2
Sscle07g055860	2496.66	2496.91	1126.42	1797.95	1821.47	2409.62	1852.11	1546.37	1313.63	8.96251	NA
Sscle03g023650	99.6443	131.748	20.7096	1026.21	906.421	820.696	1764.6	1876.97	1055.87	8.95796	glycoside hydrolase family 6 protein
Sscle11g086680	448.765	456.446	314.471	395.911	423.026	467.947	637.625	758.736	601.605	8.95422	mannitol-1-phosphate 5-dehydrogenase
Sscle08g064170	599.431	585.862	620.068	1380.7	942.323	535.815	739.21	991.575	744.681	8.95313	NA
Sscle13g094250	1421.36	1338.42	1412.29	1703.28	1525.15	1349.39	2127.74	1451.85	1401.5	8.95256	nuclear transport factor 2
Sscle11g081240	654.201	688.285	639.957	872.018	824.533	735.705	815.414	840.691	786.941	8.9519	NA
Sscle14g099760	420.641	495.431	341.475	387.451	360.148	412.024	463.937	425.141	452.961	8.94713	acyl- dehydrogenase family member 11
Sscle16g108680	1364.72	1232.4	1536.19	1108.89	740.077	1043.37	1084.07	972.993	1667.07	8.94115	vacuolar atp synthase 16 kda proteolipid subunit
Sscle11g085840	758.91	668.832	777.483	639.095	493.686	725.621	487.797	499.243	613.286	8.94058	fatty acid elongase protein
Sscle03g022240	536.187	553.228	581.136	522.727	407.358	345.643	477.5	411.933	529.595	8.93711	actin-like protein 2
Sscle03g027970	501.188	599.693	1192.36	489.374	451.568	426.918	237.498	316.146	546.744	8.93376	carbohydrate esterase family 8 protein
Sscle03g031810	1296.49	1460.23	242.938	326.613	333.093	713.746	1041.39	644.551	1158.63	8.93219	methyltransferase domain-containing protein
Sscle05g048350	266.72	258.767	311.683	457.018	442.133	218.626	260.495	332.675	253.875	8.92947	heat shock protein ssb
Sscle16g108710	272.756	258.678	327.937	236.95	287.188	292.315	239.615	234.173	249.861	8.92783	transketolase
Sscle16g107460	282.106	231.521	326.438	2748.38	2597.99	154.436	1065.23	776.778	1177.67	8.92741	aldo keto reductase
Sscle08g067000	205.077	230.571	170.549	168.243	185.939	182.539	218.737	251.327	242.614	8.92466	zz type zinc finger domain-containing protein
Sscle03g023660	166.538	189.736	128.77	798.367	658.268	507.61	866.955	896.25	829.486	8.9219	endoglucanase ii
Sscle16g110700	1908.3	1711.35	1810.51	2068.73	1838.82	1359.96	1793.55	1407.55	1764.84	8.92164	ubiquinol-cytochrome c reductase complex ubiquinone-binding protein
Sscle14g099920	129.623	133.97	19.655	1373.43	1470.91	305.665	1399.26	1660.45	1348.31	8.91875	glycoside hydrolase family 5 protein
Sscle01g007370	444.999	458.839	491.673	410.877	448.272	377.339	289.833	370.211	328.172	8.8992	citrate synthase
Sscle08g065930	384.065	272.663	191.972	635.11	618.077	545.542	336.668	464.642	569.61	8.89312	aspartic endopeptidase
Sscle04g036350	289.218	276.42	464.135	209.856	197.306	211.106	140.685	181.033	181.529	8.88475	oligopeptide transporter opt superfamily
Sscle12g088780	497.075	462.895	602.836	613.605	501.545	376.611	568.998	513.417	577.215	8.87963	nadh-ubiquinone oxidoreductase 39 kda
Sscle15g105110	516.193	557.752	479.473	500.628	474.29	541.474	486.498	551.361	472.716	8.87865	ck1 ck1 ck1-d protein kinase
Sscle16g109520	385.445	368.63	310.397	263.383	278.836	1276.16	309.936	387.865	432.492	8.87803	#NAME?
Sscle09g070960	726.976	704.038	936.516	692.344	666.978	709.541	419.481	524.27	453.13	8.87565	mitochondrial outer membrane protein porin
Sscle03g026580	833.421	986.133	1454.63	1773.25	1670.17	988.538	982.098	1172.3	1204.41	8.87443	40s ribosomal protein s19
Sscle02g017960	813.63	1034.94	454.267	106.625	167.673	605.559	821.959	505.133	664.277	8.87364	NA
Sscle09g074570	178.756	192.849	59.5283	301.871	340.203	89.3962	147.321	243.25	236.528	8.86828	glycoside hydrolase family 35 protein
Sscle10g075460	449.518	534.474	507.362	497.812	573.03	283.625	361.047	389.029	331.001	8.86739	3-ketoacyl- thiolase 1
Sscle05g046280	391.729	491.119	599.766	872.041	887.234	279.296	632.567	689.303	429.014	8.86739	nad h-dependent d-xylose reductase xyl1
Sscle02g018560	133.084	101.319	84.4846	116.385	135.94	217.155	39.5313	79.2179	87.5621	8.86469	NA
Sscle02g017180	622.181	626.608	868.157	611.135	538.199	541.354	494.159	472.198	575.618	8.85872	iron sulfur partial
Sscle01g005860	508.024	616.21	68.198	449.745	303.753	507.475	1353.42	1020.46	1139.02	8.85622	#NAME?
Sscle05g041650	186.204	210.367	124.261	983.094	926.913	994.943	669.448	863.813	735.089	8.8542	endo- -beta-
Sscle08g065550	530.359	702.234	1119.19	875.263	900.925	663.955	766.364	832.701	1184.21	8.85181	nascent polypeptide-associated complex alpha polypeptide
Sscle07g058890	976.493	995.377	1136.98	749.541	616.97	901.02	831.715	730.314	866.301	8.85176	ras-like protein rab7
Sscle05g042070	502.849	535.876	537.545	604.941	420.088	488.632	561.151	497.097	581.698	8.84918	casein kinase ii
Sscle01g009160	940.613	936.092	1276.16	1134.33	1145.7	954.445	851.572	870.113	870.556	8.83477	cytochrome c oxidase subunit va
Sscle02g016530	212.057	278.747	42.0112	437.195	562.34	163.967	685.315	985.364	669.975	8.83171	glycoside hydrolase family 47 protein
Sscle01g003390	129.452	122.613	156.862	128.035	119.315	110.698	127.259	122.27	144.196	8.83142	ubiquitin carboxyl-terminal hydrolase
Sscle03g026230	974.129	971.559	1085.49	940.621	858.362	897.025	1320.55	973.775	1217.99	8.80942	s-phase kinase-associated protein 1
Sscle10g077380	2588.66	2295.31	2868.06	2075.11	1323.91	1868.12	1461.14	1687.94	2674.67	8.80401	NA
Sscle02g018060	141.971	119.112	86.1326	548.624	468.347	600.806	640.348	585.258	418.023	8.80206	hexose transporter protein
Sscle01g004070	549.376	400.333	422.464	1040.49	735.193	475.086	705.888	931.611	1318.02	8.79818	concanavalin a-like lectin glucanases superfamily
Sscle02g019760	772.17	769.989	795.814	672.473	505.686	593.287	623.32	518.211	660.047	8.79611	20s proteasome subunit beta 7
Sscle03g024760	329.872	354.694	158.655	1406.72	1203.27	279.705	563.392	628.517	891.907	8.79344	dihydrodipicolinate synthetase
Sscle03g028450	621.059	788.399	420.866	414.663	396.587	204.394	422.252	360.468	284.908	8.79283	phosphatidylglycerol specific
Sscle03g023550	2780.11	2739.56	3237.35	2558.51	2660.97	2937.96	2475.48	2260.54	2937.99	8.78949	cytochrome c oxidase family protein
Sscle09g068610	875.556	700.043	829.355	1067.81	713.916	1149.79	765.085	659.231	1129.96	8.78752	carbonic anhydrase
Sscle08g067850	823.827	799.627	1031.69	679.527	680.413	585.63	757.271	595.262	706.02	8.77686	v-type proton atpase subunit e
Sscle13g093180	669.964	705.28	698.616	316.466	394.157	461.924	546.598	461.058	501.422	8.76577	alcohol dehydrogenase
Sscle01g003230	607.65	559.706	741.973	556.595	580.281	530.063	475.807	515.263	475.503	8.7635	atp synthase gamma subunit
Sscle01g002810	407.363	401.431	587.17	501.316	430.107	459.66	369.742	346.215	408.126	8.76187	isocitrate nad-dependent
Sscle07g061620	338.638	364.764	405.208	323.495	306.119	294.713	264.253	301.827	336.637	8.75759	nadh-ubiquinone oxidoreductase 51 kda subunit
Sscle02g016260	510.322	528.336	568.987	493.483	419.141	314.221	437.586	415.798	441.087	8.75332	actin related protein 2 3 complex subunit
Sscle16g109890	451.636	401.315	586.129	548.809	489.931	441.135	561.398	462.332	514.986	8.74822	eukaryotic translation initiation factor eif-2
Sscle01g009040	286.714	262.837	184.828	279.72	278.46	368.463	241.218	286.321	223.372	8.74796	bzip transcription factor
Sscle01g010310	1240.9	1036.49	969.182	1059.37	983.144	915.067	1218.38	922.504	1149.89	8.74671	calmodulin
Sscle03g022720	294.174	353.344	502.342	348.185	294.709	177.649	252.412	266.469	340.93	8.74095	myo-inositol-1-phosphate synthase
Sscle01g009070	639.08	682.165	877.497	649.731	566.327	629.463	521.381	676.969	781.509	8.74015	atp synthase subunit mitochondrial precursor
Sscle15g105030	479.333	521.965	525.726	453.678	470.303	337.581	485.743	522.67	490.022	8.7337	NA
Sscle02g020300	2448.85	2131.36	2337.45	1766.36	1622.16	2082.09	1446.84	1505.15	2317.48	8.73164	cytochrome c oxidase subunit via
Sscle09g070700	298.382	319.039	440.909	281.779	301.98	243.551	341.27	319.918	282.336	8.72201	vacuolar atp synthase subunit b
Sscle06g050720	1651.12	1424.34	1129.53	1468.03	1550.65	1434.74	1939.62	1457.81	1688.26	8.71745	glutaredoxin
Sscle09g072930	220.81	213.322	218.726	150.952	171.708	146.832	136.484	183.252	155.777	8.70808	chitin synthase g
Sscle10g075640	311.575	162.763	42.5516	318.515	281.489	8737.38	336.981	366.159	448.961	8.70468	rhamnogalacturonase a
Sscle03g029750	154.837	151.674	184.288	235.442	220.984	154.765	191.745	186.229	179.094	8.70385	eukaryotic translation initiation factor 3 subunit 8
Sscle11g085960	302.691	250.867	835.864	241.456	233.632	181.293	152.406	215.397	249.31	8.70312	tripeptidyl peptidase protein
Sscle01g002760	196.522	203.802	226.042	194.391	219.191	90.0349	156.325	196.884	145.18	8.70267	short chain dehydrogenase
Sscle06g052180	915.121	980.192	1207.38	911.986	946.004	993.202	807.375	843.807	987.674	8.69213	atp synthase delta mitochondrial
Sscle08g062920	318.028	291.768	240.964	923.335	497.882	317.195	1576.54	1610.64	2373.18	8.68834	NA
Sscle07g058140	293.592	325.169	404.199	261.722	271.693	315.399	217.312	244.732	231.833	8.68672	vacuolar protein 8
Sscle03g023740	820.051	756.102	846.527	904.719	711.679	1142.65	1091.67	972.408	1173.97	8.6849	an1-type zinc finger protein
Sscle08g067010	575.818	595.389	600.638	620.692	493.274	483.9	623.904	539.943	617.396	8.6848	ornithine decarboxylase antizyme
Sscle05g047640	1088.83	814.827	496.518	667.633	576.451	4804.21	1031.75	823.937	1261	8.68415	NA
Sscle11g082040	361.991	309.819	584.787	359.654	728.719	565.83	903.518	781.656	1066.75	8.6818	fmn-binding split barrel-like protein
Sscle15g103150	157.845	211.783	33.2201	380.053	374.305	87.9266	494.069	453.748	534.177	8.67837	bacterial alpha-l-rhamnosidase domain protein
Sscle11g085560	171.162	249.027	103.551	382.294	367.669	256.827	503.518	720.905	888.811	8.67734	#NAME?
Sscle16g110540	421.032	362.595	264.27	215.981	327.399	662.864	653.665	470.116	605.377	8.67664	alcohol dehydrogenase
Sscle11g084720	950.354	928.738	1079.38	808.843	861.81	737.238	1018.6	792.668	982.232	8.67564	NA
Sscle07g061970	212.62	240.346	176.009	123.155	133.724	298.23	115.86	131.364	118.821	8.67225	fatty acid hydroxylase
Sscle08g062240	290.767	262.864	278.538	333.318	406.018	557.879	245.981	386.342	390.732	8.6664	glucan endo- -beta-glucosidase eglc
Sscle07g060980	273.271	277.76	295.023	305.412	306.815	168.177	99.8797	163.927	182.624	8.652	mitochondrial carrier protein
Sscle02g014040	1146.45	981.547	597.004	325.381	375.868	465.026	497.229	361.356	286.5	8.64177	alcohol dehydrogenase
Sscle05g042890	489.266	425.345	410.803	762.622	712.532	419.458	433.151	567.569	527.577	8.6385	chitin binding protein
Sscle12g091290	479.041	467.069	589.404	429.566	358.807	363.729	445.929	418.582	450.568	8.6355	phosphatidylinositol-phosphatidylcholine transfer protein
Sscle16g110500	2531.46	1968.27	1908.97	2142.94	1861.87	1862.4	1432.64	1117.5	1575.88	8.63284	cytochrome c oxidase polypeptide vib
Sscle04g032290	326.753	285.895	240.271	98.0915	104.699	227.863	79.2873	92.9019	79.0828	8.63174	retrovirus
Sscle08g064740	1076.32	996.134	1233.8	1117.59	805.132	601.825	872.208	643.308	851.931	8.63023	actin-like protein 2 3 complex subunit 4
Sscle03g027950	131.415	173.483	103.033	110.46	120.786	173.826	216.525	165.565	153.772	8.62751	rna interference and gene silencing protein
Sscle16g107660	383.834	328.062	445.314	1211.61	1071.33	514.657	695.872	1106.03	853.499	8.62561	glycoside hydrolase family 11 enzyme
Sscle03g029740	1020.28	1555.24	94.722	540.241	1045.89	723.093	2418.57	2056.4	1513.14	8.61906	NA
Sscle16g107470	256.313	230.074	271.481	2456.22	2535.16	214.74	898.401	766.351	1161.48	8.618	dihydrodipicolinate synthase
Sscle03g031780	1074.94	1117.73	298.677	230.807	242.65	549.035	748.308	475.6	978.699	8.61562	NA
Sscle02g012840	519.32	560.738	681.985	505.285	536.175	571.111	319.984	402.694	448.017	8.61555	cytochrome c1
Sscle14g099160	146.773	173.448	177.067	230.825	208.506	113.849	202.243	201.864	167.891	8.61447	glycoside hydrolase family 63 protein
Sscle01g005960	885.304	701.344	786.867	881.773	893.31	882.891	921.152	664.494	712.147	8.61007	glucosamine-phosphate n-acetyltransferase
Sscle02g020080	1081.58	994.264	1053.38	1350.52	1129.09	944.255	1271.71	937.482	1008.26	8.60911	NA
Sscle05g044890	245.992	277.115	312.754	334.211	288.325	321.702	392.86	332.179	426.439	8.60781	peptidase family m48
Sscle15g104830	813.696	778.685	1030.81	949.331	795.433	672.878	1093.4	845.26	1007.16	8.60535	NA
Sscle08g064230	1264.85	1264.63	1064.14	1176.38	954.431	1351.15	1414.65	1104.97	1476.62	8.5978	synaptobrevin protein
Sscle01g005890	204.322	204.264	240.065	161.956	150.638	171.221	127.599	145.766	152.484	8.59131	phospholipase d active site-containing protein
Sscle08g063400	496.751	471.367	361.026	201.831	129.578	299.243	245.794	226.274	322.019	8.58032	sugar transporter
Sscle08g068400	111.4	116.967	88.5471	140.481	146.165	129.305	164.445	170.253	132.799	8.57977	NA
Sscle02g019490	195.438	160.41	152.348	841.847	723.313	2093.4	629.465	742.286	881.575	8.57838	sgnh hydrolase
Sscle09g071710	891.675	916.68	548.276	421.064	579.333	554.332	820.639	834.853	811.264	8.57732	NA
Sscle11g082010	328.408	110.087	187.573	357.982	1208.89	752.208	1155.43	922.512	1222.23	8.57499	2og-fe oxygenase protein
Sscle02g021040	99.2651	83.4658	95.651	199.974	145.734	121.992	221.52	250.09	331.389	8.57256	vanillyl-alcohol oxidase
Sscle06g051570	410.309	395.621	213.039	663.294	643.197	295.855	383.235	446.156	363.766	8.57223	nadp-dependent alcohol dehydrogenase 6
Sscle03g031670	203.759	267.254	381.816	258.225	247.437	114.324	196.01	208.289	229.011	8.57197	carnitine o-acetyltransferase
Sscle09g073420	266.93	259.243	302.371	248.823	224.854	196.206	217.859	240.846	206.374	8.56733	vacuolar atp synthase catalytic subunit a
Sscle03g023700	1452.17	1503.36	1998.32	1095.19	1093.44	1058.15	1242.37	976.513	1247.35	8.56615	vacuolar atpase
Sscle01g000070	507.942	500.517	872.853	422.428	421.09	1175.44	404.21	423.974	492.366	8.565	nitroreductase hbn1
Sscle05g043700	552.662	525.525	563.713	485.65	600.457	541.656	891.43	660.822	942.136	8.56441	fe-mn family superoxide dismutase
Sscle08g064180	903.359	892.62	1022.4	2638.76	1909.49	1296.16	1489.62	1648.41	1420.61	8.5634	NA
Sscle06g048920	1007.52	846.497	1057.82	1852.21	1729.11	1132.53	567.818	882.201	737.209	8.56245	NA
Sscle07g060060	799.526	861.748	972.071	739.648	662.493	603.965	664.939	661.564	887.238	8.55238	nadh-ubiquinone oxidoreductase 21 kda subunit
Sscle02g016350	501.533	447.13	699.455	331.808	381.702	447.825	176.796	284.286	268.311	8.54904	glycoside hydrolase family 16 protein
Sscle02g012080	1017.51	948.475	835.423	1445.56	1131.18	1891.04	977.29	1366.19	1269.2	8.54266	NA
Sscle04g033830	284.622	275.275	389.19	352.633	339.465	373.989	422.975	413.343	610.735	8.5392	3-oxoacyl-
Sscle03g030770	209.386	207.324	292.306	201.049	213.032	242.773	287.026	289.473	249.329	8.53915	septin protein
Sscle02g016690	756.09	621.778	795.699	570.746	530.239	382.778	674.244	472.835	577.604	8.53729	2-keto-4-pentenoate hydratase
Sscle13g093170	411.67	463.792	436.972	195.779	322.766	297.559	164.806	196.941	243.972	8.53616	cdp-alcohol phosphatidyltransferase
Sscle02g019730	239.061	227.424	274.716	186.443	195.845	172.821	161.949	195.926	181.798	8.53577	glucosamine-fructose-6-phosphate aminotransferase
Sscle08g064380	242.505	236.126	309.226	235.587	261.873	141.257	324.158	342.797	264.853	8.53202	2-methylcitrate dehydratase
Sscle06g054940	233.176	215.002	181.365	326.571	327.611	175.564	203.898	318.92	324.02	8.53066	hexose carrier protein
Sscle01g003330	369.684	410.693	221.5	178.864	151.706	253.869	250.954	259.669	191.722	8.52858	glycoside hydrolase family 20 protein
Sscle04g036270	181.044	128.561	245.067	273.439	306.019	461.045	166.545	254.782	191.885	8.52673	fad binding domain containing protein
Sscle04g034070	332.04	315.999	326.133	285.954	304.302	307.773	190.108	240.306	225.902	8.50977	glycoside hydrolase family 72 protein
Sscle10g080750	693.102	633.583	700.201	600.441	515.135	544.038	609.623	581.977	755.624	8.50802	nadh-ubiquinone oxidoreductase 21kda subunit
Sscle12g088730	515.248	589.193	413.167	350.861	352.066	276.706	336.661	298.87	405.519	8.50188	nadp-dependent leukotriene b4 12-hydroxydehydrogenase
Sscle13g093450	1834.61	1661.37	1955.97	2274.72	1667.26	1792.4	2457.91	1775.84	2475.25	8.49712	NA
Sscle07g057030	348.204	297.795	296.548	456.874	490.294	517.429	405.345	545.557	428.722	8.49536	NA
Sscle02g013690	149.698	121.347	74.0034	1011.73	827.857	728.916	2014.79	1921	1512.57	8.49364	inositol oxygenase
Sscle14g100550	200.172	216.845	232.651	215.928	212.443	101.73	415.056	355.657	320.74	8.48961	acetolactate synthase
Sscle03g029430	784.715	847.906	1180.39	908.636	920.524	1007.75	699.246	736.132	1006.46	8.48805	ubiquionol cytochrome c reductase hinge protein
Sscle10g077240	263.73	301.404	386.097	447.309	419.54	191.84	341.701	333.928	334.573	8.48542	biotin synthase
Sscle05g045810	59.777	170.669	15.5073	244.24	257.89	215.534	1466.54	1402.44	1177.86	8.48503	cytochrome p450 family protein
Sscle11g085990	1416.96	1353.64	1459.38	1507.87	1462.96	903.988	1422.65	1101.04	1219.62	8.47265	nadh-ubiquinone oxidoreductase 12 kda mitochondrial
Sscle06g050150	123.531	95.8359	89.1134	256.618	278.952	292.508	369.604	377.174	252.158	8.46909	glycosyl transferase family 8
Sscle08g066230	625.234	593.575	687.039	645.847	589.408	513.876	517.217	622.678	570.993	8.46096	atp synthase subunit 5 protein
Sscle03g027760	431.475	519.315	392.527	444.615	407.974	281.944	426.435	387.399	390.506	8.45789	2-nitropropane dioxygenase
Sscle03g030050	461.741	417.679	676.07	600.87	627.178	517.812	402.426	429.639	482.13	8.45586	NA
Sscle03g028950	293.378	300.416	433.687	420.237	401.233	285.87	315.032	317.692	279.94	8.45064	nucleosome assembly protein
Sscle10g078540	199.527	176.647	229.1	175.809	221.314	303.747	132.744	166.06	170.411	8.45046	nadph-cytochrome p450 reductase
Sscle02g014060	555.672	546.252	413.307	277.42	339.776	116.269	218.019	283.151	253.645	8.44185	histidine acid phosphatase
Sscle02g019030	284.637	260.126	294.487	222.212	227.337	214.537	204.006	239.688	231.361	8.4418	NA
Sscle05g046110	132.536	130.313	138.02	135.694	136.304	151.569	94.5636	120.916	106.547	8.4418	oxoglutarate dehydrogenase
Sscle08g062970	86.781	76.9621	81.1482	82.9004	79.1325	221.49	51.549	62.4658	57.1136	8.43799	endonuclease reverse
Sscle03g029060	209.91	254.083	317.946	184.545	212.039	266.325	273.347	227.348	302.435	8.43693	gtp cyclohydrolase ii
Sscle06g054920	94.8292	82.2691	85.1391	87.5535	82.3915	243.065	51.8081	65.8666	58.7138	8.43566	endonuclease reverse
Sscle16g108250	502.553	377.829	393.324	538.161	530.8	1345.33	256.092	255.749	353.579	8.43429	acid phosphatase
Sscle09g071940	230.935	275.799	290.707	300.943	253.855	173.904	389.949	341.533	272.224	8.43304	glutamate carboxypeptidase
Sscle14g099860	260.99	278.54	306.753	276.558	288.624	413.338	297.374	329.333	285.378	8.42455	transcription factor
Sscle10g080000	339.907	323.16	447.946	406.917	382.945	445.074	555.227	516.899	739.72	8.42402	NA
Sscle10g078940	589.842	579.42	764.062	685.153	621.758	604.875	448.77	495.063	447.174	8.42291	ubiquinol-cytochrome c reductase iron-sulfur subunit
Sscle03g024750	978.821	837.338	772.91	540.391	628.698	967	748.791	569.362	876.611	8.41825	glutathione peroxidase
Sscle10g078670	454.984	408.844	482.021	290.692	218.903	301.992	308.9	290.913	345.782	8.41639	zn-dependent exopeptidase
Sscle01g001380	1690.26	977.632	345.936	391.626	490.103	745.292	180.418	144.348	351.544	8.40898	nuclease s1
Sscle01g001530	223.411	348.765	134.453	283.53	344.688	2519.94	10183.7	7839.36	11286.5	8.40308	NA
Sscle02g015810	198.044	338.823	7.68456	164.889	401.497	121.016	2034.39	1069.41	2734.32	8.40296	phosphatidylserine decarboxylase
Sscle05g047770	269.225	326.84	315.638	254.141	186.277	153.022	227.128	249.306	337.133	8.40259	udp-galactopyranose mutase
Sscle01g007680	230.119	283.534	188.645	213.434	212.725	178.268	74.786	156.445	208.509	8.39847	carnitine acetyl transferase protein
Sscle14g100590	290.435	309.442	582.63	1463.63	1421.68	1629.13	1085.65	1129.29	1109.14	8.39457	mapeg family protein
Sscle13g095010	610.193	724.024	192.581	558.619	652.047	415.235	346.579	337.387	331.158	8.393	glycerol dehydrogenase
Sscle05g045930	606.843	543.912	786.964	723.204	767.417	565.15	499.725	548.497	481.517	8.38738	atp synthase subunit g
Sscle02g019600	430.994	468.26	390.648	494.382	526.895	492.966	248.324	429.528	359.224	8.38635	barwin-like endoglucanase
Sscle10g080580	5007.42	4803.92	3066.75	899.236	944.331	4455.65	2151.49	1042.46	3052.08	8.38618	NA
Sscle13g094940	730.836	649.999	836.563	635.172	543.445	429.759	476.831	448.487	447.042	8.38293	glyoxylate reductase
Sscle03g028110	1290.16	1111.56	1302.67	1359.92	1712.06	877.15	1318.76	821.369	1179.84	8.37477	NA
Sscle11g082620	239.154	255.711	332.269	598.347	465.167	258.544	318.763	322.582	349.27	8.37172	rna binding domain containing protein
Sscle16g109410	1698.19	1231.2	959.33	1227.09	1632.95	8366.93	3823.67	2714.98	3058.47	8.36953	plasma membrane proteolipid 3
Sscle12g089620	283.022	293.497	378.506	319.066	259.443	244.596	256.348	274.396	340.647	8.36672	dihydrolipoamide succinyltransferase
Sscle05g045760	269.054	274.355	294.625	257.022	263.857	181.986	177.562	225.379	227.166	8.36567	cyclopropane-fatty-acyl-phospholipid synthase
Sscle16g109660	238.018	265.621	197.874	257.191	232.886	208.69	237.921	266.598	237.443	8.36552	sphingosine-1-phosphate lyase
Sscle02g020420	696.12	678.365	831.06	630.701	471.46	507.059	670.979	563.845	775.59	8.36538	rho gtpase protein
Sscle05g048190	274.65	342.702	338.653	301.573	565.21	326.2	626.488	467.587	403.264	8.35714	beta-flanking protein
Sscle05g043340	443.229	548.324	215.573	557.91	348.291	3273.24	684.133	628.894	954.146	8.34952	cdp-alcohol phosphatidyltransferase protein
Sscle07g055360	276.644	379.196	130.325	692.428	442.198	134.164	759.802	672.472	1072.33	8.34543	carbohydrate esterase family 16 protein
Sscle10g080300	484.058	628.14	655.458	583.6	588.407	406.45	591.572	622.391	644.827	8.34324	glycolipid transfer protein
Sscle01g005490	206.326	210.403	281.431	239.104	243.324	179.611	201.871	210.895	228.659	8.34251	oligosaccharyl transferase stt3 subunit
Sscle06g051960	123.73	162.482	329.491	215.236	236.531	214.633	406.607	402.939	303.03	8.33808	4-aminobutyrate aminotransferase
Sscle11g083970	347.504	329.502	444.123	247.804	211.574	377.795	275.356	287.866	414.651	8.33579	cell division control protein 12
Sscle02g012590	388.597	382.917	420.695	300.709	269.627	286.22	414.994	343.782	402.757	8.33489	proteasome component c1
Sscle13g094510	380.066	403.388	552.165	368.589	393.38	358.068	361.327	380.881	449.131	8.33424	surf4 family protein
Sscle01g003590	651.442	622.093	820.854	504.501	471.127	426.4	583.632	495.772	687.067	8.33226	ras-like protein rab-11b
Sscle02g018950	338.846	353.953	491.93	346.928	309.549	291.835	258.777	269.591	291.149	8.32563	isocitrate dehydrogenase subunit 1
Sscle08g062600	467.27	428.696	731.121	535.087	420.831	336.228	516.199	420.767	506.821	8.32339	short-chain dehydrogenase
Sscle01g007550	846.253	859.713	1275.68	758.797	827.857	1599.99	929.11	970.874	988.503	8.31786	autophagy-like protein 8
Sscle02g016450	156.548	139.745	106.416	133.573	124.161	332.227	104.922	125.589	111.761	8.31696	helix-loop-helix dna-binding domain-containing protein
Sscle15g102580	308.215	339.189	385.24	308.41	300.132	222.883	299.881	299.336	309.468	8.31463	actin-related protein 3
Sscle14g100700	622.962	631.918	453.156	820.949	723.061	460.857	902.035	750.953	827.511	8.30812	peptidyl-prolyl cis trans isomerase
Sscle14g097530	247.84	268.991	354.361	342.083	302.479	243.326	326.224	309.835	309.687	8.29829	curved dna-binding protein
Sscle14g097690	35.5151	27.6287	46.7317	105.132	106.932	354.764	62.8823	111.282	147.728	8.29679	abc transporter
Sscle03g030110	724.261	715.22	1166.06	214.341	304.677	153.302	164.536	231.974	199.978	8.29672	ribonuclease rh-like protein
Sscle13g095970	236.862	235.102	136.609	168.011	197.148	202.952	476.363	356.16	293.514	8.2916	aldehyde dehydrogenase
Sscle01g006180	148.88	152.403	224.661	179.401	174.347	150.259	134.263	152.137	143.537	8.2899	nadh-ubiquinone oxidoreductase 78 kda mitochondrial
Sscle02g015770	1337.04	1338.18	1408.59	1461.74	1365.85	1638.75	1421.34	1222.24	1454.6	8.28925	NA
Sscle14g102160	147.711	153.449	114.078	327.422	308.086	187.054	186.364	287.028	193.699	8.28591	glycoside hydrolase family 1 protein
Sscle05g046920	410.303	373.849	423.573	329.314	257.47	314.873	352.322	328.395	412.035	8.28294	26s proteasome regulatory subunit rpn11
Sscle16g107620	123.841	104.768	157.316	120.978	118.436	101.66	95.1174	104.988	109.356	8.27811	heat shock protein 70-like protein
Sscle07g057630	1163.79	1125.83	1104.9	1097.62	1183.54	990.219	1089.86	802.766	1073.53	8.27707	NA
Sscle04g035640	157.158	199.195	136.892	90.3561	97.0149	221.725	201.95	191.794	124.446	8.27261	carbohydrate-binding module family 18 protein
Sscle05g041780	252.838	276.96	317.019	315.219	322.108	186.897	247.07	257.959	241.286	8.26585	ornithine decarboxylase
Sscle01g011120	299.135	410.543	303.749	402.71	404.253	205.489	397.382	402.895	466.477	8.26306	peroxisomal dehydratase
Sscle08g063860	631.38	742.6	575.49	588.363	640.99	327.005	613.419	598.547	544.742	8.26209	cytochrome b5
Sscle06g052230	229.391	247.345	269.356	340.975	310.125	365.617	315.623	313.975	264.387	8.25431	NA
Sscle06g048680	212.542	219.164	187.756	145.426	198.327	268.714	167.673	156.911	108.901	8.25335	mfs general substrate transporter
Sscle08g065530	198.574	264.185	229.961	252.173	232.595	62.55	137.392	179.404	189.338	8.24996	acetyl- synthetase-like protein
Sscle07g057470	284.121	285.123	189.027	333.763	319.25	367.973	334.643	376.942	532.442	8.24705	NA
Sscle07g058000	98.0722	101.841	54.7139	788.887	851.937	93.575	243.709	222.912	224.364	8.24676	dihydroxyacetone kinase
Sscle07g059980	423.651	416.621	661.574	416.677	508.421	366.751	431.481	433.312	372.59	8.2457	ran-specific gtpase-activating protein 1
Sscle02g014130	161.598	219.365	244.46	215.108	228.605	83.9936	287.077	297.427	182.222	8.2448	methylmalonate-semialdehyde dehydrogenase
Sscle01g010430	1129.47	1026.43	1141.88	595.7	671.387	531.265	537.703	640.793	482.331	8.24195	NA
Sscle03g023770	194.952	249.566	161.274	312.742	289.439	101.739	278.267	274.955	258.34	8.23863	acyl- dehydrogenase
Sscle02g020520	1835.45	1508.65	2051.51	1936.86	1609.35	1479.93	1347.53	1289.54	1671.32	8.23728	protein sece sec61-gamma protein
Sscle01g011140	213.907	251.736	335.263	245.678	223.872	220.496	232.422	225.133	302.323	8.23572	26s protease regulatory subunit 6a
Sscle15g102500	74.0725	122.53	67.5395	633.472	600.797	198.889	831.262	858.268	1057.74	8.2342	alcohol dehydrogenase 1
Sscle13g096950	869.998	826.663	865.908	569.869	594.181	1299.14	943.079	639.878	706.575	8.22904	NA
Sscle15g102440	452.099	453.394	509.501	409.544	364.611	607.364	482.351	437.278	550.065	8.22593	f-actin-capping protein subunit alpha
Sscle01g005210	143.657	142.561	206.621	180.436	174.214	150.49	151.466	156.008	143.895	8.22349	heat shock protein hsp88
Sscle15g104900	239.26	234.384	310.775	206.339	183.064	197.31	238.404	223.365	261.367	8.22197	26s proteasome non-atpase regulatory subunit 12
Sscle12g089140	262.437	240.561	264.521	264.393	230.783	202.921	179.866	181.89	194.791	8.21984	dihydrolipoyl dehydrogenase
Sscle01g011460	154.149	187.972	100.646	221.115	218.144	100.84	434.273	422.482	421.544	8.21916	cyclohexanone monooxygenase
Sscle11g083260	127	123.498	119.781	139.121	185.587	154.499	264.848	211.324	186.507	8.21744	glycoside hydrolase family 13 protein
Sscle01g007170	1490.76	1464.09	1680.45	1234.22	1091.95	720.089	950.369	690.453	660.297	8.21736	antibiotic biosynthesis monooxygenase protein
Sscle02g018870	857.529	1006.23	1403.61	1464	977.66	1134.34	885.053	721.706	1023.82	8.21478	NA
Sscle02g011800	302.038	341.195	405.479	311.761	274.554	1128.01	273.997	333.597	451.333	8.20813	glycoside hydrolase family 17 protein
Sscle02g019070	189.039	188.877	148.83	423.994	435.591	95.1373	207.369	285.457	244.129	8.20687	mfs multidrug transporter
Sscle13g094670	375.821	423.033	433.504	347.048	380.686	1024.58	394.275	468.332	405.715	8.2059	tata-box-binding protein
Sscle02g012440	217.652	224.704	284.971	186.905	151.48	178.321	142.959	161.16	181.618	8.20416	dha14-like major facilitator
Sscle14g098010	1114.63	995.615	1249.29	1096.1	781.423	830.872	1196.32	1158.37	1449.32	8.20348	histone h4
Sscle03g025660	199.84	226.957	288.642	374.891	273.285	221.972	277.464	249.145	237.92	8.2014	eukaryotic peptide chain release factor subunit 1
Sscle01g010070	212.513	229.116	218.486	209.63	248.389	236.049	263.62	225.767	211.418	8.20094	hexokinase
Sscle01g000670	316.092	350.875	311.725	330.386	323.033	345.643	438.048	390.946	414.592	8.19565	nitrate reductase
Sscle04g038860	175.181	192.627	238.553	288.209	254.305	179.814	198.999	222.835	200.693	8.18894	NA
Sscle03g024780	201.084	197.017	91.1222	490.235	476.378	224.422	289.894	293.796	376.217	8.18881	d-galacturonic acid reductase
Sscle09g070430	237.741	235.606	25.7146	88.9768	127.823	86.5151	272.812	139.054	257.4	8.18516	NA
Sscle12g089070	594.071	608.605	834.22	699.101	652.699	469.367	614.569	551.768	704.121	8.18393	nadh-ubiquinone oxidoreductase 213 kda subunit
Sscle12g090900	364.994	318.077	323.228	289.713	236.863	252.436	365.003	311.098	365.879	8.18287	cmgc mapk protein kinase
Sscle01g004020	3190.13	3552.58	3582.66	2888.75	1768.79	1649.38	1082.95	1003.02	1036.55	8.18026	NA
Sscle03g027010	100.24	85.0114	124.635	330.59	381.111	272.001	197.68	211.063	202.424	8.17472	glycerol kinase
Sscle07g056970	181.999	184.242	255.03	193.178	171.786	210.338	162.404	185.584	232.273	8.17324	alpha-amylase a type-1 2
Sscle02g021450	332.983	300.518	400.79	549.362	346.384	281.798	390.368	303.288	307.265	8.17208	eukaryotic translation initiation factor 2 subunit alpha
Sscle08g065440	231.553	238.414	327.975	303.606	277.37	217.483	201.685	219.512	230.392	8.17154	atp-dependent rna helicase sub2
Sscle11g081820	196.991	204.594	223.341	103.205	107.95	170.517	52.3963	66.9732	99.0643	8.17069	NA
Sscle11g083240	603.896	672.09	620.329	642.173	668.547	699.418	596.229	718.256	599.321	8.17068	cytochrome c oxidase subunit v
Sscle05g046260	172.075	268.333	18.9034	22.3646	26.9055	309.997	381.85	295.846	445.871	8.16623	glycosyltransferase family 2 protein
Sscle14g100060	322.229	348.994	425.349	154.627	149.388	110.911	106.161	153.088	131.575	8.16612	serine carboxypeptidase s28 protein
Sscle04g033390	167.749	209.195	79.9688	156.7	218.656	214.05	258.764	212.594	159.275	8.16159	phosphoenolpyruvate carboxykinase
Sscle02g012380	377.673	337.454	341.051	421.099	357.681	252.909	359.792	288.6	285.696	8.16037	galactose-binding protein
Sscle16g107870	160.778	174.668	145.923	181.273	195.888	224.762	218.458	273.885	234.147	8.15439	NA
Sscle01g001270	1154.52	1093	1147.92	1249.37	1280.27	2612.89	816.826	1326.24	1463.45	8.14817	NA
Sscle11g081850	1011.25	973.767	924.503	981.982	742.335	731.277	924.356	833.621	906.069	8.1387	NA
Sscle03g029110	170.125	174.564	240.736	195.343	169.336	159.838	158.253	167.303	188.489	8.13773	seryl-trna synthetase
Sscle13g092780	213.483	228.263	262.344	214.378	246.441	192.236	111.468	192.529	159.743	8.13356	NA
Sscle03g022270	217.106	213.771	235.664	236.32	223.928	175.853	214.436	168.285	198.467	8.13077	thermophilic desulfurizing enzyme family protein
Sscle07g057640	240.855	291.008	272.303	236.179	219.974	160.087	196.532	210.291	219.733	8.12907	dolichyl-diphosphooligosaccharide--protein glycosyltransferase 48 kda subunit
Sscle01g008390	74.7496	82.5686	74.2239	108.035	69.0636	42.3776	305.985	239.626	112.437	8.1285	benzoate 4-monooxygenase cytochrome p450
Sscle07g056040	431.986	468.111	515.439	108.955	99.54	146.619	86.7772	85.0997	105.96	8.12763	aorsin
Sscle03g031260	1538.27	1406.55	2379.07	1434.76	1416.5	1675.84	1436.27	1311.74	2233.15	8.12725	subunit x of cytochrome bc1 complex
Sscle06g054560	1282.19	1300.39	1299.71	1312.34	1222.08	983.752	1177.18	940.604	1082.11	8.12708	nadh-ubiquinone oxidoreductase b12 subunit
Sscle09g069070	189.949	171.464	145.657	141.416	160.527	128.395	127.67	150.775	147.018	8.12676	glycerol-3-phosphate dehydrogenase
Sscle16g110710	357.103	307.138	427.053	337.243	330.705	313.432	473.2	394.907	553.246	8.12565	prohibitin
Sscle03g028320	280.985	324.282	201.605	347.508	481.546	260.949	615.579	391.605	420.707	8.12244	hydroxyacylglutathione hydrolase
Sscle14g100430	124.073	140.368	100.492	194.035	217.889	178.85	490.925	338.095	294.178	8.1205	NA
Sscle13g095560	404.901	394.426	457.612	468.842	343.863	397.419	478.753	418.624	520.432	8.11964	mannose phospho-dolichol synthase
Sscle09g068850	257.119	211.624	190.284	150.145	198.912	299.312	234.736	246.24	276.68	8.11833	NA
Sscle14g097920	796.728	741.086	1197.92	573.395	597.337	215.445	229.416	317.908	315.64	8.11623	NA
Sscle07g056980	63.1896	51.2988	62.2885	43.1523	41.7184	64.1544	20.392	33.8252	32.4683	8.11599	alpha- -glucan synthase
Sscle03g029350	366.647	400.182	325.973	252.119	298.642	292.296	448.967	294.396	423.164	8.11295	NA
Sscle01g007510	355.494	377.007	506.634	552.884	487.059	315.587	263.974	334.392	332.31	8.10965	adenylate kinase
Sscle15g104090	223.171	223.471	219.207	261.264	195.109	96.6773	601.656	462.755	350.566	8.10369	pyruvate dehydrogenase e1 component beta subunit
Sscle10g080260	483.43	477.714	434.798	420.852	408.118	247.625	411.962	297.747	391.043	8.09795	oxidoreductase protein
Sscle03g029270	389.613	348.517	408.463	287.621	343.573	738.027	310.847	292.11	361.313	8.09681	mannose-1-phosphate guanyltransferase
Sscle16g111160	185.17	184.913	167.906	300.959	308.63	170.357	167.788	223.898	253.697	8.09541	homocitrate synthase
Sscle01g007740	165.166	164.66	220.513	193.589	163.246	168.653	249.545	212.445	219.892	8.09484	n-acetylglucosamine-phosphate mutase
Sscle01g007050	268.968	231.231	144.686	263.374	252.562	138.257	109.685	144.292	108.544	8.09456	glycoside hydrolase family 1 protein
Sscle14g098480	241.636	220.474	226.654	318.484	268.4	184.127	242.806	288.914	221.27	8.09362	eukaryotic translation initiation factor 5
Sscle06g054920	76.6644	65.4938	71.7614	77.866	75.0472	205.504	46.3725	55.5706	50.0619	8.0936	endonuclease reverse
Sscle11g085600	206.206	183.589	228.816	155.064	192.845	163.629	168.642	198.684	172.452	8.09282	serine threonine-protein kinase gad8
Sscle01g003270	260.787	293.228	308.203	249.126	215.487	184.51	277.897	247.786	244.552	8.09175	calcium calmodulin-dependent protein kinase
Sscle14g097750	358.534	320.311	462.115	297.983	300.063	349.757	253.769	260.095	230.859	8.08882	epoxide hydrolase
Sscle11g082000	423.335	62.7134	276.988	95.5805	357.273	277.647	697.155	508.569	461.365	8.08666	tyrosine trna ligase
Sscle09g068980	947.07	922.245	301.614	234.557	231.454	1204.51	615.833	392.698	676.875	8.08249	NA
Sscle06g052210	234.435	211.891	278.215	254.432	198.882	179.853	208.642	210.57	224.563	8.08066	26s protease regulatory subunit 4
Sscle10g075150	436.615	458.197	546.832	444.692	447.922	358.824	438.647	384.84	427.497	8.07698	nadh-ubiquinone oxidoreductase kda mitochondrial
Sscle03g031630	1136.48	1238.74	1507.79	1239.43	1215.36	877.4	992.421	914.576	1168.83	8.07596	NA
Sscle02g012430	191.969	181.816	266.056	244.048	215.453	167.826	172.62	189.315	171.377	8.07346	eukaryotic translation initiation factor 2 subunit gamma
Sscle08g065240	315.288	262.074	299.974	211.293	208.868	167.317	185.792	190.574	168.463	8.07237	fumarate hydratase
Sscle03g030720	64.7206	68.6372	83.2053	79.1729	62.4742	42.6353	75.3621	66.2125	74.8976	8.07081	related to retrotransposon hobase
Sscle05g041330	250.348	226.415	257.897	228.624	210.282	249.966	290.301	240.339	373.756	8.07041	acetyl- acetyltransferase
Sscle02g017160	120.711	127.373	155.039	111.769	148.444	68.738	115.977	124.958	93.5933	8.0702	aminopeptidase 2
Sscle14g102180	88.4118	90.411	91.4393	65.9273	75.8156	82.4539	59.2485	66.715	65.5852	8.06569	NA
Sscle06g048770	115.452	142.495	176.176	217.324	222.107	123.992	176.518	172.943	142.875	8.06418	abc transporter atp-binding protein arb1
Sscle01g002730	155.638	147.709	191.578	100.668	119.418	124.254	162.866	154.727	169.278	8.05954	long-chain-fatty-acid- ligase 1 protein
Sscle01g000900	668.093	712.141	65.1503	123.327	132.749	1608.95	306.181	253.896	614.902	8.058	prolyl aminopeptidase protein
Sscle06g054280	271.88	294.938	367.116	220.538	219.267	128.146	78.5646	116.4	81.2558	8.05781	serine carboxypeptidase
Sscle12g088160	83.565	97.0964	100.913	88.2052	94.8506	67.4907	68.7463	75.7358	75.6296	8.05572	coatomer wd associated region
Sscle09g072190	1366.66	1207.38	1755.26	1152.85	1136.99	1478.83	1195.87	929.436	1489.47	8.05464	cytochrome-c oxidase chain viic
Sscle02g011860	115.806	98.3449	126.304	112.676	123.917	86.3243	76.863	94.4847	87.7193	8.05454	calcium-transporting atpase sarcoplasmic endoplasmic reticulum type
Sscle05g044050	910.362	767.08	921.368	724.71	606.301	707.362	842.827	647.699	1030.11	8.05452	protein hmf1
Sscle10g078490	174.844	204.027	177.35	80.8613	110.793	99.8945	65.7215	95.1374	73.2083	8.05381	atp-dependent protease la
Sscle10g078930	176.473	216.489	220.145	218.531	188.498	282.668	189.962	232.003	176.643	8.05122	fad binding domain-containing protein
Sscle06g055010	229.207	199.313	297.435	191.334	177.15	142.323	206.211	222.031	279.018	8.0454	NA
Sscle02g013850	183.696	161.682	209.967	253.777	177.547	142.822	198.192	188.93	207.528	8.04195	t-complex protein beta subunit
Sscle13g095410	209.19	217.756	279.824	236.5	260.861	279.882	181.673	231.948	216.101	8.04177	NA
Sscle16g108310	62.0748	68.7139	79.9984	73.0494	59.3625	41.8622	73.6324	62.8958	71.283	8.04053	related to retrotransposon hobase
Sscle14g100930	266.704	194.94	197.558	240.912	208.947	2001.35	224.313	237.983	240.674	8.03695	sterol delta -desaturase erg3
Sscle01g006730	144.26	164.233	141.599	395.873	418.078	578.925	350.737	520.138	429.234	8.03189	lipase esterase
Sscle06g048820	901.611	1045.64	1127.39	952.971	934.887	839.911	1150.5	873.918	1199.44	8.03073	NA
Sscle11g085500	234.107	320.942	229.942	323.598	320.966	216.512	316.426	342.299	241.257	8.02612	2-nitropropane dioxygenase protein
Sscle09g071740	668.115	571.895	639.127	497.139	518.456	565.597	696.785	589.542	696.768	8.02477	NA
Sscle05g044310	604.554	681.853	748.664	437.515	430.576	481.751	409.023	404.141	533.425	8.02357	succinate dehydrogenase membrane anchor subunit
Sscle13g092430	151.531	188.802	82.1769	131.432	155.951	132.066	187.848	194.922	143.471	8.02229	NA
Sscle06g054010	105.943	90.7749	68.4202	92.0053	110.223	126.791	214.501	190.343	145.813	8.02119	NA
Sscle08g062180	139.08	131.084	135.472	229.87	202.967	466.497	111.135	152.783	148.785	8.01866	hexose transporter
Sscle04g035910	131.399	107.601	11.818	310.749	318.533	512.505	380.337	341.609	448.081	8.01473	glycosyl hydrolase family 43 protein
Sscle10g079760	69.8157	64.2835	60.1448	57.297	56.4987	134.186	43.0988	55.967	49.8007	8.01303	chitin synthase
Sscle05g046600	452.092	469.167	548.276	423.909	461.16	371.729	539.288	426.865	502.051	8.01042	bap31 domain-containing protein
Sscle05g041400	251.875	247.513	331.146	244.169	253.916	198.304	279.038	274.584	310.7	8.01039	NA
Sscle06g050820	1697.88	1376.57	1400.42	624.947	574.228	1461.69	1671.66	1038.15	1498.21	8.00907	NA
Sscle07g058790	207.172	247.065	213.934	203.293	188.221	199.053	248.229	234.632	233.61	8.00663	alpha beta-hydrolase
Sscle08g066770	212.29	215.609	308.906	246.212	255.337	212.896	196.095	221.35	280.274	8.00606	cmgc mapk erk1 protein kinase
Sscle15g102760	221.983	237.724	300.542	200.594	171.422	164.219	232.217	227.1	268.792	8.00524	gdp-mannose pyrophosphorylase
Sscle07g056220	184.771	216.279	313.449	240.963	187.205	239.747	235.085	222.203	366.821	8.00444	ribonucleotide reductase small subunit
Sscle10g080700	1985.79	1719.43	1743.19	1391.13	1172.8	2898.94	1463.07	997.22	1463.26	8.00434	NA
Sscle04g034100	461.697	412.154	453.879	463.13	450.095	354.901	511.112	394.517	432.941	8.00001	NA
Sscle03g026070	320.066	294.594	343.232	232.898	219.812	563.523	337.424	294.622	386.702	7.99636	NA
Sscle16g107430	19.1414	25.0034	8.34839	473.511	499.521	18.7679	145.634	169.509	135.924	7.9956	nrps-like enzyme
Sscle05g047680	184.346	187.651	195.834	172.472	161.445	153.169	119.692	151.603	149.807	7.99498	wd domain-containing protein
Sscle16g108310	61.3387	63.4282	74.7155	71.8775	58.1752	41.6383	70.0027	61.6262	67.7833	7.98878	related to retrotransposon hobase
Sscle01g005480	1027.67	971.301	1224.14	1328.2	1001.06	1029.57	907.089	820.221	1033.96	7.98847	mitochondrial f0 subunit e
Sscle14g101820	226.715	219.16	219.045	259.152	250.041	253.707	259.844	299.334	244.754	7.98648	serine threonine protein kinase
Sscle11g085830	329.507	375.84	444.638	212.187	225.119	381.069	160.568	160.408	268.639	7.98518	capsule polysaccharide biosynthesis protein
Sscle12g090030	66.4118	90.6789	76.605	163.073	176.522	66.5682	179.794	205.094	147.113	7.98508	acyl- dehydrogenase
Sscle01g007220	243.532	240.721	243.01	246.182	222.904	255.705	266.534	234.814	260.635	7.98317	26s protease regulatory subunit 8
Sscle13g096750	230.735	259.93	166.248	131.576	181.285	112.801	189.327	176.748	118.002	7.98149	NA
Sscle06g051660	181.346	191.405	238.134	227.556	189.632	163.356	196.827	194.661	178.684	7.97706	coatomer subunit delta
Sscle02g015160	187.121	227.246	270.859	249.729	224.885	189.141	238.636	227.423	288.183	7.97305	argininosuccinate synthase
Sscle04g036970	418.289	384.677	143.23	472.464	547.388	325.48	559.435	590.099	391.043	7.97145	NA
Sscle04g032510	138.884	106.629	164.518	163.725	139.175	259.367	121.53	149.716	135.321	7.96787	NA
Sscle04g035680	275.608	320.942	245.49	225.333	211.117	257.29	284.491	306.28	299.973	7.96557	NA
Sscle06g051720	158.408	166.992	217.66	174.003	147.56	126.045	134.951	149.185	130.79	7.9648	NA
Sscle16g108670	792.896	786.85	751.999	1178.24	942.608	610.903	493.407	639.468	636.031	7.96363	small nucleolar ribonucleoprotein snu13
Sscle07g061930	300.704	424.726	416.002	401.315	335.238	289.156	357.944	346.402	479.709	7.95599	proteasome subunit alpha type-4
Sscle16g109650	117.075	132.003	149.317	119.72	115.145	148.939	92.4338	114.714	92.4463	7.95436	cmgc rck mak protein kinase
Sscle02g020120	114.129	124.012	91.1514	85.4351	94.3039	87.3241	102.575	109.389	94.3224	7.95099	fungal zn binuclear cluster domain containing protein
Sscle13g096020	74.5955	78.7751	137.222	224.724	222.946	82.7407	403.557	380.15	418.632	7.95032	phenylacetate 2-hydroxylase
Sscle03g030660	161.993	163.586	295.856	237.766	198.689	176.285	238.226	187.542	267.135	7.94974	saccharopine dehydrogenase
Sscle01g007380	407.419	381.75	449.797	233.292	226.737	252.167	258.818	277.642	258.236	7.94909	mitochondrial dna replication protein yhm2
Sscle01g006030	166.213	177.172	223.146	173.115	154.156	132.065	188.959	168.277	174.433	7.94551	serine threonine protein phosphatase 2b catalytic subunit
Sscle10g079750	56.8242	59.8901	41.5696	55.5708	49.089	104.275	40.7508	47.9035	39.7834	7.94461	chitin synthase
Sscle07g058390	517.471	557.395	528.571	488.113	400.009	609.329	420.534	430.686	432.457	7.94248	cytochrome c oxidase subunit vb
Sscle10g079920	451.719	476.893	92.3681	315.467	259.981	471.16	176.614	155.16	206.745	7.94231	cyanide hydratase
Sscle05g047220	900.528	1116.32	577.636	368.781	474.863	1068.53	315.674	279.094	360.776	7.93613	protease inhibitor
Sscle05g040370	146.162	146.595	156.553	178.094	218.915	174.182	224.111	228.785	197.901	7.93307	thioredoxin-like protein
Sscle07g056920	1188.27	1243.98	1729.03	199.602	149.462	395.375	997.611	889.607	987.711	7.93283	NA
Sscle01g011530	1923.66	2245.63	2415.64	332.905	317.422	758.618	250.585	198.353	256.233	7.9328	NA
Sscle08g062710	96.1561	108.809	120.092	108.577	101.198	71.2441	47.3456	68.8831	62.5874	7.93169	elongation factor 3
Sscle06g051110	415.308	317.376	414.314	294.871	321.36	372.526	341.599	289.491	338.114	7.92371	glutathione s-transferase
Sscle13g094920	460.536	427.558	511.229	555.841	440.306	377.835	438.38	376.744	521.391	7.9233	endosomal p24b protein
Sscle09g070070	218.071	192.609	192.06	104.605	109.731	115.639	55.5414	68.7152	76.8707	7.9221	NA
Sscle16g109990	497.642	433.558	504.504	463.326	419.394	317.363	391.578	377.931	404.94	7.9217	endoplasmic reticulum vesicle protein 25
Sscle03g023030	641.595	630.343	851.381	218.005	211.392	79.123	36.655	56.0898	24.597	7.91946	laccase 2
Sscle03g030730	172.267	170.739	223.852	198.086	183.954	149.9	200.409	202.037	263.889	7.91767	NA
Sscle06g050120	1569.43	1303.51	1775.63	1780.72	1289.97	1289.3	1652.08	1161.59	1440.03	7.91473	NA
Sscle08g062460	287.458	258.49	326.052	210.856	205.335	290.377	186.161	219.57	291.717	7.91335	NA
Sscle11g084610	179.115	208.61	192.832	141.162	135.786	116.848	559.679	570.564	201.363	7.9104	4-hydroxyphenylpyruvate dioxygenase
Sscle03g031800	651.023	782.105	187.736	165.307	171.996	409.65	344.861	293.121	518.758	7.90863	NA
Sscle12g090580	480.022	579.941	790.141	809.703	724.038	561.077	568.662	551.583	648.655	7.90724	acyl carrier protein
Sscle04g033150	524.32	452.778	337.756	179.196	130.62	622.407	292.982	306.28	451.065	7.90661	NA
Sscle10g076860	546.971	589.17	743.086	554.765	526.08	404.79	384.47	336.744	420.509	7.90234	ras-like protein rab-6b
Sscle07g055740	425.836	430.021	397.634	323.586	283.218	292.661	285.478	257.841	339.406	7.90025	NA
Sscle08g066810	307.63	316.532	357.429	190.355	185.261	111.537	72.1129	104.845	69.8382	7.89718	carboxypeptidase d
Sscle04g033320	125.228	117.817	127.727	161.84	168.183	97.0476	133.437	128.217	90.5698	7.897	eukaryotic peptide chain release factor gtp-binding subunit
Sscle06g050510	264.049	266.454	338.273	120.629	107.616	85.6368	68.8297	91.183	90.8367	7.89477	protease s8 tripeptidyl peptidase
Sscle01g001210	349.208	365.234	481.928	340.045	344.494	371.246	357.15	331.74	436.541	7.89412	proteasome component pup2
Sscle03g026850	162.009	182.322	208.879	179.661	185.911	256.658	187.891	188.199	194.538	7.8936	NA
Sscle04g034060	196.947	204.317	232.555	289.579	249.97	297.528	220.854	280.524	391.245	7.89294	glycoside hydrolase family 12 protein
Sscle04g035650	138.052	128.066	123.297	167.877	157.8	102.651	128.766	133.351	102.721	7.89293	annexin anxc4 protein
Sscle02g013680	140.373	100.56	85.8029	305.155	224.966	238.091	468.964	300.702	347.05	7.89249	sorbitol dehydrogenase
Sscle04g035460	98.2769	110.27	134.031	121.699	97.5492	87.7518	83.524	91.7255	87.4153	7.8908	coatomer subunit gamma-2
Sscle01g004820	149.953	177.993	405.11	376.966	308.701	190.824	168.256	256.722	211.63	7.89008	carbohydrate esterase family 16 protein
Sscle11g085880	205.493	196.424	233.414	172.327	177.112	295.549	122.497	154.218	171.785	7.88842	cytochrome p450 family protein
Sscle04g039720	300.608	402.686	112.044	210.002	264.7	278.473	887.168	638.847	925.148	7.88228	nadh-quinone oxidoreductase
Sscle05g040780	718.944	632.932	429.53	607.549	437.093	1392.66	762.053	568.145	709.431	7.88169	NA
Sscle03g023090	196.607	188.532	275.09	290.121	233.587	224.011	177.556	200.982	284.215	7.87712	cellular nucleic acid-binding protein
Sscle04g034160	138.018	122.852	99.0293	102.057	110.844	177.563	166.349	186.382	155.745	7.877	atp-citrate synthase subunit 1
Sscle02g020710	156.697	136.791	161.547	161.753	153.685	124.117	103.111	121.646	115.374	7.87692	mitochondrion protein
Sscle05g043130	944.965	935.126	1063.3	274.767	291.94	577.991	420.327	304.918	324.29	7.87381	NA
Sscle08g066010	250.297	300.576	325.128	395.815	518.291	492.232	421.757	528.333	459.603	7.87366	NA
Sscle14g100770	375.203	380.721	578.448	453.081	403.46	383.68	426.361	391.96	483.064	7.87211	NA
Sscle04g034720	225.392	205.167	346.648	267.878	293.571	295.438	184.948	242.742	219.453	7.87127	short-chain dehydrogenase
Sscle15g106540	44.2652	52.6701	61.7461	152.426	88.0027	829.354	777.127	903.969	2457.16	7.87051	cytochrome p40 monooxygenase
Sscle01g009900	355.361	345.312	484.665	472.375	367.704	357.878	374.097	344.045	480.389	7.87008	NA
Sscle14g101830	79.0998	85.0114	103.106	88.6647	75.5215	56.3126	93.1062	85.6513	92.8678	7.86945	related to retrotransposon hobase
Sscle16g110300	334.034	294.668	360.207	321.95	243.589	223.033	334.855	271.789	345.646	7.86494	coatomer subunit epsilon
Sscle14g101460	269.476	276.945	330.357	366.862	272.972	261.311	333.731	266.916	383.836	7.86004	signal sequence receptor alpha chain
Sscle10g077660	667.459	582.936	934.982	1286.71	1158.06	849.293	683.198	787.965	838.966	7.85621	hsp10-like protein
Sscle11g084460	160.453	124.604	179.192	138.861	151.417	157.331	168.848	171.1	149.195	7.8548	amp-dependent synthetase ligase
Sscle04g032990	301.252	297.685	402.671	347.89	327.416	266.605	239.367	286	254.548	7.84673	nadh-ubiquinone oxidoreductase kda subunit
Sscle04g035290	155.305	163.509	183.792	130.951	120.959	89.611	62.1684	97.634	67.8299	7.8453	NA
Sscle09g068770	167.13	202.527	263.897	138.369	264.184	229.751	442.227	361.53	407.354	7.84359	NA
Sscle07g056400	273.876	250.324	332.053	208.475	162.836	281.804	162.871	212.914	244.25	7.84348	sterol 24-c-methyltransferase
Sscle04g034730	63.7253	66.823	71.5867	69.6657	84.7874	86.5446	54.3679	61.6675	56.5483	7.84034	rna binding effector protein scp160 protein
Sscle06g054420	104.251	123.893	141.141	122.344	145.26	96.905	91.751	104.995	96.36	7.83938	protein transporter sec23
Sscle15g102890	1346.3	1820.55	1420.72	1159.9	977.66	946.529	1543.36	1722.71	1403.38	7.83886	magnesium transport protein transmembrane region
Sscle01g009940	278.432	315.413	380.871	281.326	280.689	234.5	353.349	294.375	382.627	7.83775	proteasome component pre2
Sscle01g001080	98.7759	100.502	144.147	168.881	167.47	162.836	92.3978	132.373	122.29	7.83735	hsp70-like protein
Sscle12g090430	87.0598	69.6988	7.23763	546.952	557.904	1274.15	594.251	822.326	856.498	7.83594	arabinan endo- -alpha-l-arabinosidase a
Sscle01g011450	371.864	401.304	142.444	181.831	222.4	358.35	651.684	448.61	382.417	7.83475	NA
Sscle05g043860	351.961	331.002	223.135	275.907	227.514	376.285	368.798	322.354	340.871	7.8342	NA
Sscle07g059320	464.793	410.017	399.998	266.776	246.765	264.55	390.15	299.683	330.609	7.83303	short-chain dehydrogenase reductase sdr protein
Sscle16g110430	184.415	249.799	288.752	309.532	306.415	198.668	188.064	274.005	345.694	7.8327	lysophospholipase a
Sscle12g091410	194.8	187.347	269.225	178.657	208.506	174.459	207.934	211.348	230.818	7.83081	26s protease regulatory subunit 6b
Sscle01g005700	109.919	118.267	125.658	120.317	126.64	109.245	91.2628	108.547	103.056	7.82791	glycosyltransferase family 39 protein
Sscle09g073310	131.064	139.403	177.642	143.878	139.004	104.839	131.793	128.899	138.491	7.82253	glutamyl-trna synthetase
Sscle09g073200	238.863	224.566	226.865	160.127	191.963	170.527	165.439	204.548	153.208	7.82201	casein kinase i
Sscle02g014870	509.458	496.877	457.063	509.554	1179.93	1215.71	1002.16	855.471	915.704	7.81751	shwachman-bodian-diamond syndrome protein
Sscle14g097220	125.462	136.062	123.884	101.043	96.0652	122.935	85.84	111.566	100.968	7.81481	negative regulator of differentiation 1 protein
Sscle01g007520	246.877	207.753	351.051	210.085	205.968	223.308	234.79	223.687	289.188	7.81092	26s proteasome regulatory subunit rpn-8
Sscle06g050350	53.4353	53.7712	49.9582	50.598	59.879	132.663	51.354	67.0011	82.5527	7.80869	abc transporter
Sscle04g038430	186.217	194.773	243.377	198.504	193.366	151.674	148.301	168.518	152.697	7.80675	nadh dehydrogenase d subunit
Sscle05g042940	859.491	762.361	1043.09	1271.15	1136.66	784.2	880.686	769.322	834.838	7.80062	NA
Sscle03g029580	178.706	149.143	221.467	154.02	151.271	167.768	134.218	155.07	192.23	7.80022	gda1 cd39 family protein
Sscle02g020070	86.9636	92.4967	101.991	85.3509	94.1536	107.606	69.9916	90.5783	77.1355	7.80003	glycosyltransferase family 39 protein
Sscle04g035020	318.426	531.285	316.559	125.438	95.3091	68.2899	77.2872	144.948	63.8287	7.79647	wsc domain-containing protein
Sscle02g016900	506.447	472.085	414.246	241.686	275.184	364.028	165.235	259.795	190.101	7.79539	NA
Sscle14g097230	139.393	135.599	191.816	165.653	151.684	126.573	161.111	136.316	140.946	7.79479	asparaginyl-trna synthetase
Sscle09g070410	521.483	514.337	181.615	201.89	375.826	351.427	588.91	295.942	379.888	7.79455	NA
Sscle02g019080	57.5257	62.3417	45.3156	79.3025	92.2214	39.3649	153.898	148.754	101.842	7.79421	glycosyl hydrolase family 38
Sscle11g082800	86.504	83.7683	97.3234	83.4499	105.162	85.147	113.834	110.155	95.4116	7.7942	root hair defective 3 gtp-binding protein
Sscle04g036610	134.942	118.349	75.2087	624.828	617.028	98.2709	554.68	609.89	579.943	7.78919	carbohydrate esterase family 16 protein
Sscle08g063910	382.733	387.372	240.26	294.319	184.781	130.655	382.979	370.202	392.387	7.78864	plc-like phosphodiesterase
Sscle11g086360	405.614	262.763	203.038	132.002	127.557	2031.96	262.292	218.074	274.341	7.78791	NA
Sscle05g045840	228.985	287.002	185.825	257.051	285.945	160.786	271.632	273.69	195.868	7.78617	xylitol dehydrogenase
Sscle03g026900	133.55	198.621	163.109	204.291	249.202	122.647	266.751	234.485	220.341	7.78267	3-ketoacyl-coa thiolase peroxisomal a precursor
Sscle05g040820	131.746	124.361	162.603	89.5762	86.2107	91.9717	82.2422	90.8731	97.6729	7.78201	NA
Sscle07g057950	78.1651	75.8739	46.4091	59.62	49.8447	84.5862	94.7379	121.101	175.086	7.78151	NA
Sscle03g028850	513.041	495.495	594.282	461.838	506.288	379.219	529.326	401.372	456.657	7.77983	calcineurin subunit b
Sscle14g102080	166.315	121.014	277.75	155.133	181.55	202.327	216.044	191.6	193.591	7.77771	nadp-specific glutamate dehydrogenase
Sscle11g086090	131.082	130.606	179.426	198.266	192.403	108.836	129.513	137.914	118.949	7.77569	translation initiation factor eif3
Sscle03g025440	96.6978	116.412	166.653	144.9	130.281	118.328	118.771	119.937	126.611	7.77561	glycyl-trna synthetase
Sscle11g082890	55.8198	56.2488	46.7525	34.2472	37.2759	32.4395	32.0475	34.0343	32.3965	7.77539	glutamate synthase
Sscle08g065130	478.718	515.144	447.842	321.078	285.759	426.464	511.443	355.955	453.83	7.77284	NA
Sscle01g004690	291.406	301.333	344.2	181.872	182.371	241.418	259.648	227.181	323.335	7.7691	cell lysis protein
Sscle04g035770	208.547	200.936	110.347	213.233	206.765	4941.99	651.821	667.834	897.712	7.76903	NA
Sscle03g023780	70.8999	97.3342	18.7083	190.351	176.024	116.06	313.492	472.664	572.443	7.76596	lipase 4
Sscle08g066220	85.7309	112.965	119.738	59.498	82.1414	70.1982	81.8432	74.7236	55.1463	7.76408	glycoside hydrolase family 63 protein
Sscle07g056990	553.497	601.698	402.956	563.418	545.177	693.355	356.205	417.665	415.949	7.76154	NA
Sscle07g058020	162.141	197.186	195.934	161.791	179.575	132.939	136.595	137.735	175.433	7.75995	3-hydroxyisobutyryl- hydrolase protein
Sscle07g056370	167.803	181.434	255.471	246.926	220.083	146.144	154.214	162.984	159.694	7.75978	chaperone j-domain-containing protein
Sscle02g020820	165.465	240.377	205.929	334.503	335.368	123.16	247.779	321.066	261.513	7.75968	NA
Sscle03g031790	5404.1	5558.71	1168.23	1033.96	1328.07	3586.92	2639.61	1940.19	4666.4	7.75954	NA
Sscle08g066710	34.2705	64.8498	20.6556	749.14	445.206	58.3113	1048.84	715.501	782.956	7.75707	gdsl-like lipase acylhydrolase domain protein
Sscle06g050210	365.628	406.989	199.962	208.054	253.357	190.284	395.011	348.896	314.866	7.75515	s-formylglutathione hydrolase
Sscle07g056950	36.7231	30.3612	2.9726	511.854	512.315	456.154	304.046	412.401	374.357	7.75451	glycoside hydrolase family 5 protein
Sscle04g034590	301.29	298.286	177.742	149.317	166.755	118.583	105.657	104.123	133.882	7.75448	mfs phospholipid transporter git1
Sscle07g058780	261.665	265.551	367.898	578.274	497.649	466.796	361.931	592.351	590.78	7.75339	NA
Sscle11g086690	117.135	98.2586	123.317	102.128	104.214	86.0926	88.2159	104.724	88.3719	7.75227	coatomer beta subunit
Sscle01g010350	158.346	104.353	192.669	228.706	182.126	251.155	77.3795	110.34	93.9206	7.74558	tap domain protein
Sscle03g029630	48.4767	53.8087	51.2801	63.6278	61.4089	59.3332	35.2334	43.8963	47.7099	7.74289	eukaryotic translation initiation factor 4 gamma
Sscle15g106280	208.266	230.458	267.384	100.048	99.4263	125.589	70.3233	89.2872	94.2368	7.73877	tripeptidyl-peptidase 1 precursor
Sscle07g060230	147.819	165.703	151.209	153.249	148.601	144.906	122.927	160.681	134.068	7.7353	importin alpha subunit
Sscle11g082370	322.756	276.21	344.95	270	273.533	262.04	317.648	286.893	286.192	7.7328	26s proteasome regulatory subunit n12
Sscle13g095120	222.011	220.634	235.084	179.541	193.258	166.391	179.675	158.791	155.756	7.73205	casein kinase ii subunit beta-2
Sscle03g024360	129.324	169.73	163.237	103.991	104.298	239.566	120.508	114.063	155.559	7.73166	glutamate decarboxylase
Sscle02g017040	151.909	140.884	116.332	114.407	114.887	183.461	107.105	166.611	134.39	7.73095	cutinase g-box binding protein
Sscle03g025870	611.013	559.43	913.883	724.748	517.411	649.474	631.459	498.61	878.414	7.7294	nadh-ubiquinone oxidoreductase kda subunit
Sscle03g026000	115.399	158.593	178.706	221.745	210.526	146.68	177.281	174.845	166.246	7.72808	eukaryotic translation initiation factor 3 subunit l
Sscle01g003160	253.881	295.303	333.223	256.073	283.007	274.089	336.262	281.706	245.478	7.72634	f-actin capping protein beta subunit
Sscle06g050160	156.377	139.379	175.579	154.293	166.97	115.884	172.693	189.941	146.469	7.72549	aspartyl aminopeptidase
Sscle01g002100	694.518	566.743	679.735	586.392	373.412	532.866	611.587	484.943	573.234	7.72438	ubiquitin-like protein 1
Sscle13g095900	663.851	811.252	732.449	775.474	611.038	760.414	849.423	800.411	940.536	7.72404	NA
Sscle06g053450	115.467	116.07	63.25	268.205	264.06	67.1081	357.857	349.376	208.843	7.72318	glycosyl hydrolase family 1
Sscle06g051340	389.521	345.53	438.147	340.486	263.633	264.807	266.014	275.322	383.876	7.7226	microtubule associated protein
Sscle08g067260	146.182	138.196	137.765	119.837	131.438	114.647	137.644	138.941	125.153	7.72117	leukotriene a-4 hydrolase
Sscle01g011130	210.46	212.165	218.279	221.669	240.237	230.428	232.888	243.86	245.706	7.71693	transcription initiation factor iib
Sscle02g015910	228.787	240.707	216.031	235.498	207.684	166.025	277.295	236.994	230.871	7.71656	glutaminyl-peptide cyclotransferase
Sscle12g089180	167.01	197.446	165.392	143.977	160.315	211.845	166.667	182.846	162.839	7.7164	rnp domain protein
Sscle09g070370	367.02	262.321	286.018	183.294	158.711	178.657	177.385	162.501	174.7	7.71568	glutathione reductase
Sscle03g030440	40.7848	41.1857	61.5199	108.641	94.2491	24.6888	219.053	277.913	112.904	7.71421	nad-specific glutamate dehydrogenase
Sscle15g104380	331.83	362.417	208.082	319.713	335.382	217.001	424.691	279.72	283.593	7.71186	lactoylglutathione lyase
Sscle12g091170	193.325	210.648	238.895	192.153	180.247	308.937	303.717	284.777	241.191	7.70924	NA
Sscle09g074140	110.876	102.636	110.131	83.852	114.756	81.774	89.2402	99.6032	86.5324	7.70729	hect-domain-containing protein
Sscle01g001240	117.479	116.342	106.379	109.108	96.1183	93.5954	46.8679	82.1334	65.9861	7.70684	c2h2 transcription factor
Sscle12g090290	110.7	143.059	171.538	130.195	120.234	145.16	79.1218	101.584	80.8083	7.70602	cbs pb1 domain-containing protein
Sscle09g070710	166.241	183.136	183.621	247.033	196.637	108.473	353.254	302.153	263.973	7.70462	hydroxymethylglutaryl- lyase
Sscle05g046130	239.778	278.621	268.582	212.67	229.581	177.816	237.41	186.955	253.983	7.70437	nadh-cytochrome b5 reductase 2
Sscle10g078950	132.311	113.453	164.936	191.809	174.101	102.295	164.54	138.877	154.483	7.70411	t-complex protein 1 subunit alpha
Sscle08g066600	888.005	861.084	983.579	959.845	946.123	613.237	897.042	764.053	830.251	7.70332	NA
Sscle14g099560	264.947	330.136	250.209	407.031	386.116	147.375	134.829	209.448	206.535	7.70163	succinate fumarate mitochondrial transporter protein
Sscle07g059220	211.25	237.941	303.03	194.042	163.817	292.823	159.91	190.939	198.429	7.69818	pyruvate dehydrogenase e1 component beta subunit
Sscle10g075840	70.6289	70.6027	64.4623	92.0053	81.7018	73.2294	79.6854	75.9835	64.1362	7.69542	ubiquitin-activating enzyme e1 1
Sscle07g059000	101.58	110.421	95.6716	68.9946	96.9543	117.765	79.7669	106.79	105.205	7.6949	c2h2 finger domain protein
Sscle13g093150	229.461	227.345	304.632	201.623	275.84	185.659	213.881	201.62	210.046	7.69419	NA
Sscle16g108190	145.25	158.571	225.656	196.882	227.952	132.526	319.42	271.261	224.348	7.69067	plp-dependent transferase
Sscle06g051350	80.1121	121.062	63.5715	122.122	106.536	47.8223	91.0495	124.763	75.2576	7.68953	beta- -glucosidase
Sscle08g063730	78.4323	88.7076	36.1882	114.885	247.957	528.84	272.842	250.773	300.44	7.68797	fasciclin domain family protein
Sscle03g028710	174.34	208.263	323.571	219.136	310.805	171.027	484.806	307.198	387.23	7.68612	enoyl- hydratase
Sscle10g078830	121.087	90.8341	28.5994	324.983	302.729	235.952	276.38	300.219	305.173	7.68525	glycoside hydrolase family 28 protein
Sscle12g088990	209.203	183.799	239.76	131.175	175.885	135.604	139.298	158.647	158.115	7.68513	NA
Sscle12g087130	138.882	120.274	184.015	130.803	134.618	118.387	119.611	140.435	134.243	7.68274	proteasome regulatory particle subunit
Sscle10g078570	75.5153	88.7564	119.349	94.3246	92.194	84.5073	69.0405	82.664	77.4413	7.6826	26s proteasome regulatory subunit rpn-1 protein
Sscle06g053270	81.0184	95.3007	77.7068	80.0887	112.012	102.352	94.7388	104.421	85.3019	7.68246	NA
Sscle08g062110	361.521	429.804	396.306	425.57	440.443	357.924	412.91	392.204	363.795	7.6823	multiprotein-bridging factor 1
Sscle07g060330	507.4	627.539	287.784	438.652	733.245	299.557	650.688	491.038	419.267	7.6801	cyanate hydratase
Sscle08g062310	272.9	307.008	399.005	640.307	518.368	245.717	328.597	380.89	365.94	7.6744	zinc knuckle domain protein
Sscle12g089330	350.399	68.5433	27.4538	30.5257	58.6511	8042.07	127.429	88.8015	140.957	7.67432	pyruvate decarboxylase
Sscle08g062630	146.256	150.653	178.845	176.872	174.03	140.736	190.021	188.162	140.248	7.67429	2-methylcitrate synthase
Sscle07g061510	162.355	123.958	154.985	72.2983	86.2877	262.212	96.1011	129.821	140.446	7.67415	homeobox domain-containing protein
Sscle14g098040	124.239	21.9384	231.799	531.806	1685.28	983.037	967.204	685.452	988.503	7.67377	NA
Sscle03g028940	59.2304	59.148	70.0294	55.7959	50.5549	50.439	34.4242	44.3224	40.8529	7.67334	p-loop containing nucleoside triphosphate hydrolase
Sscle04g040110	132.232	120.299	134.206	114.749	113.369	278.797	82.0765	98.6259	94.3512	7.66992	endonuclease reverse
Sscle05g043020	907.522	885.614	960.378	1179.78	926.628	592.53	811.181	665.962	868.03	7.66932	mitochondrial import inner membrane translocase subunit tim9
Sscle07g059530	116.39	126.575	126.509	97.1092	121.846	168.992	80.2988	102.908	106.701	7.66586	serine palmitoyltransferase 2
Sscle02g018140	106.174	126.545	129.501	83.2454	76.5737	56.7779	19.1851	52.4903	34.3755	7.66431	cell wall glucanase
Sscle11g084080	281.294	312.132	386.97	297.072	214.319	232.148	282.907	254.776	374.065	7.66349	proteasome component
Sscle03g031330	88.9672	97.892	100.783	89.1011	83.3233	137.035	89.4636	94.9777	102.968	7.66213	disulfide isomerase protein
Sscle11g082300	125.342	124.453	170.696	166.116	153.606	107.973	147.25	145.686	152.317	7.66103	t-complex protein 1 subunit zeta
Sscle15g105540	82.8686	92.1727	32.0605	158.981	161.892	95.3335	148.811	137.271	120.269	7.65864	glycoside hydrolase family 31 protein
Sscle09g072640	78.5866	82.4792	123.034	66.0894	79.3049	112.518	52.1257	74.1153	89.8568	7.65827	formate-tetrahydrofolate ligase
Sscle04g039560	260.073	268.626	335.149	262.813	268.167	182.031	208.564	229.918	189.894	7.65814	arp2 3 complex 34 kda subunit
Sscle02g014780	270.121	243.946	316.647	440.559	430.383	548.52	285.788	273.787	305.725	7.65808	mitochondrial peroxiredoxin prx1
Sscle10g076620	82.517	95.9535	55.7632	595.184	580.788	111.792	732.98	620.242	550.488	7.65778	3-hydroxyisobutyrate dehydrogenase
Sscle05g041300	882.446	840.113	1045.31	1064.38	1207.7	752.281	898.582	694.714	843.148	7.6543	small nuclear ribonucleoprotein g
Sscle08g063220	239.502	199.997	275.377	269.491	222.871	208.016	250.651	215.482	223.453	7.65176	mitochondrial large ribosomal subunit
Sscle02g012020	298.774	307.966	369.365	275.399	258.25	213.907	331.126	280.467	288.151	7.65069	proteasome component c5
Sscle07g057840	280.119	183.194	114.201	110.435	88.9303	2107.93	105.246	118.486	126.342	7.6499	helix-loop-helix dna-binding domain-containing protein
Sscle03g030650	167.744	180.469	177.134	167.399	142.403	147.191	183.193	136.182	161.027	7.64827	serine threonine-protein phosphatase 5 protein
Sscle10g078420	309.424	330.961	380.266	250.927	247.214	238.784	311.693	268.716	312.075	7.64806	vacuolar atp synthase subunit d
Sscle07g056350	468.106	542.557	629.017	545.521	498.171	431.503	391.642	407.853	496.333	7.64481	nadh-ubiquinone oxidoreductase
Sscle13g096610	186.12	191.83	200.754	153.409	123.536	245.707	128.622	148.257	146.062	7.6443	hydroxymethylglutaryl- synthase
Sscle05g048470	408.54	315.042	512.657	360.705	356.439	277.87	384.613	383.15	401.499	7.6437	proteasome subunit beta type-2
Sscle02g017690	60.1928	48.3301	43.1027	39.565	47.2084	365.293	32.3867	42.8018	40.7315	7.63981	NA
Sscle13g095820	200.622	164.49	286.144	208.781	202.474	252.585	236.397	175.915	343.925	7.63941	NA
Sscle07g057780	174.432	146.969	225.481	185.714	355.576	229.452	242.222	239.717	186.785	7.63911	d-arabinitol dehydrogenase
Sscle02g013870	250.834	286.841	484.864	160.018	128.858	58.7828	143.422	141.495	151.871	7.63806	alpha beta-hydrolase
Sscle09g074710	319.609	166.505	275.242	126.175	106.756	82.6364	158.284	229.815	244.188	7.63549	aspartyl partial
Sscle04g032750	78.9633	83.9131	68.7513	91.9525	92.6293	63.7102	38.6175	48.5405	45.807	7.63545	glycerophosphodiester phosphodiesterase gde1
Sscle01g000150	159.847	200.295	235.183	170.646	210.137	193.897	164.616	169.724	168.73	7.63474	pyruvate dehydrogenase e1 component subunit alpha
Sscle06g053740	65.0882	76.8057	79.8585	88.4925	74.3154	65.7255	62.3651	80.1767	66.9811	7.63205	eukaryotic translation initiation factor 3 subunit a
Sscle04g034300	111.625	134.327	173.823	187.72	167.67	122.216	133.29	124.693	114.439	7.62956	t-complex protein 1 subunit epsilon
Sscle07g059830	67.2347	74.9528	78.6661	81.1485	78.1288	54.0891	68.9086	77.0765	70.0812	7.62742	nonsense-mediated mrna decay protein
Sscle04g035830	320.712	336.182	531.318	124.513	123.828	48.4423	84.4597	98.0714	67.867	7.62682	tyrosine decarboxylase 1
Sscle10g076320	216.617	227.903	158.054	194.098	170.635	227.058	200.156	174.862	239.58	7.62061	udp-glucose 4-epimerase
Sscle13g096010	134.08	81.6683	40.0967	69.4635	99.5511	7083.73	341.389	314.998	330.13	7.61611	homogentisate -dioxygenase
Sscle11g082830	150.225	142.907	207.185	166.385	161.978	161.648	159.089	143.811	161.811	7.6153	succinyl- ligase
Sscle02g011720	193.851	211.38	195.26	120.629	133.217	176.869	64.9154	117.288	81.0911	7.61192	extracellular proline-serine rich protein
Sscle12g089440	79.8791	99.18	90.852	111.948	107.24	73.7545	94.6191	105.187	90.0405	7.61189	threonyl-trna synthetase
Sscle01g004970	374.861	357.849	596.356	353.677	316.716	372.787	379.353	350.645	457.861	7.60934	neuronal calcium sensor 1
Sscle11g084660	120.837	89.9314	120.368	107.154	93.7527	87.9225	82.0019	104.539	100.763	7.60926	dolichyl-phosphate-mannose-protein mannosyltransferase
Sscle07g056540	124.019	162.994	125.64	56.6081	55.3006	103.5	40.4337	61.3244	90.8794	7.60815	transcription factor cys6
Sscle05g041680	96.59	97.8377	100.853	87.4738	79.3277	90.5543	68.9191	87.5972	76.3377	7.60571	vacuolar atp synthase 98 kda subunit
Sscle04g032720	154.309	146.476	214.778	142.495	145.604	118.265	156.048	146.382	149.148	7.60567	26s proteasome subunit rpn7
Sscle07g057870	125.837	146.368	134.765	144.755	133.897	117.819	116.821	127.412	114.871	7.60376	cmgc srpk protein kinase
Sscle02g014650	269.652	265.661	348.971	247.122	197.314	196.824	245.191	243.322	340.435	7.60368	oligosaccharyltransferase subunit ribophorin ii
Sscle12g087770	256.726	250.819	262.424	276.65	227.245	657.007	327.528	355.386	285.864	7.60305	histone h1 5
Sscle03g029080	375.748	246.741	476.051	269.699	203.679	365.313	328.711	225.767	302.314	7.60164	uracil phosphoribosyltransferase
Sscle11g086440	205.783	251.886	271.534	262.48	235.74	193.09	239.693	227.378	180.6	7.60023	bar domain protein
Sscle02g012280	149.378	138.615	151.608	115.701	109.618	302.667	89.8746	106.337	98.7553	7.59907	endonuclease reverse
Sscle04g032620	76.1319	67.9857	82.8879	48.7349	45.5746	45.3537	30.8527	48.6212	35.6476	7.59905	NA
Sscle11g086160	105.469	113.751	124.14	85.6742	118.041	58.4254	149.776	121.7	94.3271	7.59844	peptidase family m3
Sscle03g027560	159.242	180.555	190.773	156.124	124.37	161.351	168.273	166.06	170.039	7.59842	NA
Sscle06g053820	57.7873	62.1376	53.0785	59.4201	59.5503	578.146	56.4846	67.7449	72.0779	7.59815	heat shock protein hsp98
Sscle08g067730	260.732	210.636	288.956	478.61	410.657	190.313	325.111	275.776	347.146	7.59564	acyl- n-acyltransferases
Sscle01g007940	74.6595	78.7176	98.725	93.7109	85.3796	61.6318	63.0313	75.9684	66.5022	7.59361	coatomer subunit beta
Sscle07g060390	135.719	179.189	236.598	87.0628	100.954	65.5218	140.91	124.998	153.079	7.59135	choline-sulfatase
Sscle01g002500	210.323	238.474	257.265	219.326	218.228	194.143	298.674	265.442	259.234	7.59127	band 7 spfh
Sscle10g077630	261.065	238.796	352.415	286.89	265.469	212.305	306.756	272.86	296.644	7.58952	serine threonine-protein phosphatase pp2a catalytic subunit
Sscle02g015920	91.6057	68.0948	33.7544	344.872	241.645	127.984	420.277	489.225	521.152	7.5867	endo-xylogalacturonan hydrolase a
Sscle12g090460	98.0184	99.1602	96.9691	113.881	105.97	93.7827	99.434	123.369	92.4782	7.58477	eukaryotic translation initiation factor 2a
Sscle03g027340	161.441	152.805	154.262	133.608	143.091	172.821	161.814	173.86	137.998	7.5845	NA
Sscle14g098890	125.815	133.102	152.568	168.397	149.414	108.486	132.074	128.474	111.838	7.58435	t-complex protein 1
Sscle04g035730	203.094	219.613	217.677	206.075	213.863	196.824	172.356	200.103	196.509	7.58161	rnp domain protein
Sscle05g048130	135.348	152.525	221.739	125.314	121.021	124.163	145.511	126.873	142.75	7.5816	udp-n-acetylglucosamine pyrophosphorylase
Sscle01g005730	171.334	151.861	216.5	175.461	147.204	139.828	165.583	156.481	177.424	7.58134	26s protease regulatory subunit 7
Sscle01g006790	279.444	269.99	67.8835	118.209	172.562	81.6101	60.0467	71.7174	78.0112	7.58064	inorganic phosphate transporter
Sscle03g025790	187.211	222.414	353.981	215.66	207.824	234.113	158.495	177.357	196.142	7.58037	adenosine kinase
Sscle07g055410	56.3951	68.5044	18.8553	318.164	314.417	21.2531	236.689	350.619	332.485	7.57996	glycoside hydrolase family 51 protein
Sscle11g084670	78.568	93.6586	91.5891	87.6434	113.813	101.364	94.9749	118.358	91.0102	7.5788	mfs general substrate transporter
Sscle02g013550	56.1012	60.3516	45.8098	57.5521	64.3688	55.9361	49.382	66.1502	47.164	7.57682	two-component osmosensing histidine- partial
Sscle01g001170	708.047	759.031	894.753	624.687	880.185	1119.22	1154.23	851.749	909.049	7.57377	NA
Sscle02g013840	53.5716	53.6688	54.6828	60.4162	63.7783	77.1004	59.912	68.5434	60.4459	7.57233	serine threonine-protein kinase
Sscle08g064440	554.903	542.397	547.754	492.711	524.976	379.72	525.479	464.165	589.319	7.57227	duf1687 domain containing protein
Sscle02g012460	46.4008	50.4032	44.4729	42.8269	47.3644	40.2909	35.4359	40.5957	39.0412	7.56929	clathrin heavy chain
Sscle03g024150	105.194	116.438	120.595	113.026	92.6445	123.654	140.757	136.495	175.143	7.56847	bzip transcription factor
Sscle07g060850	82.9814	89.0596	74.293	63.1867	68.5397	96.1947	68.2012	79.946	70.7226	7.56744	mitochondrial dynamin gtpase protein
Sscle06g049670	97.2369	84.7152	119.774	88.2653	92.2589	68.2453	70.0197	75.983	69.8601	7.56722	ap-1 complex subunit gamma-1
Sscle09g071270	56.2671	78.7606	45.8392	97.5678	134.788	90.477	186.38	218.119	172.101	7.56692	glycoside hydrolase family 15 protein
Sscle04g039940	308.573	268.945	368.646	254.418	219.974	230.009	217.478	240.866	282.844	7.56585	proteasome a-type and b-type
Sscle14g100040	116.754	112.884	109.84	145.348	135.23	81.0277	116.418	108.587	153.037	7.56482	dihydroxy-acid dehydratase
Sscle01g004990	161.646	197.618	166.248	179.996	187.15	171.012	221.953	230.485	189.287	7.56232	survival factor 1
Sscle12g091300	365.088	325.07	362.257	475.017	433.742	318.779	437.646	315.696	352.915	7.56164	prefoldin subunit 3
Sscle09g070940	141.531	146.06	174.007	175.412	173.606	106.708	193.439	164.08	193.096	7.56149	methionine aminopeptidase
Sscle02g013860	82.376	99.9598	102.058	141.679	114.826	81.1912	88.1223	99.7636	74.0573	7.56132	eukaryotic translation initiation factor 3
Sscle03g025020	64.3444	76.8893	89.0644	75.5533	95.353	72.651	81.7622	74.9117	61.8152	7.56114	nuclease domain-containing protein 1
Sscle10g075830	256	264.609	94.4536	216.145	266.938	280.761	386.376	266.767	297.499	7.56028	glutathione s-transferase
Sscle08g067760	179.75	239.42	249.698	513.905	542.452	199.274	469.345	689.234	602.889	7.55778	rrm domain containing protein
Sscle02g021070	90.9187	82.9712	81.5681	93.2866	94.5071	86.1802	119.026	100.188	118.593	7.55709	NA
Sscle08g065780	175.301	198.027	230.767	316.947	419.339	181.632	446.779	367.696	337.371	7.55477	dienelactone hydrolase
Sscle02g020240	62.7291	79.2706	75.9952	65.2804	68.9608	63.3092	58.3618	69.1325	55.0506	7.55215	cytoskeleton assembly control protein
Sscle02g019700	217.861	209.259	288.114	357.911	286.494	254.484	257.49	273.745	235.433	7.55119	eukaryotic translation initiation factor 3 subunit j
Sscle10g075860	40.5269	34.6035	40.8563	35.0163	45.8378	79.1393	45.6977	58.1259	52.8255	7.55104	NA
Sscle02g013600	119.09	102.981	97.4997	107.88	59.6134	91.7967	110.113	84.884	110.791	7.54999	mfs sugar transporter
Sscle06g052620	190.303	160.444	188.055	134.504	147.739	124.139	211.62	187.123	181.919	7.54894	nucleotide-sugar transporter
Sscle11g082460	158.527	133.279	251.252	141.011	134.452	127.664	91.8593	127.406	136.75	7.54864	peptidase family m28
Sscle10g078960	104.391	113.152	124.2	140.072	144.023	110.821	140.283	130.085	110.283	7.54743	prolyl-trna synthetase
Sscle12g091110	166.684	228.964	20.0684	325.699	286.509	65.288	187.346	221.61	313.309	7.54631	bnr asp-box repeat domain protein
Sscle12g090280	147.668	161.074	162.427	105.154	90.4496	185.897	60.1784	103.571	94.3696	7.54328	c2h2 transcription factor swi5
Sscle05g047330	69.1565	66.5108	75.4484	67.2573	63.7413	50.0436	60.3347	61.2559	62.1475	7.53923	ubiquitin-protein ligase sel1 ubx2
Sscle12g090990	134.937	137.673	183.038	189.484	164.926	117.763	163.136	166.782	163.59	7.53716	eukaryotic translation initiation factor 3 subunit e
Sscle04g033380	357.898	386.074	465.138	333.23	334.214	381.926	449.411	372.274	458.41	7.53678	ubiquitin-conjugating enzyme
Sscle02g021250	41.6183	40.4556	35.5947	31.03	38.3126	38.343	39.6021	42.8069	34.292	7.53607	fatty acid synthase subunit alpha
Sscle15g103280	630.478	626.656	659.62	478.209	340.435	661.659	365.427	407.79	502.77	7.53567	NA
Sscle15g102840	202.819	211.875	261.735	239.403	257.576	243.545	166.776	203.81	186.169	7.53463	protein mlo3-like protein
Sscle07g059510	96.54	113.531	80.8164	94.3632	131.077	161.672	116.994	128.572	118.574	7.53318	NA
Sscle09g074550	165.795	145.912	179.49	140.095	173.302	159.722	184.006	202.689	211.037	7.5321	glycolipid 2-alpha-mannosyltransferase
Sscle02g015930	48.9177	70.4599	36.7424	498.094	317.446	102.759	786.438	654.868	773.76	7.53115	carbohydrate esterase family 8 protein
Sscle06g051560	106.278	90.7815	87.8778	89.1528	106.909	152.229	107.233	124.668	103.163	7.5303	transcription factor fst12
Sscle07g059850	54.4306	59.4541	47.5719	34.1075	40.9004	39.2912	30.0291	36.2422	32.4519	7.53009	anucleate primary sterigmata protein a
Sscle13g092660	147.501	135.657	176.648	155.278	132.608	133.109	137.469	143.191	195.295	7.52906	NA
Sscle01g006460	169.693	167.965	294.842	248.268	190.857	280.364	78.7053	100.857	130.663	7.52387	beta-lactamase family protein
Sscle06g050520	136.436	139.731	150.68	113.234	138.127	117.201	130.523	146.607	136.477	7.52073	flavin amine oxidase
Sscle02g012810	66.1344	61.8134	49.1285	52.6475	57.9968	60.0481	73.9559	64.0938	51.0947	7.52066	glycogen debranching enzyme
Sscle01g001090	183.515	195.909	289.299	367.314	238.918	191.359	246.282	240.785	261.762	7.51477	eukaryotic translation initiation factor 3 subunit g
Sscle06g052060	175.629	163.607	163.325	149.567	227.286	249.683	217.528	204.737	161.17	7.51457	uv excision repair protein rad23
Sscle16g111080	710.597	820.545	1174.31	427.072	390.912	472.307	183.994	248.575	211.088	7.51334	chorismate type ii
Sscle10g077780	395.961	410.105	409.89	345.521	264.066	326.537	315.019	300.021	411.587	7.51321	v-atpase proteolipid subunit
Sscle03g026830	268.094	279.884	216.619	349.515	322.753	297.784	522.253	495.911	652.286	7.51307	isochorismatase family
Sscle16g110790	375.461	330.978	436.325	233.216	203.679	313.383	289.292	275.516	393.413	7.512	vesicle transport through interaction with t-snares 1
Sscle03g025490	280.074	265.933	357.296	280.953	282.017	341.211	306.906	293.889	273.761	7.51154	ubiquitin-conjugating enzyme
Sscle11g080920	50.3426	61.0049	56.1337	424.807	393.825	220.476	783.068	916.058	394.468	7.51114	acetyl xylan esterase
Sscle03g022530	124.352	120.099	115.8	96.9044	101.557	113.459	59.9913	79.8646	73.8561	7.50712	NA
Sscle03g028370	383.813	348.994	454.221	595.21	526.618	486.628	400.838	406.224	551.016	7.50577	mitochondrial import receptor subunit tom-22
Sscle06g048660	203.19	194.753	301.908	232.12	251.822	183.295	179.048	187.357	180.763	7.50548	succinyl- synthetase
Sscle13g096590	214.212	262.849	335.134	201.609	202.544	158.861	123.996	169.947	141.009	7.5054	peroxisomal membrane anchor protein
Sscle02g020720	305.451	319.367	417.289	249.952	286.252	275.58	312.315	305.36	349.729	7.50147	rab gtpase
Sscle15g102320	87.308	165.374	17.0692	798.697	770.958	27.0033	1068.96	1332	1205.07	7.50119	carbohydrate esterase family 5 protein
Sscle02g019010	162.081	169.162	233.052	216.827	184.085	154.883	142.085	163.349	162.177	7.49999	NA
Sscle10g076930	188.677	175.646	195.532	130.251	122.445	77.3325	93.1464	124.578	149.667	7.49995	maltose permease
Sscle14g097940	170.339	187.543	216.269	132.777	161.703	125.467	166.125	139.248	170.67	7.49959	tryptophanyl-trna synthetase
Sscle12g089610	1070.6	1131.02	1139.93	1040.21	938.695	871.62	924.778	808.46	1111.82	7.49921	NA
Sscle09g069120	784.442	453.394	994.59	615.331	456.735	764.603	771.51	678.147	936.493	7.49703	metal homeostasis factor atx1
Sscle05g040870	207.504	197.723	208.666	186.365	166.491	124.276	237.038	211.528	223.682	7.49665	er lumen protein retaining receptor
Sscle07g061170	82.3721	77.6926	53.3756	55.2551	55.9781	178.544	77.0578	77.3475	73.3746	7.49642	NA
Sscle01g002110	117.32	95.2611	8.26425	293.731	294.685	607.939	215.203	259.312	277.672	7.49566	glycoside hydrolase family 5 protein
Sscle14g099800	97.8378	134.894	149.871	218.08	185.584	127.831	104.379	130.612	162.91	7.49207	centromere microtubule binding protein cbf5
Sscle09g071960	264.429	265.135	325.926	340.389	426.516	347.354	389.61	342.467	384.004	7.49202	iron sulfur cluster assembly protein 1
Sscle08g064200	34.0814	28.2391	37.2964	392.358	1448.31	296.607	773.474	677.136	705.084	7.49135	NA
Sscle07g056320	1810.8	1673.03	1660.49	1531.99	1087.65	1610.69	1101.66	878.819	1285.47	7.49056	NA
Sscle13g096110	564.976	598.012	846.32	748.733	621.573	539.322	448.625	537.222	492.788	7.48855	NA
Sscle14g098530	62.6965	76.6886	76.0542	95.6036	103.976	60.427	78.1961	104.33	71.6789	7.48849	voltage gated chloride channel
Sscle04g033770	92.1926	97.0485	116.01	118.316	131.58	76.4696	72.1506	126.849	93.9595	7.48742	NA
Sscle02g020730	106.357	121.796	148.819	102.125	88.428	74.0305	87.3618	90.894	86.9443	7.48644	phosphoinositide phosphatase
Sscle03g026980	143.588	139.858	148.946	63.2331	86.7279	131.567	95.0417	88.2613	129.927	7.48623	metal ion transporter metal ion transporter
Sscle03g025750	337.766	312.105	449.195	244.633	224.332	124.48	197.916	159.066	243.377	7.48536	NA
Sscle01g007760	165.245	171.032	178.074	372.268	215.767	152.821	190.059	208.185	231.018	7.48497	protein arginine n-methyltransferase
Sscle01g011010	353.452	305.065	437.669	337.646	274.821	277.837	330.592	277.85	370.462	7.48427	26s proteasome complex ubiquitin receptor subunit rpn13 protein
Sscle01g011320	165.433	167.527	174.789	83.0018	70.6337	172.504	110.765	101.906	130.978	7.48063	cytosine permease
Sscle09g072650	195.051	223.155	321.66	236.95	267.329	133.731	161.554	173.072	169.918	7.48015	eukaryotic translation initiation factor 3
Sscle01g003080	248.667	300.81	282.351	364.981	282.017	386.411	500.903	413.399	427.687	7.47848	pre-mrna branch site protein p14
Sscle14g099370	309.827	315.15	268.426	282.186	222.592	139.491	218.17	219.355	261.288	7.47836	peroxisomal -enoyl- isomerase
Sscle10g077560	128.065	112.546	172.784	124.536	123.692	128.741	144.404	146.485	164.506	7.47719	mannan polymerase ii complex anp1 subunit
Sscle07g055530	757.656	919.31	887.494	659.253	845.505	602.865	830.414	744.568	885.428	7.47247	NA
Sscle06g049860	169.388	183.13	207.899	160.75	133.244	103.541	131.203	147.158	128.416	7.47122	tat pathway signal sequence
Sscle01g009840	203.222	187.82	49.0062	218.711	215.862	189.942	61.3562	89.6131	86.6475	7.46885	sugar transporter protein
Sscle04g039380	218.85	206.785	310.998	201.728	200.239	214.859	233.966	207.774	269.983	7.4653	er protein big1
Sscle04g039840	414.068	326.207	474.233	476.906	447.621	315.499	385.882	362.312	348.053	7.46329	nadh:ubiquinone oxidoreductase subunit
Sscle03g023910	133.59	144.244	70.9677	81.173	107.218	87.7355	164.08	134.269	143.045	7.46128	monodehydroascorbate reductase
Sscle01g001790	118.737	114.194	114.135	118.154	117.42	280.512	96.3437	116.417	109.832	7.46007	cytochrome p450 61
Sscle09g073190	264.338	326.444	442.798	225.175	274.288	204.313	287.513	275.516	476.52	7.45925	erp1 protein precursor
Sscle09g073940	119.019	111.394	170.213	122.478	126.422	119.187	139.419	129.396	124.491	7.45911	serine hydroxymethyltransferase
Sscle02g020940	122.437	150.98	210.679	69.4824	96.7883	75.2118	83.6491	107.941	103.861	7.45907	amino acid permease protein
Sscle08g062550	161.572	189.278	231.648	156.963	169.324	124.098	143.148	141.11	155.561	7.4583	chaperone j-domain-containing protein
Sscle08g065110	285.235	262.035	355.29	191.588	246.811	238.561	237.675	235.415	348.524	7.45753	proteasome subunit alpha type 6
Sscle03g031550	131.43	145.734	176.735	118.615	134.904	97.4725	102.343	110.162	115.684	7.45607	adenylyl cyclase-associated protein
Sscle09g071420	86.839	104.368	135.798	94.6475	109.047	116.987	104.943	99.5174	81.3808	7.45443	fimbrin
Sscle07g055630	300.749	369.897	318.741	219.465	141.487	205.802	65.3944	89.3641	88.2855	7.4539	pepsinogen c protein
Sscle01g003440	152.906	220.914	56.8097	87.5314	119.159	127.755	314.803	196.13	254.73	7.45062	hypa-like protein
Sscle09g069470	72.3042	78.7111	27.2091	125.528	123.448	31.2307	65.0252	78.3579	76.5124	7.45057	glycoside hydrolase family 35 protein
Sscle12g088860	596.941	595.08	419.317	452.36	444.391	371.828	653.842	536.454	531.086	7.44889	hit domain protein
Sscle03g026810	241.503	189.15	259.756	236.232	231.685	686.965	296.231	279.055	256.548	7.44756	NA
Sscle04g039790	151.893	148.516	159.215	207.286	193.957	179.833	111.59	158.086	134.392	7.44376	mitochondrial protein import protein mas5
Sscle01g009150	202.629	183.862	279.459	189.36	222.034	231.098	129.17	156.701	165.759	7.43294	fatty acid elongase
Sscle07g057020	338.827	327.373	232.811	84.915	111.328	220.41	63.4863	74.5725	62.2667	7.43167	protein
Sscle02g011680	112.815	103.567	139.003	104.096	102.357	89.4811	126.393	121.89	106.227	7.42901	glucosidase 2 subunit beta
Sscle05g045620	71.9652	69.1342	75.2382	70.1632	74.9939	57.1767	75.7901	78.9724	59.4134	7.42891	alanyl-trna synthetase
Sscle04g034420	357.872	316.894	340.9	277.191	273.017	186.794	244.616	273.523	277.437	7.42802	peroxisomal biogenesis factor 11
Sscle03g024880	115.029	159.009	86.0971	210.002	284.491	159.527	1211.31	801.535	436.668	7.4271	haloacid dehalogenase-like hydrolase
Sscle01g005610	64.7839	61.1657	62.5765	44.6542	51.6101	92.2675	88.4108	102.881	66.2057	7.42577	methyltransferase domain-containing protein
Sscle15g105550	81.3165	113.421	52.4217	141.871	131.161	42.2057	73.1675	91.3328	82.5221	7.42572	glycoside hydrolase family 3 protein
Sscle01g002620	163.843	141.544	187.898	161.342	172.618	122.703	197.554	161.92	172.948	7.42393	atpase family aaa domain-containing protein 1
Sscle07g056140	88.3593	94.3559	91.3776	85.7017	80.2703	111.199	65.8958	86.9298	89.7789	7.42264	ribosomal protein l24e
Sscle08g066460	129.67	122.49	129.995	85.3917	112.79	169.724	98.2844	115.779	106.266	7.42246	NA
Sscle02g014990	84.7378	98.4343	79.5366	68.7798	87.0997	67.4609	47.8443	66.3606	57.6119	7.4221	NA
Sscle14g098170	167.263	54.7806	88.9935	14.3949	32.0831	268.1	797.757	609.928	1018.8	7.42178	NA
Sscle02g012210	474.197	456.565	527.626	480.83	423.026	372.23	433.904	439.215	511.116	7.41986	upf0041 domain-containing protein
Sscle04g034150	132.474	109.524	101.871	72.7722	93.7174	180.95	200.729	190.24	187.707	7.41955	atp citrate subunit 2
Sscle03g023280	97.6436	115.655	132.672	139.098	158.68	97.7981	134.989	135.175	136.548	7.41859	trna splicing protein
Sscle12g089360	128.186	132.097	139.875	99.1942	105.112	110.423	134.093	131.081	131.849	7.4157	NA
Sscle09g074730	122.953	82.7743	171.211	484.104	399.318	560.911	487.397	402.641	327.117	7.41463	nad p-binding protein
Sscle01g004220	65.2997	83.1045	14.7893	42.7258	61.3202	43.6644	261.266	224.195	165.785	7.41398	alpha- -mannosidase family
Sscle10g075040	63.9199	52.1123	51.4085	52.7519	52.0233	50.2947	41.7043	47.4117	42.9234	7.41235	cation-transporting atpase 4
Sscle14g099600	107.831	156.65	58.9176	311.738	805.563	134.632	733.755	556.121	209.302	7.41164	l-xylulose reductase
Sscle05g048230	178.272	210.028	173.075	205.779	212.066	106.743	232.416	208.51	223.961	7.41083	alcohol dehydrogenase
Sscle05g045470	62.8254	65.6524	73.3094	40.8069	50.4156	56.7515	37.2567	53.3715	50.039	7.41011	hydroxymethylglutaryl-coenzyme a reductase
Sscle11g081090	198.373	205.061	317.887	199.69	181.66	212.523	220.983	209.705	240.679	7.40681	26s proteasome regulatory subunit multiubiquitin chain binding protein
Sscle01g006930	76.8636	56.4983	64.8371	71.1787	74.6402	54.029	73.1004	78.7154	56.5258	7.40548	glucosidase ii alpha subunit
Sscle01g003660	101.892	101.134	126.571	143.507	152.759	109.056	91.2434	105.473	86.1766	7.40481	heat shock protein 60
Sscle07g057930	441.649	348.59	358.654	318.243	316.266	260.535	333.928	268.008	302.259	7.40469	vacuolar protein sorting protein
Sscle02g017240	1659.01	674.229	324.799	221.847	217.726	23479.9	661.664	381.148	631.717	7.40466	NA
Sscle09g071520	327.586	293.228	377.161	343.822	354.225	257.145	250.63	305.787	315.308	7.40433	ost3 ost6 family protein
Sscle13g092830	99.0575	117.154	139.481	138.532	111.196	91.6014	105.382	109.38	121.22	7.40351	mitochondrial export translocase oxa1
Sscle09g073390	99.0613	101.867	115.103	86.6589	67.6004	90.3836	90.8753	99.8636	88.0563	7.4021	dynamin-like gtpase
Sscle09g068820	114.43	120.579	149.21	107.503	123.812	92.0849	111.607	122.435	156.071	7.40078	glycosyltransferase family 31 protein
Sscle08g063010	44.2692	58.6286	41.8556	122.478	112.375	40.3912	953.539	715.044	154.728	7.40061	carbohydrate-binding module family 1 protein
Sscle02g016380	217.212	255.905	222.712	212.027	231.485	139.201	199.199	217.706	317.639	7.39954	fumarylacetoacetate hydrolase
Sscle04g032330	84.3218	96.0031	113.951	129.316	148.009	68.4497	118.456	123.648	87.2735	7.39762	lysyl-trna synthetase
Sscle02g021280	336.736	378.687	411.96	280.25	237.626	308.984	279.409	300.711	424.797	7.3953	synaptobrevin like ykt6
Sscle04g037800	89.8027	83.3484	71.0687	79.1239	78.0497	66.4238	56.753	75.9414	67.4989	7.39398	NA
Sscle05g047880	54.1183	73.4845	88.1703	66.4483	76.1948	58.5835	95.0861	98.4841	99.2457	7.38873	peptidase family m13
Sscle01g002690	156.817	176.745	159.207	147.28	161.996	196.936	96.0748	129.73	132.608	7.38738	dna-binding protein crea
Sscle09g071030	278.663	217.86	285.39	226.947	238.201	196.841	164.467	193.804	172.083	7.38636	msp domain containing protein
Sscle06g052950	150.4	179.666	126.961	144.035	189.695	164.051	274.124	291.834	258.927	7.3854	NA
Sscle05g043200	590.972	535.572	629.24	826.31	757.687	504.638	734.972	557.837	651.265	7.38363	mitochondrial import inner membrane translocase subunit tim10
Sscle05g047970	246.061	312.238	330.792	332.576	291.242	214.815	323.616	326.317	317.287	7.38258	adenine phosphoribosyltransferase 1
Sscle12g090570	303.062	292.735	284.982	280.594	297.549	177.33	316.42	283.73	275.121	7.3823	nadh-quinone 23 kda
Sscle14g097680	119.06	97.5296	158.142	167.025	132.951	140.536	149.215	148.091	152.355	7.37728	legume-like lectin family protein
Sscle13g092710	43.7109	36.351	5.93175	105.755	86.4024	225.606	125.799	160.855	121.286	7.37715	glycoside hydrolase family 43 protein
Sscle08g066750	80.5624	100.192	116.337	105.746	126.969	97.6328	102.287	107.529	93.144	7.37685	mitochondrial precursor proteins import receptor
Sscle02g016050	57.2764	54.1187	64.1356	58.6614	61.0497	53.787	49.1983	57.0495	49.4737	7.37676	proteasome cyclosome
Sscle12g090920	75.1296	71.1848	77.0318	79.1115	73.7349	54.766	52.5908	64.0199	55.9539	7.37639	sec23 sec24 trunk domain-containing protein
Sscle06g052240	149.431	127.245	127.955	108.026	113.348	344.169	102.254	109.538	126.583	7.37558	NA
Sscle09g070970	138.643	146.36	251.272	94.3064	95.5402	95.6159	71.6709	71.9915	91.6222	7.37485	asparagine synthetase
Sscle04g032740	128.002	98.6266	100.708	93.0636	106.216	292.986	109.929	130.169	124.423	7.37469	aminotransferase class i and ii
Sscle06g051200	113.237	98.872	108.188	140.953	149.439	102.065	93.261	124.139	110.383	7.37406	glycoside hydrolase family 32 protein
Sscle13g094050	88.4993	98.5847	119.464	134.821	119.127	92.9459	109.262	112.972	88.0669	7.37384	translation initiation factor rli1
Sscle10g077610	330.653	315.476	395.717	442.772	314.349	339.649	368.842	329.059	476.321	7.37253	mitochondrial import receptor subunit
Sscle16g109700	200.475	184.295	284.936	228.931	220.776	225.803	275.251	226.543	240.023	7.37252	proteasome subunit alpha type-2
Sscle01g010690	157.502	158.01	181.28	216.346	171.024	119.284	179.27	182.88	193.783	7.37247	eukaryotic translation initiation factor 3 subunit 3
Sscle10g075100	105.393	105.64	90.9515	85.7642	93.4972	90.2838	88.7244	114.748	103.846	7.36981	apses transcription factor
Sscle09g074040	131.94	157.462	161.415	160.733	137.04	196.077	154.632	197.398	213.484	7.36819	merozoite capping protein-1
Sscle09g069500	470.269	425.057	540.774	284.241	347.659	341.67	280.678	362.372	278.266	7.36659	NA
Sscle05g040470	85.941	98.1257	102.039	192.656	176.325	91.5859	102.584	122.141	96.0027	7.36617	inosine-5 -monophosphate dehydrogenase imd2
Sscle12g089700	95.1066	92.5441	77.4381	165.42	189.499	158.966	102.02	202.119	174.897	7.36355	cell wall glucanase
Sscle15g103390	65.9365	75.5453	70.5454	84.1144	72.6639	47.0821	76.6867	69.8428	54.5731	7.36171	isoleucyl-trna synthetase
Sscle08g064500	197.45	190.117	98.8705	122.457	168.498	422.103	225.873	216.314	198.43	7.36116	lipolytic enzyme
Sscle07g060250	64.1154	51.5859	53.8136	34.2343	52.9692	301.768	55.771	54.1126	65.2289	7.36023	aspartyl-trna synthetase
Sscle04g036620	167.734	161.317	155.309	163.503	200.612	141.589	280.218	274.299	196.807	7.36014	NA
Sscle07g056460	90.7758	112.6	119.824	125.181	114.137	118.692	134.746	131.142	118.99	7.35924	NA
Sscle05g044550	291.249	276.973	267.822	324.272	315.374	128.222	621.559	538.35	563.439	7.35809	NA
Sscle16g108070	62.0076	75.0101	58.4865	77.8999	82.0447	96.7976	87.8433	99.8477	86.5551	7.35437	NA
Sscle13g094140	309.53	335.899	293.091	228.019	476.907	392.009	715.191	386.46	450.437	7.35369	duf636 domain protein
Sscle01g007630	109.127	108.451	99.5026	84.3908	64.5403	76.3353	82.149	86.2681	68.9532	7.35353	microtubule binding protein
Sscle07g059800	113.356	128.01	141.721	93.15	104.985	101.424	127.667	113.682	174.453	7.35329	amino acid transporter
Sscle06g052540	86.4115	86.5627	64.3232	114.466	114.848	237.156	107.237	150.532	128.056	7.35278	ubiquitin carboxyl-terminal hydrolase 2
Sscle10g080560	346.254	318.387	173.49	84.5173	107.029	373.162	253.701	120.951	233.222	7.35226	NA
Sscle05g046350	130.809	122.068	122.502	110.319	101.317	121.123	79.2412	103.036	78.8771	7.35065	plasma membrane phosphatase required for sodium stress response
Sscle02g015580	189.414	202.834	154.175	238.084	180.453	37.3941	283.73	237.382	327.844	7.34948	carbohydrate esterase family 16 protein
Sscle01g007920	180.451	185.041	202.174	142.7	190.829	263.866	231.852	183.703	198.942	7.34637	NA
Sscle04g032050	41.2084	73.9794	12.7867	340.708	250.712	29.683	414.674	338.077	312.753	7.34606	lactose permease protein
Sscle10g075590	179.661	201.816	173.684	148.743	163.937	161.113	185.944	159.808	142.198	7.34579	alcohol dehydrogenase
Sscle06g052770	57.4474	53.269	58.3463	43.1435	40.6484	46.4813	31.0972	42.8821	33.4134	7.34525	NA
Sscle02g016180	332.482	325.576	491.206	349.696	334.771	209.592	327.063	298.46	348.308	7.34289	eukaryotic phosphomannomutase
Sscle01g005930	79.839	103.111	129.682	198.455	231.274	103.321	109.677	175.82	129.66	7.34104	amino acid transporter
Sscle07g057360	110.932	120.913	120.124	114.141	130.241	156.985	115.149	132.599	108.489	7.33777	nuclear and cytoplasmic polyadenylated rna-binding protein pub1 protein
Sscle05g047300	58.3716	60.1322	54.2261	57.3831	69.5079	61.8368	80.5591	77.8738	56.982	7.33532	NA
Sscle02g017480	125.848	143.511	126.401	177.877	196.775	91.3902	601.146	498.077	328.019	7.33309	gpr fun34 family protein
Sscle03g025450	89.5251	71.849	98.6875	63.1934	68.2882	80.0732	51.3555	66.5567	63.8151	7.33221	ste ste20 paka protein kinase
Sscle05g041840	163.538	178.385	236.395	146.667	165.281	147.323	149.843	161.341	172.502	7.33129	vacuolar atp synthase subunit d
Sscle12g089960	94.3675	100.551	129.473	148.084	123.741	67.518	125.689	116.072	101.679	7.32755	t-complex protein 1 subunit eta
Sscle03g026100	225.944	198.562	244.496	206.793	222.592	297.5	212.737	164.516	210.757	7.32604	tim-barrel enzyme family protein
Sscle11g084370	144.315	139.951	171.09	125.826	124.702	116.782	138.157	144.644	146.551	7.32592	cell wall glucanase
Sscle10g080230	171.752	160.729	127.392	143.514	133.603	630.159	233.494	192.237	224.041	7.32559	molybdopterin binding domain-containing protein
Sscle02g016790	113.872	102.214	145.371	136.271	157.261	88.9571	121.43	129.011	99.8736	7.32402	phenylalanyl-trna synthetase alpha chain
Sscle09g070590	105.539	121.16	87.9924	231.707	200.693	93.2525	416.981	306.34	294.82	7.32348	thiamine biosynthesis protein
Sscle04g032930	38.6853	34.3555	31.1727	27.8476	37.5053	35.672	28.7894	34.2048	30.8571	7.32153	hect-domain-containing protein
Sscle05g047860	212.825	230.677	203.757	128.762	118.431	118.451	224.219	176.885	172.554	7.3215	allantoicase
Sscle05g043040	100.443	94.7368	70.1822	56.0122	68.2586	108.391	77.6917	95.5252	80.1895	7.32146	predicted protein
Sscle13g092480	491.254	424.509	682.24	393.018	390.276	176.166	297.522	375.703	496.315	7.31639	a chain ribonuclease t1 complex with 2 gmp
Sscle03g026010	53.5001	70.4456	82.2821	73.2794	67.2585	55.2741	52.2941	59.7081	58.6953	7.3162	arm repeat-containing protein
Sscle02g015310	378.828	293.676	331.04	941.273	1786.82	1853.9	1954.25	1525.83	1331.49	7.31555	NA
Sscle04g038170	74.1362	74.0422	89.9004	75.2311	57.8186	49.8023	52.1696	69.9942	53.9739	7.31535	kinesin heavy chain
Sscle05g045520	97.284	76.3368	84.7191	102.576	123.662	122.856	113.966	123.901	93.4683	7.3142	NA
Sscle09g070450	96.6953	98.6321	102.041	49.9845	65.4924	48.8865	52.9031	61.82	52.401	7.31404	gtpase-activating protein gyp5
Sscle16g108470	380.933	368.383	341.486	415.501	386.99	241.95	375.848	263.627	296.245	7.31364	NA
Sscle03g029880	100.492	94.3583	101.172	145.26	155.692	110.388	80.202	102.485	82.6384	7.31318	atp-dependent rna helicase dbp2
Sscle01g004490	86.0973	70.9186	94.2489	201.586	168.28	906.619	166.333	157.016	162.158	7.31299	nadh:flavin oxidoreductase nadh oxidase family protein
Sscle09g071360	281.151	239.928	66.9923	191.241	202.26	285.426	214.243	225.103	337.657	7.31258	short-chain dehydrogenase
Sscle09g071850	86.3899	99.7018	65.6077	52.9675	66.6429	145.894	96.3923	97.2923	88.4203	7.30925	NA
Sscle07g057560	167.767	189.454	124.849	193.868	150.577	378.972	290.798	248.524	311.819	7.30865	bax inhibitor family protein
Sscle13g096290	241.179	217.017	218.034	166.708	136.63	135.251	222.533	193.533	185.917	7.30842	NA
Sscle11g086520	200.475	184.295	178.616	239.938	243.077	133.716	294.828	314.775	249.105	7.30665	enoyl- hydratase
Sscle15g103210	111.678	109.09	129.099	115.051	124.798	111.884	121.096	110.316	111.511	7.30516	zinc finger protein yan
Sscle01g001570	39.9316	38.2833	47.9094	35.2834	26.3029	87.9367	16.1715	21.6807	23.1503	7.30392	gag polymerase env
Sscle09g070530	42.2686	47.0701	14.1747	22.2638	26.656	55.674	190.82	133.269	85.5929	7.30097	fatty acid oxygenase
Sscle07g057960	62.4734	65.6229	62.3516	66.3108	57.1731	112.384	68.3573	75.1788	72.5125	7.29946	NA
Sscle03g024710	33.5018	48.578	3.30289	529.291	433.684	47.81	697.323	678.584	499.787	7.29733	endo- -beta-mannosidase
Sscle11g082630	98.0633	105.315	109.075	72.4891	107.332	78.8214	85.1202	96.147	84.5736	7.29696	peroxisomal targeting signal receptor
Sscle07g058550	493.698	483.743	505.572	291.845	268.068	376.862	372.419	308.256	460.995	7.29661	vacuolar atpase proteolipid subunit c
Sscle02g018350	60.2562	64.5523	48.351	33.3691	37.1862	47.0896	32.9994	35.9797	26.9448	7.29597	transmembrane protein
Sscle03g022260	525.581	546.83	616.748	614.014	578.008	495.11	549.617	432.655	511.783	7.29564	nadh-ubiquinone oxidoreductase b18
Sscle07g062010	80.4361	80.3533	75.8217	225.836	219.025	202.809	101.083	205.492	158.43	7.29449	glycoside hydrolase family 18 protein
Sscle02g012580	181.179	219.921	203.709	196.678	214.749	259.232	243.668	241.473	195.779	7.29285	NA
Sscle06g048710	107.577	105.746	106.071	76.7067	86.2266	156.563	86.1995	98.8917	130.059	7.29057	NA
Sscle01g003180	109.364	99.433	110.544	81.676	78.1983	80.2385	71.2459	89.6962	84.5356	7.28912	autophagy-related protein 22
Sscle07g059180	178.424	165.381	209.786	296.427	250.254	194.645	183.897	184.813	191.215	7.288	tyrosine phosphatase
Sscle03g029050	263.155	245.3	389.161	409.771	419.797	664.9	565.326	580.451	856.442	7.28786	heterogeneous nuclear ribonucleoprotein g protein
Sscle05g042900	57.6077	60.1906	54.9316	55.0316	68.3886	116.896	86.1011	96.0819	77.4129	7.28774	ca2+ h+ partial sequence
Sscle13g095190	137.465	132.36	172.085	110.704	116.02	117.402	105.398	124.235	122.398	7.28636	vacuolar atp synthase subunit h
Sscle06g053900	73.7977	79.4912	98.7864	87.9044	124.324	76.8095	75.2101	81.6746	81.7688	7.28387	translocation protein sec63
Sscle03g025550	43.1405	39.6317	46.9974	30.05	34.0673	33.8262	30.3914	30.7612	31.3324	7.28332	abc transporter
Sscle13g096830	117.806	125.444	208.42	144.657	141.582	86.4106	81.6896	113.88	104.481	7.28278	amino acid transporter
Sscle01g005650	325.831	264.284	492.065	334.387	278.608	265.052	282.5	291.574	270.396	7.27771	arp2 3 complex 21 kda subunit
Sscle02g017080	190.535	187.126	227.536	146.325	191.627	202.477	143.544	144.984	156.502	7.27718	delta fatty acid desaturase
Sscle02g018550	98.4291	121.392	138.025	160.663	144.087	95.0894	120.618	143.911	153.996	7.27676	carbamoyl-phosphate synthase arginine-specific small chain
Sscle14g097640	58.8344	53.6914	61.8321	52.0402	42.7041	48.0142	38.8914	54.4027	49.7508	7.27051	arm repeat-containing protein
Sscle01g002850	646.001	536.914	739.02	761.869	598.174	593.05	568.864	544.211	601.72	7.26761	small nuclear ribonucleoprotein e
Sscle06g049830	105.902	98.5915	79.5764	52.9921	53.6854	125.889	147.591	129.818	95.7449	7.26722	transcription regulator partial
Sscle07g055730	511.264	514.216	568.419	519.784	452.068	407.465	451.083	394.429	494.223	7.26709	37s ribosomal protein mrp17
Sscle02g021350	280.407	335.045	379.852	328.182	320.495	218.568	230.768	278.654	251.285	7.26707	gtp-binding protein sas1
Sscle13g092890	144.749	122.506	158.379	129.057	97.3924	132.823	131.98	124.83	118.136	7.26699	NA
Sscle08g064560	467.221	425.057	456.393	418.181	358.475	262.688	475.57	361.546	342.222	7.26655	ubiquitin-conjugating enzyme e2
Sscle13g096100	167.346	133.707	255.254	200.561	139.411	98.9947	101.05	95.9478	153.587	7.26593	branched-chain-amino-acid aminotransferase
Sscle01g007490	75.952	65.2486	96.03	71.2202	90.9416	60.7957	58.7912	76.5511	61.3041	7.26539	dynamin central region
Sscle02g020870	595.301	578.381	541.013	570.835	534.658	447.484	515.401	410.561	537.05	7.26525	er-derived vesicles protein erv14
Sscle12g091320	70.5349	73.6292	109.091	166.559	186.635	128.712	112.221	168.304	142.793	7.26464	serine hydroxymethyltransferase
Sscle12g087570	54.8304	69.9107	83.3697	62.8277	84.4197	40.9314	66.4552	68.9577	56.6763	7.26233	glycosyltransferase family 20 protein
Sscle02g014520	397.372	442.297	492.994	404.909	294.836	248.959	584.511	403.233	516.088	7.26212	ubiquitin-conjugating enzyme
Sscle05g047600	108.237	107.881	127.552	142.114	122.434	80.7996	113.038	106.222	81.3877	7.26199	t-complex protein gamma subunit
Sscle05g048280	70.7665	52.8863	68.8971	39.7963	33.5102	98.0357	30.8038	42.202	43.9874	7.25992	heavy metal translocating p-type atpase
Sscle09g069550	270.591	341.721	406.119	317.914	267.893	287.752	224.806	227.321	277.04	7.25725	guanylate kinase
Sscle05g044100	527.235	531.102	570.617	578.274	611.038	484.612	846.845	596.14	724.182	7.25719	dynein light chain
Sscle02g016970	598.909	631.514	460.555	442.307	558.663	655.075	690.061	430.153	581.656	7.25591	upf0136 membrane protein
Sscle14g099310	216.271	232.195	239.139	213.802	218.879	215.382	231.822	203.882	184.91	7.25561	proteasome subunit alpha type-1
Sscle03g027750	574.1	478.518	588.636	397.952	340.165	1019.11	855.924	539.726	955.802	7.25548	NA
Sscle02g020510	85.3532	113.349	89.4624	78.1856	104.668	88.0108	86.9813	89.9933	76.1459	7.25431	NA
Sscle02g018820	24.8575	25.4365	17.5859	315.029	206.887	53.5247	733.8	923.93	1569.59	7.25239	endopolygalacturonase 5
Sscle02g019150	84.6318	97.6727	78.8055	71.4976	74.2903	232.705	86.8761	84.033	53.9184	7.25114	prolyl oligopeptidase
Sscle04g040160	144.788	134.861	207.428	149.997	137.563	123.961	139.585	152.445	191.52	7.25087	NA
Sscle07g059770	63.9199	69.483	97.4056	106.438	92.6961	39.0587	149.094	155.89	95.312	7.24972	3-methylcrotonyl- carboxylase subunit alpha
Sscle15g102850	956.701	1028.78	1115.88	1134.73	963.161	843.602	895.612	845.817	1094.2	7.2497	dolichyl-diphosphooligosaccharide--protein glycosyltransferase subunit ost4
Sscle01g005030	65.3679	46.8378	45.5639	38.9519	45.6274	168.462	50.1702	62.554	59.7632	7.24925	kh domain-containing protein
Sscle14g098390	157.633	215.667	246.347	218.59	190.693	167.022	173.289	189.66	203.992	7.24916	legume-like lectin family protein
Sscle01g006520	90.3954	95.2876	93.7512	72.9078	85.3726	109.065	79.0568	103.472	92.5289	7.24755	aromatic amino acid aminotransferase
Sscle02g017750	487.064	432.915	543.461	648.762	508.342	406.638	520.069	391.214	470.208	7.2444	NA
Sscle01g006140	110.567	92.7398	124.053	92.3477	110.123	101.433	60.5256	81.9351	72.006	7.24379	rna binding protein
Sscle02g015300	132.761	104.788	149.618	145.775	173.527	539.871	167.623	166.063	184.943	7.24375	rna recognition domain-containing protein
Sscle03g029260	475.671	529.244	501.587	331.05	381.324	475.583	380.447	364.158	511.591	7.24374	NA
Sscle11g085640	163.793	173.719	217.431	171.911	175.636	130.242	73.6805	109.491	100.122	7.24367	extracellular exo-
Sscle06g053940	49.2321	54.4259	46.4271	42.08	43.8844	36.6447	23.5477	35.3067	32.7774	7.24335	gelsolin repeat protein
Sscle02g014290	120.334	118.016	84.5384	143.099	116.217	54.8962	125.117	145.253	145.683	7.23874	l-lactate ferricytochrome c oxidoreductase
Sscle11g084520	90.6793	98.543	93.0933	66.6905	66.8206	50.8174	54.7692	64.0099	58.9178	7.23752	actin binding protein
Sscle16g108200	59.8149	63.5531	69.465	57.0106	69.5703	68.683	50.5657	60.9708	57.7344	7.23726	arm repeat-containing protein
Sscle15g104050	112.127	111.072	118.25	124.965	153.728	107.42	117.131	128.469	122.957	7.23579	copper fist dna binding domain protein
Sscle04g036660	142.39	118.345	158.838	130.145	116.253	143.55	129.103	122.417	140.713	7.23522	ferrochelatase
Sscle02g021260	31.3737	28.8901	29.2563	24.1144	27.629	34.8768	20.9587	27.5618	23.3838	7.23514	fatty acid synthase beta subunit dehydratase
Sscle16g109340	30.9247	34.6985	5.9452	532.027	525.132	47.81	559.892	419.856	485.6	7.2338	mandelate racemase muconate lactonizing enzyme domain-containing protein
Sscle03g025830	120.701	107.692	132.517	98.402	92.6525	126.05	104.957	107.854	103.441	7.23332	peroxin-3 family protein
Sscle03g030850	483.545	402.249	634.735	397.194	531.553	401.845	524.636	371.852	496.536	7.23288	small nuclear ribonucleo protein
Sscle02g021980	99.4423	105.657	113.925	88.3178	102.567	130.233	106.226	95.8218	83.922	7.23266	NA
Sscle03g026860	221.253	181.648	417.468	281.812	221.088	215.657	55.6559	87.9573	73.5295	7.23264	pectin methylesterase
Sscle04g038280	223.625	204.477	279.765	247.104	177.658	450.706	258.88	214.801	289.093	7.23249	NA
Sscle10g075250	131.096	133.682	166.042	168.82	157.035	150.394	129.974	131.552	146.72	7.23196	delta-aminolevulinic acid dehydratase
Sscle13g096080	229.218	231.009	280.76	268.793	241.316	150.279	166.797	159.502	181.611	7.23173	mitochondrial 2-oxodicarboxylate
Sscle02g018430	59.3301	64.5028	55.8259	58.0851	57.6563	42.0285	52.7259	61.3354	52.0792	7.23164	valyl-trna synthetase
Sscle12g089930	173.136	167.366	85.3461	259.164	312.679	101.262	430.648	449.21	347.162	7.23138	sgnh hydrolase
Sscle05g046160	34.912	35.0362	35.8516	32.1079	31.129	41.7462	27.2221	31.5104	26.8198	7.22876	dna-directed rna polymerase ii largest subunit protein
Sscle15g106400	308.573	233.704	217.162	287.317	264.413	218.697	141.201	150.281	128.753	7.22866	endoglucanase-1 precursor
Sscle02g022040	103.188	79.9361	117.396	110.277	101.46	129.616	103.812	106.055	111.291	7.22655	aspartic-type endopeptidase
Sscle11g083720	70.2598	68.046	84.0453	52.3337	54.3439	54.3581	55.8352	61.9203	60.4571	7.22572	dipeptidyl aminopeptidase
Sscle12g091060	80.1367	84.0773	108.043	77.8788	80.5764	74.5411	62.9061	71.914	70.2198	7.22449	ap-1 complex subunit beta-1
Sscle03g027400	371.351	395.974	567.297	452.36	341.699	372.93	270.737	262.756	412.56	7.22185	NA
Sscle10g078170	352.702	469.029	30.136	568.483	821.74	1247.49	2105.55	1980.84	1645.08	7.21908	NA
Sscle09g074150	296.024	281.513	265.845	349.363	293.832	224.762	410.812	329.376	374.92	7.21846	polyadenylate-binding protein 2
Sscle06g052360	569.324	664.547	309.626	151.648	136.174	612.281	253.912	296.829	344.524	7.21828	NA
Sscle05g041940	85.099	91.1717	84.7909	71.3869	59.0374	50.5106	62.5608	62.2424	59.5066	7.21728	vesicular-fusion protein sec18
Sscle03g031750	244.945	186.411	341.622	184.093	225.765	215.159	213.178	213.863	252.129	7.21657	nadh-ubiquinone oxidoreductase kda subunit
Sscle15g104710	176.786	213.743	118.376	160.839	174.582	92.1714	274.754	240.097	249.184	7.21452	3-oxoacyl-(acyl-carrier-protein) reductase
Sscle16g108780	126.584	150.532	127.894	122.1	105.814	183.781	136.692	139.245	161.446	7.21447	mitogen-activated protein kinase maf1
Sscle12g087170	762.845	649.814	730.282	1032.78	837.038	738.633	818.171	669.06	781.113	7.21407	NA
Sscle03g023520	64.0967	70.8121	82.7814	44.4837	59.6457	62.2307	58.9613	61.3002	52.7457	7.21081	isochorismatase family protein family
Sscle15g106530	28.2593	31.8793	26.4298	65.6651	67.7562	329.615	342.04	372.476	676.872	7.20973	cytochrome p450
Sscle03g030670	190.86	155.746	250.175	214.094	195.905	281	206.879	186.729	286.566	7.20953	NA
Sscle13g095610	228.567	225.114	252.256	333.584	389.152	548.394	324.275	319.398	312.596	7.20943	membrane-associated progesterone receptor component 1
Sscle01g004110	231.615	200.856	359.238	325.011	360.924	245.353	320.249	307.232	320.866	7.20942	NA
Sscle02g018790	151.066	192.449	182.295	148.011	191.184	114.507	214.891	190.156	192.577	7.20883	aldose 1-epimerase
Sscle02g017440	169.915	123.767	119.953	116.786	127.299	242.289	116.954	143.331	116.93	7.20753	cyclin domain-containing protein
Sscle02g012650	76.7506	77.9195	49.8675	53.5839	48.9889	64.4101	71.4749	62.7381	50.5318	7.20686	glycosyltransferase family 20 protein
Sscle13g094820	127.744	158.952	127.366	105.2	96.6292	158.353	131.637	154.232	130.458	7.20665	casein kinase ii beta 2 subunit protein
Sscle12g087830	143.2	74.4946	103.111	60.1073	53.5445	152.035	92.4431	108.619	131.203	7.20416	cytochrome b-245 heavy chain subunit beta
Sscle04g039530	85.0053	93.7199	110.368	78.458	73.5232	109.032	90.2166	85.7915	99.8851	7.20185	mfs sp major inositol transporter
Sscle05g042420	62.6717	65.548	54.2181	79.291	82.1336	84.2408	137.419	115.696	92.523	7.20183	NA
Sscle06g052270	235.683	206.364	255.734	172.656	146.929	267.807	211.157	199.822	258.072	7.20119	protein hob3
Sscle03g030350	566.472	529.137	683.365	580.599	479.693	497.467	461.668	383.947	580.086	7.20108	NA
Sscle11g084090	95.9058	77.4788	109.572	130.882	125.964	65.0033	121.324	99.6932	104.913	7.20098	d-lactate dehydrogenase 2 protein
Sscle05g047690	77.5109	84.3203	80.526	66.199	62.9253	67.4425	87.4393	82.7813	76.9755	7.20094	NA
Sscle12g087090	201.556	153.675	137.254	100.524	168.427	237.075	209.394	185.338	287.13	7.20077	aldolase citrate lyase family protein
Sscle16g108400	152.823	155.049	123.312	125.084	140.608	218.972	184.917	168.454	181.787	7.19914	mitochondrial carrier protein
Sscle09g071200	79.63	100.122	104.909	79.2387	85.9419	76.394	98.9951	92.9096	66.4834	7.19883	methionyl-trna synthetase
Sscle02g019720	134.609	117.808	198.893	128.59	150.433	150.89	109.73	121.061	188.213	7.1983	26s protease regulatory subunit s10b
Sscle01g003960	349.687	342.424	362.616	468.176	393.115	316.638	476.455	367.25	474.821	7.19805	histone h2a
Sscle06g049520	52.7359	41.6914	43.5298	72.4083	60.8696	62.2422	94.8887	121.834	155.364	7.19774	glycoside hydrolase family 55 protein
Sscle05g046690	301.555	309.594	200.007	393.095	343.519	208.073	282.807	234.459	279.443	7.19616	dna-directed rna polymerases n 8 kda subunit superfamily
Sscle01g006360	450.166	539.878	348.064	352.488	408.681	145.888	484.013	396.705	308.864	7.19451	NA
Sscle08g068340	109.715	108.703	81.982	176.33	171.959	147.323	181.781	177.631	304.987	7.19266	glycoside hydrolase family 61 protein
Sscle11g082700	122.102	129.625	133.018	128.355	118.673	81.4117	108.183	118.631	104.151	7.19257	protein phosphatase pp2a regulatory subunit b
Sscle10g079410	146.143	106.631	122.428	137.788	125.105	117.697	102.494	119.696	105.422	7.18948	dihydrolipoamide acetyltransferase component e2 of pyruvate dehydrogenase complex
Sscle03g028490	62.1896	62.9377	75.0167	51.125	48.5159	84.5563	55.2361	52.142	52.5612	7.18826	alpha- sarcomeric (f-actin cross linking protein)
Sscle13g093820	470.112	276.543	263.236	770.283	2164.4	732.929	1128.59	776.401	714.414	7.18754	NA
Sscle12g091130	114.975	120.075	115.052	84.4874	108.18	102.886	107.009	114.726	105.818	7.18546	ibr domain-containing protein
Sscle08g062260	106.608	106.528	121.682	80.0636	77.8667	86.8695	90.1233	104.081	116.275	7.1833	c-24 sterol reductase
Sscle07g058560	50.1616	51.7941	48.2764	38.2172	43.1846	68.5108	34.0801	36.4915	41.7583	7.18264	cnh domain-containing protein
Sscle04g038360	234.906	182.645	281.138	284.453	216.131	152.445	236.341	242.884	420.694	7.18138	NA
Sscle04g038350	392.604	431.24	431.676	460.584	544.379	587.592	704.548	465.545	566.851	7.18096	NA
Sscle03g027180	143.993	122.312	186.531	130.784	135.613	145.487	112.945	144.181	155.257	7.17958	gdp-mannose transporter
Sscle06g051210	374.902	295.998	612.818	234.383	183.628	250.725	240.602	266.183	265.239	7.17808	NA
Sscle08g064730	109.277	103.441	131.397	102.282	91.8693	68.2825	93.4994	91.2414	86.2632	7.17646	ubiquitin carboxyl-terminal hydrolase 14
Sscle06g049150	50.0113	52.8213	68.6259	40.5276	46.8543	60.385	27.7212	34.4131	27.9337	7.17606	multidrug resistance-associated protein 1
Sscle06g053700	71.9583	47.1621	52.9929	55.7683	52.8133	46.2015	52.8653	71.2498	51.9486	7.17593	NA
Sscle05g046250	110.144	147.178	19.2499	17.2707	22.8803	274.839	688.465	502.82	442.88	7.17472	beta- -glucan-binding protein
Sscle04g038730	89.0758	85.471	129.123	127.15	181.66	278.382	149.305	164.453	223.289	7.17389	NA
Sscle16g107750	370.086	341.354	421.286	431.481	329.02	470.606	561.052	424.08	499.332	7.17274	NA
Sscle11g084930	147.134	190.137	97.5384	96.9342	169.126	50.149	176.566	161.708	96.0151	7.17245	6-hydroxy-d-nicotine oxidase protein
Sscle02g015460	224.073	236.585	280.158	225.859	273.017	250.039	243.935	197.062	185.462	7.17158	NA
Sscle12g087320	36.5641	39.5465	47.016	20.0412	31.9054	247.747	264.383	210.39	441.443	7.16991	NA
Sscle08g065370	133.512	132.998	118.529	150.354	141.817	179.259	214.952	200.559	165.218	7.1699	NA
Sscle10g079320	16.9987	14.7135	34.5469	30.9306	31.3353	47.6366	9390.39	3049.97	11778.5	7.16854	NA
Sscle04g035210	103.088	119.618	127.611	110.755	121.667	106.293	128.064	133.715	142.984	7.16769	squalene synthetase
Sscle06g049160	147.18	184.383	169.278	207.841	175.467	192.672	192.582	223.777	177.987	7.16658	helix-loop-helix protein
Sscle03g030310	92.7201	112.952	86.24	112.475	113.946	209.48	167.03	162.778	132.254	7.16595	serine threonine-protein kinase ksp1
Sscle03g025600	728.137	496.82	1116.08	806.806	611.038	718.218	734.078	463.53	927.978	7.16583	NA
Sscle06g052110	207.052	210.636	198.141	290.585	197.907	228.096	234.677	228.821	206.1	7.16554	eukaryotic translation initiation factor 6
Sscle09g068710	140.095	177.08	279.222	243.534	214.44	311.73	159.218	175.061	210.345	7.16433	regulatory protein cys-3
Sscle02g018640	49.556	59.3103	6.77476	69.2566	77.2678	69.3295	399.264	300.581	134.137	7.16355	NA
Sscle02g018400	96.0896	90.2859	108.977	99.0568	104.813	220.757	65.5985	82.5688	80.6997	7.1627	NA
Sscle01g010250	135.544	84.2315	100.49	74.1482	77.3607	283.49	76.3897	82.8735	82.3181	7.15944	fad dependent oxidoreductase protein
Sscle09g074540	72.9937	70.29	82.4208	65.4634	72.2813	50.5818	59.3633	67.1325	59.1334	7.15409	topoisomerase ii-associated protein pat1
Sscle07g058690	79.0254	106.403	79.7602	59.7642	68.5127	49.12	76.6177	71.3455	58.7701	7.15354	acyl- synthetase amp-acid ligase ii
Sscle07g059950	123.025	114.134	125.179	102.714	102.848	82.1329	95.7577	105.773	120.516	7.15336	glycolipid 2-alpha-mannosyltransferase
Sscle02g018520	191.608	200.876	197.959	221.231	257.155	130.784	283.464	240.924	194.904	7.15269	electron transfer flavoprotein beta subunit
Sscle02g017790	63.751	54.4734	162.156	499.694	371.764	233.784	178.78	142.468	243.439	7.15144	phosphoadenosine phosphosulfate reductase
Sscle03g028350	51.4762	50.2183	64.4732	47.6039	43.7521	71.7159	23.908	31.9654	32.3387	7.15127	prolipoprotein diacylglyceryl transferase
Sscle13g096230	115.321	152.86	76.7343	80.8634	79.9939	39.798	103.929	94.8147	68.7438	7.15061	flavin-binding protein
Sscle13g092550	81.0593	66.0788	92.4405	99.2074	69.3754	49.3056	91.7162	83.6957	87.347	7.148	arginyl-trna synthetase
Sscle01g009630	109.044	107.669	136.03	113.17	110.742	103.177	113.009	111.976	133.102	7.14695	translocation protein sec62
Sscle08g068090	77.3296	66.0983	71.8265	65.018	67.2702	56.6822	48.3863	58.446	50.6334	7.14578	importin beta-1 subunit
Sscle15g102350	136.156	102.263	160.259	148.943	126.988	220.569	81.8241	128.203	120.816	7.14507	NA
Sscle05g046720	600.899	721.132	572.584	797.262	604.014	627.719	615.652	478.782	585.135	7.14131	transmembrane protein
Sscle04g035360	161.665	157.569	154.935	178.639	208.22	217.953	126.468	150.344	203.107	7.1402	NA
Sscle02g014330	231.506	358.937	21.5789	1809.44	1199.44	1292.96	10166.4	4614.61	3425.91	7.13704	NA
Sscle10g075170	136.926	113.075	152.326	126.443	126.625	127.43	118.454	136.19	125.579	7.13564	protein phosphatase 2c
Sscle14g100540	91.4173	86.721	117.698	89.3141	106.122	66.3482	138.902	119.6	82.667	7.13468	creatinase aminopeptidase
Sscle07g057110	160.429	161.552	149.286	143.811	132.645	193.117	284.919	251.128	309.697	7.13152	integral membrane protein
Sscle09g072130	115.032	129.264	122.379	117.049	104.63	112.058	144.405	115.612	138.626	7.12982	argininosuccinate lyase
Sscle07g059430	181.705	137.896	150.738	157.8	252.231	169.807	131.265	123.936	121.943	7.12871	fructose- -bisphosphatase
Sscle01g000500	106.072	102.014	141.126	135.373	139.86	102.157	130.946	107.81	108.07	7.12869	NA
Sscle05g046540	95.7387	135.574	136.455	116.95	102.505	98.6474	131.867	101.07	134.762	7.1285	nuclear distribution protein pac1
Sscle04g038190	87.8442	101.028	132.992	185.023	166.781	65.1211	172.115	171.24	134.813	7.12711	acetyl- acetyltransferase
Sscle02g011850	259.872	290.764	387.012	273.892	221.39	203.712	223.556	233.187	255.544	7.12629	proteasome subunit beta type-3
Sscle16g108770	518.899	424.343	577.734	476.435	338.895	482.157	436.642	367.879	439.14	7.12566	ap-1 adaptor complex subunit
Sscle07g061230	72.7044	61.8265	79.8173	53.3084	66.35	87.2835	66.9208	57.5435	63.8273	7.12543	6-phosphofructokinase protein
Sscle10g077850	92.3121	97.3234	136.617	126.175	127.826	122.365	122.578	151.708	130.266	7.12239	#NAME?
Sscle05g041240	102.095	95.864	142.558	78.0668	72.5878	52.7044	128.185	101.659	103.875	7.12201	amidase protein
Sscle15g103220	118.579	103.358	143.498	94.3968	80.5321	86.553	50.1214	77.638	64.6566	7.12112	NA
Sscle14g101790	860.389	916.395	878.882	1104.06	1159.94	861.177	876.615	690.773	811.008	7.12084	NA
Sscle04g035530	35.0576	40.2613	19.9813	26.9232	29.6039	22.2024	31.2056	30.8114	28.3699	7.12077	NA
Sscle01g001570	31.8678	33.5219	39.3627	28.2229	22.4882	75.4162	13.8909	18.4219	19.1391	7.11892	gag polymerase env
Sscle01g008670	99.8873	98.0076	137.69	54.9853	81.4145	74.1701	47.2738	57.9626	54.3462	7.11711	vacuolar aspartyl aminopeptidase lap4
Sscle16g111180	655.5	676.271	409.15	420.169	480.591	524.289	916.669	646.055	792.472	7.11707	NA
Sscle03g023820	418.187	231.849	79.4495	52.2204	66.1296	1874.85	414.175	272.956	289.628	7.11663	dsba oxidoreductase protein
Sscle14g098630	152.441	157.769	181.088	124.976	121.107	178.53	157.48	155.991	212.442	7.11352	serine threonine-protein kinase
Sscle08g065180	90.0493	91.1434	91.215	103.82	103.175	44.1969	99.7498	95.5994	78.2087	7.11314	NA
Sscle02g017890	62.4254	48.9344	59.8412	66.7137	57.9313	76.4627	50.3326	58.0756	58.0185	7.11256	p-loop containing nucleoside triphosphate hydrolase
Sscle02g016100	93.3936	62.8744	105.933	98.5108	90.3846	196.521	44.1638	56.7569	55.3234	7.11233	lysophospholipase precursor
Sscle10g080240	238.324	258.626	255.755	195.385	226.629	298.583	230.79	275.316	255.689	7.11141	ras-like protein
Sscle09g071160	480.698	535.786	350.067	375.066	297.817	293.361	688.94	556.623	559.828	7.11085	NA
Sscle11g086100	13.3991	37.7221	71.1895	271.513	247.559	923.566	334.151	284.942	497.234	7.1102	short-chain dehydrogenase reductase
Sscle05g042020	458.118	407.264	255.183	294.56	312.624	286.696	639.257	545.13	692.8	7.1093	endoribonuclease l-psp
Sscle16g110470	45.1622	50.4068	45.011	48.7247	41.6943	35.5131	27.0014	42.7911	38.4212	7.10382	protein transport protein sec31
Sscle01g003450	89.3934	92.5867	97.5856	84.5997	82.6816	88.4069	86.6681	73.4532	83.0659	7.10341	NA
Sscle03g025930	70.7145	62.7196	95.8102	85.7808	77.8507	79.8818	70.3362	78.2866	78.8933	7.10094	NA
Sscle04g039820	292.539	266.369	386.801	271.416	295.335	288.035	268.209	304.011	252.401	7.09958	NA
Sscle12g090860	96.546	97.8044	82.0207	140.539	137.928	142.62	113.098	179.605	190.345	7.09941	NA
Sscle02g017070	275.511	253.671	294.43	380.595	281.012	243.983	285.998	247.644	266.145	7.09886	diphthamide biosynthesis protein 4 protein
Sscle10g076550	114.838	120.125	83.3836	65.5594	49.4439	47.5885	44.9625	47.4462	40.7874	7.09842	opt family small oligopeptide transporter
Sscle04g039500	55.1819	61.9159	67.0192	59.966	65.6954	66.731	47.5746	65.7174	55.3173	7.09842	rho-gtpase-activating protein
Sscle14g101670	199.362	295.217	44.6495	27.1513	25.5418	212.276	23.255	19.9591	29.0339	7.09807	subtilisin-like protease protein
Sscle16g107450	45.889	35.4945	28.5308	679.317	702.378	30.2883	274.44	247.339	294.84	7.09519	galactonate dehydratase
Sscle05g044910	60.1237	71.0805	73.2986	64.595	60.7095	73.1424	60.6408	72.1898	69.264	7.09431	intermembrane space aaa protease iap-1
Sscle03g023510	205.421	220.91	198.997	180.519	146.305	126.573	206.076	192.108	191.015	7.09423	enoyl- hydratase isomerase family protein
Sscle02g017700	63.7365	70.1042	75.2448	57.8849	51.4024	68.8009	49.8018	63.8688	57.6204	7.09388	NA
Sscle10g079000	93.7767	109.229	80.6982	92.4271	114.044	100.501	104.285	117.618	110.909	7.09341	mfs general substrate transporter
Sscle03g028140	89.3581	93.2019	119.042	64.1218	66.9908	76.3629	91.8988	87.1015	100.625	7.09305	xaa-pro aminopeptidase p
Sscle16g108270	202.685	191.682	200.395	245.868	167.354	1144.8	628.77	431.783	459.651	7.09054	NA
Sscle01g000050	29.1838	40.0498	11.221	231.429	191.911	30.2117	127.507	200.617	199.393	7.08978	carboxylesterase family protein
Sscle09g069000	294.644	213.619	85.9005	110.835	114.896	459.38	477.295	297.379	279.23	7.08963	NA
Sscle13g095180	56.3546	49.6486	58.8515	50.4006	40.9603	46.0222	41.9059	43.3498	43.6125	7.08959	NA
Sscle02g015270	188.801	148.564	192.324	210.808	179.95	128.637	162.197	160.177	151.862	7.0894	#NAME?
Sscle13g092240	26.0175	25.4365	23.0656	21.6352	16.5723	19.2024	23.7805	27.0105	23.0154	7.08866	acetyl- carboxylase
Sscle03g029370	223.02	287.942	301.887	231.044	219.284	160.278	132.038	188.378	190.935	7.08836	carbonic anhydrase
Sscle15g105140	229.059	225.379	284.54	180.009	222.626	168.802	196.122	162.716	163.968	7.08733	NA
Sscle07g057790	124.56	124.745	94.994	96.7001	121.211	204.756	169.48	169.564	207.114	7.08671	NA
Sscle07g056630	153.283	171.006	138.08	190.008	169.536	117.878	142.539	150.602	124.937	7.08639	NA
Sscle04g035870	107.803	86.8854	140.111	105.158	127.351	50.5649	100.118	121.939	123.96	7.0845	succinate-semialdehyde dehydrogenase (nadp+)
Sscle05g046360	450.498	408.974	569.507	554.242	561.494	367.44	384.443	460.615	468.868	7.08209	had-like protein
Sscle09g071570	150.062	161.074	133.956	145.357	93.0944	142.661	151.032	169.232	152.439	7.08178	anp1 protein
Sscle01g007230	68.9898	64.6916	63.9472	69.6315	184.802	88.7992	86.8318	80.3466	87.7463	7.08007	fggy-family carbohydrate kinase
Sscle05g048360	112.709	63.2317	78.005	68.7886	43.4291	716.423	56.5068	61.5597	55.5863	7.08002	endoplasmic oxidoreductin-1
Sscle15g105820	276.958	390.053	403.924	511.914	456.994	368.879	564.473	411.805	592.689	7.07831	glycerol dehydrogenase
Sscle03g023870	63.3916	73.7449	79.9458	70.2459	64.6211	67.5553	64.6286	71.1783	65.0073	7.07799	NA
Sscle01g003140	73.9454	78.1186	89.669	76.0725	74.3154	75.2525	77.2974	85.5989	65.334	7.0763	sec1 family protein
Sscle05g047780	136.72	126.558	174.497	114.885	113.325	115.214	95.1116	122.205	181.044	7.07561	duf250 domain membrane protein
Sscle02g012610	121.649	124.219	101.081	97.4913	88.2317	113.973	107.152	112.831	134.383	7.07453	cyclin-dependent protein kinase complex component
Sscle03g027050	133.704	123.93	163.911	92.5544	89.0771	480.01	82.3147	93.3722	136.197	7.07334	fatty acid hydroxylase
Sscle02g012500	125.905	162.022	17.1362	140.143	141.976	331.41	249.842	257.035	261.184	7.07231	glucosamine-6-phosphate deaminase
Sscle01g005280	56.2101	74.4115	80.275	78.2135	79.9987	52.579	58.4994	58.6591	45.6557	7.07066	eukaryotic translation initiation factor 5b
Sscle02g012070	191.923	185.787	253.695	145.794	155.794	149.931	156.413	153.343	153.498	7.07065	uridylate kinase
Sscle02g022060	146.911	134.36	150.631	98.5629	104.323	124.769	112.087	129.683	129.885	7.06999	snare protein
Sscle01g003320	48.8105	77.4912	19.0475	125.269	148.059	39.2171	373.983	282.406	150.675	7.06984	cytochrome p450
Sscle07g057680	129.884	118.044	119.855	137.862	165.853	198.498	172.706	175.717	117.008	7.06831	swirm domain-containing protein
Sscle07g061260	165.572	192.613	146.676	183.475	132.463	146.233	243.266	184.196	243.625	7.06787	NA
Sscle02g012220	86.2004	80.43	87.8015	98.7185	100.01	182.825	92.0477	109.715	104.165	7.06591	NA
Sscle01g003630	226.931	206.984	274.427	253.496	253.861	213.731	321.41	232.003	247.987	7.06512	NA
Sscle03g022350	108.475	121.338	107.158	108.938	119.785	97.4499	116.743	123.411	107.118	7.0636	mannose-6-phosphate isomerase
Sscle02g019390	97.1942	103.044	96.5164	101.134	93.8159	142.447	102.221	107.909	87.0422	7.06148	NA
Sscle04g037030	113.127	98.2058	89.8554	62.803	91.2355	123.589	110.735	106.706	116.356	7.0613	NA
Sscle02g020590	269.595	256.599	405.696	388.53	382.367	256.581	282.428	301.144	299.662	7.0597	NA
Sscle06g052170	72.041	69.9447	77.6337	81.1477	91.6952	72.8845	39.6687	63.2899	42.3098	7.05968	NA
Sscle09g071830	266.675	255.034	331.562	464.264	369.839	284.246	343.425	305.742	440.158	7.05904	monothiol glutaredoxin-5 protein
Sscle01g004590	50.7127	53.1078	67.329	62.1089	67.1163	40.3382	76.4897	63.9192	49.6227	7.05893	metalloproteases catalytic
Sscle12g089100	110.823	98.5027	157.076	113.018	87.6249	97.15	74.3983	83.7047	73.138	7.05849	#NAME?
Sscle08g064510	194.11	181.264	149.269	174.464	164.122	419.913	172.035	239.961	292.622	7.05714	NA
Sscle16g107970	112.681	113.555	107.914	92.4531	66.9019	78.8418	89.9971	83.6121	94.9714	7.05479	transposase protein
Sscle12g087970	47.8933	50.214	58.5648	60.6271	56.3548	55.1595	48.6182	50.9514	45.017	7.05474	sec23 sec24 family protein
Sscle13g094990	308.675	203.083	315.591	245.726	158.417	260.832	191.26	172.046	309.411	7.05101	c-8 sterol isomerase
Sscle01g000280	336.373	303.403	303.871	535.552	489.884	277.11	663.965	587.916	621.502	7.0504	NA
Sscle16g107980	110.491	130.873	156.518	101.847	80.3997	109.15	98.3221	122.691	97.6049	7.04609	transmembrane alpha-helix domain-containing protein
Sscle02g013270	500.053	443.76	410.754	434.265	458.278	418.228	599.667	726.904	610.739	7.04553	cross-pathway control protein 1
Sscle12g091070	76.6331	68.1389	58.3741	107.047	132.936	67.9412	153.86	147.762	100.814	7.04495	#NAME?
Sscle13g096130	68.5498	81.7729	100.804	104.354	87.2911	59.8017	72.5644	79.2114	73.0173	7.04493	electron transfer flavoprotein-ubiquinone oxidoreductase
Sscle03g031380	47.6942	64.2173	52.3947	110.649	103.305	71.4908	158.397	139.699	136.06	7.04477	potassium voltage-dependent transporter
Sscle03g024280	199.066	220.921	165.14	169.035	89.5151	129.891	186.642	149.303	169.596	7.04408	tlc domain-containing protein
Sscle05g045070	52.7535	56.4879	56.8575	54.8916	71.0197	58.7441	45.2984	55.1662	47.4772	7.04401	ap-2 complex subunit alpha protein
Sscle04g038260	122.019	107.936	82.3755	83.582	65.2231	95.7961	101.352	111.958	87.2092	7.04218	major facilitator superfamily transporter
Sscle04g035880	72.2579	75.5657	31.8288	180.944	177.654	14.7218	127.21	198.893	238.313	7.04132	glycoside hydrolase family 79 protein
Sscle07g058010	452.047	454.347	470.021	461.229	415.916	377.593	484.411	320.521	379.393	7.04104	small nuclear ribonucleoprotein sm d2
Sscle07g058480	102.654	116.816	174.687	111.772	96.1423	112.999	37.2318	51.118	62.025	7.0403	fad nad -binding protein
Sscle10g076850	114.766	103.928	119.494	129.361	106.481	231.664	127.928	141.89	169.265	7.04011	NA
Sscle01g007310	151.947	106.498	143.256	137.531	134.294	123.444	132.851	170.081	145.713	7.03983	tlc domain-containing protein
Sscle16g107970	114.063	111.694	102.598	89.1512	66.9019	77.5804	91.312	83.314	94.8416	7.03918	transposase protein
Sscle03g027680	35.5752	48.3314	37.9547	33.1679	43.9409	65.7949	37.3895	41.4592	44.0909	7.03758	iq and hect domain protein
Sscle02g014460	139.459	147.135	192.876	147.473	167.867	107.301	102.937	123.858	126.962	7.03582	phospho-2-dehydro-3-deoxyheptonate aldolase
Sscle09g073950	271.141	256.329	260.261	324.535	279.154	184.226	282.453	244.609	204.635	7.03578	NA
Sscle13g093850	114.438	87.6681	118.347	130.368	119.343	120.615	169.298	192.914	140.531	7.03214	NA
Sscle08g068170	91.3685	129.646	90.2589	106.306	91.8257	46.1712	119.722	95.6153	87.7193	7.0319	d-arabinono- -lactone oxidase
Sscle06g049970	83.8211	69.6214	98.3606	69.3271	81.6473	60.0902	53.1448	76.9807	60.1684	7.0302	NA
Sscle08g068200	204.813	120.26	159.868	279.507	293.099	257.124	125.952	228.755	232.95	7.0299	agglutinin isolectin 3-like
Sscle06g049420	223.853	196.018	250.386	184.433	151.497	174.25	220.998	209.924	257.366	7.02867	rab5-like protein ypt51 protein
Sscle14g099120	101.911	110.72	140.523	101.83	103.162	73.7456	65.5055	82.1292	71.7583	7.02817	glucan synthesis regulatory protein
Sscle01g007450	71.181	43.8594	29.6881	122.934	342.492	171.721	553.297	290.543	550.45	7.02735	family a g protein-coupled receptor-like protein
Sscle01g010270	137.178	134.55	128.542	98.3548	102.572	195.615	84.8622	117.126	101.789	7.02719	NA
Sscle02g018150	36.0493	37.2405	32.0231	37.6039	33.0832	79.96	39.8013	46.5659	38.2032	7.02692	class iv chitin synthase
Sscle15g102820	68.4629	60.7712	71.7563	58.942	66.2571	52.7487	76.4183	74.2397	69.6711	7.02335	vacuolar protein sorting protein
Sscle08g066390	375.958	351.638	434.765	383.82	314.777	230.428	506.455	389.192	454.601	7.02208	progesterone binding protein
Sscle06g049430	1111.05	504.662	750.419	63.9378	66.9334	72.0598	73.2726	86.5808	177.37	7.02044	NA
Sscle05g045880	312.221	367.137	385.752	245.235	198.084	197.51	245.906	237.395	317.991	7.02015	arp2 3 complex subunit
Sscle03g031460	54.7568	57.1758	74.3325	78.2845	75.7038	49.9601	105.451	95.528	81.5853	7.01934	phenol 2-monooxygenase
Sscle06g053520	111.202	107.803	82.0926	61.3769	101.64	158.279	88.5229	101.014	82.508	7.01804	NA
Sscle03g025080	85.2363	90.9622	45.1538	59.3094	78.4165	98.5081	98.0763	115.161	92.0729	7.01625	ndt80 like dna-binding family protein
Sscle15g107180	388.797	447.429	436.972	613.728	525.278	339.579	357.471	386.88	450.292	7.01588	mitochondrial 37s ribosomal protein mrp2
Sscle01g006700	261.622	309.986	379.836	223.264	189.05	259.709	242.841	263.525	372.385	7.01586	NA
Sscle09g069540	807.795	742.6	758.275	656.365	664.953	823.443	607.532	739.876	736.082	7.0158	NA
Sscle08g067620	58.6194	81.8872	81.7034	102.663	101.643	67.524	120.171	133.491	143.16	7.01571	glycosyltransferase family 32 protein
Sscle09g073880	65.3706	85.1317	87.3532	81.0451	82.1055	58.1775	49.8266	68.8516	58.4277	7.01387	amp-binding enzyme
Sscle08g064280	76.9975	95.3787	94.7365	58.8435	60.607	73.0627	88.5242	95.8846	84.8561	7.01259	serine threonine-protein kinase sid2
Sscle15g104230	63.4044	76.7614	96.6952	64.4713	68.7525	78.2679	46.8438	62.4908	73.9988	7.0119	duf21 and cbs domain protein
Sscle01g005430	239.083	213.095	280.957	230.536	157.512	231.965	228.089	173.15	232.888	7.01185	NA
Sscle13g096920	133.704	142.876	204.002	118.264	112.965	119.087	139.268	126.744	157.134	7.01008	vacuolar atp synthase subunit c
Sscle15g106270	407.131	228.651	184.165	162.919	158.027	313.859	588.044	446.394	301.557	7.00971	NA
Sscle07g058330	88.2834	80.7239	127.672	61.888	96.7033	92.5721	70.4548	73.01	89.2754	7.00699	alkaline phosphatase
Sscle11g085460	107.568	115.448	117.485	115.417	98.0678	89.611	83.6865	97.6398	86.4597	7.00576	arf gtpase-activating protein
Sscle05g040930	162.196	139.11	210.157	93.7441	166.647	143.933	123.263	118.799	161.797	7.00552	alcohol dehydrogenase
Sscle09g074440	89.9524	90.6635	64.0339	66.2888	67.9852	88.1693	39.1078	62.0594	48.2353	7.00322	NA
Sscle14g100030	235.272	238.927	154.857	219.037	263.711	176.46	392.727	375.703	365.598	7.0029	NA
Sscle05g041530	279.463	206.257	297.682	181.273	203.679	268.204	312.374	278.943	451.846	7.00256	ubiquitin-conjugating enzyme e2 c
Sscle02g012350	39.5149	48.9635	40.2952	40.5745	30.0207	46.2424	21.8462	35.0651	37.0273	7.00225	ph domain protein
Sscle03g029980	101.786	81.4049	95.3394	79.201	119.739	111.025	90.7373	107.414	106.433	7.00183	map kinase kinase
Sscle15g106160	77.3523	84.5664	130.66	114.735	116.236	71.7827	50.4407	79.2514	70.6025	7.00109	heat shock 70 kd protein cognate 1
Sscle12g092030	226.373	238.447	253.42	186.338	163.937	182.657	158.823	205.847	186.129	7.00096	casein kinase substrate phosphoprotein pp28 protein
Sscle15g103010	76.0472	79.639	111.003	116.593	87.4533	75.1676	88.9912	85.3181	102.816	6.99958	threonine synthase
Sscle08g063500	42.3037	42.0781	16.9982	62.499	73.7671	78.239	49.3744	63.5977	46.6362	6.99935	NA
Sscle02g014980	239.741	275.979	319.461	250.582	236.15	165.307	239.8	175.186	250.048	6.99912	#NAME?
Sscle02g019170	94.707	86.2898	99.6603	95.2336	113.708	123.444	72.0862	83.5169	67.2231	6.99765	glucan endo- -alpha-glucosidase agn1
Sscle13g094830	77.2988	81.7142	84.496	78.3175	85.5246	72.8589	85.3278	86.082	86.4456	6.99756	protein c6 finger domain protein
Sscle01g005580	178.184	185.48	166.959	209.79	198.044	144.815	238.288	190.789	233.53	6.99738	ribulose-phosphate 3-epimerase
Sscle09g068780	36.57	29.0386	37.496	25.3799	45.3741	48.196	49.1472	50.9455	47.6925	6.99707	serine threonine-protein kinase ssp1
Sscle01g004000	98.2408	98.9685	129.896	90.0218	116.28	165.728	54.8188	56.2275	60.6197	6.99647	mfs general substrate transporter
Sscle02g013180	173.577	168.886	227.985	137.17	173.706	134.095	148.611	140.404	174.537	6.99601	protein transport protein sec-13
Sscle04g039660	85.948	96.5592	77.4594	62.7551	83.0022	48.4499	56.2287	72.9406	60.3107	6.99309	NA
Sscle05g042960	133.767	138.324	145.657	114.155	127.731	158.175	119.189	149.506	150.231	6.99257	guanine nucleotide-binding protein subunit alpha
Sscle03g025890	122.886	126.661	129.69	80.9592	107.991	95.883	100.481	113.833	103.547	6.98979	NA
Sscle03g024400	69.65	73.7655	69.2363	52.0653	60.2817	29.0619	51.9687	56.0368	41.2883	6.98589	fungal transcriptional regulatory protein
Sscle06g051810	128.329	106.437	213.947	176.531	130.818	117.088	108.919	100.489	126.591	6.98509	3-isopropylmalate dehydrogenase
Sscle04g035230	131.43	187.372	202.137	90.2668	110.153	108.16	247.54	216.132	291.167	6.98429	nad dependent epimerase dehydratase
Sscle02g021120	38.0202	48.7248	49.6679	65.6386	56.8923	53.9152	67.477	87.9952	68.6916	6.98316	hypothetical protein SS1G_07988
Sscle09g069830	140.216	122.549	163.628	176.244	142.84	143.644	163.504	143.726	225.993	6.98059	37s ribosomal protein
Sscle11g082780	60.7745	60.0081	71.2709	41.9299	68.6192	115.984	55.0161	68.3533	55.9856	6.97962	protein-tyrosine phosphatase
Sscle04g032350	84.023	90.7005	46.2316	126.857	147.21	65.4276	71.3366	124.464	118.543	6.97797	cytochrome p450
Sscle09g070320	39.8005	47.2556	41.4574	61.6396	56.61	35.6537	46.6457	49.3012	39.1824	6.97712	leucyl-trna synthetase
Sscle11g085980	84.9493	77.2831	76.5069	157.184	146.896	92.1714	76.1805	97.0195	93.6493	6.97688	nuclear localization sequence-binding protein
Sscle03g029650	222.546	205.374	289.392	69.6703	90.7482	309.139	127.36	122.916	149.941	6.97664	uricase
Sscle04g039550	23.7014	24.7322	26.4279	25.1573	27.0793	18.7418	27.1744	26.2738	26.3933	6.97589	u2 snrnp component prp10
Sscle04g037100	156.267	94.0439	125.63	254.452	206.225	66.9683	198.905	149.567	191.522	6.97526	aromatic compound dioxygenase
Sscle07g061340	54.4009	75.911	46.3974	77.1649	70.9952	42.8669	70.6555	68.9862	65.3441	6.97484	NA
Sscle11g084180	134.294	113.349	163.383	143.606	109.922	91.4398	126.448	116.678	155.364	6.97442	cysteine synthase
Sscle06g052570	87.3272	86.1155	86.0703	79.3098	79.3555	72.3829	65.3756	86.8455	60.5956	6.97395	NA
Sscle05g043970	647.674	995.457	244.329	729.612	542.049	602.087	1208.68	1092.07	1910.49	6.9737	NA
Sscle15g106040	48.6433	75.4187	24.3707	140.812	159.298	34.9677	210.28	215.468	159.765	6.9732	4-coumarate- ligase
Sscle08g062190	59.2724	59.855	28.2397	140.529	146.524	28.2157	122	149.32	140.868	6.97052	pentafunctional arom polypeptide
Sscle10g077430	444.143	401.02	403.823	295.334	257.057	412.387	294.85	281.073	235.362	6.96764	gmf family protein
Sscle05g047290	200.722	175.098	190.224	193.547	173.279	171.532	150.864	161.521	185.706	6.96718	NA
Sscle16g109930	47.3535	54.5182	18.9988	174.825	152.759	28.1774	201.896	200.487	168.731	6.96454	sugar transporter stl1
Sscle09g073270	101.562	90.2534	97.6256	109.957	113.034	221.471	139.09	146.27	172.696	6.96378	NA
Sscle09g069690	103.69	111.966	162.631	147.109	195.4	133.948	100.892	110.227	117.342	6.96205	eukaryotic translation initiation factor 3 subunit f protein
Sscle02g019920	186.454	167.366	212.796	150.787	140.825	317.289	168.256	176.43	191.078	6.96202	bem46 family protein
Sscle08g066520	58.4648	62.6541	69.732	61.7394	73.1321	70.7615	104.522	100.453	81.9596	6.95959	hsp70-like protein
Sscle10g076840	30.6309	31.3726	30.1985	40.8489	50.2512	27.9476	30.7634	30.8749	26.9262	6.95945	sulfite reductase beta subunit
Sscle08g064120	137.162	143.64	163.237	159.452	165.05	105.282	108.13	130.257	125.853	6.95927	adenylosuccinate synthetase
Sscle07g055330	177.493	130.192	83.5238	54.8315	119.644	146.233	36.112	31.5561	85.5174	6.95924	fad binding domain-containing protein
Sscle06g052630	38.1138	36.5446	38.1907	47.3506	40.9842	33.7212	27.3994	36.0439	29.6426	6.95802	protein tif31 like protein
Sscle11g085110	41.7195	45.1388	21.1969	45.6659	43.8601	55.7378	61.9558	67.1386	54.0407	6.95783	NA
Sscle08g063430	226.605	195.643	242.097	294.688	212.05	159.406	219.714	211.832	202.583	6.95753	ribosomal protein s18
Sscle10g078990	93.8538	122.922	164.029	114.109	126.611	42.8161	124.241	122.144	96.0795	6.9547	acyl- dehydrogenase
Sscle02g014750	148.878	196.486	205.167	173.669	199.717	151.975	186.293	188.455	210.807	6.95452	translation initiation factor eif4e
Sscle10g079830	66.7022	86.3826	62.2568	67.2865	56.6688	58.5362	48.4248	71.575	59.1534	6.9545	endomembrane protein 70
Sscle03g030040	44.1407	39.8726	44.2558	24.9087	42.8087	29.5682	30.8205	30.7786	31.7218	6.95445	NA
Sscle11g086470	667.684	612.082	881.227	618.225	397.174	561.669	559.435	477.796	641.667	6.95439	v-type proton atpase subunit e
Sscle01g001070	63.6823	64.4914	53.5751	58.9281	69.3563	114.221	60.5069	70.6438	67.6256	6.9535	NA
Sscle03g024430	163.952	165.563	106.975	168.09	172.293	78.1946	241.499	195.483	158.748	6.95207	NA
Sscle04g033590	122.203	118.974	73.0094	118.235	95.522	91.7711	178.601	167.403	121.38	6.95131	NA
Sscle03g030460	100.224	118.851	73.5358	83.445	65.2564	77.1823	192.771	227.777	200.699	6.95095	methionine type
Sscle03g023010	101.44	97.9042	156.012	117.199	121.628	93.3726	127.113	112.835	89.1262	6.95073	NA
Sscle09g071470	234.689	271.207	268.578	235.374	217.589	256.281	185.51	199.605	206.707	6.94751	pre-mrna splicing factor
Sscle02g015570	89.7224	78.0204	63.246	58.529	84.4197	73.9038	78.2188	99.1379	76.7119	6.94703	NA
Sscle10g077920	31.4641	44.0591	27.0991	89.1694	100.486	41.9135	269.047	191.976	140.426	6.94489	NA
Sscle07g060440	44.8913	49.3416	44.3841	66.368	58.37	47.2281	65.5407	81.8721	61.384	6.94416	hypothetical protein SS1G_11505
Sscle06g054780	258.221	183.208	259.211	182.175	127.196	158.008	209.142	180.684	194.433	6.94084	alpha beta hydrolase
Sscle06g051620	187.355	213.453	164.656	186.844	222.497	811.509	251.5	259.228	295.987	6.9392	NA
Sscle04g035140	334.732	361.636	357.593	223.387	190.747	193.852	195.708	218.231	221.196	6.93897	NA
Sscle16g109430	212.726	282.5	327.169	473.238	427.726	220.679	647.889	508.267	332.524	6.93646	NA
Sscle01g005800	186.689	179.808	169.759	101.971	127.483	266.07	159.261	178.92	182.862	6.93631	translocator protein
Sscle08g063580	43.7109	53.5519	25.1342	30.7216	39.3808	41.319	92.879	87.0233	60.3822	6.93601	glycoside hydrolase family 3 protein
Sscle14g099550	125.105	107.881	90.2589	91.7588	89.5584	77.5932	48.7207	85.1598	81.2558	6.93331	sucrose transporter
Sscle11g082310	42.5176	53.1214	37.1139	39.0307	39.5414	36.6961	65.6527	68.131	51.9043	6.93297	glycoside hydrolase family 47 protein
Sscle05g048400	402.021	296.673	193.219	621.61	505.041	363.277	1002.41	815.079	550.653	6.93156	NA
Sscle11g086610	149.27	170.53	146.092	109.827	131.327	101.113	172.074	140.919	141.773	6.93154	3-ketoacyl- reductase
Sscle08g062660	143.935	122.47	197.541	155.959	157.999	130.414	61.6839	108.612	81.9794	6.93084	gluconolactonase
Sscle12g088010	39.1891	48.7068	62.9765	95.9914	70.5043	70.5954	54.7907	66.7262	59.4062	6.92995	zn2 cys6 dna-binding protein
Sscle07g058770	38.9244	45.7659	51.8549	89.9046	71.6267	54.5225	78.2085	112.642	93.6323	6.92709	ferric-chelate reductase
Sscle16g108540	77.8257	63.1807	63.8076	79.2654	61.8422	71.5303	70.2662	76.8629	66.1584	6.92627	NA
Sscle15g103960	75.276	67.5697	87.5356	74.0535	92.7908	88.2254	57.8156	70.3272	65.5855	6.92608	serine threonine-protein kinase nrc-2
Sscle09g073500	132.451	119.723	151.712	107.652	89.6388	93.8052	106.489	103.441	124.119	6.92534	ap-1 complex subunit mu-1
Sscle03g026210	241.451	241.021	364.944	261.805	245.086	188.014	279.778	214.508	282.442	6.92496	adp-ribosylation factor-like protein 1
Sscle01g008160	69.114	63.6711	70.7308	65.3615	71.2458	49.3098	60.184	64.8691	58.0299	6.92305	lanosterol synthase
Sscle05g047740	53.3433	54.172	53.5352	48.9426	53.958	59.3944	53.6933	67.3474	52.4332	6.9226	NA
Sscle14g097020	41.4673	41.1651	44.3188	35.8083	37.9773	59.3171	40.551	47.7319	39.9683	6.92104	kinesin light chain 1
Sscle05g042430	96.6087	94.2296	109.389	85.9907	101.84	90.228	75.0785	91.1869	91.0864	6.9201	NA
Sscle01g010650	97.2158	81.915	117.683	52.9251	78.9088	58.9424	65.614	87.6244	63.8006	6.9171	serine threonine-protein kinase
Sscle01g003380	99.7397	119.509	120.326	109.266	94.4599	149.445	103.269	101.008	108.366	6.91479	cral trio domain protein
Sscle04g035060	46.3012	37.405	18.1263	111.247	122.208	939.38	126.498	148.829	152.151	6.91403	glycoside hydrolase family 16 protein
Sscle11g086460	137.418	140.019	148.513	116.293	183.711	107.307	214.546	148.669	179.606	6.91325	6-phosphogluconate dehydrogenase protein
Sscle03g027700	45.8454	42.8848	56.4075	85.2856	80.1744	67.8076	53.4429	56.4959	48.7276	6.90781	polyadenylate-binding protein
Sscle01g007930	387.123	323.912	352.98	347.8	347.89	317.89	304.471	258.736	373.139	6.90683	protein mago nashi like 2
Sscle13g094460	299.219	291.996	455.971	236.014	349.797	373.194	294.722	344.454	375.072	6.90681	NA
Sscle05g046050	72.1093	86.151	15.6201	142.297	173.646	175.138	294.492	226.193	211.581	6.90586	stomatin-like protein
Sscle03g023270	76.1116	94.3278	105.086	119.803	103.235	113.636	119.18	102.373	109.732	6.90545	bar domain-containing protein
Sscle16g109060	82.8435	100.714	100.197	93.4812	105.083	74.8525	108.45	105.431	104.912	6.90527	atp-dependent rna helicase dbp5
Sscle05g047960	64.833	65.8981	61.0979	55.6595	79.968	150.204	77.913	92.9117	69.7866	6.90467	NA
Sscle01g006880	306.6	313.583	98.6163	124.384	109.369	127.767	245.483	177.015	237.365	6.90426	acetoin dehydrogenase (diacetyl reductase)
Sscle06g049570	75.7656	92.0832	101.058	69.3885	97.3334	79.5284	65.4669	80.6627	71.3505	6.90424	sorting nexin 3
Sscle09g072940	225.766	237.002	253.061	228.464	182.077	219.954	245.039	208.311	279.727	6.90272	nedd8-conjugating enzyme ubc12
Sscle06g053100	42.7651	46.0645	49.0549	38.0158	38.5132	75.1114	32.9137	41.3367	33.0412	6.90253	NA
Sscle15g105190	101.858	69.5121	106.762	96.6367	77.6457	89.116	71.658	78.6663	70.1822	6.9011	vacuolar protein sorting-associated protein vps17
Sscle04g035850	34.7736	34.7023	30.2011	72.2994	58.0684	33.5938	67.3526	75.8533	61.7316	6.90001	raffinose synthase sip1
Sscle10g078680	197.182	188.259	215.959	140.798	80.9577	153.74	112.895	113.623	137.936	6.89811	uv-damaged dna-binding protein
Sscle13g093590	53.5771	60.4796	69.9156	92.1952	77.6891	54.809	54.8999	63.7062	64.1921	6.89806	acetolactate synthase
Sscle02g016710	272.571	279.916	269.999	257.44	283.164	189.682	325.131	291.837	345.956	6.89789	ctr copper transporter
Sscle01g003850	103.947	127.517	122.565	415.582	279.438	155.961	723.978	736.067	586.132	6.89749	NA
Sscle08g067830	221.956	265.146	202.765	156.765	199.193	199.468	180.934	200.768	183.228	6.89547	srf-type transcription factor
Sscle07g058420	52.5866	68.055	41.6164	56.9006	60.1156	53.5699	64.6325	88.0589	72.6319	6.89117	ph signal transduction protein
Sscle03g030030	74.4126	83.1139	111.194	98.2805	121.389	110.328	87.7469	121.6	109.664	6.89115	translation elongation factor tu
Sscle13g096660	112.092	110.398	168.404	122.282	107.141	114.583	121.519	113.226	154.275	6.88991	homoserine dehydrogenase
Sscle03g025200	146.721	92.2981	229.353	139.777	133.846	100.95	178.425	157.126	150.323	6.88842	3-hydroxybutyryl- dehydrogenase
Sscle03g026780	60.2792	58.0673	79.1411	42.9147	60.0761	55.4459	57.8976	58.5352	56.7503	6.88713	NA
Sscle16g110690	170.052	183.625	216.22	254.662	214.542	182.807	164.039	186.218	245.844	6.8864	h aca ribonucleoprotein complex subunit 2
Sscle15g103990	59.8773	75.8318	58.81	69.8479	70.7618	94.6596	71.4171	73.1109	63.7553	6.88438	transcription factor bzip
Sscle03g027370	185.184	82.2691	42.6491	41.9059	40.938	561.776	227.274	118.155	151.901	6.88331	cytochrome p450 55a1
Sscle12g089710	110.782	91.7915	110.211	74.0057	67.4765	98.957	90.5408	94.2014	96.8339	6.88315	aminotransferase class i and ii
Sscle06g050830	236.945	215.872	127.655	90.359	105.272	242.079	219.797	144.689	219.155	6.88197	NA
Sscle02g012200	200.761	206.848	200.027	214.02	168.95	213.438	230.225	194.212	237.214	6.88169	small nuclear ribonucleoprotein
Sscle07g056310	54.6726	48.4423	59.9447	24.1483	34.1362	111.352	27.0602	29.7344	32.1732	6.88003	glycine dehydrogenase
Sscle07g055980	103.121	87.7434	50.6634	49.027	61.2193	920.625	55.3928	54.6556	56.8522	6.87847	bleomycin hydrolase
Sscle16g109610	91.612	100.013	114.241	91.9831	107.83	96.3883	87.9116	92.529	96.6572	6.87832	pyruvate dehydrogenase kinase
Sscle01g001360	96.1101	129.406	60.9603	46.9114	47.5251	68.4884	151.822	117.369	87.0302	6.8774	mfs multidrug transporter
Sscle01g011170	185.771	225.607	121.381	106.324	84.2135	129.616	188.865	150.522	149.262	6.87696	arp2 3 complex subunit arc16
Sscle04g038720	283.057	240.707	361.689	301.573	219.699	166.996	252.781	212.905	265.622	6.8757	ubiquitin-conjugating enzyme e2
Sscle02g018780	118.146	118.024	96.7142	106.794	83.6027	77.1958	70.8801	77.0732	74.246	6.87489	diacylglycerol kinase catalytic domain-containing protein
Sscle01g000410	65.8247	64.2108	57.3332	84.4832	69.3376	160.564	77.0813	87.7567	77.9061	6.87462	mitochondrial distribution and morphology protein 34
Sscle09g073680	100.478	133.459	104.414	127.547	153.307	724.734	177.055	154.274	124.359	6.8743	glc8 protein
Sscle14g100290	31.7826	34.5107	13.4028	107.734	105.009	38.8205	114.947	149.976	93.4194	6.87427	glutaminase
Sscle01g007420	400.564	334.471	353.398	410.337	280.476	507.131	402.937	295.234	351.997	6.87425	NA
Sscle03g027890	28.5226	25.9632	25.6406	22.7059	23.975	29.3228	17.9992	20.0505	20.7717	6.8723	nucleoporin sonb
Sscle04g032450	87.1515	64.35	83.2328	80.5687	77.0882	285.364	56.8903	72.7343	51.972	6.87194	fatty acid desaturase
Sscle03g028960	39.5441	29.2998	30.0491	26.8231	23.3998	25.192	23.2423	23.559	29.6428	6.87184	p-type atpase protein
Sscle16g108990	107.313	94.0058	148.143	253.198	196.033	145.099	154.933	164.464	155.058	6.87059	spermidine synthase
Sscle11g086570	95.9434	106.542	133.868	177.952	138.8	73.0993	125.215	117.501	103.585	6.86821	galactose-1-phosphate uridylyltransferase
Sscle14g098070	199.982	183.887	236.303	163.082	215.043	166.146	172.495	174.917	212.686	6.86587	clathrin light chain
Sscle15g106050	68.5114	62.402	28.4084	102.663	97.506	71.7025	102.491	118.602	106.396	6.86493	quinate transport protein
Sscle01g005740	84.5788	87.0849	106.579	93.9233	97.445	68.7394	65.7923	81.8278	70.6986	6.86432	t-complex protein 1 subunit delta
Sscle04g038630	32.2619	34.4823	28.134	38.1269	32.7246	84.0588	39.2931	43.6697	35.7679	6.86429	NA
Sscle09g070200	44.4405	52.5393	53.3452	67.3039	65.562	48.9537	97.2431	79.6882	78.0154	6.864	p-loop containing nucleoside triphosphate hydrolase
Sscle04g035150	92.1473	85.471	86.6071	286.902	340.199	934.169	331.501	350.097	348.192	6.86351	NA
Sscle10g080220	74.2034	52.5844	80.487	69.6416	59.2139	319.987	97.2303	87.0634	122.994	6.86298	NA
Sscle07g057550	96.5167	99.6312	100.816	87.0784	81.7311	88.7957	88.3915	99.3621	104.007	6.86123	tlc domain-containing protein
Sscle05g047560	105.429	84.2095	195.126	89.6184	96.5555	99.4538	83.2724	86.4903	133.981	6.86105	26s proteasome non-atpase regulatory subunit 11
Sscle04g039900	270.986	309.02	357.233	453.46	280.988	257.34	348.3	302.256	361.203	6.86011	small nuclear ribonucleoprotein sm d1
Sscle02g012620	305.03	258.346	338.606	285.907	309.487	228.932	322.329	293.286	253.001	6.85896	proteasome component pre3
Sscle01g001150	110.219	111.028	160.725	94.8915	89.5486	87.9005	62.635	79.7383	85.6557	6.85787	mosc domain-containing protein
Sscle08g066130	121.38	89.5223	112.959	105.858	61.1038	139.668	69.115	64.5063	76.7577	6.85584	phenylalanine-trna synthetase
Sscle12g090200	97.4722	94.009	91.9662	78.1448	65.7869	68.7501	78.0169	72.434	82.2566	6.85571	transposase protein
Sscle06g050170	27.6892	29.6935	24.4961	21.4573	28.8524	37.3366	26.7738	31.6449	30.8585	6.85511	NA
Sscle14g101260	43.2612	39.7507	43.8321	34.9043	28.7603	28.5368	28.6643	32.8337	29.2405	6.8545	phospholipid-translocating p-type atpase
Sscle15g104810	493.624	355.502	379.592	594.008	962.847	2215.25	706.004	627.409	685.134	6.85424	stress response rci protein
Sscle02g016940	219.905	176.658	203.21	173.588	146.053	165.234	378.831	242.633	311.447	6.85363	nuclear transcription factor y subunit b-3 protein
Sscle11g084530	302.211	292.287	448.428	433.723	453.129	800.027	673.783	594.664	691.815	6.85348	NA
Sscle07g059160	93.6617	97.9602	108.037	85.2127	122.747	70.9597	119.828	98.4422	87.2648	6.85348	mitochondrial enoyl protein
Sscle07g059710	118.848	112.015	122.238	160.839	138.981	1960	119.309	94.4863	165.061	6.85342	ephrin type-a receptor 8-like protein
Sscle02g013570	49.0293	54.6686	44.7723	37.2011	42.6305	48.2292	40.6383	46.9897	38.3171	6.85327	NA
Sscle02g014200	71.9913	89.4032	76.8598	81.2355	76.6615	54.8437	107.981	96.4423	85.0037	6.85247	cytochrome c heme lyase
Sscle07g059860	111.725	107.593	93.8807	65.9691	100.248	195.774	41.2821	69.232	59.9896	6.85235	cytochrome p450 alkane hydroxylase
Sscle03g023020	134.239	104.158	90.9812	112.297	100.922	298.934	165.174	124.351	132.59	6.84936	snare domain-containing protein
Sscle03g028270	165.447	131.161	181.923	103.396	127.196	380.912	163.392	186.351	307.031	6.84919	translation initiation factor 4e
Sscle03g028230	258.827	250.282	325.694	217.282	265.668	223.272	338.151	240.965	366.534	6.84898	#NAME?
Sscle04g033220	193.202	160.672	237.422	177.928	213.863	452.792	191.349	220.113	214.363	6.84803	NA
Sscle03g028020	55.5942	62.2681	65.4512	51.6982	57.136	73.1685	43.6704	54.7326	52.8163	6.84789	glycerol-3-phosphate o-acyltransferase
Sscle02g014690	67.0618	83.5706	74.6117	102.228	85.154	68.3474	113.082	80.4441	76.9902	6.84712	nucleic acid- ob-fold
Sscle08g065830	65.4851	55.9369	61.1869	75.113	65.8739	104.721	113.843	105.964	109.952	6.84707	NA
Sscle13g094270	54.4915	49.248	62.8551	32.6828	42.1405	34.0535	36.5999	44.0158	39.9274	6.8464	NA
Sscle03g023720	34.0587	36.2036	35.6102	37.102	38.5513	36.5269	29.8655	32.5925	30.7833	6.8462	dna-directed rna polymerase ii
Sscle14g100190	38.2135	48.9785	56.5111	36.2707	46.8205	29.8372	44.0304	51.9675	35.9287	6.84588	peptidase m16 inactive domain-containing protein
Sscle04g034960	281.833	271.051	329.312	236.014	250.909	182.005	144.267	137.308	155.25	6.8457	secretory pathway protein
Sscle01g009650	92.3274	93.5553	92.2253	87.8957	110.539	128.53	136.79	133.183	127.192	6.84559	NA
Sscle09g070550	225.65	197.374	225.452	204.545	180.655	160.799	184.143	143.463	203.714	6.8452	NA
Sscle09g074180	256.402	283.026	358.815	235.374	331.6	240.264	259.226	232.573	228.903	6.84516	NA
Sscle07g055390	185.038	208.741	217.284	93.5573	114.948	116.355	136.08	121.838	152.288	6.84363	NA
Sscle08g064220	40.017	49.6898	52.6555	60.173	73.1524	38.54	52.7171	53.4911	48.2337	6.84332	acetylglutamate kinase
Sscle13g096850	67.9094	68.1287	54.7815	59.3606	78.3932	85.0439	104.405	107.799	80.2204	6.84246	NA
Sscle03g030250	69.9179	71.8889	75.7614	71.8513	72.7914	114.248	57.3601	65.23	69.9059	6.84138	magnesium transporter alr2
Sscle03g024160	140.002	134.909	127.714	183.566	219.177	110.205	231.194	182.288	134.212	6.84092	cytochrome b5-like heme steroid binding domain-containing protein
Sscle01g007980	42.125	35.1496	39.6936	25.505	33.0161	37.3521	30.9716	35.4968	29.5085	6.83493	uba ts-n domain containing protein
Sscle01g009910	109.015	79.5071	147.404	118.604	126.017	89.5189	80.8303	108.899	93.6049	6.83336	tyrosyl-trna synthetase
Sscle12g090200	104.348	105.883	100.012	83.068	63.4211	80.029	83.2584	79.7183	86.7093	6.83246	transposase protein
Sscle12g090890	66.4905	71.4698	52.4195	62.2717	80.2099	47.4112	66.4824	84.5657	53.0619	6.83218	glycoside hydrolase family 5 protein
Sscle16g109670	138.089	167.829	164.452	124.52	128.121	110.383	139.205	131.206	163.986	6.83197	glycosyltransferase family 34 protein
Sscle11g084780	158.959	158.021	188.498	182.126	177.321	97.5932	196.231	174.559	225.843	6.83059	electron transfer flavoprotein domain-containing protein
Sscle16g110570	243.991	253.593	339.044	327.13	214.036	183.562	238.83	221.952	216.51	6.83059	lsm domain-containing protein
Sscle14g097580	83.9319	98.7558	105.245	71.0292	69.5192	99.3464	85.6555	90.6409	79.6136	6.83038	NA
Sscle05g041250	122.807	154.142	120.047	102.734	85.6124	82.6124	147.367	147.418	130.087	6.82995	metallo-beta-lactamase family protein
Sscle06g053470	60.8337	65.5271	79.1015	65.1574	56.1976	58.0276	60.5435	66.6512	58.1246	6.82892	e3 ubiquitin-protein ligase bre1
Sscle01g005510	194.11	166.51	234.737	176.956	184.321	278.514	114.469	163.687	140.729	6.82725	NA
Sscle02g015280	182.198	179.738	187.274	169.455	171.672	340.705	256.962	205.742	200.092	6.82589	NA
Sscle09g069880	77.3714	72.7266	120.118	75.5385	100.074	77.9194	70.6523	81.3599	81.2362	6.82457	mitogen-activated protein kinase kinase
Sscle13g093530	112.823	92.6275	76.8845	90.5449	103.566	105.45	139.188	143.771	90.7241	6.82377	ran1-like protein kinase
Sscle07g061060	141.065	148.579	150.469	128.599	128.446	127.67	102.182	134.407	109.531	6.82306	NA
Sscle12g089660	116.814	148.464	160.349	137.316	123.264	98.6127	118.594	117.451	106.751	6.823	transmembrane protein
Sscle13g093880	578.574	751.192	672.672	657.978	555.489	992.937	787.522	870.206	1484.03	6.8219	s-adenosylmethionine synthetase
Sscle07g058920	82.5819	79.4225	68.0407	99.133	93.0299	59.7998	61.3626	69.5223	66.1785	6.82178	translation initiation factor eif4b
Sscle10g077050	58.8215	66.1966	81.0145	34.9447	44.6064	62.48	33.5835	38.2347	47.4541	6.82116	phosphate metabolism protein 7 protein
Sscle15g105050	80.1367	81.1473	83.5238	98.064	86.528	53.1758	70.4045	75.3919	58.296	6.82085	aspartyl-trna synthetase
Sscle08g066590	190.356	182.711	253.632	228.055	209.759	178.84	221.864	212.923	255.036	6.81801	upf0041 domain protein
Sscle02g013740	82.946	64.1753	80.9208	73.915	56.9104	60.431	70.5124	78.872	65.0577	6.81477	tyrosine-protein phosphatase cdc14
Sscle08g067210	62.4325	59.8405	69.5738	46.3311	56.3247	192.131	37.7948	50.7614	38.1312	6.8127	NA
Sscle10g077680	55.0391	50.7398	73.5913	54.4726	67.9819	68.3142	43.175	48.2137	49.1363	6.81249	protein kinase
Sscle02g019470	265.745	266.454	276.097	517.625	269.039	245.045	428.991	295.004	394.758	6.81054	NA
Sscle11g082440	77.1687	83.1223	25.8946	332.847	353.044	44.8055	323.808	353.923	591.7	6.81049	alpha beta-hydrolase
Sscle01g010730	59.7878	50.6599	77.6839	62.3661	58.1941	41.8533	65.5749	60.2281	52.0424	6.80883	tpr-like protein
Sscle01g005120	291.406	235.416	252.099	243.578	278.1	345.643	299.72	241.359	285.762	6.80818	mitochondria fission 1 protein
Sscle01g010750	629.125	701.344	780.307	861.637	720.151	648.08	1026.51	733.613	804.94	6.80705	NA
Sscle09g072230	78.3339	75.2135	72.5818	77.6934	65.2464	50.3818	78.9767	74.753	81.1008	6.80647	golgi matrix protein
Sscle03g027250	289.988	339.293	148.235	27.5775	44.1605	68.8226	27.396	16.624	26.6358	6.80584	sphingomyelin phosphodiesterase
Sscle15g106020	98.1137	89.2926	90.4683	26.0351	38.0983	85.3745	29.2794	32.6111	35.9757	6.80571	oligopeptide transporter 6
Sscle02g012330	36.0789	37.1925	30.562	35.4528	31.8249	29.5751	26.9853	31.5395	26.9795	6.80484	alpha beta-hydrolase
Sscle06g052850	33.9295	32.2722	23.6978	39.6481	41.6731	43.1698	30.2618	42.0117	32.307	6.80343	serine threonine protein kinase
Sscle04g039680	116.562	102.355	74.0466	231.979	222.753	34.6799	218.766	258.409	253.245	6.80101	carbohydrate esterase family 16 protein
Sscle05g042660	31.6451	32.3658	32.0563	35.3652	30.4292	30.2611	39.0987	37.8524	38.262	6.80011	d-lactate dehydrogenase
Sscle04g035950	60.5194	69.7329	34.4566	71.3399	101.37	41.9443	58.5402	85.062	94.1431	6.79979	mfs multidrug
Sscle11g084910	81.3303	92.2158	142.366	110.747	169.157	131.813	116.249	119.051	135.771	6.79911	cmgc mapk p38 protein kinase
Sscle08g062360	85.9378	85.0114	98.4536	87.9588	80.623	115.214	109.53	98.6901	129.031	6.79826	lem3 cdc50 family protein
Sscle12g091990	142.903	141.585	194.901	150.25	139.169	104.554	161.549	159.861	171.548	6.79345	histone chaperone asf1
Sscle09g071330	165.216	148.302	243.832	162.079	158.816	182.719	211.971	183.498	235.534	6.79165	vacuolar-sorting protein snf7
Sscle15g103490	48.186	55.3849	57.8412	52.3933	48.6555	31.0971	33.449	39.9504	34.1892	6.79129	arm repeat-containing protein
Sscle06g051710	62.724	70.239	77.3656	84.0449	85.1446	58.3626	67.3311	69.3565	52.7996	6.79027	phenylalanyl-trna synthetase
Sscle02g019970	91.1869	71.3193	88.1678	77.9286	73.5408	63.0109	64.6167	77.4824	66.9461	6.7892	glycylpeptide n-tetradecanoyltransferase
Sscle03g030550	46.7187	39.201	29.4178	32.3403	30.0331	166.798	18.7456	26.7139	33.8021	6.78913	srebp cleavage activating protein
Sscle10g077770	514.124	468.43	466.698	467.746	349.164	486.721	367.633	329.199	451.26	6.78903	transcription initiation factor tfiia small subunit
Sscle13g092810	134.472	135.535	81.5445	74.6286	78.0839	49.077	83.6351	89.461	73.1178	6.78659	aldehyde dehydrogenase
Sscle14g098210	107.53	95.6899	118.807	43.2927	60.8047	62.5878	49.1084	57.9583	57.0646	6.78656	wd40 repeat-like protein
Sscle02g015520	65.0619	65.7014	56.0842	55.9706	48.2398	75.1605	44.4667	61.8781	55.6383	6.78525	NA
Sscle06g054080	61.0832	57.345	75.4143	45.5036	67.7926	64.4245	63.4814	65.3638	61.2123	6.7839	dual specificity protein kinase
Sscle05g046390	143.038	129.398	148.665	158.348	144.198	103.999	107.694	102.876	90.3941	6.78067	thioredoxin reductase
Sscle03g022380	69.9637	73.5234	129.255	111.392	85.3251	281.029	72.6692	81.3067	54.6052	6.78003	nadh oxidase
Sscle12g091260	76.938	72.0213	91.8459	122.496	109.916	70.1982	59.6209	76.4613	66.2855	6.7793	NA
Sscle08g064770	46.5039	54.9082	57.2176	47.2721	27.6958	39.1663	28.0483	34.783	31.219	6.77903	protein efr3
Sscle13g095660	48.8947	45.7974	60.4862	50.0929	44.5763	42.6719	39.3572	42.9915	49.2345	6.77839	vacuolar protein sorting-associated protein 35
Sscle09g069100	66.3385	99.8982	38.9315	122.297	132.345	54.9524	158.28	143.966	132.368	6.77831	nonspecific lipid-transfer protein
Sscle03g030080	196.991	233.174	307.961	224.026	195.532	282.439	226.462	199.286	310.803	6.77761	glycine cleavage system h protein
Sscle09g073000	128.197	182.306	155.073	142.187	176.574	140.623	150.079	161.175	201.402	6.77635	short-chain dehydrogenase reductase sdr
Sscle15g104000	94.9267	91.126	125.042	97.9588	85.0632	76.1857	103.096	92.2866	111.68	6.77612	NA
Sscle10g078320	55.5766	51.9232	74.5731	70.4272	79.5812	53.2952	62.8034	67.1248	51.5147	6.77377	mitochondrial division protein 1
Sscle11g084890	62.0857	56.6743	53.0031	61.99	43.2818	54.7267	63.8275	64.0919	62.4089	6.77147	cullin family protein
Sscle08g063190	73.8923	50.4464	56.8224	68.7653	61.2716	80.2385	33.4326	50.0369	52.4451	6.76959	neutral trehalase
Sscle01g009520	58.5515	70.164	79.2448	54.0687	80.2754	49.6828	55.4373	75.489	61.2087	6.76843	NA
Sscle04g036630	439.627	472.286	625.787	640.377	558.232	494.994	491.247	409.381	513.491	6.76781	NA
Sscle03g031390	112.465	130.705	154.761	122.514	108.841	124.215	154.12	125.575	137.976	6.76722	yip1 domain-containing protein
Sscle01g006110	178.846	181.698	221.299	165.671	149.481	136.477	177.649	179.824	224.282	6.76655	microsomal signal peptidase subunit
Sscle04g039600	32.6073	27.4845	13.4547	24.9025	22.2351	15.722	43.9811	74.7588	40.699	6.76618	c2h2 type zinc finger containing protein
Sscle04g038900	156.342	137.638	167.622	138.819	196.405	126.187	194.437	203.214	172.104	6.76355	NA
Sscle06g053860	160.634	155.003	178.083	132.138	136.026	173.432	117.123	144.59	126.37	6.76246	serine threonine-protein phosphatase pp1
Sscle06g052870	101.615	76.8103	111.042	103.599	116.457	117.112	80.2507	91.6677	84.4821	6.7623	uaa transporter
Sscle09g070220	117.596	105.18	162.129	96.2894	70.4522	81.2375	71.7188	75.5173	74.4094	6.76219	fructose- -bisphosphatase
Sscle03g028130	47.6326	48.6018	52.9403	28.4391	41.4161	41.7623	32.953	41.3187	35.4796	6.76147	sad1 unc domain protein
Sscle06g052960	80.9345	97.0687	85.7731	48.7281	58.1418	68.2598	76.0376	83.5808	79.6511	6.76124	metallopeptidase family m24
Sscle16g108010	126.656	115.226	108.804	147.153	165.643	89.5339	157.231	110.211	115.643	6.76053	tpr repeat protein
Sscle10g079430	182.346	154.163	214.138	173.292	111.72	101.887	149.967	151.464	175.89	6.76005	siroheme synthase
Sscle06g051670	50.2218	44.886	47.9421	52.3875	52.3746	65.9684	33.1229	45.0844	38.5965	6.75966	NA
Sscle13g092760	93.3784	91.9964	93.4075	72.5226	64.8998	70.6524	84.0735	85.6028	91.3313	6.75911	splicing factor 3a subunit 3
Sscle07g059210	134.625	120.843	127.601	91.3858	97.6313	82.84	146.009	125.999	108.705	6.75891	autophagocytosis protein
Sscle01g001830	44.2786	129.173	17.0249	46.9984	111.098	31.4221	10566.7	5438.79	6406.74	6.75742	agglutinin ssa-like protein
Sscle11g082530	27.6	29.2689	26.2953	16.7217	23.2439	42.1189	25.7067	28.594	24.7998	6.75582	vacuolar protein sorting targeting protein pep1
Sscle06g048990	80.8956	67.3007	89.5186	73.299	82.7447	65.4081	58.1008	74.7266	55.5459	6.75325	caib baif family enzyme
Sscle02g012060	88.4528	89.0214	115.427	100.999	131.142	77.4435	91.2031	98.2407	87.8674	6.75319	pci domain containing protein
Sscle07g057850	90.7867	94.4572	85.6808	77.5286	66.5618	149.101	76.3993	84.1658	98.2062	6.75249	transcription factor iws1
Sscle02g014340	6.20938	8.05927	6.06547	5.34388	6.58679	10.3611	4.3507	4.55892	4.924	6.75235	NA
Sscle09g072140	95.9434	117.196	129.304	118.11	90.9377	89.3436	128.142	111.743	90.2194	6.75072	diphosphomevalonate decarboxylase
Sscle03g028760	87.4218	76.6037	133.386	174.537	154.438	355.771	135.197	172.923	188.295	6.75052	hypothetical protein SS1G_00228
Sscle04g032550	174.974	192.133	173.744	146.053	145.224	224.745	168.741	191.551	258.889	6.75014	rho other
Sscle03g023790	58.9122	66.2688	55.6251	78.3615	73.3726	88.4518	95.9802	114.795	115.186	6.74938	NA
Sscle12g088640	88.3932	79.344	95.4865	69.2501	67.8931	90.2511	65.9773	79.2546	54.6407	6.74922	allantoinase
Sscle06g052430	27.6536	31.8115	25.3946	29.9222	32.912	28.9056	22.5831	34.0938	29.1248	6.74872	snf2-family atp dependent chromatin remodeling factor snf21
Sscle02g012230	48.3069	68.4656	61.5867	111.319	103.548	52.7743	66.0917	73.4523	55.2328	6.74816	bifunctional purine biosynthesis protein ade17 protein
Sscle01g007540	115.374	66.0521	60.7779	80.998	58.6127	805.67	86.2062	66.9849	79.6238	6.74729	coproporphyrinogen iii oxidase
Sscle05g044780	75.0012	65.6078	60.614	50.9594	47.0029	45.3302	38.5672	48.7164	41.0634	6.74541	transmembrane amino acid transporter
Sscle06g054390	115.753	118.071	104.298	201.049	182.934	104.546	99.8308	126.041	113.89	6.74486	rrna methyltransferase nop1
Sscle01g002030	28.0255	25.3733	2.9726	160.788	135.613	29.5383	117.949	168.141	95.5844	6.74391	glycoside hydrolase family 55 protein
Sscle12g091020	63.4721	67.4694	84.2604	82.9725	78.6697	84.7343	43.9143	68.5663	82.2589	6.73996	acetylcholinesterase precursor
Sscle07g057210	201.504	208.368	199.582	143.728	156.01	136.786	192.49	169.953	161.561	6.73903	uracil phosphoribosyltransferase
Sscle04g033000	49.6747	57.5077	55.6925	49.523	46.4269	70.7381	35.5178	45.942	43.5654	6.73762	rna recognition domain-containing protein
Sscle01g010970	39.7915	38.767	49.2573	35.0247	28.1776	87.0748	17.9132	25.1092	24.2258	6.73732	gag polymerase env
Sscle09g072170	331.82	349.974	299.82	233.334	231.927	370.872	220.902	266.486	416.732	6.73616	NA
Sscle14g097980	382.241	312.475	375.297	505.339	578.008	295.82	363.526	268.57	301.049	6.73533	mitochondrial 54s ribosomal protein 31 protein
Sscle12g088320	83.5051	106.95	42.2876	48.6408	56.9426	95.3924	86.3755	78.0153	80.7825	6.7329	amino acid permease
Sscle12g087520	63.834	37.7531	6.42269	124.429	128.943	87.091	83.4665	109.457	83.751	6.73241	glycoside hydrolase family 18 protein
Sscle03g023350	134.08	122.264	39.8239	141.186	119.004	38.189	57.273	56.2851	59.7816	6.73194	alpha-n-arabinofuranosidase c
Sscle07g055610	37.3195	29.3906	15.1614	198.433	185.128	64.2458	97.9201	129.343	146.691	6.72983	mfs general substrate transporter
Sscle08g066530	63.4793	47.7902	92.9058	72.8122	59.4523	69.1285	114.251	79.6143	72.7642	6.72957	hexokinase hxk2 protein
Sscle03g027660	66.0521	47.0833	91.8762	160.839	144.142	139.143	87.658	119.789	137.64	6.72908	alpha-ketoglutarate-dependent taurine dioxygenase
Sscle07g056270	137.949	148.591	127.297	96.3006	77.0215	152.005	89.0329	99.7482	111.926	6.72705	NA
Sscle01g006670	601.916	481.732	491.998	542.831	434.516	288.035	533.749	337.588	407.633	6.72699	u6 snrna-associated sm-like protein lsm2
Sscle12g087810	70.6439	89.1728	95.0678	102.633	109.673	66.0669	112.535	103.378	107.891	6.72691	glutaryl- dehydrogenase
Sscle05g045850	76.0308	79.1588	14.9567	59.822	52.7617	21.7791	61.0977	68.3322	42.062	6.72509	glycoside hydrolase family 2 protein
Sscle04g038820	84.184	85.0114	66.6406	153.743	139.78	238.335	184.981	189.239	134.298	6.72462	NA
Sscle14g100920	64.4008	67.159	69.9156	62.3251	68.2325	65.096	63.6495	68.7428	72.0468	6.72131	NA
Sscle13g096270	125.911	94.348	142.29	90.6462	91.8322	123.872	144.621	116.374	125.964	6.71985	casein kinase ii subunit beta-1
Sscle11g085870	128.313	128.888	97.1049	103.767	80.4861	128.222	101.369	95.287	116.204	6.71982	trichothecene 3-o-acetyltransferase
Sscle07g058210	66.4862	63.7586	57.3802	33.5081	40.8901	40.5868	54.7901	53.6247	52.965	6.71703	ubiquitin ligase subunit
Sscle09g069820	74.5005	71.9206	67.5591	76.0926	80.4892	63.4854	75.012	71.8252	88.5108	6.71629	fatty aldehyde dehydrogenase
Sscle03g023110	229.431	272.995	311.83	263.345	301.216	277.488	279.09	263.429	345.48	6.71551	NA
Sscle12g088000	42.2703	35.3014	162.527	42.5951	65.5916	23.9216	60.2729	64.7167	89.1748	6.7142	copper amine oxidase
Sscle02g015240	113.553	115.633	133.55	86.5978	112.357	81.8398	77.6423	103.688	91.8733	6.71319	general stress response protein whi2
Sscle01g011490	232.114	215.231	284.579	257.993	211.921	195.798	233.245	184.594	275.765	6.71198	microsomal signal peptidase 18 kda subunit
Sscle14g100530	98.3822	105.059	104.352	124.23	103.968	164.051	124.515	137.018	120.762	6.71178	metallopeptidase family m24
Sscle05g042810	143.729	158.964	108.947	65.3817	105.979	108.657	103.495	107.35	94.2204	6.71093	NA
Sscle08g062150	123.313	101.715	142.667	84.9003	143.352	111.498	131.246	124.787	99.2464	6.7091	arsenical pump-driving atpase
Sscle05g047140	111.823	87.572	70.1963	105.369	106.748	122.849	205.943	179.094	140.484	6.70663	NA
Sscle01g006130	75.0906	87.4728	83.0474	91.3451	114.314	99.3049	82.0238	78.2184	90.2591	6.70663	glycoside hydrolase family 13 protein
Sscle03g024800	671.378	164.237	66.3466	104.208	190.349	339.309	20.33	21.8084	64.2123	6.70635	nadp-dependent alcohol dehydrogenase
Sscle08g065510	77.6893	74.7171	79.6564	80.1053	63.2519	105.988	65.3634	85.5031	71.5154	6.70493	NA
Sscle09g071340	14.9254	17.4028	14.4356	12.0041	13.6503	32.8515	16.097	16.189	13.6884	6.70474	NA
Sscle10g078860	34.9934	29.3938	22.7127	31.1796	31.5875	98.4203	24.6972	28.3092	34.1033	6.70472	NA
Sscle05g042550	133.268	131.255	92.993	119.843	87.5754	186.895	143.173	133.819	161.188	6.70458	NA
Sscle02g014240	59.4115	60.2105	63.8633	83.403	57.7034	69.3617	66.9661	66.6619	77.4533	6.7044	pre-mrna-processing factor 39
Sscle01g003310	80.164	69.7285	109.652	72.2872	70.9444	42.0726	76.7639	101.405	64.7079	6.70203	plp-dependent transferase
Sscle10g078230	31.7245	57.791	33.0061	199.068	185.117	376.291	116.544	110.241	72.1495	6.70193	fad dependent oxidoreductase
Sscle13g094720	61.6697	72.9973	66.1842	65.8174	86.3541	65.5422	83.7862	72.6159	65.3753	6.70173	NA
Sscle04g034680	69.1242	69.3474	91.7199	70.1333	75.4232	55.6491	68.7476	78.4602	63.2131	6.70167	stromal membrane-associated protein
Sscle16g110400	34.0068	33.4794	33.4618	29.1094	36.5679	30.6941	52.2414	50.613	51.5398	6.70107	phosphatidylserine decarboxylase
Sscle10g078060	147.091	160.681	121.648	79.5358	98.4822	119.012	266.288	183.992	209.129	6.70053	hypothetical protein SS1G_08540
Sscle11g081060	425.633	167.397	87.7319	67.5337	103.806	1554.72	116.229	69.3761	79.8832	6.69986	globin-like protein
Sscle15g106480	4.52782	6.54803	5.1583	15.2188	8.65569	73.9023	31.9328	44.4347	69.2733	6.69986	polyketide synthase
Sscle07g061330	550.563	571.277	582.63	506.643	586.596	516.16	495.319	422.53	527.079	6.69984	NA
Sscle13g095400	95.1206	81.2992	103.678	68.4795	84.051	94.3348	81.8104	99.3291	74.0483	6.69983	inosine-uridine preferring nucleoside hydrolase
Sscle03g024730	89.3462	96.2394	100.311	293.038	239.227	161.409	317.228	291.255	293.45	6.6988	NA
Sscle05g044030	79.9034	82.61	90.5215	52.2499	86.3047	65.7437	63.9292	83.6742	72.4378	6.69851	NA
Sscle05g047230	901.096	1233.08	514.75	462.607	361.877	302.018	195.881	130.045	240.908	6.69845	NA
Sscle02g018120	123.217	144.725	162.29	181.57	211.432	105.248	104.441	111.631	120.302	6.69802	superoxide dismutase
Sscle01g005810	44.4201	49.0885	39.6369	40.0318	44.6111	54.2934	40.0312	42.1022	40.347	6.69781	arsenite resistance protein ars2
Sscle07g058050	180.479	166.013	210.241	250.363	216.169	154.887	167.3	149.48	200.888	6.69748	50s ribosomal protein l4
Sscle06g054690	50.944	58.377	60.8469	54.3608	62.9395	44.9978	49.9387	65.55	62.5547	6.69624	sucrose transporter
Sscle15g102860	96.0115	91.3346	75.4369	147.879	127.931	91.4096	125.718	119.024	120.848	6.69566	ccch finger dna binding protein
Sscle01g006410	72.9332	84.8525	58.8075	89.0627	89.0858	65.2522	68.5393	73.1255	66.7133	6.69513	s-adenosylmethionine decarboxylase proenzyme
Sscle02g012120	107.034	97.1559	145.195	103.396	89.2309	554.125	91.2456	87.3789	119.175	6.6945	NA
Sscle07g056010	37.3262	35.7092	39.0266	28.6716	31.1592	33.4589	33.4227	36.7783	31.4629	6.6936	tbc domain-containing protein
Sscle01g002830	131.518	111.638	160.498	141.113	147.571	142.17	159.823	135.919	223.492	6.69016	protein rot1
Sscle04g034280	115.065	123.147	79.862	47.9135	42.8297	122.213	28.5581	41.0917	35.4387	6.68987	NA
Sscle14g102100	353.361	252.891	362.307	309.176	421.051	351.452	346.488	279.341	317.853	6.68957	glycosyl hydrolase family 16
Sscle14g099490	31.5084	31.0023	34.4806	20.8381	26.1929	27.2003	15.4183	21.2155	23.7906	6.68828	NA
Sscle07g056560	92.2607	80.9334	58.048	106.83	96.9543	943.821	187.6	163.048	207.787	6.68776	NA
Sscle05g043410	88.2706	81.2148	84.849	69.0983	90.1725	53.6921	69.9574	84.0535	70.6846	6.6877	NA
Sscle08g063210	38.2999	44.931	39.3669	46.4887	40.3688	32.5229	38.6287	42.1863	32.24	6.68734	rna recognition domain-containing protein
Sscle01g010850	142.424	133.061	199.674	75.5861	106.267	76.0237	84.5671	84.3901	60.9159	6.6869	NA
Sscle05g045430	125.973	42.2506	20.9831	20.9979	24.2068	834.438	29.0262	22.7473	34.7385	6.68609	phosphoketolase
Sscle08g068080	47.9454	32.6763	44.6076	80.1053	75.4249	86.9507	77.6855	75.9318	54.435	6.68589	2-isopropylmalate synthase
Sscle10g077460	52.0689	62.9538	43.7176	49.9097	42.8498	54.7793	56.257	61.3991	76.0847	6.68409	gda1 cd39 family protein
Sscle08g065340	79.3075	57.0199	51.513	62.5212	67.0651	231.131	79.2487	97.2791	71.0988	6.68361	cyclin
Sscle08g068060	280.333	234.632	334.041	309.615	285.151	267.297	212.432	208.542	236.996	6.68269	NA
Sscle05g045390	51.2766	41.6626	48.2692	43.6348	39.2148	60.0942	39.7976	49.3669	40.1538	6.68256	pheromone processing endoprotease protein
Sscle01g003050	48.7064	69.7441	61.2356	146.478	127.196	86.7633	69.6052	85.0082	63.4085	6.67982	fkbp-type peptidyl-prolyl cis-trans isomerase
Sscle02g015890	88.5112	106.463	127.053	133.406	108.502	134.596	139.174	124.42	139.318	6.67895	NA
Sscle08g067800	46.855	41.6109	64.3959	123.804	131.855	48.208	255.357	199.888	240.239	6.67871	zinc iron fungal plant
Sscle11g084730	335.356	355.376	477.565	370.787	210.357	280.48	285.468	239.668	397.454	6.67819	vacuolar atp synthase subunit f
Sscle13g094580	85.7077	87.7041	109.408	322.042	298.607	84.4557	276.414	263.872	327.827	6.67816	gluconokinase
Sscle04g032850	62.8716	59.5439	67.195	50.0501	61.8772	42.78	48.195	58.4703	46.4992	6.67787	NA
Sscle03g025700	40.9327	39.9842	61.4106	39.6134	38.1898	40.2761	37.9957	38.6743	37.7336	6.67751	vacuolar protein sorting protein
Sscle02g021030	65.0619	69.2337	47.611	100.246	96.4796	238.407	141.939	158.146	171.937	6.67627	NA
Sscle09g069800	94.1399	102.319	145.657	120.99	232.341	239.052	60.646	95.124	70.4602	6.67379	alcohol dehydrogenase
Sscle01g005110	56.3696	55.4955	56.8646	60.7971	68.4362	87.9315	62.897	63.6408	51.8737	6.67304	mitochondria fission 1 protein
Sscle11g085310	120.025	102.266	147.821	76.1397	102.848	71.0107	79.8641	101.689	83.5939	6.67295	NA
Sscle06g052020	81.8158	60.1714	76.6618	79.9086	75.4094	57.7116	73.9596	66.7034	64.3889	6.67181	hypothetical protein SS1G_07079
Sscle01g010060	84.0143	96.6662	95.1472	75.3933	81.3074	75.9577	58.594	74.2646	68.6619	6.67171	oligosaccharyltransferase alpha subunit
Sscle09g069140	56.2268	61.5111	58.3711	76.0926	71.42	84.6472	83.6272	79.4016	81.9153	6.67117	protein phosphatase 2c protein
Sscle02g015030	15.5729	18.6888	10.0229	16.1701	18.5659	54.6727	12.2347	16.459	14.296	6.67107	NA
Sscle08g066490	172.342	155.429	192.543	176.025	170.461	142.411	162.53	165.803	160.811	6.67031	NA
Sscle16g108120	45.7618	55.186	45.5944	31.6778	39.7945	38.1223	35.2375	42.5531	36.2216	6.67013	NA
Sscle07g058750	84.0173	96.9636	123.448	63.3005	52.0289	59.5463	69.1231	79.2486	83.3475	6.67007	betaine aldehyde dehydrogenase
Sscle02g011990	493.266	387.865	424.834	521.47	394.628	334.841	476.204	292.667	353.272	6.66819	u6 snrna-associated sm-like protein lsm6
Sscle03g023470	145.819	135.613	174.558	177.114	155.184	123.444	153.77	154.274	167.308	6.66808	ribosomal protein l16p l10e
Sscle14g099350	189.414	158.216	204.999	175.918	166.904	200.025	179.028	147.846	194.205	6.6675	protein transport protein sec22
Sscle02g012010	29.3105	30.815	37.0512	19.1779	21.6956	17.0348	12.6437	15.1057	13.6395	6.66493	phosphatidylinositol 3
Sscle10g076480	49.699	56.6743	66.6865	48.4455	48.2613	36.5539	48.9806	51.0603	64.1507	6.66487	glycerol-3-phosphate acyltransferase protein
Sscle15g102660	117.958	93.1563	138.68	99.3205	139.038	132.462	103.074	105.884	118.356	6.66445	NA
Sscle12g089160	352.925	335.686	425.768	366.012	276.795	286.558	320.249	290.399	330.579	6.66332	signal recognition particle 14kd protein
Sscle07g055690	76.4023	72.867	84.4568	106.438	84.7237	79.1492	75.3528	73.4385	79.4634	6.66325	cell cycle control protein
Sscle11g085150	281.629	228.189	270.233	222.212	237.179	284.246	239.66	267.592	254.927	6.66281	NA
Sscle15g106650	86.6312	72.1609	87.5074	66.6266	54.4723	259.232	49.3407	44.3195	62.9693	6.66243	monooxygenase flavin-binding family protein
Sscle02g019440	53.9507	63.1664	13.5286	182.998	208.093	68.4865	312.317	311.021	395.556	6.66181	short chain dehydrogenase
Sscle01g008820	31.864	45.4698	39.1631	24.2819	28.1139	23.8546	19.5695	25.3068	20.3432	6.65996	peroxisomal biogenesis factor 6
Sscle06g052980	185.61	198.701	308.864	157.448	169.324	81.8992	123.791	133.828	119.069	6.65934	emopamil-binding protein
Sscle11g083510	181.761	164.871	163.313	140.125	182.077	192.024	309.332	209.961	246.332	6.65923	NA
Sscle02g016740	125.258	143.971	189.12	179.971	167.543	147.734	150.763	133.38	165.419	6.65829	NA
Sscle06g054120	79.9171	81.052	79.0141	102.452	97.0964	257.575	105.726	108.75	103.045	6.65821	sphinganine hydroxylase sur2
Sscle13g094060	25.6577	27.434	20.6977	22.8282	32.8646	22.492	25.6774	30.4788	23.3219	6.65788	chromodomain helicase
Sscle09g069980	36.2448	38.0088	45.8278	32.7375	30.9173	34.9776	26.8102	37.5688	37.4135	6.65764	chromatin remodelling complex atpase chain isw1
Sscle09g070600	247.85	208.911	280.468	192.493	136.508	176.498	180.992	191.588	259.057	6.65719	NA
Sscle10g080340	69.161	50.3357	66.5999	77.3773	58.2898	39.7944	70.8446	72.1369	73.4376	6.65694	glutaminyl-trna synthetase
Sscle11g084560	358.637	361.191	21.442	87.2572	151.984	49.1269	86.5648	91.2102	53.7752	6.65649	acid phosphatase
Sscle14g098560	26.0832	18.3959	31.5193	330.247	1302.21	87.2606	450.186	351.602	81.5888	6.65641	NA
Sscle03g030700	210.46	263.535	250.854	224.504	149.365	193.944	220.616	182.86	243.711	6.65604	NA
Sscle14g100170	44.53	48.6607	22.8288	88.3655	102.013	30.0303	134.483	133.434	87.5714	6.65533	dihydroxy-acid dehydratase
Sscle06g049200	250.695	183.775	332.013	354.792	301.026	266.856	277.275	244.423	372.746	6.65497	ssdna binding protein
Sscle07g058250	38.8049	47.0753	36.045	31.8089	44.6194	42.4166	36.5396	36.8613	37.2079	6.65436	duf1620 domain-containing protein
Sscle06g048670	99.4994	92.1811	120.738	78.4817	57.4228	106.608	89.3225	86.2011	115.471	6.65301	ap-2 complex subunit mu-1
Sscle16g107420	7.28515	23.5416	1.12044	533.552	571.085	21.2703	363.976	400.991	259.511	6.65181	mfs transporter
Sscle03g028190	112.566	75.7816	149.819	120.629	120.462	105.668	105.454	94.5092	111.524	6.65169	homoserine kinase
Sscle11g083420	48.6847	53.2602	48.3575	41.1787	35.9915	106.423	40.5135	56.6365	51.9678	6.65108	zinc finger transcription factor ace1 protein
Sscle14g101900	107.476	78.8027	124.382	150.787	114.999	97.0906	103.676	92.9163	109.045	6.65081	50s ribosomal subunit l7
Sscle01g000540	348.522	321.343	387.449	524.737	507.161	252.319	351.474	353.651	472.096	6.65071	50s ribosomal protein l12
Sscle09g073110	195.945	216.926	159.609	147.898	95.9867	148.322	129.756	129.24	126.67	6.65044	nicotinamide riboside kinase 1
Sscle08g068530	82.6534	35.035	65.3251	24.3695	22.2195	40.4995	249.406	188.429	467.816	6.65025	gamma-glutamyltransferase
Sscle03g029440	171.409	186.185	167.257	103.2	99.9035	126.166	155.558	151.859	171.664	6.65006	NA
Sscle02g021740	122.594	135.324	124.849	79.13	126.483	91.7011	129.78	107.868	96.5949	6.64898	rhodanese-like domain-containing protein
Sscle03g030320	76.8988	69.753	78.4309	82.4815	63.9762	77.548	114.961	89.3534	88.2658	6.64857	#NAME?
Sscle12g090850	87.8951	87.5756	85.8399	83.9647	76.5569	85.0072	97.5237	98.7296	93.6987	6.64742	calcium calmodulin-dependent protein kinase type i
Sscle06g048890	103.755	129.954	130.813	128.697	163.462	162.914	94.341	109.506	90.5717	6.64733	rna recognition domain-containing protein
Sscle11g082290	75.2376	72.867	53.7968	46.2342	78.7749	69.249	61.9297	78.8288	67.7544	6.64667	fad nad -binding protein
Sscle08g068560	201.678	209.165	278.74	321.099	325.301	181.525	435.447	304.958	289.51	6.64654	small nuclear ribonucleoprotein
Sscle01g000800	60.2213	47.1259	66.4958	56.5449	48.9826	45.5534	45.1438	52.1563	46.4654	6.64508	phosphatidylinositol 3
Sscle03g026840	48.013	36.2305	54.3679	42.0018	52.7637	113.61	48.5057	51.7576	53.5717	6.64304	endo-beta- -glucanase
Sscle05g042130	115.405	123.295	134.082	109.844	101.165	125.896	128.312	117.373	192.814	6.64258	transcription elongation factor s-ii
Sscle13g095140	85.4912	81.3153	83.2328	66.1837	77.1704	75.1397	69.6194	84.2111	86.1135	6.64067	g2 mitotic-specific cyclin-b
Sscle05g046810	131.766	128.133	147.768	134.032	183.016	1320.79	146.588	142.832	134.985	6.64044	peptide methionine sulfoxide reductase
Sscle04g035930	71.2259	64.2855	9.02835	162.002	137.61	97.8368	102.559	98.3808	117.372	6.63917	glycoside hydrolase family 79 protein
Sscle11g082910	37.3783	36.7422	31.3886	23.3664	24.7818	17.575	14.7815	16.2657	16.3975	6.63809	NA
Sscle01g001650	98.4752	109.59	97.3625	94.3916	126.422	53.1758	132.729	128.903	88.6378	6.63598	tol-like protein
Sscle02g016210	102.794	121.952	72.4141	50.3575	59.1327	88.5422	61.0722	59.5124	57.0679	6.63583	histidine acid phosphatase
Sscle03g026370	33.9188	35.7653	34.8824	49.4489	42.186	55.9292	37.8288	42.2029	39.0391	6.6356	transmembrane gtpase fzo1
Sscle15g103310	95.9973	101.458	137.323	92.0332	93.2373	80.9953	112.567	98.5881	124.374	6.63541	NA
Sscle01g011240	55.8495	48.9496	74.1455	58.7208	51.8405	42.304	42.3139	53.8439	49.6406	6.63148	camp-dependent protein kinase catalytic subunit
Sscle10g076300	122.702	129.923	150.238	113.801	99.9181	101.084	140.738	109.156	107.543	6.63132	fad synthetase
Sscle10g078760	159.136	170.655	136.452	112.109	140.834	123.352	124.111	123.271	184.487	6.63023	NA
Sscle12g088650	156.564	182.571	276.265	131.312	105.973	117.34	119.059	110.306	112.289	6.6298	ribonuclease h protein
Sscle02g013670	116.771	107.864	74.1339	194.563	153.307	92.9147	197.143	157.202	180.423	6.62849	2-deoxy-d-gluconate 3-dehydrogenase
Sscle04g037780	115.134	130.018	167.554	130.09	117.814	99.4005	99.4238	124.113	133.833	6.62818	rna binding protein
Sscle09g071760	62.4506	51.5622	71.5828	77.8556	58.9181	44.0788	55.5331	58.5567	51.9696	6.6276	serine carboxypeptidase
Sscle12g089470	34.3141	30.4932	31.9285	24.0384	28.7808	33.4998	48.6611	41.947	38.1254	6.62723	mannose-binding lectin
Sscle08g063520	89.0758	89.6067	68.4983	102.698	69.361	93.4169	173.757	141.496	124.903	6.62569	NA
Sscle01g000820	123.618	114.542	142.08	107.931	105.056	146.747	142.146	161.916	151.677	6.62502	NA
Sscle15g104690	39.1396	46.4138	41.4192	37.1607	37.0677	23.9165	30.8866	35.3794	33.157	6.62476	dna repair protein
Sscle12g091360	63.9147	65.4394	62.9731	73.1407	70.8761	64.3904	67.3987	68.1818	57.3539	6.62415	response regulator
Sscle08g067320	26.6738	25.4227	29.5002	34.3564	35.2894	33.6345	27.1097	31.3387	25.3683	6.62405	NA
Sscle02g012750	69.4403	67.5772	83.5349	56.9212	96.4796	35.1288	69.1645	86.1215	68.389	6.62395	4-coumarate- ligase
Sscle11g083630	117.927	122.248	145.256	93.0473	100.998	76.1747	70.3578	107.549	115.56	6.62275	NA
Sscle12g089080	81.6635	87.0476	49.7154	70.4272	107.938	197.658	206.388	154.057	161.995	6.6222	tubulin binding cofactor c
Sscle06g050690	72.95	60.3122	60.5266	67.2426	78.444	41.4538	53.0142	77.8116	66.535	6.62194	amp-binding enzyme
Sscle11g081840	212.005	212.919	284.633	99.6021	148.555	118.914	226.966	155.856	158.831	6.62106	cytidine deaminase
Sscle14g101270	21.3931	21.922	21.5465	15.0711	20.7649	24.0102	14.6041	16.7349	14.8522	6.62058	copii coat assembly protein sec16
Sscle04g035590	44.4165	36.4025	35.8884	27.672	35.8212	27.0171	23.6038	28.8671	30.6867	6.61961	NA
Sscle11g086320	116.835	133.476	148.38	152.196	174.174	256.809	252.907	184.34	200.671	6.61807	NA
Sscle02g015620	143.955	130.918	141.773	86.4509	99.8028	173.973	119.827	111.894	131.059	6.61781	NA
Sscle09g074210	62.747	52.9019	53.2123	42.0148	53.9151	71.1617	66.1815	65.1121	57.6715	6.61775	ada hat complex component 1
Sscle07g058400	39.2975	28.0432	33.8457	29.4065	31.6928	56.651	48.4194	49.4792	40.7122	6.6175	mitochondrial inner membrane atp-binding cassette transporter
Sscle08g062640	59.1274	57.3943	67.6739	73.3408	68.7556	89.0767	68.5833	63.2941	65.5503	6.61587	isocitrate lyase
Sscle05g046020	82.2637	80.9781	69.1075	78.1448	50.1764	59.2891	66.4751	62.2992	69.4122	6.6156	transposase protein
Sscle15g105520	81.0379	72.3035	35.2881	87.052	92.9155	71.2665	233.79	175.979	138.533	6.61525	g-protein coupled receptor
Sscle14g102210	132.538	118.032	188.592	69.7855	112.781	305.651	69.4756	62.5497	40.1522	6.61345	zinc-binding alcohol dehydrogenase
Sscle12g090300	98.3297	94.7669	145.657	112.06	135.23	77.4391	85.0936	97.5186	86.8338	6.6131	ribosomal protein s2
Sscle12g088850	65.7402	55.322	113.745	83.734	78.2022	79.4753	94.998	85.5723	80.6609	6.6108	NA
Sscle12g088390	92.6193	100.174	81.7316	68.8964	78.3695	76.8864	56.9582	74.6365	51.8637	6.61045	NA
Sscle06g050280	11.8384	91.0837	6.50256	137.323	324.614	81.7815	1689.17	1531.4	1202.65	6.61012	cfem domain-containing protein
Sscle07g059250	94.4387	95.3669	93.2537	114.478	115.976	148.832	92.7634	95.3256	106.145	6.61001	ubiquitin-conjugating enzyme
Sscle05g046790	77.7653	83.7649	86.2839	102.588	111.098	170.287	127.489	125.506	120.305	6.60864	bax inhibitor family protein
Sscle14g097190	60.9471	52.2941	69.842	59.9341	51.0804	53.4274	64.0246	63.2527	53.3802	6.60753	sorting nexin-41
Sscle13g093570	78.2283	59.4918	62.3848	83.0335	74.7732	64.1058	77.9192	69.806	70.691	6.60712	galactokinase-like protein
Sscle16g109400	93.2194	81.4508	116.678	85.2615	84.7775	118.532	104.584	103.055	91.5723	6.60705	gtp-binding protein
Sscle11g081010	80.1367	51.4973	44.8177	97.1413	73.442	143.741	123.558	119.567	122.885	6.60636	NA
Sscle12g090340	153.3	228.241	60.0766	154.894	118.879	173.494	126.48	144.917	214.403	6.60631	short-chain dehydrogenase reductase family
Sscle02g019320	82.2637	77.2549	71.2339	74.8429	52.4065	55.5046	66.7673	62.2992	70.4501	6.60552	transposase protein
Sscle13g094260	254.247	284.132	230.706	242.878	176.34	231.975	281.024	234.609	323.046	6.60455	golgi apparatus membrane protein tvp18
Sscle08g063280	50.5853	53.7313	62.2394	65.3259	51.6753	50.7695	62.4819	54.5305	44.9378	6.60376	ccr4-not transcription complex
Sscle15g105200	79.7994	81.4693	14.1611	69.8086	99.0107	271.233	162.163	98.312	86.4048	6.60295	alcohol dehydrogenase -like domain-containing protein
Sscle04g038950	138.461	143.177	169.508	125.215	133.999	87.9266	62.973	78.3312	80.8697	6.60205	carnitine acyl carnitine carrier
Sscle02g015590	107.52	99.0133	161.937	13.3047	28.7547	28.973	57.3388	57.2923	62.5251	6.60127	peroxisomal copper amine oxidase
Sscle02g016810	128.183	112.492	98.5718	83.8209	101.532	99.2026	131.583	128.804	128.45	6.60076	NA
Sscle10g076430	54.2508	43.7023	50.989	38.3887	52.3533	38.0757	37.2383	46.2856	48.2114	6.60035	glycosyltransferase 2
Sscle09g068760	39.0887	32.4742	45.0882	35.7518	48.9635	47.4263	34.4505	37.4753	46.983	6.60027	ribonucleotide reductase large subunit
Sscle07g055560	116.174	112.895	128.955	96.5034	99.3954	94.9365	70.2413	82.7636	94.6088	6.59947	NA
Sscle01g007860	50.3918	52.6831	33.2801	71.7357	91.7991	56.2548	54.6278	69.9155	55.6329	6.59879	rsc complex subunit rsc7
Sscle07g061210	105.673	96.6446	143.358	95.2336	77.1837	219.21	58.9933	68.7786	78.0216	6.59856	alpha beta hydrolase fold-3 domain containing protein
Sscle03g026410	53.602	55.9535	69.9341	50.8215	68.001	83.5257	48.6229	55.8348	48.6049	6.59822	ring finger protein
Sscle02g015420	130.189	122.129	102.576	100.241	91.2253	137.283	88.1813	85.1256	89.1238	6.59753	NA
Sscle11g082150	388.299	459.062	331.371	678.539	626.313	414.771	528.411	364.473	453.255	6.59658	NA
Sscle06g050860	65.1521	53.7659	51.3134	43.5001	38.1369	74.7854	48.7481	48.2571	43.8821	6.59606	heat shock protein
Sscle01g003240	38.6305	38.5907	46.6359	50.9235	32.8299	39.7944	40.7335	42.0015	35.0816	6.59582	dna topoisomerase 1
Sscle05g040880	47.1537	67.7939	30.7294	94.1621	108.285	37.1894	130.904	166.795	122.098	6.59577	glycosyl hydrolase
Sscle13g095150	105.952	111.704	105.304	120.948	111.244	73.8708	87.6672	91.3721	75.7887	6.5956	50s ribosomal protein l2
Sscle01g004510	170.473	171.237	167.506	131.4	150.577	93.8173	99.506	106.469	118.837	6.59505	peroxisomal membrane protein
Sscle14g098590	277.243	162.424	289.687	232.498	211.644	324.402	145.812	120.002	175.562	6.59478	trimeric -like enzyme
Sscle09g069590	259.768	279.809	176.454	141.309	174.582	179.734	305.152	207.687	215.734	6.59447	NA
Sscle01g008920	82.3192	83.9354	100.178	75.0751	70.901	55.4195	76.3463	88.3947	71.8488	6.59385	glycosyltransferase family 34 protein
Sscle09g074650	165.855	192.862	146.382	159.039	151.999	163.363	252.933	219.018	215.419	6.59239	NA
Sscle10g076330	131.569	129.808	88.9644	92.0972	139.038	90.0327	122.491	112.975	94.5146	6.59221	quinone oxidoreductase protein
Sscle09g074720	44.0603	45.2579	40.1693	43.3918	57.1474	41.444	39.8392	48.6718	37.9364	6.59163	NA
Sscle02g014510	28.92	32.8246	26.2827	23.9736	20.4322	22.4613	17.7299	20.5604	18.7055	6.59147	NA
Sscle16g107790	108.606	116.637	116.327	113.219	98.0163	134.482	150.834	131.014	169.375	6.591	cell division control protein
Sscle02g020880	78.7295	62.3556	90.4572	82.5824	94.1207	108.172	93.5692	100.446	104.301	6.59094	methionine aminopeptidase
Sscle04g037310	112.133	96.573	83.8987	96.5034	83.1011	81.1108	106.323	111.949	113.379	6.59048	mannan polymerase complexes mnn9 subunit
Sscle10g076230	110.124	120.598	202.114	65.4577	108.945	64.3056	265.323	226.979	303.686	6.5889	acyl- n-acyltransferases
Sscle07g059060	55.0868	59.3368	60.6091	30.3597	37.5918	34.023	31.8816	35.7212	36.1856	6.58838	phosphatidylinositol 3
Sscle16g109150	46.8092	39.0857	30.4151	34.0858	35.1171	45.0262	25.9206	34.4222	29.2159	6.58742	NA
Sscle05g040830	72.0995	74.8649	75.6479	51.5593	69.9737	55.7488	42.2264	54.5376	44.2647	6.58472	major facilitator superfamily transporter
Sscle11g084480	32.7759	40.0255	43.6679	32.1597	41.8014	31.2956	31.8961	36.1537	42.3446	6.58253	NA
Sscle03g024900	106.724	96.5291	131.562	67.4486	69.6451	59.4654	63.7055	70.2577	64.2183	6.58124	mfs multidrug transporter
Sscle04g038330	37.9636	45.134	42.8587	40.5098	39.0856	39.7968	33.8857	38.138	32.5933	6.57947	serine threonine protein kinase kin1
Sscle10g079770	189.621	146.846	251.604	65.1161	67.9671	1670.17	48.9803	47.8291	38.3794	6.57944	hexose transporter
Sscle03g028540	41.9115	44.6201	55.9644	25.3466	27.7744	30.5328	19.4319	26.3376	23.7809	6.57882	NA
Sscle03g026380	38.1048	38.8529	39.5437	31.8065	35.803	46.5807	26.505	33.1803	32.1472	6.57825	na+ h+ antiporter nha1
Sscle08g062510	154.445	135.364	141.176	95.1115	84.6052	489.217	128.1	94.554	140.83	6.57782	methyltransferase domain-containing protein
Sscle03g028740	55.7265	53.0532	67.0933	41.2254	66.279	41.6004	47.9422	66.9902	52.5054	6.57718	alpha beta-hydrolase
Sscle11g082320	53.123	61.56	59.6023	40.903	44.2475	33.7697	26.5034	36.9883	32.3622	6.57686	NA
Sscle11g081030	22.6666	31.3154	11.5192	10.6696	14.6242	42.8007	18.4951	18.6551	15.8696	6.57678	serine threonine-protein kinase rim15
Sscle05g041850	53.0757	42.8779	62.7526	100.348	95.2405	58.7169	50.7575	64.9392	62.8807	6.57607	nucleolar protein
Sscle07g059120	63.037	66.921	77.8393	55.972	68.4362	47.0074	44.963	49.9195	55.5139	6.57597	calcineurin-like phosphoesterase
Sscle09g068650	88.2363	101.38	116.707	144.231	111.96	70.846	110.894	125.048	172.889	6.57569	retinol dehydrogenase
Sscle02g011660	16.9857	15.7364	17.975	14.8864	12.819	19.1945	12.2843	13.3717	12.2251	6.57246	fat domain-containing protein
Sscle13g096040	44.7706	47.5291	61.5734	124.742	104.154	46.3475	168.677	133.835	93.7211	6.57152	fumarylacetoacetase
Sscle12g089240	137.056	114.04	145.657	193.693	213.615	125.05	142.225	164.677	113.585	6.57025	eukaryotic translation initiation factor 3 subunit k
Sscle02g016980	248.944	255.034	364.143	275.724	261.873	175.29	228.749	212.937	349.4	6.56981	dad family protein
Sscle04g037490	58.14	42.8491	55.5334	65.284	49.3568	66.4483	50.0551	70.0633	74.0852	6.56977	atp-nad kinase
Sscle05g045300	64.5063	66.3247	80.2694	117.642	121.072	79.1875	149.466	197.486	230.026	6.5677	alpha beta-hydrolase
Sscle08g066170	116.922	107.051	130.672	233.316	143.33	157.886	145.957	139.485	193.986	6.56657	head of nucleotide exchange factor
Sscle09g072280	34.0673	34.4021	32.7467	24.4079	28.5737	49.7327	29.2314	34.7411	28.4523	6.56538	ubiquitin elongating factor core
Sscle03g027740	71.5462	65.4568	90.2864	113.911	71.0165	87.8752	105.457	91.7603	97.9545	6.56495	30s ribosomal protein s7
Sscle13g096930	137.923	123.803	206.466	216.664	269.924	149.331	197.824	187.931	129.427	6.56348	adenylyl-sulfate kinase
Sscle01g009490	52.2121	45.3047	56.2108	85.8998	87.0237	47.6383	36.169	55.5337	48.2339	6.56311	nucleolar gtp-binding protein
Sscle13g096630	30.6155	28.7304	37.5737	31.5113	26.4367	26.2406	26.8617	29.0028	27.9752	6.56161	intermediate filament protein
Sscle10g077110	35.8817	36.2344	25.4701	79.1011	115.752	37.1456	132.271	141.926	100.756	6.56159	monosaccharide transporter
Sscle16g108420	57.3813	75.0101	52.6937	46.1229	50.3207	42.697	51.3341	61.9766	43.914	6.56133	chy and ring finger domain protein
Sscle16g109380	28.8024	21.3145	20.7961	22.4036	20.2142	30.492	12.7784	17.3493	18.4865	6.55939	1 domain protein
Sscle05g047800	62.3072	45.8614	69.6345	109.783	93.7996	115.214	63.7338	94.9288	79.0506	6.55931	NA
Sscle06g052740	85.7934	67.5091	103.674	156.108	104.236	115.892	113.265	106.657	115.431	6.55872	gtp binding protein
Sscle09g070030	669.714	655.803	728.287	592.376	840.177	487.603	643.358	544.011	646.237	6.557	protein kish-a
Sscle08g066380	77.1066	94.7915	113.432	115.647	122.568	83.6068	128.478	112.513	112.835	6.55678	NA
Sscle10g077600	9.72941	10.7182	12.311	7.46363	9.9866	8.55431	5.27144	7.09385	6.39109	6.55627	dynein heavy chain
Sscle11g083830	52.4783	53.7302	49.183	54.8315	37.0326	51.8713	52.6817	64.3497	51.2978	6.55502	ring finger protein
Sscle09g069920	45.0044	36.6237	34.6079	34.6455	37.4919	50.9891	60.308	63.9749	70.2634	6.55468	NA
Sscle13g095810	38.3924	35.6819	36.5776	29.2107	31.2369	39.0592	25.9933	32.4501	23.3383	6.55443	pre-mrna-processing atp-dependent rna helicase prp5
Sscle02g017680	87.8442	100.324	83.2328	57.4425	60.7242	68.6991	69.9509	72.7124	72.8652	6.55414	phosphoserine phosphatase
Sscle01g005350	123.645	152.312	129.473	161.258	108.205	108.013	120.093	111.168	111.339	6.55356	yip1 domain family
Sscle01g010500	136.162	132.509	150.323	94.4428	145.692	67.6525	141.035	148.816	159.656	6.55322	NA
Sscle03g028090	252.552	320.615	374.548	459.54	488.83	312.724	327.112	245.802	349.4	6.55297	50s ribosomal protein 27 protein
Sscle01g007580	72.5677	82.8034	128.633	170.369	132.921	113.344	107.876	116.943	147.969	6.55275	mitochondrial gtp gdp carrier protein 1
Sscle01g009570	49.0534	47.7372	60.5038	35.5702	38.3857	43.87	41.6735	50.6801	47.855	6.55164	phosphatidylinositol 4-kinase
Sscle10g076780	36.3581	48.954	59.5256	58.8208	72.8326	52.97	58.7454	61.1927	54.0395	6.5511	nadh dehydrogenase
Sscle05g047210	108.338	193.54	68.6087	47.3498	83.3752	140.195	29.1816	28.3953	38.8053	6.55107	mfs multidrug transporter
Sscle02g013280	524.531	578.732	532.21	800.328	963.559	598.228	691.307	915.698	697.315	6.55102	transcription factor bzip
Sscle08g065430	54.6813	49.0833	46.2164	43.9222	53.2373	59.3301	35.3982	42.8022	37.3523	6.55076	2-dehydropantoate 2-reductase
Sscle03g029150	116.472	102.964	123.04	89.91	127.141	114.856	98.959	112.112	113.935	6.55041	nuclear transcription factor y subunit c-4
Sscle01g003910	87.4682	76.3479	91.8477	52.8233	55.4604	52.2867	31.2345	47.8603	42.7951	6.55023	r3h domain
Sscle01g009740	94.4708	103.031	122.774	93.2545	76.1892	65.5083	91.2431	87.1739	76.5952	6.54989	endocytosis and cytoskeletal organization protein
Sscle02g015710	30.3761	39.9593	41.3479	30.0183	33.2269	31.8565	29.1471	31.5407	29.7501	6.54979	transcription initiation protein spt5
Sscle06g053490	60.2161	56.4462	55.6839	65.533	52.8664	80.6731	99.3933	96.6291	95.9905	6.54976	protein pbn1
Sscle06g052880	246.498	269.009	425	231.344	213.445	175.189	222.639	228.801	241.541	6.54926	cofilin tropomyosin-type actin-binding protein
Sscle14g100690	43.4787	30.3548	39.3167	39.0987	33.7662	38.9353	41.6052	39.3184	35.7383	6.54892	dna polymerase-like protein
Sscle02g012830	63.6274	55.3563	77.5334	149.618	156.312	67.8781	97.8539	94.5484	115.191	6.54864	phospho-2-dehydro-3-deoxyheptonate aldolase
Sscle09g071870	69.4891	65.3934	74.6961	54.7233	63.8757	95.4437	69.0084	74.5865	69.416	6.54788	dullard-like phosphatase
Sscle06g051160	141.699	126.544	210.147	131.219	144.597	133.244	110.62	115.342	127.001	6.54784	6-phosphogluconolactonase
Sscle11g084400	94.707	123.12	158.214	90.1253	112.375	72.5055	86.044	104.91	97.4544	6.54695	farnesyl pyrophosphate synthase
Sscle06g052590	112.866	177.546	123.744	101.414	118.963	59.1365	95.4135	100.949	88.087	6.546	peroxisomal carrier protein
Sscle04g038180	173.32	180.024	274.179	264.123	231.635	210.096	236.524	251.43	294.154	6.5458	ubiquitin-conjugating enzyme e2 2
Sscle09g069680	46.9826	55.9344	58.9475	35.4329	54.2435	46.0255	32.8193	49.2607	43.8102	6.5449	r3h domain-containing protein
Sscle02g015320	101.76	100.386	105.369	89.8303	81.255	141.566	78.9977	84.2812	79.2298	6.54489	NA
Sscle15g103790	67.3592	66.026	45.5827	45.4719	40.8517	36.8751	60.9294	48.2147	51.0738	6.54392	phenol 2-monooxygenase
Sscle07g058060	88.9267	95.7875	93.6857	92.0293	83.1929	68.9662	71.793	75.156	82.7817	6.54264	mitochondrial 54s ribosomal protein 35
Sscle14g098060	66.5406	58.0318	60.4725	78.2525	67.08	104.176	71.273	72.2193	66.2737	6.54233	hsp90 co-chaperone cdc37
Sscle04g032180	182.649	122.963	223.688	263.876	229.139	487.603	686.248	552.762	544.668	6.54188	NA
Sscle03g028830	226.7	228.928	289.021	365.687	356.038	266.716	265.403	270.105	268.72	6.54137	40s ribosomal protein s9
Sscle11g082880	108.689	130.714	112.793	105.845	69.7842	81.8374	99.2416	85.0872	106.153	6.54127	hypothetical protein SS1G_07850
Sscle13g093680	83.9766	69.098	97.5833	80.2214	72.2409	70.6609	102.74	109.436	108.049	6.53886	NA
Sscle02g016950	273.459	185.787	250.801	283.599	275.169	189.989	273.59	186.608	214.238	6.53784	prefoldin beta-like protein
Sscle03g029040	52.2799	43.3179	89.6829	97.3229	96.0017	79.9895	72.753	68.8425	96.4589	6.53707	d-3-phosphoglycerate dehydrogenase
Sscle05g047720	374.962	458.021	481.561	400.046	380.34	285.684	353.745	244.19	324.298	6.5369	mitochondrial 37s ribosomal protein -t
Sscle05g048170	89.4455	64.9393	122.056	107.505	104.668	76.8095	69.4985	66.7387	56.122	6.53609	dhhc zinc finger membrane protein
Sscle15g102700	49.3841	48.1197	57.9631	70.3498	62.8855	71.7371	58.5018	72.7086	57.562	6.53607	NA
Sscle09g071790	88.3366	76.6247	113.652	78.436	65.7619	63.5486	84.5501	77.0964	72.2147	6.53541	ethanolamine-phosphate cytidylyltransferase protein
Sscle08g066140	146.256	211.453	170.548	145.06	156.627	92.9735	52.4459	73.4037	61.874	6.53503	mitochondrial dicarboxylate carrier
Sscle07g056300	167.642	203.734	186.676	46.7958	47.4081	124.153	93.8662	80.7358	81.7228	6.53417	thymine dioxygenase
Sscle07g056020	35.2849	31.3246	28.3264	22.2244	36.8999	59.0812	39.9082	42.6346	39.0789	6.53391	NA
Sscle14g098050	41.3689	40.0545	37.1739	54.0241	50.9823	43.2583	39.3926	45.1966	39.606	6.53343	abc transporter
Sscle14g098550	152.474	160.852	198.239	132.642	136.913	120.473	134.545	144.371	143.968	6.53275	cwf15 cwc15 cell cycle control family protein
Sscle09g071060	82.946	120.016	150.417	126.148	113.821	120.862	112.244	111.835	106.184	6.53244	dna repair and recombination protein rhm52
Sscle01g006600	331.474	270.974	333.798	458.642	731.972	658.881	318.581	193.977	286.617	6.53168	cytochrome c oxidase copper chaperone protein
Sscle03g023100	53.6218	49.4693	43.5254	45.8486	46.4485	75.1988	33.7878	40.4626	36.5278	6.53103	NA
Sscle01g010000	411.167	422.984	582.63	433.971	372.584	442.591	378.831	387.456	450.87	6.53047	coatomer zeta subunit
Sscle09g071950	53.0842	51.3318	61.974	38.4169	52.1522	38.3069	35.9006	36.5195	41.7536	6.52994	ubiquitin carboxyl-terminal hydrolase 14
Sscle10g077410	56.2771	44.9029	55.6984	47.2893	48.7485	53.7244	42.7293	47.9712	39.5102	6.52958	ap-2 complex subunit beta
Sscle05g043510	138.69	141.782	212.314	134.941	134.635	67.9568	83.3191	110.745	99.0563	6.52874	formyltetrahydrofolate deformylase
Sscle02g013160	67.1779	60.6115	84.6783	51.8243	72.6096	56.238	71.2803	64.9515	53.2916	6.52752	NA
Sscle07g059890	284.959	270.833	353.187	453.694	351.482	250.82	273.487	255.143	346.056	6.52749	mitochondrial 54s ribosomal protein mrpl51
Sscle03g026770	89.3259	97.0869	151.451	107.949	93.7387	74.6274	95.5289	83.0668	120.585	6.52715	wd domain-containing protein
Sscle16g107400	134.098	114.352	140.072	97.8556	79.3087	110.116	84.7858	94.9256	90.1843	6.52712	NA
Sscle01g005440	89.1949	122.794	107.124	98.9287	85.6746	74.0663	85.7811	95.7192	82.0081	6.52568	myb dna-binding domain-containing protein
Sscle04g036290	128.88	108.674	129.14	101.561	136.486	85.5198	119.131	171.489	117.521	6.52386	NA
Sscle06g053300	110.087	170.023	103.33	175.273	172.344	112.26	173.468	162.651	197.801	6.52367	glutathione s-transferase kappa 1
Sscle03g026680	18.8942	18.4439	16.3456	13.2863	10.6665	18.6756	10.7482	13.239	13.1796	6.52219	myosin type ii heavy chain
Sscle13g093440	45.9935	43.2826	51.7217	54.3304	40.6827	41.5132	42.2261	51.4998	40.9329	6.5221	protein kinase-like (pk-like)
Sscle14g099130	211.186	216.926	207.604	169.851	175.586	178.781	233.285	204.656	214.114	6.52124	upf0220 domain protein
Sscle10g075900	56.7868	53.3208	68.3757	53.5337	55.4393	239.973	55.2698	60.088	68.2941	6.51789	NA
Sscle05g047730	36.2821	34.9625	33.0977	35.1127	29.8347	38.2965	26.0109	34.5871	27.8387	6.51767	cdc24 calponin
Sscle13g094220	17.8415	17.2588	15.3183	17.6504	17.3225	15.3303	14.7165	15.5357	12.8413	6.51741	NA
Sscle05g043300	68.1489	61.1723	54.461	45.7412	51.728	192.024	48.2916	52.0009	47.1484	6.51736	cdf family cation efflux system protein
Sscle05g048210	29.2353	36.0487	34.5507	24.9882	33.2571	28.9205	18.666	27.6672	24.72	6.51353	p-loop containing nucleoside triphosphate hydrolase
Sscle03g029690	64.0564	51.9343	72.0342	49.3483	37.7732	102.436	71.3283	63.7062	74.9769	6.51338	NA
Sscle10g078610	57.3265	58.8847	74.0785	50.8111	67.6812	46.3733	48.8368	47.2719	43.0364	6.51328	mate transporter
Sscle05g044970	81.41	67.2297	124.372	101.965	85.7904	24.7595	252.804	220.217	112.454	6.51319	l-serine ammonia-lyase
Sscle03g024200	51.3914	69.1954	44.036	99.3555	76.9718	36.1719	90.458	93.071	74.9569	6.51076	NA
Sscle09g074510	112.001	143.411	178.166	97.902	99.1829	151.281	53.839	61.3151	72.7475	6.50738	formate nitrite transporter
Sscle05g046450	292.429	366.892	311.758	433.842	364.479	1315.87	1285.21	1000.16	1197.45	6.50681	NA
Sscle14g098340	65.2287	47.2911	69.4525	227.678	789.088	260.949	416.748	450.562	861.661	6.50635	NA
Sscle15g103910	198.247	227.284	185.657	196.882	139.304	105.663	206.171	182.392	201.876	6.50489	transcription initiation factor tfiid subunit 10
Sscle14g099570	106.438	118.656	179.541	107.509	92.3017	68.9197	102.799	111.038	80.7648	6.50417	actin monomer binding protein
Sscle02g021540	68.2693	64.8851	84.9239	69.2659	65.8539	43.9687	49.2256	55.2674	55.7736	6.50393	transmembrane protein pft27 protein
Sscle02g021120	27.9504	40.9937	39.149	54.0368	46.6933	40.9853	49.472	68.0084	51.9892	6.5037	hypothetical protein SS1G_13093
Sscle12g090690	85.1949	70.1623	86.504	82.9655	70.7096	56.6009	71.4967	78.643	78.8607	6.50255	glycoside hydrolase family 76 protein
Sscle16g109190	61.3487	45.4312	50.7147	54.9425	47.0029	636.01	48.7829	57.3706	57.7138	6.49959	indoleamine -dioxygenase
Sscle11g084320	33.2181	36.6374	32.0664	32.0703	27.3599	49.9763	22.1068	32.6851	28.5854	6.49892	protein kinase
Sscle06g049470	67.9577	64.2453	70.6049	65.6094	72.2983	58.0468	60.6579	70.7639	60.7868	6.49867	spry domain-containing protein
Sscle02g018660	54.2579	42.1218	2.63123	47.4734	116.688	27.2054	97.7277	108.232	64.2183	6.49859	glycosyl family 92 protein
Sscle11g084970	42.9519	26.5715	35.4101	27.1077	36.8245	29.6568	40.4809	39.6276	41.3956	6.49857	gpi ethanolamine phosphate transferase 1
Sscle01g006510	92.2015	120.096	62.4246	68.6119	71.1261	99.6694	145.934	102.849	82.1962	6.49796	esterase
Sscle04g032040	61.8495	72.867	89.178	861.637	3491.64	310.373	1485.24	808.412	165.414	6.49758	NA
Sscle06g052220	116.092	152.198	170.325	153.219	128.121	136.585	127.841	123.171	144.204	6.4964	ubiquitin conjugating enzyme
Sscle11g084600	56.0622	54.2314	34.7401	60.6612	56.1874	27.8103	45.8978	65.3631	56.1844	6.49579	phosphoglycerate mutase-like protein
Sscle07g060650	55.0818	44.6499	57.9172	48.3233	45.3292	54.3592	52.7414	51.9858	47.786	6.49359	NA
Sscle14g101060	276.288	157.239	177.417	217.677	160.799	610.722	353.96	289.239	287.603	6.49339	NA
Sscle13g093010	47.152	36.8986	46.4864	41.0653	31.2019	28.681	31.2584	36.3191	32.9777	6.49331	NA
Sscle01g007640	378.828	313.48	358.074	345.552	375.533	360.044	379.462	318.191	382.897	6.49302	NA
Sscle09g070440	9.16885	9.1673	7.81866	6.64863	10.3963	12.9212	5.83248	7.28084	6.66179	6.49291	e3 ligase catalytic
Sscle01g002260	68.2249	93.0694	61.4384	54.3117	60.8142	92.5536	133.753	95.4161	97.0448	6.49178	NA
Sscle12g090970	29.1406	24.1453	26.3488	18.8642	28.9249	78.8872	24.3639	28.0994	25.1821	6.49055	arid-like protein
Sscle09g072440	72.0697	52.2509	94.4997	70.6122	95.3815	434.161	54.4814	62.3516	53.2374	6.48828	nadph dehydrogenase
[truncated: 7,827 more rows]
