# Supplementary material for: Gene regulation of Sclerotinia sclerotiorum during infection of Glycine max: on the road to pathogenesis
Source: BMC Genomics. 2019 Feb 26;20:157. doi: 10.1186/s12864-019-5517-4 (PMC6390599; doi:10.1186/s12864-019-5517-4)
Supplement: Supplementary file 13 — Table S11. Raw RPKM value for S v C timepoint comparison (A) 24 hpi (B) 48 hpi (C) 96 hpi (XLSX 4311 kb) [file 12864_2019_5517_MOESM13_ESM.xlsx]

## Sheet: 24 hpi v culture
Supplementary Table 11A. Raw RPKM value for S line 24 hpi v Cul comparison
Gene ID	Culture - I	Culture - II	Culture - III	24 hpi - I	24 hpi - II	24 hpi - III	AveExpr	logFC	FDR	BLAST2GO Description
Sscle08g067290	10768.6	10859.2	8548.21	5575.59	6001.33	7041.48	13.2865	-0.708396	0.013448	elongation factor 1-alpha
Sscle01g008680	17174.8	23087.3	11464.6	49352.9	48634.6	47972.1	13.2681	1.5421	0.00246839	NA
Sscle10g075560	9752.34	3144.79	12127.4	7097.16	7061.22	7411.77	12.7148	-0.0131849	0.985561	oxaloacetate partial
Sscle14g097900	1395.05	2802.61	865.417	16521.8	16115.6	24175	11.9896	3.6135	0.000421301	NA
Sscle14g101510	16702.3	24268.9	10872.8	25429.6	22200.1	26241.5	11.7677	0.568731	0.131056	NA
Sscle11g083230	5573.5	3303.95	4880.25	2582.51	2574.42	4044.89	11.742	-0.594186	0.109143	glyceraldehyde-3-phosphate dehydrogenase
Sscle06g048910	2010.71	1587.09	2567.69	21552	19063.8	27852.2	11.74	3.46764	3.44057e-05	peroxiredoxin (alkyl hydroperoxide reductase subunit c)
Sscle11g085860	12108.5	8538.61	12803.6	27441.7	26642.4	23979.6	11.7315	1.23184	0.00225567	NA
Sscle14g101500	4863.82	8338.38	1964.73	1764.97	2142.99	1193.92	11.6505	-1.39052	0.0519526	formate dehydrogenase
Sscle02g020850	20311.7	9729.04	28375.8	10079.5	9272.32	13299.9	11.6449	-0.737888	0.14477	NA
Sscle03g029230	2938.11	3676.49	3867	3523.35	3332.12	3979.4	11.5428	0.0406813	0.859413	polyubiquitin
Sscle10g080020	864.374	1221.79	693.382	1299.77	1223.96	1442.98	11.534	0.535547	0.0806913	plasma membrane h+-atpase pma1
Sscle02g015760	2924.86	1688.8	3694.62	1276.39	1378.54	1609.96	11.4569	-0.908314	0.0360006	pyruvate kinase
Sscle15g103590	9106.13	7295.36	9186.73	6409.66	6392.61	6736.39	11.4555	-0.393297	0.074769	histone h3
Sscle07g055970	4782.26	5506.38	4457.57	7442.72	8304.65	6222.27	11.4245	0.559684	0.0317502	woronin body major protein
Sscle03g024330	4208.44	3803.11	3521.52	2256.08	2132.87	2619.05	11.3371	-0.732868	0.0083036	carrier protein
Sscle02g012470	658.951	577.219	839.2	795.915	856.307	939.538	11.3204	0.322872	0.179606	pyruvate carboxylase
Sscle02g013040	4940.14	4146.21	7966.99	11021.4	10425.4	13365.1	11.1944	1.06555	0.012937	NA
Sscle12g088930	8110.93	6886.3	6905.86	3188.47	3841.86	5357.58	11.1872	-0.864238	0.0160788	ubiquitin-40s ribosomal protein s27a
Sscle09g070050	6778.57	5533.08	6099.76	4940.33	5013.35	6470.78	11.1806	-0.183541	0.417752	40s ribosomal protein s23
Sscle07g058540	521.508	703.351	162.056	8881.31	10172.3	13881.2	11.155	4.77219	0.000357048	aspartate protease
Sscle15g103580	8035.82	6703.36	7781.6	7543.78	7391.09	8308.07	11.092	0.0361298	0.863855	histone h4
Sscle08g066360	8059.73	7001.99	7132.02	6772.88	6611.82	8050.63	11.063	-0.0652732	0.756513	60s ribosomal protein l44
Sscle03g028580	3312.52	2906.87	3101.33	2870.47	2844.77	3987.22	11.0605	0.0287462	0.913864	predicted protein
Sscle08g063640	11410	9935.12	10852	12495.3	12055.4	13890.6	10.9903	0.243296	0.205322	40s ribosomal protein s30
Sscle14g099090	1584.71	1500	1651.88	1983.81	2235.62	3143.26	10.9808	0.596128	0.0433195	actin
Sscle08g067200	5571.23	4221.02	4772.78	1916.32	2056.36	2788.49	10.9697	-1.12923	0.00370407	60s ribosomal protein l10
Sscle05g043400	4265.22	2932.55	4104.05	4112.68	4760.64	5057.83	10.9587	0.304621	0.233365	peptidyl-prolyl cis-trans isomerase
Sscle03g029450	1637.02	2558.12	1440.71	672.269	672.805	821.23	10.9572	-1.35369	0.00296608	hsp70-like protein
Sscle03g025780	5513.48	4191.06	3920.67	1411.32	1598.22	2319.09	10.9397	-1.38343	0.00320116	60s ribosomal protein l2
Sscle14g097800	8716.34	7432.87	7866.92	6708.92	6702.19	8075.37	10.9193	-0.175161	0.385994	60s ribosomal protein l43
Sscle01g010960	5064.19	4247.29	4418.01	2539.33	2489.24	3483.64	10.8873	-0.715319	0.017713	60s ribosomal protein l9
Sscle10g080410	2410.39	1927.36	2130.42	1538.57	1688.3	2122.68	10.8434	-0.293324	0.218516	malate dehydrogenase
Sscle03g029030	5659.58	4416.64	4544.47	1123.22	1075.71	2159.36	10.8382	-1.82689	0.00238964	40s ribosomal protein s1
Sscle01g006920	4013.28	3121.23	3968.13	4607.84	4863.99	5925.3	10.8359	0.460538	0.0690446	nucleoside diphosphate kinase
Sscle06g054240	4690.38	4289.71	4245.55	2508.73	2669.72	3342.37	10.8353	-0.656096	0.0153653	60s ribosomal protein l17
Sscle05g046330	4972.29	4028.94	4440.17	3063.09	2999.2	3559.03	10.8327	-0.493045	0.0381829	60s ribosomal protein l20
Sscle05g040640	8680.68	7357.83	8058.02	6078.27	6229.72	8330.29	10.8244	-0.247681	0.288884	40s ribosomal protein s21
Sscle01g005340	6523.04	5656.66	6149.38	3312.61	3497.61	4203.26	10.7578	-0.751784	0.00757909	ubiquitin-60s ribosomal protein l40
Sscle09g072050	1593.36	1323.25	1456	875.371	1004.77	984.216	10.7515	-0.6201	0.0134194	acetyl- hydrolase
Sscle11g082980	412.269	633.004	87.9298	19431	19947.1	25246.5	10.7487	6.21843	0.000348485	acid protease partial
Sscle06g054270	601.746	759.842	655.288	1936.39	1831.4	1964.11	10.7361	1.50023	0.000191416	carboxypeptidase y
Sscle04g033270	858.189	985.483	652.59	898.088	895.098	1306.34	10.7185	0.295855	0.312308	glucose-regulated protein
Sscle12g088820	770.977	678.498	614.326	808.392	832.765	974.27	10.7042	0.330863	0.128388	aconitate hydratase
Sscle12g089600	5835.24	4955.76	5349.79	3657.15	3617.56	4696.89	10.6914	-0.450608	0.062198	histone h2a
Sscle02g021600	7898.72	6724.67	6728.91	4980.01	5461.99	6062.99	10.69	-0.383685	0.0788498	60s ribosomal protein l37
Sscle06g049530	1495.06	1792.84	1223.37	460.547	464.891	546.423	10.6849	-1.61514	0.00040319	heat shock protein 90
Sscle01g002160	1369.34	979.449	1645.1	1090.38	1089.46	1141.03	10.6727	-0.245282	0.364411	6-phosphogluconate dehydrogenase
Sscle16g109420	6486.19	5388.7	5569.11	3800.8	3566.27	5166.62	10.6719	-0.503731	0.0656818	60s ribosomal protein l22
Sscle09g070260	4897.8	4071.48	3896.77	1646.52	1647.15	2520.94	10.6523	-1.18069	0.00420339	40s ribosomal protein s8
Sscle07g057240	6963.8	5567.59	5901.64	2496.82	2863.34	4438.14	10.646	-0.96197	0.0154894	60s ribosomal protein l32
Sscle12g089690	8128.4	6487.34	7175.7	2823.4	3104.01	4436.95	10.6418	-1.1058	0.00498181	40s ribosomal protein s20
Sscle08g068140	4839.54	4128.39	4487.19	2940.77	2694.21	3413.61	10.6233	-0.588085	0.0204629	60s ribosomal protein l24
Sscle06g050700	4775.16	3883.49	3791.53	1533.97	1685.99	2551.52	10.6056	-1.14956	0.0059783	60s ribosomal protein l16
Sscle08g067810	547.683	448.963	789.9	2015.53	1930.37	1506.47	10.5798	1.62804	0.00159407	malate synthase
Sscle02g020200	4979.99	4024.91	4085.31	1507.42	1748.05	2688.59	10.579	-1.18863	0.006537	40s ribosomal protein s9
Sscle11g084430	398.961	338.697	272.065	2503.61	2495.69	2920.58	10.5674	2.97203	2.67914e-05	tripeptidyl-peptidase 1 precursor
Sscle03g029910	5677.51	4474.11	4285.05	2475.01	2499.34	3524.91	10.5616	-0.784992	0.0178746	40s ribosomal protein s12
Sscle02g018280	783.641	731.575	856.665	1199.14	1312.99	1607.22	10.555	0.776053	0.00788187	utp-glucose-1-phosphate uridylyltransferase
Sscle06g052580	10151.3	7883.84	8828.68	6870.56	6916.84	8748.27	10.5357	-0.266749	0.246325	60s ribosomal protein l29
Sscle09g073120	2708.98	1368.73	3074.45	721.212	754.127	996.37	10.5276	-1.47473	0.00808223	aspartate cytoplasmic
Sscle03g029780	5914.5	4774.14	4920.69	1869.05	2371.31	3167.81	10.5241	-1.11381	0.00611336	40s ribosomal protein s14
Sscle03g026300	4168.28	3315.73	3038.45	1459.7	1469.37	2313.15	10.516	-1.03889	0.0100697	60s ribosomal protein l1
Sscle10g080460	627.223	550.24	457.549	423.876	450.847	494.799	10.5137	-0.25844	0.24313	elongation factor 3
Sscle03g024170	7494.15	6443.4	6761.84	3432.65	3955.63	5463.64	10.506	-0.724467	0.0238473	40s ribosomal protein s25
Sscle03g029380	3544.78	2613.71	2654.78	1163.96	1207.03	1853.52	10.4976	-1.09135	0.00834457	60s ribosomal protein l8 protein
Sscle02g020190	5282.99	4250.09	4310.33	1894.14	2128.98	3003.62	10.4941	-1.01101	0.00763075	60s ribosomal protein l21
Sscle12g087500	1388.37	1233.48	1509.97	2103.46	2067.94	2505.31	10.4712	0.67964	0.011256	peptidyl-prolyl cis-trans isomerase b
Sscle05g041580	6531	5575.16	5664.19	6034.19	5689.69	7047.04	10.4573	0.0648356	0.761643	60s ribosomal protein l38
Sscle12g091310	822.59	932.517	972.623	1836.89	1737.06	1826.4	10.4502	0.976288	0.00124808	aspartyl proteinase
Sscle13g095780	5676.49	4547.78	5114.96	2580.77	2988.68	3675.57	10.4423	-0.751305	0.0142529	60s ribosomal protein l35
Sscle11g085850	1610.38	1417.44	1296.17	621.053	517.653	638.943	10.4158	-1.29405	0.00075564	cytochrome p450
Sscle11g083270	1016.95	1152.45	879.241	851.815	928.738	896.958	10.4082	-0.191434	0.333475	atp synthase beta mitochondrial
Sscle02g019710	1752.24	1124.87	1956.59	727.453	656.467	1053.78	10.4015	-0.990147	0.0217873	enolase
Sscle03g023190	6202.1	4838.65	5172.49	2013.92	2276.56	3063.09	10.3999	-1.16671	0.0034888	40s ribosomal protein s24
Sscle16g108580	3211.39	2685.53	3235.1	990.681	920.227	887.96	10.3986	-1.71306	0.000124385	NA
Sscle16g109260	2880.49	2490.03	2269.7	868.626	978.92	1425.19	10.3954	-1.26073	0.00348205	60s ribosomal protein l5
Sscle02g012190	4249.61	3612.04	3985.41	1530.38	1733.07	2797.28	10.3945	-1.02615	0.0125248	60s ribosomal protein l11
Sscle12g087220	5813.87	4672.14	5141.23	2100.27	2325.31	3125.21	10.3944	-1.0759	0.00406976	60s ribosomal protein l27
Sscle09g069030	828.201	441.812	1047.67	2689.9	2802.36	3026.05	10.3861	1.95374	0.00216183	aldo-keto reductase
Sscle03g024350	2120.2	1899.96	1948.27	982.842	961.708	1406.97	10.3634	-0.865376	0.00904292	mitochondrial phosphate carrier protein
Sscle09g071590	1394.65	1528.36	1288.1	995.936	964.995	919.037	10.3459	-0.557165	0.0153332	NA
Sscle04g037940	4105.79	3072.01	2699.67	1168.05	1346.01	2021.67	10.3453	-1.15174	0.00982374	60s ribosomal protein l13
Sscle06g054930	781.646	349.937	319.556	1864.69	1968.48	2852.56	10.3373	2.28852	0.00221945	carboxypeptidase s1
Sscle09g070160	3476.33	2890.31	2794.52	992.845	1149.78	1655.64	10.326	-1.30887	0.00308017	40s ribosomal protein s6
Sscle07g055590	10201.9	8590.95	9586.38	6366.97	6783.02	7763.28	10.3142	-0.45322	0.0460162	40s ribosomal protein s29
Sscle01g005320	4005.98	2999.38	3614.3	1764.84	2052.49	2789.3	10.3106	-0.712537	0.0315337	eukaryotic translation initiation factor 5a-2
Sscle16g107930	689.653	888.209	651.308	2079.03	2557.11	1553.16	10.3089	1.44625	0.00195068	s- glutathione dehydrogenase
Sscle06g054250	4081.85	3489.56	3636.02	2019.61	2043.52	2931.7	10.3072	-0.710878	0.0206373	40s ribosomal protein s18
Sscle10g079590	952.963	790.788	1082.35	1327.24	1207.04	1154.24	10.2872	0.382404	0.100681	aminotransferase class i and ii
Sscle03g023390	2066.42	2177.17	1585.08	564.868	706.049	800.56	10.2804	-1.50545	0.000874226	60s ribosomal protein l3
Sscle09g073930	3729.62	3577.38	3101.03	1367.67	1386.34	1788.22	10.2601	-1.21442	0.00125856	60s ribosomal protein l19
Sscle02g020620	2755.04	2098	2144.72	999.645	1113.23	1623.83	10.2506	-0.937318	0.0134194	40s ribosomal protein s4
Sscle08g065540	5160.07	4124.13	4164.37	1881.17	1837.64	2384.39	10.2394	-1.15313	0.00195965	60s ribosomal protein l14
Sscle13g093060	460.859	332.928	618.643	1263.44	1260.93	1501.71	10.2237	1.54003	0.0020056	phosphoglucomutase
Sscle15g105130	8095.52	6147.75	7394.68	3108.21	3515.17	4917.25	10.2177	-0.936417	0.0111447	40s ribosomal protein s27
Sscle06g054430	4998.06	4046.32	3998.87	1200.38	1398.08	2097.12	10.1981	-1.51772	0.00209416	60s ribosomal protein l12
Sscle01g009540	677.063	766.165	531.196	413.31	441.071	468.829	10.1902	-0.574986	0.0304558	elongation factor 2
Sscle02g011870	1877.03	1931.39	1772.78	1146.31	1260.06	1555.84	10.1829	-0.51716	0.0351	14-3-3 protein
Sscle04g035090	5075.07	4311.29	4683.83	1711.64	1742.42	2589.94	10.167	-1.25387	0.00244139	60s ribosomal protein l26
Sscle09g071090	647.216	756.94	596.008	710.529	666.262	610.971	10.162	-0.0164182	0.942784	NA
Sscle07g057820	429.052	592.333	395.355	1319.02	1325.4	1397.53	10.1568	1.52189	0.000501677	serine protease
Sscle03g028820	1420.2	1498.37	1185.35	702.886	714.096	754.611	10.1501	-0.923433	0.00238964	40s ribosomal protein s3ae
Sscle12g089590	4093.85	3905.44	3487.89	2183.67	2091.28	2501.15	10.1459	-0.773997	0.00530131	histone h2b
Sscle01g006770	4442.21	3610.65	3513.38	1419.37	1649.44	2549.95	10.1299	-1.09046	0.00983619	40s ribosomal protein s15
Sscle03g030410	2979.25	2302.96	2196.02	834.937	905.882	1547.46	10.12	-1.23905	0.00852595	60s ribosomal protein l7
Sscle13g093670	1383.12	738.041	1423.95	1155.37	1003.18	1137.82	10.1163	-0.0572313	0.881874	fructose-bisphosphate class ii
Sscle02g014120	1875.24	1101.17	1837.65	1100.72	1130.71	1626.68	10.1142	-0.312955	0.364892	inorganic pyrophosphatase
Sscle03g026220	10442.5	8680.45	9053.58	5463.86	5836.36	8095.19	10.1133	-0.567621	0.0470938	60s ribosomal protein l39
Sscle05g041520	5248.53	4134.52	4717.55	1936.23	1841.91	2705.07	10.0994	-1.14615	0.0034136	60s ribosomal protein l31
Sscle05g046900	4578.31	3614.59	3383.76	1840.02	1945.55	2551.09	10.0931	-0.883134	0.00956131	60s ribosomal protein l23
Sscle12g089730	735.967	700.399	687.228	744.351	715.605	794.789	10.0873	0.0739897	0.681317	glycoside hydrolase family 72 protein
Sscle16g108170	31.0505	142.307	27.9434	20703.3	20492.4	23075.8	10.0838	8.73775	3.44057e-05	polygalacturonase partial
Sscle08g066110	704.808	529.58	552.124	559.195	643.296	531.758	10.0745	-0.0467626	0.847105	acetyl-coenzyme a synthetase
Sscle01g010680	1547.53	1092.58	1348.1	492.476	564.476	671.319	10.0724	-1.21392	0.00241778	adenosylhomocysteinase
Sscle11g082560	1517.3	1531.34	1218.53	1264.09	1193.74	1412.62	10.0511	-0.148377	0.474763	atp synthase subunit alpha protein
Sscle08g067190	4682.38	3910.54	4077.86	1623.97	1957.24	2935.73	10.0495	-1.01094	0.0118079	60s ribosomal protein l30
Sscle06g054450	3226.76	2576.34	2342.03	1089.6	1244.87	1773.85	10.0473	-1.01631	0.00989574	40s ribosomal protein s7
Sscle14g102080	4056.64	3331.42	4619.16	166.315	121.014	277.75	10.0294	-4.4504	3.93681e-05	nadp-specific glutamate dehydrogenase
Sscle01g009130	1819.48	1772.21	1401.44	501.39	625.993	747.76	10.0253	-1.43351	0.00119545	60s ribosomal protein l4
Sscle16g110450	12162.7	8920.22	7937.66	280.003	394.749	202.654	10.0228	-5.12467	1.75559e-05	transcription factor c2h2
Sscle09g072950	2020.19	1853.04	1932.11	365.536	389.902	673.894	10.0171	-2.08229	0.000577465	ketol-acid reductoisomerase
Sscle11g085840	2375.95	1754.99	2185.03	758.91	668.832	777.483	10.0104	-1.5188	0.000423601	fatty acid elongase protein
Sscle01g001290	452.712	447.84	514.694	924.743	988.137	1265.5	9.99435	1.14435	0.00159407	secretory pathway rab gdp dissociation inhibitor
Sscle07g061590	1036.46	1162.98	1062.17	1180.91	1229.52	1095.13	9.97478	0.0925482	0.606495	hsp90 co-chaperone aha1
Sscle03g029800	3941.83	3117.2	3458.6	1504.79	1530.21	2619.81	9.96779	-0.948946	0.017948	40s ribosomal protein s16
Sscle01g011000	3208.18	2689.8	2337.28	959.321	1103.88	1582.67	9.9618	-1.20652	0.00482982	60s ribosomal protein l6
Sscle08g062820	647.598	486.336	624.244	1123.04	1146.81	1018.63	9.95508	0.901684	0.00440745	isocitrate dehydrogenase
Sscle09g070420	1864.45	797.539	3147.97	1408.93	1453.35	359.155	9.95127	-0.900509	0.304801	NA
Sscle08g063000	172.725	634.777	158.767	1575.03	1455.86	1267.47	9.95094	2.44772	0.00620354	glycoside hydrolase family 7 protein
Sscle07g057010	143.906	298.229	145.067	779.519	683.644	580.021	9.93329	1.86532	0.00218513	retrotransposon nucleocapsid protein
Sscle05g044320	1012.99	833.02	910.877	534.77	525.975	683.167	9.91416	-0.677436	0.0155439	mitochondrial processing peptidase beta mitochondrial precursor
Sscle03g030270	4286.18	3239.25	3201.1	1094.93	1207.71	2230.91	9.91288	-1.31225	0.00983503	60s ribosomal protein l25
Sscle03g022920	4026.24	3159.61	3205.37	2902.03	2924.71	3092.21	9.90952	-0.223041	0.277803	cytochrome c
Sscle03g023580	1786.77	1716.75	1282.62	629.787	687.064	1007.2	9.90222	-1.06846	0.00834281	NA
Sscle03g026960	391.026	769.303	244.464	2236.06	2086.05	1393.83	9.89377	2.14346	0.00465934	endo-beta- -glucanase precursor
Sscle10g075950	4013.16	3324.42	3780.36	1174.88	1223.48	2190.77	9.89232	-1.34124	0.00547026	40s ribosomal protein s17
Sscle10g075570	1519.85	478.253	2602.18	1379.12	1540.74	1850.21	9.86532	0.342391	0.643243	NA
Sscle07g057170	228.52	238.898	158.161	1551.36	1835.68	2514.22	9.86066	3.21803	5.38455e-05	serine protein
Sscle04g039360	1311.65	1340.09	1517.17	2946.44	2802.23	3558.72	9.85246	1.14169	0.00106524	NA
Sscle02g014920	493.996	707.377	378.437	548.625	597.534	721.115	9.83291	0.266725	0.394309	calreticulin
Sscle12g088050	2979.25	2342.59	2429.61	1449.65	1608.42	2798.56	9.82462	-0.470031	0.18811	60s ribosomal protein l27a
Sscle16g110020	1249.78	962.589	1062.57	765.959	623.262	861.174	9.82122	-0.555822	0.0437207	glutamine synthetase
Sscle02g021820	2259.37	1981.3	1765.14	681.314	738.921	942.619	9.82104	-1.36176	0.00102787	40s ribosomal protein s2
Sscle02g011830	4072.7	3177.57	3482.47	2287.13	2230.95	3346.04	9.80357	-0.477372	0.0970486	60s ribosomal protein l36
Sscle12g088920	4025.84	3148.84	3414.4	1780.49	1929.76	2495.6	9.79374	-0.788843	0.0123873	40s ribosomal protein s26e
Sscle14g101040	1281.57	672.009	2463.34	722.39	782.718	630.745	9.77653	-0.867759	0.129882	malate dehydrogenase
Sscle09g072850	1318.57	1196.61	1517.8	1931.43	1987.42	2167.5	9.77588	0.587376	0.0168677	gtp-binding protein rhoa
Sscle05g041820	1859.21	1772.5	1303.21	592.395	585.381	939.441	9.76426	-1.24757	0.00537893	40s ribosomal protein s0
Sscle08g068110	2008.96	1851.54	2017.31	1849.15	1734.23	2328.7	9.75407	-0.0136915	0.956644	nascent polypeptide-associated complex subunit beta
Sscle10g075850	2048.51	1692.52	2060.39	2140.76	2283.33	2455.65	9.75356	0.238304	0.233365	peptidylprolyl isomerase
Sscle16g110530	2731.9	2325.71	2195	952.302	1146.95	1611.08	9.73366	-1.00515	0.00928851	40s ribosomal protein s10
Sscle04g038530	509.242	625.955	461.472	538.334	573.348	830.685	9.73124	0.254901	0.356016	protein disulfide isomerase
Sscle04g034220	1687.71	1914.16	1878.55	1027.24	1119.78	1165.26	9.71642	-0.737648	0.00430333	NA
Sscle09g068670	110.447	147.256	101.517	382.57	415.109	536.807	9.69345	1.88371	0.000323168	NA
Sscle09g068880	547.194	541.229	394	286.707	317.715	304.195	9.67227	-0.703115	0.0144655	cobalamin-independent methionine synthase
Sscle10g080760	3135.31	2551.8	2914.7	3093.11	3128.77	3516.8	9.6694	0.170626	0.385305	mitochondrial f1f0 atp synthase subunit f
Sscle11g082760	475.434	501.008	405.898	425.597	423.483	473.387	9.65039	-0.071631	0.719744	succinate dehydrogenase subunit partial
Sscle02g015170	557.515	631.622	448.153	753.428	751.44	829.077	9.6456	0.512208	0.0397906	beta-tubulin
Sscle09g071170	3098.67	2890.34	2984.42	1931.68	2141.37	2829.17	9.64014	-0.407922	0.0976477	60s acidic ribosomal protein p1
Sscle03g025030	1348.07	1084.57	1468.05	2480.71	2599.7	3050.35	9.64012	1.05378	0.00265983	superoxide dismutase
Sscle14g101050	3069.85	2532.09	2754.74	1144.01	1185.66	1684.22	9.63815	-1.08382	0.00388983	60s ribosomal protein l28
Sscle02g012100	535.821	395.414	642.047	659.249	605.707	591.164	9.63729	0.254289	0.335366	glucose-6-phosphate 1-dehydrogenase
Sscle01g007600	835.302	624.475	662.005	528.883	497.924	647.576	9.63497	-0.349529	0.155919	ubiquinol-cytochrome-c reductase complex core protein mitochondrial precursor
Sscle03g022720	796.136	706.353	799.021	294.174	353.344	502.342	9.63088	-1.04356	0.00721401	myo-inositol-1-phosphate synthase
Sscle07g058180	1548.72	1714.95	1263.19	1184.5	1022.53	1393.66	9.61586	-0.340974	0.166785	NA
Sscle03g024020	1850.6	1833.31	1422.69	897.504	898.579	1389.87	9.61172	-0.711153	0.0347485	40s ribosomal protein s5
Sscle03g025940	1710.84	1396.89	1725.5	1959.21	1727.35	1946.27	9.60675	0.214167	0.294981	NA
Sscle09g070960	1385.09	1359.29	1071.47	726.976	704.038	936.516	9.60595	-0.700739	0.01773	mitochondrial outer membrane protein porin
Sscle15g102910	223.541	544.983	213.622	773.92	928.891	870.818	9.60073	1.51638	0.0103736	alpha-
Sscle08g065560	1784.37	1496.34	1805.58	1370.27	1439.85	1762.87	9.59333	-0.167786	0.43771	atp synthase d mitochondrial
Sscle06g051690	1602.27	1334.35	1222.76	645.729	755.443	1068.15	9.58303	-0.784822	0.0249127	40s ribosomal protein s3
Sscle05g048350	850.722	760.77	579.862	266.72	258.767	311.683	9.57013	-1.38259	0.00108396	heat shock protein ssb
Sscle05g042270	986.163	941.073	980.964	644.746	545.589	630.506	9.56743	-0.688551	0.00683636	NA
Sscle09g071490	1852.56	2229.48	1661.13	936.776	1058.95	1616.48	9.56449	-0.708444	0.0423095	60s ribosomal protein l18
Sscle02g021230	1581.97	1459.27	1719.25	4854.47	4511.74	5883.36	9.56362	1.6614	0.00019421	profilin
Sscle14g098090	2973.41	2769.08	2796.78	5250.98	4774.81	5158.7	9.55736	0.818314	0.00256626	NA
Sscle13g094930	1702.26	1435.82	1810.75	1144.72	1286.26	1622.81	9.55488	-0.306943	0.207413	adp-ribosylation factor
Sscle08g066010	5954.01	3911.64	5365.77	250.297	300.576	325.128	9.54182	-4.10931	1.5741e-05	NA
Sscle15g106330	2596.31	2145.18	2161.85	1068.67	1057.92	1564.47	9.53965	-0.929284	0.00868458	40s ribosomal protein s11
Sscle06g049890	1500.35	1253.77	1072.22	422.717	536.505	657.235	9.53302	-1.26141	0.00313104	NA
Sscle11g086330	1803.24	1524.96	1901.97	2452.26	2149.3	2630.73	9.52758	0.457644	0.051069	NA
Sscle07g058340	3932.61	3080.79	3220.18	1176.01	1570.12	2170.93	9.52476	-1.10197	0.00960132	60s ribosomal protein l34
Sscle07g061680	708.866	607.915	800.673	919.855	776.829	815.347	9.52132	0.241006	0.262707	transcriptional activator hac1
Sscle02g021780	899.887	972.658	1111.72	1796.13	1586.03	1900.07	9.51461	0.813484	0.00441482	peptidylprolyl isomerase
Sscle01g003640	1425.27	1191.73	1444.7	1834.2	1920.83	2581.27	9.51455	0.618478	0.0296757	cofilin
Sscle02g021090	336.162	326.474	322.962	888.337	902.505	630.617	9.50819	1.26693	0.00133747	fmn-dependent dehydrogenase
Sscle04g038660	2659	2414.47	2077.48	974.485	1191.28	1755.55	9.50642	-0.911264	0.0182156	40s ribosomal protein s13
Sscle08g063920	1812.07	1367.9	1722.09	873.173	1063.6	687.137	9.5062	-0.929486	0.0103944	NA
Sscle06g049330	689.27	874.549	742.66	720.496	665.73	624.7	9.50082	-0.204603	0.297909	NA
Sscle13g094750	1605.39	1439.31	1261.07	777.335	856.739	1097.16	9.49779	-0.674741	0.0216388	elongation factor 1-beta
Sscle01g011210	2057.84	1640.23	2023.41	2396.16	2272.5	2484.47	9.49494	0.317702	0.12918	NA
Sscle14g097490	320.336	303.98	316.897	859.829	878.334	986.36	9.46972	1.51918	0.000128079	delta fatty acid desaturase
Sscle16g109520	993.26	605.35	1164.61	385.445	368.63	310.397	9.46752	-1.34191	0.00531927	#NAME?
Sscle02g012110	4296.34	3389.35	3688.73	1751.03	2068.61	2686.57	9.46122	-0.830122	0.0135356	60s ribosomal protein l33
Sscle03g029900	2604.1	2116.08	2019.02	1561.58	1436.76	2183.75	9.45914	-0.402863	0.148595	40s ribosomal protein s22
Sscle01g007610	2752.67	2332.29	2803.48	4019.51	4027.56	4426.47	9.45304	0.653122	0.00992416	mitochondrial atp synthase epsilon chain domain-containing protein
Sscle01g005820	554.36	525.079	444.108	580.262	514.533	754.104	9.4498	0.255797	0.302709	tubulin alpha chain
Sscle16g108710	502.663	356.245	535.215	272.756	258.678	327.937	9.4461	-0.691394	0.028568	transketolase
Sscle03g024950	971.54	754.177	1016.41	846.714	769.577	946.518	9.43199	-0.10058	0.669325	transaldolase
Sscle09g069560	865.949	822.961	901.329	488.952	517.482	879.025	9.42274	-0.51737	0.114927	cell division control protein 10
Sscle07g059880	900.061	489.378	1173.18	1075.38	1090.07	1679.76	9.42252	0.632702	0.167934	triosephosphate isomerase
Sscle03g024800	3066.55	749.269	4261.13	671.378	164.237	66.3466	9.40967	-3.50569	0.0198264	nadp-dependent alcohol dehydrogenase
Sscle08g065550	1920.37	1607.37	1711.7	530.359	702.234	1119.19	9.4026	-1.22429	0.009881	nascent polypeptide-associated complex alpha polypeptide
Sscle03g026580	3044.42	2266.37	2299.84	833.421	986.133	1454.63	9.401	-1.2471	0.00557117	40s ribosomal protein s19
Sscle01g011370	493.259	381.583	495.587	720.219	700.894	767.015	9.39691	0.673345	0.0130417	phosphoglycerate kinase
Sscle02g016130	1404.88	1160.01	1237.24	927.357	948.589	1026.85	9.39637	-0.396471	0.0610014	gtp-binding nuclear protein gsp1 ran
Sscle02g011820	537.039	665.137	447.737	682.5	627.672	1111.37	9.38802	0.512823	0.139425	ascorbate peroxidase
Sscle07g060180	496.651	1374.11	745.37	1920	383.064	2212.35	9.37899	0.547883	0.546797	NA
Sscle01g000470	1201.79	1184.05	1348.02	1894.14	1849.85	2441.22	9.36567	0.707436	0.0110174	calmodulin
Sscle03g025540	639.493	522.33	520.095	380.416	392.443	582.019	9.35389	-0.34149	0.215774	protein transport protein sec61 alpha subunit
Sscle04g039740	1011.51	1063.08	784.99	562.796	549.179	711.069	9.34936	-0.655276	0.0234844	60s acidic ribosomal protein p0
Sscle01g009070	1468.54	1127.39	1238.59	639.08	682.165	877.497	9.34859	-0.81474	0.0108149	atp synthase subunit mitochondrial precursor
Sscle11g085590	406.293	264.68	658.597	609.349	599.059	591.927	9.33568	0.525893	0.198787	glucose-6-phosphate isomerase
Sscle03g029490	4396.91	3526.25	5570.91	2584.94	2482.83	2904.58	9.32739	-0.745353	0.0189161	NA
Sscle02g020360	1417.75	1248.84	1514.94	1294.7	1185.16	1465.14	9.30572	-0.0943844	0.651743	translation initiation factor sui1
Sscle03g026200	242.333	243.145	411.665	867.59	1120.15	335.298	9.29458	1.23908	0.0587893	peroxisomal catalase
Sscle03g029240	174.791	208.843	146.114	525.261	493.246	498.463	9.27952	1.52054	0.00036052	c6 finger domain-containing protein
Sscle08g067950	1243.96	1234.8	1245.8	1517.66	1343.29	1847.41	9.27006	0.315311	0.145422	eukaryotic translation initiation factor 1a
Sscle07g057570	567.733	571.764	585.59	561.372	570.854	600.742	9.26137	-0.00479176	0.9809	septin
Sscle06g050100	809.438	776.703	949.647	1666.84	1557.05	1655.89	9.26056	0.937833	0.00193019	gtp-binding protein sara
Sscle01g007370	552.319	567.233	405.494	444.999	458.839	491.673	9.25469	-0.124123	0.588273	citrate synthase
Sscle01g007990	388.154	432.028	349.954	537.583	580.189	762.198	9.25393	0.661204	0.0205376	tubulin alpha chain
Sscle02g016630	747.822	676.348	487.856	425.351	426.975	633.737	9.24833	-0.373884	0.22755	atp-dependent rna helicase eif4a
Sscle13g093140	795.081	636.721	666.705	426.66	414.753	494.352	9.24683	-0.657137	0.0140768	gtp-binding protein
Sscle02g011720	783.612	846.739	722.359	193.851	211.38	195.26	9.24346	-1.98105	4.57386e-05	extracellular proline-serine rich protein
Sscle08g062520	614.213	562.945	601.169	955.474	847.793	997.231	9.22992	0.6418	0.00900441	nadh-ubiquinone oxidoreductase 24 kda subunit protein
Sscle12g089720	72.9515	113.684	69.8584	160.032	140.572	146.561	9.21523	0.824242	0.0154621	glucan synthase
Sscle06g054110	3653.99	2700.2	3326	2843.95	2698.19	3580.22	9.20892	-0.0938092	0.710906	NA
Sscle04g035640	465.776	552.732	372.483	157.158	199.195	136.892	9.1991	-1.5164	0.00119545	carbohydrate-binding module family 18 protein
Sscle07g058490	214.71	325.529	184.598	261.134	262.463	325.254	9.1902	0.251895	0.395234	cell division control protein 48
Sscle12g090840	995.794	575.004	2228.66	2863.68	3103.64	2927.96	9.18901	1.43925	0.0321798	NA
Sscle09g071560	1901.97	1649.82	1813.88	2194.34	2073.96	2410.22	9.18623	0.305151	0.120603	ubiquinol-cytochrome c reductase complex 14 kda protein
Sscle11g086140	1183.53	1008.74	1179.05	1783.02	1741.03	1773.14	9.18533	0.64469	0.00882863	myosin regulatory light chain cdc4
Sscle15g105020	2839.46	2399.37	2819.87	4368.74	3809.06	4703.32	9.17745	0.664797	0.0119891	mitochondrial f1f0 atp synthase subunit
Sscle03g029750	414.241	316.747	337.461	154.837	151.674	184.288	9.17295	-1.12357	0.00193019	eukaryotic translation initiation factor 3 subunit 8
Sscle02g017180	746.429	624.214	696.511	622.181	626.608	868.157	9.17167	0.0115837	0.966828	iron sulfur partial
Sscle07g061620	444.441	430.228	437.214	338.638	364.764	405.208	9.13914	-0.256646	0.166126	nadh-ubiquinone oxidoreductase 51 kda subunit
Sscle01g002810	658.724	571.536	596.191	407.363	401.431	587.17	9.13053	-0.413571	0.11418	isocitrate nad-dependent
Sscle02g014040	654.303	215.815	920.611	1146.45	981.547	597.004	9.12594	0.779798	0.26277	alcohol dehydrogenase
Sscle12g087820	1202.35	1182.22	1247.33	1425.72	1382.01	1726.24	9.10582	0.303418	0.128842	ubiquitin-conjugating enzyme e2-16 kda
Sscle01g009160	1339.38	1214.01	1155.42	940.613	936.092	1276.16	9.10354	-0.254081	0.26766	cytochrome c oxidase subunit va
Sscle02g012840	849.84	739.388	640.474	519.32	560.738	681.985	9.09534	-0.347968	0.147345	cytochrome c1
Sscle08g062170	848.033	803.766	1248.49	966.859	1004.91	1073.95	9.08684	0.0876772	0.742472	NA
Sscle15g102260	1190.71	916.106	1627.09	878.013	972.318	728.287	9.07314	-0.519881	0.112179	aldehyde dehydrogenase
Sscle05g043880	168.4	242.759	264.08	389.05	508.449	412.927	9.0722	0.960984	0.00806133	fumarate reductase
Sscle10g080580	3732.01	1977.99	3386.77	5007.42	4803.92	3066.75	9.05379	0.50841	0.205197	NA
Sscle14g097910	284.98	540.679	169.856	1269.89	1186.21	1731.44	9.05227	2.19976	0.00372171	NA
Sscle08g068400	263.608	351.073	244.069	111.4	116.967	88.5471	9.04581	-1.44964	0.00103684	NA
Sscle01g004540	748.359	816.767	855.277	1091.47	1058.01	1171.03	9.03914	0.446439	0.0305325	gtp-binding protein ypt1
Sscle16g108680	1014.78	885.197	1157.22	1364.72	1232.4	1536.19	9.0328	0.428461	0.0705554	vacuolar atp synthase 16 kda proteolipid subunit
Sscle10g077240	727.663	436.996	878.141	263.73	301.404	386.097	9.0277	-1.06481	0.0204847	biotin synthase
Sscle01g007380	1062.47	841.849	703.94	407.419	381.75	449.797	9.02682	-1.06203	0.00390836	mitochondrial dna replication protein yhm2
Sscle05g043840	289.945	414.7	240.186	385.304	378.41	268.408	9.02513	0.131678	0.689064	NA
Sscle01g004160	608.257	683.307	632.491	4490.23	5090.69	6628.84	9.02248	3.04409	1.96569e-05	NA
Sscle10g078030	1269.79	1214.49	1864.93	1164.83	1145.05	1155.35	9.02215	-0.310283	0.221106	thioredoxin
Sscle05g048190	863.019	1199.78	1224.04	274.65	342.702	338.653	9.01536	-1.78228	0.00030927	beta-flanking protein
Sscle16g110700	1802.07	1622.48	1655.85	1908.3	1711.35	1810.51	9.01241	0.0863823	0.639812	ubiquinol-cytochrome c reductase complex ubiquinone-binding protein
Sscle08g062240	653.427	561.428	598.756	290.767	262.864	278.538	9.00759	-1.13028	0.000767259	glucan endo- -beta-glucosidase eglc
Sscle09g068770	1449.52	1826.95	1139.42	167.13	202.527	263.897	9.00618	-2.79542	0.000115335	NA
Sscle09g068850	662.047	861.685	629.014	257.119	211.624	190.284	8.99615	-1.71821	0.000397254	NA
Sscle16g110490	1648.37	1377.32	1542.44	3056.75	2796.58	3020.3	8.99027	0.949853	0.00184208	NA
Sscle01g003230	679.986	597.916	529.895	607.65	559.706	741.973	8.98342	0.0687038	0.773157	atp synthase gamma subunit
Sscle10g077380	1904.69	1584.6	2093.15	2588.66	2295.31	2868.06	8.98172	0.468126	0.0572876	NA
Sscle02g015160	856.485	917.259	795.663	187.121	227.246	270.859	8.96886	-1.92398	0.000155508	argininosuccinate synthase
Sscle11g082040	1198.95	1145.91	986.221	361.991	309.819	584.787	8.95982	-1.44394	0.00326852	fmn-binding split barrel-like protein
Sscle14g100430	1105.21	1012.32	914.686	124.073	140.368	100.492	8.95624	-3.09214	2.18243e-05	NA
Sscle02g021190	514.599	430.733	588.015	862.677	720.493	523.021	8.9474	0.427297	0.160363	c-4 methyl sterol oxidase
Sscle09g070700	338.169	337.438	353.694	298.382	319.039	440.909	8.94707	0.0119207	0.965583	vacuolar atp synthase subunit b
Sscle02g016350	341.67	575.154	301.77	501.533	447.13	699.455	8.94331	0.459421	0.212363	glycoside hydrolase family 16 protein
Sscle15g106560	89.2393	153.385	143.652	6337.74	8637.32	3327.34	8.93847	5.49131	3.44057e-05	NA
Sscle08g063200	116.193	121.286	205.489	743.88	836.513	623.414	8.93442	2.34377	0.00030927	isocitrate lyase
Sscle01g003390	128.299	127.496	124.495	129.452	122.613	156.862	8.93376	0.0890643	0.655627	ubiquitin carboxyl-terminal hydrolase
Sscle12g088780	516.94	479.383	521.138	497.075	462.895	602.836	8.93197	0.027473	0.902645	nadh-ubiquinone oxidoreductase 39 kda
Sscle16g109890	543.632	660.124	584.191	451.636	401.315	586.129	8.9292	-0.330066	0.172603	eukaryotic translation initiation factor eif-2
Sscle02g018950	635.83	516.887	506.997	338.846	353.953	491.93	8.9193	-0.502418	0.072963	isocitrate dehydrogenase subunit 1
Sscle06g052180	1189.76	973.765	1067.56	915.121	980.192	1207.38	8.90984	-0.0714315	0.756143	atp synthase delta mitochondrial
Sscle11g081240	752.386	735.18	729.097	654.201	688.285	639.957	8.90699	-0.173759	0.305883	NA
Sscle07g056990	2150.93	2000.64	2057.87	553.497	601.698	402.956	8.89046	-2.04148	0.000155508	NA
Sscle03g022240	335.332	338.029	376.271	536.187	553.228	581.136	8.89041	0.660707	0.00626684	actin-like protein 2
Sscle04g038860	608.41	501.412	524.238	175.181	192.627	238.553	8.8844	-1.43956	0.000648129	NA
Sscle04g037640	147.466	161.235	118.768	372.709	444.906	512.047	8.87138	1.6248	0.000421301	subtilisin-like protein
Sscle08g064310	767.552	504.31	595.051	234.588	160.063	226.104	8.86633	-1.58147	0.00152883	glucan -beta-glucosidase
Sscle09g068610	825.416	1084.97	858.151	875.556	700.043	829.355	8.8533	-0.205522	0.349386	carbonic anhydrase
Sscle02g020300	1742.57	1605.54	1828.32	2448.85	2131.36	2337.45	8.85068	0.408716	0.0487148	cytochrome c oxidase subunit via
Sscle15g104790	115.489	130.731	47.9568	847.756	898.824	1361.04	8.85067	3.48115	0.000418489	alpha beta-hydrolase
Sscle11g085830	587.451	537.056	569.141	329.507	375.84	444.638	8.85053	-0.57485	0.0234027	capsule polysaccharide biosynthesis protein
Sscle07g057950	373.385	430.826	384.14	78.1651	75.8739	46.4091	8.85024	-2.63915	0.000111318	NA
Sscle11g083120	301.697	284.652	373.598	189.414	175.515	155.477	8.84753	-0.891138	0.00489978	glycogen synthase
Sscle13g093180	316.056	292.068	613.783	669.964	705.28	698.616	8.84743	0.836407	0.0438552	alcohol dehydrogenase
Sscle11g083970	497.166	450.411	557.799	347.504	329.502	444.123	8.84444	-0.435259	0.0775703	cell division control protein 12
Sscle05g042070	451.831	427.298	500.233	502.849	535.876	537.545	8.83021	0.18398	0.307018	casein kinase ii
Sscle11g085210	134.424	397.166	277.371	1379.15	1339.61	1488.71	8.82897	2.49964	0.00133747	carbohydrate-binding module family 1 protein
Sscle09g072930	149.736	152.964	147.041	220.81	213.322	218.726	8.82658	0.527045	0.0130417	chitin synthase g
Sscle11g082620	804.579	621.921	665.427	239.154	255.711	332.269	8.82223	-1.34492	0.0013514	rna binding domain containing protein
Sscle13g094250	1273.56	1125.01	1314.44	1421.36	1338.42	1412.29	8.82013	0.161324	0.376261	nuclear transport factor 2
Sscle12g089140	428.855	382.419	387.381	262.437	240.561	264.521	8.81519	-0.649792	0.00849413	dihydrolipoyl dehydrogenase
Sscle01g000100	407.889	72.0541	671.29	2670.4	2086.81	315.847	8.8113	2.15135	0.12588	family protein
Sscle03g030770	327.54	338.996	317.128	209.386	207.324	292.306	8.80973	-0.492583	0.0540217	septin protein
Sscle01g005210	344.385	360.369	265.134	143.657	142.561	206.621	8.80564	-0.984697	0.00798814	heat shock protein hsp88
Sscle10g077050	559.131	565.841	429.431	58.8215	66.1966	81.0145	8.80095	-2.91209	3.6018e-05	phosphate metabolism protein 7 protein
Sscle15g105110	404.101	443.717	367.545	516.193	557.752	479.473	8.79793	0.342316	0.0899173	ck1 ck1 ck1-d protein kinase
Sscle08g064580	72.4381	38.0955	48.9029	1198.37	1008.35	2115.16	8.79053	4.72085	4.71043e-05	cellobiose dehydrogenase
Sscle09g070410	1177.79	731.719	2151.32	521.483	514.337	181.615	8.78802	-1.80216	0.0274298	NA
Sscle16g111160	611.884	640.341	526.463	185.17	184.913	167.906	8.78485	-1.73508	0.000116105	homocitrate synthase
Sscle07g060980	176.907	219.617	151.485	273.271	277.76	295.023	8.78174	0.631713	0.0195182	mitochondrial carrier protein
Sscle08g068500	519.621	269.063	2153.3	536.36	1111.04	114.411	8.77392	-0.789323	0.540191	NA
Sscle03g029430	1256.54	1138.73	1042.41	784.715	847.906	1180.39	8.76954	-0.311296	0.223727	ubiquionol cytochrome c reductase hinge protein
Sscle01g010430	896.274	1031.2	696.912	1129.47	1026.43	1141.88	8.76602	0.337212	0.158634	NA
Sscle08g066230	783.511	741.121	762.517	625.234	593.575	687.039	8.76036	-0.272192	0.141698	atp synthase subunit 5 protein
Sscle06g054920	109.676	143.295	103.414	94.8292	82.2691	85.1391	8.75924	-0.439703	0.0696649	endonuclease reverse
Sscle15g102430	870.22	855.244	852.658	1443.94	1426.71	1644.45	8.75696	0.795442	0.00301169	cytochrome b5
Sscle08g062970	105.497	137.023	98.2337	86.781	76.9621	81.1482	8.75668	-0.472126	0.0544778	endonuclease reverse
Sscle01g002960	97.5249	140.847	63.3754	464.051	489.778	496.314	8.75499	2.32696	0.00050918	peptidase s41 family protein
Sscle03g023550	2266.41	2007.16	2307.28	2780.11	2739.56	3237.35	8.75463	0.40221	0.0590089	cytochrome c oxidase family protein
Sscle04g032290	63.5217	131.792	62.2993	326.753	285.895	240.271	8.74648	1.79701	0.00285851	retrovirus
Sscle02g019730	200.709	170.255	225.507	239.061	227.424	274.716	8.73904	0.310707	0.163977	glucosamine-fructose-6-phosphate aminotransferase
Sscle07g060060	804.834	685.98	790.118	799.526	861.748	972.071	8.73854	0.197343	0.320579	nadh-ubiquinone oxidoreductase 21 kda subunit
Sscle03g031350	1136.29	860.305	1352.24	2081.68	2050.38	2278.6	8.73666	0.949557	0.00670817	acyl binding protein
Sscle16g109410	4296.48	4711.18	8701.24	1698.19	1231.2	959.33	8.73433	-2.17188	0.00186892	plasma membrane proteolipid 3
Sscle16g110540	497.943	234.912	990.502	421.032	362.595	264.27	8.73302	-0.524215	0.412588	alcohol dehydrogenase
Sscle03g030660	593.974	579.876	598.182	161.993	163.586	295.856	8.73027	-1.55626	0.00225209	saccharopine dehydrogenase
Sscle09g073420	235.581	216.673	246.481	266.93	259.243	302.371	8.72584	0.236675	0.209837	vacuolar atp synthase catalytic subunit a
Sscle02g016260	327.684	340.034	329.075	510.322	528.336	568.987	8.72261	0.677782	0.00498313	actin related protein 2 3 complex subunit
Sscle03g030050	723.897	636.531	610.423	461.741	417.679	676.07	8.71979	-0.36707	0.189255	NA
Sscle02g019760	421.786	434.508	453.418	772.17	769.989	795.814	8.71421	0.825655	0.00195965	20s proteasome subunit beta 7
Sscle08g067850	473.084	505.21	514.869	823.827	799.627	1031.69	8.70701	0.812911	0.00459817	v-type proton atpase subunit e
Sscle12g091290	379.731	359.071	399.795	479.041	467.069	589.404	8.70412	0.417506	0.0581634	phosphatidylinositol-phosphatidylcholine transfer protein
Sscle11g085880	562.715	515.204	337.543	205.493	196.424	233.414	8.70044	-1.12887	0.00591855	cytochrome p450 family protein
Sscle02g012440	232.251	361.581	216.86	217.652	224.704	284.971	8.69562	-0.134368	0.657654	dha14-like major facilitator
Sscle06g048680	292.909	176.232	342.425	212.542	219.164	187.756	8.69247	-0.35202	0.302918	mfs general substrate transporter
Sscle15g105030	359.433	353.964	403.74	479.333	521.965	525.726	8.68499	0.441115	0.0339532	NA
Sscle12g089620	414.197	367.803	355.593	283.022	293.497	378.506	8.68337	-0.265525	0.233365	dihydrolipoamide succinyltransferase
Sscle07g058890	464.413	542.833	508.331	976.493	995.377	1136.98	8.68091	1.02553	0.00110162	ras-like protein rab7
Sscle01g000900	727.002	355.718	1417.8	668.093	712.141	65.1503	8.67934	-1.28406	0.302701	prolyl aminopeptidase protein
Sscle10g078940	650.007	743.878	591.7	589.842	579.42	764.062	8.67381	-0.0483352	0.840042	ubiquinol-cytochrome c reductase iron-sulfur subunit
Sscle05g045930	843.537	745.041	711.669	606.843	543.912	786.964	8.66827	-0.261624	0.274174	atp synthase subunit g
Sscle02g014420	1150.18	1064.34	1149.47	2382.95	2001.88	2358.71	8.66772	0.990552	0.00149362	dolichyl-phosphate mannosyltransferase polypeptide 3
Sscle05g046110	149.329	167.425	126.637	132.536	130.313	138.02	8.66356	-0.145673	0.468558	oxoglutarate dehydrogenase
Sscle01g006180	257.777	217.261	201.889	148.88	152.403	224.661	8.65494	-0.382493	0.169567	nadh-ubiquinone oxidoreductase 78 kda mitochondrial
Sscle03g028950	439.312	417.909	337.218	293.378	300.416	433.687	8.65118	-0.23281	0.383732	nucleosome assembly protein
Sscle03g024000	152.903	136.23	190.059	4129.97	5054.01	8768	8.64428	5.14995	1.75559e-05	NA
Sscle10g078540	215.831	238.267	195.876	199.527	176.647	229.1	8.63716	-0.110137	0.605939	nadph-cytochrome p450 reductase
Sscle05g044890	359.892	310.191	383.239	245.992	277.115	312.754	8.63346	-0.341965	0.12527	peptidase family m48
Sscle01g006130	1481.42	1011.67	1308.55	75.0906	87.4728	83.0474	8.63328	-3.94561	1.75559e-05	glycoside hydrolase family 13 protein
Sscle14g099160	178.163	171.516	172.834	146.773	173.448	177.067	8.62609	-0.0866181	0.648308	glycoside hydrolase family 63 protein
Sscle02g012430	351.663	406.942	326.682	191.969	181.816	266.056	8.62301	-0.77428	0.0144986	eukaryotic translation initiation factor 2 subunit gamma
Sscle08g065440	417.75	369.868	390.559	231.553	238.414	327.975	8.62292	-0.578938	0.0344854	atp-dependent rna helicase sub2
Sscle08g067010	451.631	465.155	449.114	575.818	595.389	600.638	8.62025	0.364591	0.0496396	ornithine decarboxylase antizyme
Sscle01g002880	54.6854	61.8263	55.4775	968.315	1029	688.479	8.61629	3.93384	1.03592e-05	acid sphingomyelinase
Sscle02g017080	1017.16	880.242	741.502	190.535	187.126	227.536	8.61054	-2.11538	0.000116105	delta fatty acid desaturase
Sscle09g070970	300.72	370.9	361.01	138.643	146.36	251.272	8.6084	-0.983804	0.0153987	asparagine synthetase
Sscle02g019030	237.418	251.628	216.147	284.637	260.126	294.487	8.60482	0.244055	0.190304	NA
Sscle05g045760	290.122	268.669	213.299	269.054	274.355	294.625	8.60349	0.120097	0.583287	cyclopropane-fatty-acyl-phospholipid synthase
Sscle10g078930	528.535	234.341	590.371	176.473	216.489	220.145	8.60313	-1.04832	0.0469125	fad binding domain-containing protein
Sscle03g026230	692.86	604.368	798.056	974.129	971.559	1085.49	8.59981	0.531212	0.0302688	s-phase kinase-associated protein 1
Sscle09g070530	477.471	425.196	455.743	42.2686	47.0701	14.1747	8.59552	-3.99686	0.000265401	fatty acid oxygenase
Sscle02g016900	467.534	669.108	482.622	506.447	472.085	414.246	8.59374	-0.216764	0.367323	NA
Sscle09g070430	255.789	148.083	426.892	237.741	235.606	25.7146	8.59261	-1.25687	0.266102	NA
Sscle07g056220	527.61	429.061	558.201	184.771	216.279	313.449	8.58711	-1.10663	0.00714792	ribonucleotide reductase small subunit
Sscle14g097530	456.946	376.943	421.86	247.84	268.991	354.361	8.58495	-0.541608	0.0467227	curved dna-binding protein
Sscle02g012590	381.266	402.939	410.117	388.597	382.917	420.695	8.58079	-0.0111969	0.956038	proteasome component c1
Sscle10g080750	568.373	560.213	591.072	693.102	633.583	700.201	8.58037	0.227983	0.195397	nadh-ubiquinone oxidoreductase 21kda subunit
Sscle16g108670	1937.95	1122.51	1503.1	792.896	786.85	751.999	8.57919	-0.944182	0.0124341	small nucleolar ribonucleoprotein snu13
Sscle14g098010	1642.28	1357.67	1779.62	1114.63	995.615	1249.29	8.57532	-0.507887	0.0460496	histone h4
Sscle15g102580	332.773	332.29	361.131	308.215	339.189	385.24	8.55103	-0.00333019	0.988084	actin-related protein 3
Sscle01g001530	6417.93	2700.02	13232.6	223.411	348.765	134.453	8.55015	-4.89403	0.00119545	NA
Sscle03g029110	274.214	274.336	252.081	170.125	174.564	240.736	8.54992	-0.469064	0.0643575	seryl-trna synthetase
Sscle08g067000	98.6005	132.889	101.306	205.077	230.571	170.549	8.53755	0.852114	0.00826689	zz type zinc finger domain-containing protein
Sscle16g110500	1221.29	1063.11	1245.04	2531.46	1968.27	1908.97	8.53101	0.84226	0.00641188	cytochrome c oxidase polypeptide vib
Sscle02g020080	947.953	899.855	858.127	1081.58	994.264	1053.38	8.52818	0.201147	0.256018	NA
Sscle14g098820	75.7641	77.1954	75.2154	204.386	190.338	198.94	8.52453	1.36822	0.000162697	NA
Sscle01g005490	259.075	228.11	249.632	206.326	210.403	281.431	8.52114	-0.0928967	0.689064	oligosaccharyl transferase stt3 subunit
Sscle02g011860	162.418	180.022	127.987	115.806	98.3449	126.304	8.515	-0.461342	0.0773061	calcium-transporting atpase sarcoplasmic endoplasmic reticulum type
Sscle01g007680	160.714	164.553	141.714	230.119	283.534	188.645	8.511	0.552846	0.0432296	carnitine acetyl transferase protein
Sscle07g055330	540.266	304.66	473.58	177.493	130.192	83.5238	8.50911	-1.80844	0.00441482	fad binding domain-containing protein
Sscle03g023700	752.446	763.357	949.577	1452.17	1503.36	1998.32	8.50586	0.99205	0.0042509	vacuolar atpase
Sscle15g104900	262.811	266.064	293.759	239.26	234.384	310.775	8.50523	-0.0813986	0.712411	26s proteasome non-atpase regulatory subunit 12
Sscle08g064230	956.958	882.005	1146.78	1264.85	1264.63	1064.14	8.5036	0.257175	0.236567	synaptobrevin protein
Sscle03g025660	419.742	368.93	366.549	199.84	226.957	288.642	8.50091	-0.706808	0.0163118	eukaryotic peptide chain release factor subunit 1
Sscle01g010310	663.495	562.066	757.33	1240.9	1036.49	969.182	8.49896	0.703074	0.0160925	calmodulin
Sscle05g041780	354.834	277.369	299.199	252.838	276.96	317.019	8.48957	-0.142191	0.521807	ornithine decarboxylase
Sscle07g057640	303.755	267.819	272.307	240.855	291.008	272.303	8.48863	-0.0842219	0.670897	dolichyl-diphosphooligosaccharide--protein glycosyltransferase 48 kda subunit
Sscle11g084830	107.896	45.6017	230.077	481.135	536.832	218.486	8.48191	1.86671	0.0384653	glycogen phosphorylase
Sscle13g094670	591.875	693.448	636.238	375.821	423.033	433.504	8.47632	-0.650028	0.00897052	tata-box-binding protein
Sscle08g062710	130.45	132.275	111.381	96.1561	108.809	120.092	8.47259	-0.211954	0.30009	elongation factor 3
Sscle13g094940	511.68	326.49	513.091	730.836	649.999	836.563	8.47219	0.73199	0.0324602	glyoxylate reductase
Sscle01g007510	596.64	522.101	483.614	355.494	377.007	506.634	8.47165	-0.383662	0.131111	adenylate kinase
Sscle06g050720	975.388	846.274	1449.6	1651.12	1424.34	1129.53	8.47066	0.368663	0.255914	glutaredoxin
Sscle13g094510	423.654	368.741	414.521	380.066	403.388	552.165	8.47033	0.126605	0.605526	surf4 family protein
Sscle12g088160	121.701	117.154	112.75	83.565	97.0964	100.913	8.46646	-0.333648	0.0946791	coatomer wd associated region
Sscle01g008380	244.742	268.012	327.365	575.305	574.043	935.17	8.46302	1.27511	0.00388052	sorbitol utilization protein sou2
Sscle01g001080	336.268	379.536	250.417	98.7759	100.502	144.147	8.46161	-1.48483	0.00199732	hsp70-like protein
Sscle07g058390	868.436	869.715	701.543	517.471	557.395	528.571	8.45998	-0.61102	0.0155301	cytochrome c oxidase subunit vb
Sscle07g059980	522.243	488.067	444.106	423.651	416.621	661.574	8.45807	0.0175407	0.957111	ran-specific gtpase-activating protein 1
Sscle15g102890	2593.7	2748.66	2269.85	1346.3	1820.55	1420.72	8.45684	-0.75888	0.00996127	magnesium transport protein transmembrane region
Sscle01g011140	269.473	281.181	307.187	213.907	251.736	335.263	8.45345	-0.1243	0.627705	26s protease regulatory subunit 6a
Sscle06g052210	298.043	325.137	300.11	234.435	211.891	278.215	8.45213	-0.358614	0.0944709	26s protease regulatory subunit 4
Sscle02g014780	1303.59	1075.43	955.483	270.121	243.946	316.647	8.45126	-1.99336	0.000189716	mitochondrial peroxiredoxin prx1
Sscle02g021450	493.058	470.82	461.144	332.983	300.518	400.79	8.44905	-0.471691	0.044396	eukaryotic translation initiation factor 2 subunit alpha
Sscle14g097230	319.718	319.192	328.364	139.393	135.599	191.816	8.4473	-1.06356	0.00263757	asparaginyl-trna synthetase
Sscle05g041690	185.432	203.72	129.215	368.191	340.413	654.986	8.43856	1.35172	0.00852566	aspartate aminotransferase
Sscle07g056420	90.2863	421.453	73.9468	3347.83	4366.31	4575.05	8.43796	4.83421	0.000685799	NA
Sscle13g093450	1794.37	1467.44	2128.72	1834.61	1661.37	1955.97	8.43787	0.0245674	0.927394	NA
Sscle08g065240	254.242	218.465	259.607	315.288	262.074	299.974	8.43598	0.254234	0.213163	fumarate hydratase
Sscle03g027950	97.2364	112.276	125.72	131.415	173.483	103.033	8.43549	0.234013	0.404331	rna interference and gene silencing protein
Sscle11g086680	217.995	234.41	335.731	448.765	456.446	314.471	8.43502	0.618341	0.0620854	mannitol-1-phosphate 5-dehydrogenase
Sscle12g090900	344.385	386.247	380.851	364.994	318.077	323.228	8.43412	-0.153597	0.399176	cmgc mapk protein kinase
Sscle15g106630	48.4428	81.6748	25.395	766.555	852.397	1314.83	8.43361	4.34003	0.000191416	tripeptidyl peptidase a
Sscle10g078670	205.295	262.932	231.39	454.984	408.844	482.021	8.43076	0.939689	0.00241057	zn-dependent exopeptidase
Sscle13g093170	121.941	118.976	210.881	411.67	463.792	436.972	8.42934	1.57772	0.00175744	cdp-alcohol phosphatidyltransferase
Sscle16g107620	117.089	110.336	115.614	123.841	104.768	157.316	8.42914	0.151297	0.521214	heat shock protein 70-like protein
Sscle01g005610	266.395	271.909	269.71	64.7839	61.1657	62.5765	8.42884	-2.10613	3.27811e-05	methyltransferase domain-containing protein
Sscle07g058140	145.093	156.497	140.103	293.592	325.169	404.199	8.42849	1.19086	0.00109127	vacuolar protein 8
Sscle02g013850	332.809	275.039	292.244	183.696	161.682	209.967	8.42345	-0.699191	0.0127937	t-complex protein beta subunit
Sscle15g102760	305.176	290.302	346.564	221.983	237.724	300.542	8.41891	-0.319947	0.162262	gdp-mannose pyrophosphorylase
Sscle03g031810	298.685	80.3263	728.395	1296.49	1460.23	242.938	8.4186	1.5514	0.208805	methyltransferase domain-containing protein
Sscle16g109660	193.283	285.493	236.554	238.018	265.621	197.874	8.41798	-0.0399032	0.886172	sphingosine-1-phosphate lyase
Sscle01g010070	332.072	241.316	297.376	212.513	229.116	218.486	8.41656	-0.399185	0.0932053	hexokinase
Sscle11g084720	452.075	513.189	601.622	950.354	928.738	1079.38	8.41409	0.915152	0.00332633	NA
Sscle06g048770	322.852	232.01	260.675	115.452	142.495	176.176	8.413	-0.918261	0.0118527	abc transporter atp-binding protein arb1
Sscle02g020710	243.395	253.578	198.868	156.697	136.791	161.547	8.41109	-0.611633	0.0191528	mitochondrion protein
Sscle06g052230	395.782	369.02	394.06	229.391	247.345	269.356	8.40993	-0.644218	0.00911634	NA
Sscle07g058480	418.965	304.198	372.947	102.654	116.816	174.687	8.40991	-1.48903	0.00245475	fad nad -binding protein
Sscle01g002730	168.763	196.907	200.781	155.638	147.709	191.578	8.40914	-0.201465	0.337721	long-chain-fatty-acid- ligase 1 protein
Sscle07g056400	430.377	336.701	347.991	273.876	250.324	332.053	8.40332	-0.382061	0.121552	sterol 24-c-methyltransferase
Sscle04g034160	305.185	336.3	247.133	138.018	122.852	99.0293	8.40315	-1.32466	0.00167017	atp-citrate synthase subunit 1
Sscle06g055010	205.86	197.325	524.359	229.207	199.313	297.435	8.40074	-0.212461	0.685289	NA
Sscle08g063170	263.488	228.194	191.237	92.6783	60.9552	105.425	8.3992	-1.40255	0.00306387	glycosyltransferase family 2 protein
Sscle09g071940	260.796	205.911	275.756	230.935	275.799	290.707	8.39662	0.0983819	0.681873	glutamate carboxypeptidase
Sscle08g064740	455.578	473.616	477.874	1076.32	996.134	1233.8	8.39492	1.21881	0.000481259	actin-like protein 2 3 complex subunit 4
Sscle05g046920	308.943	329.211	339.611	410.303	373.849	423.573	8.39478	0.296878	0.110029	26s proteasome regulatory subunit rpn11
Sscle16g110710	558.32	496.155	515.149	357.103	307.138	427.053	8.38509	-0.532608	0.0372923	prohibitin
Sscle03g031670	130.816	125.734	125.869	203.759	267.254	381.816	8.38493	1.10192	0.00737587	carnitine o-acetyltransferase
Sscle06g054920	92.6696	122.805	88.1001	76.6644	65.4938	71.7614	8.38317	-0.498315	0.0512566	endonuclease reverse
Sscle10g077860	313.254	279.449	316.612	1123.22	1203.76	1297.81	8.38129	1.98334	4.49838e-05	rho gdp-dissociation inhibitor
Sscle01g001570	83.6363	150.46	94.0081	39.9316	38.2833	47.9094	8.37888	-1.33602	0.00417837	gag polymerase env
Sscle07g056980	40.341	53.3394	32.482	63.1896	51.2988	62.2885	8.37454	0.504525	0.0850728	alpha- -glucan synthase
Sscle02g018870	1213.46	1443.12	796.676	857.529	1006.23	1403.61	8.37245	-0.0686022	0.859732	NA
Sscle05g041810	43.1356	33.5233	15.0792	1120.77	1259.31	1575.05	8.36827	5.53153	3.6018e-05	subtilisin-like protein
Sscle08g064380	188.409	166.112	181.099	242.505	236.126	309.226	8.36212	0.543616	0.0302212	2-methylcitrate dehydratase
Sscle07g059220	502.773	409.669	335.376	211.25	237.941	303.03	8.35955	-0.727082	0.030121	pyruvate dehydrogenase e1 component beta subunit
Sscle01g007740	282.084	237.406	281.911	165.166	164.66	220.513	8.35456	-0.549737	0.0397906	n-acetylglucosamine-phosphate mutase
Sscle02g016450	133.659	169.969	116.093	156.548	139.745	106.416	8.35414	-0.0784895	0.788368	helix-loop-helix dna-binding domain-containing protein
Sscle03g023740	497.645	669.684	655.703	820.051	756.102	846.527	8.35348	0.413818	0.0722864	an1-type zinc finger protein
Sscle12g089180	366.323	444.364	305.929	167.01	197.446	165.392	8.35209	-1.08175	0.00314088	rnp domain protein
Sscle02g019170	558.293	615.954	428.841	94.707	86.2898	99.6603	8.35125	-2.49681	6.58471e-05	glucan endo- -alpha-glucosidase agn1
Sscle05g043860	637.902	523.623	623.21	351.961	331.002	223.135	8.34992	-1.0266	0.00749218	NA
Sscle05g041330	364.932	352.443	340.688	250.348	226.415	257.897	8.34454	-0.532176	0.0179353	acetyl- acetyltransferase
Sscle01g003590	461.805	386.922	465.939	651.442	622.093	820.854	8.34383	0.661884	0.0172449	ras-like protein rab-11b
Sscle13g096750	218.81	179.422	187.188	230.735	259.93	166.248	8.33784	0.123359	0.652409	NA
Sscle03g031260	1972.29	1613.01	1912.84	1538.27	1406.55	2379.07	8.33763	-0.0731552	0.814413	subunit x of cytochrome bc1 complex
Sscle05g046840	43.128	39.4408	26.048	1481.25	1482.11	2952.12	8.33661	5.70335	1.86759e-05	glycoside hydrolase family 28 protein
Sscle01g000070	275.679	498.361	232.699	507.942	500.517	872.853	8.33555	0.930374	0.0555247	nitroreductase hbn1
Sscle11g083240	769.515	696.844	758.522	603.896	672.09	620.329	8.32647	-0.243503	0.187638	cytochrome c oxidase subunit v
Sscle03g023090	448.191	408.003	347.874	196.607	188.532	275.09	8.32607	-0.872788	0.0107661	cellular nucleic acid-binding protein
Sscle12g089330	693.605	232.374	640.599	350.399	68.5433	27.4538	8.32297	-2.495	0.0510278	pyruvate decarboxylase
Sscle09g072640	148.151	203.867	145.759	78.5866	82.4792	123.034	8.32194	-0.814191	0.0234844	formate-tetrahydrofolate ligase
Sscle02g018550	575.907	601.701	454.24	98.4291	121.392	138.025	8.32026	-2.19136	0.000139949	carbamoyl-phosphate synthase arginine-specific small chain
Sscle11g086090	323.467	277.989	230.311	131.082	130.606	179.426	8.31697	-0.912518	0.0100006	translation initiation factor eif3
Sscle15g106270	1588.69	1882.5	1639.25	407.131	228.651	184.165	8.31441	-2.74179	0.000272668	NA
Sscle03g026810	1052.26	1062.5	882.567	241.503	189.15	259.756	8.30384	-2.11158	0.000108776	NA
Sscle07g057030	380.28	351.785	391.07	348.204	297.795	296.548	8.30212	-0.264807	0.177662	NA
Sscle05g047770	159.544	155.656	170.164	269.225	326.84	315.638	8.29698	0.893267	0.00232288	udp-galactopyranose mutase
Sscle13g095410	303.256	311.178	280.106	209.19	217.756	279.824	8.29414	-0.351408	0.117137	NA
Sscle02g020820	588.19	481.429	521.339	165.465	240.377	205.929	8.29332	-1.40857	0.000919487	NA
Sscle05g044310	527.821	472.312	537.425	604.554	681.853	748.664	8.29128	0.393139	0.0676562	succinate dehydrogenase membrane anchor subunit
Sscle14g099860	205.711	215.711	322.929	260.99	278.54	306.753	8.29117	0.2052	0.443009	transcription factor
Sscle10g075150	495.479	495.442	457.853	436.615	458.197	546.832	8.29001	-0.0174575	0.93823	nadh-ubiquinone oxidoreductase kda mitochondrial
Sscle05g047680	197.131	213.615	162.821	184.346	187.651	195.834	8.28997	-0.0146238	0.951054	wd domain-containing protein
Sscle08g066770	304.958	269.149	354.075	212.29	215.609	308.906	8.28385	-0.342713	0.202477	cmgc mapk erk1 protein kinase
Sscle01g011450	603.316	471.579	833.942	371.864	401.304	142.444	8.28116	-1.22027	0.0468652	NA
Sscle03g029060	185.3	137.826	196.848	209.91	254.083	317.946	8.27791	0.57939	0.0639145	gtp cyclohydrolase ii
Sscle06g048630	3418	2981.43	1519.83	102.861	67.5588	1526.03	8.27668	-3.23141	0.0342789	atp synthase subunit
Sscle07g056370	397.584	322.272	251.417	167.803	181.434	255.471	8.27572	-0.678432	0.0533907	chaperone j-domain-containing protein
Sscle11g083260	195.429	173.372	269.2	127	123.498	119.781	8.27363	-0.769926	0.01711	glycoside hydrolase family 13 protein
Sscle02g020520	1461.03	1177.98	1582.86	1835.45	1508.65	2051.51	8.27329	0.352565	0.161595	protein sece sec61-gamma protein
Sscle10g075460	149.063	155.694	131.341	449.518	534.474	507.362	8.27285	1.76136	9.0975e-05	3-ketoacyl- thiolase 1
Sscle01g000150	406.65	381.708	351.812	159.847	200.295	235.183	8.27031	-0.955075	0.0049426	pyruvate dehydrogenase e1 component subunit alpha
Sscle04g035460	142.922	136.551	126.575	98.2769	110.27	134.031	8.26737	-0.258458	0.23435	coatomer subunit gamma-2
Sscle16g107870	289.072	242.373	244.141	160.778	174.668	145.923	8.26589	-0.704228	0.0101471	NA
Sscle13g093150	361.7	449.656	399.524	229.461	227.345	304.632	8.26332	-0.674211	0.0174634	NA
Sscle03g029270	449.298	332.693	461.72	389.613	348.517	408.463	8.26128	-0.108834	0.657654	mannose-1-phosphate guanyltransferase
Sscle02g020420	409.744	431.695	460.371	696.12	678.365	831.06	8.25886	0.750371	0.00545234	rho gtpase protein
Sscle11g085600	175.224	193.201	196.444	206.206	183.589	228.816	8.25729	0.124255	0.520897	serine threonine-protein kinase gad8
Sscle03g025440	258.451	220.856	196.897	96.6978	116.412	166.653	8.25596	-0.854146	0.0206765	glycyl-trna synthetase
Sscle14g098170	595.285	1314.89	522.309	167.263	54.7806	88.9935	8.25358	-2.95612	0.00247468	NA
Sscle14g097940	329.17	390.094	331.2	170.339	187.543	216.269	8.24808	-0.876957	0.00398397	tryptophanyl-trna synthetase
Sscle06g051720	196.362	173.113	164.053	158.408	166.992	217.66	8.24638	0.0141123	0.958686	NA
Sscle08g062180	275.719	325.647	224.949	139.08	131.084	135.472	8.24354	-1.01781	0.00348205	hexose transporter
Sscle14g097220	160.344	168.469	139.653	125.462	136.062	123.884	8.24243	-0.291859	0.139425	negative regulator of differentiation 1 protein
Sscle05g043700	410.529	373.105	456.241	552.662	525.525	563.713	8.24168	0.401347	0.0568187	fe-mn family superoxide dismutase
Sscle14g100930	534.301	388.302	455.701	266.704	194.94	197.558	8.2405	-1.07375	0.00493362	sterol delta -desaturase erg3
Sscle01g007520	328.784	372.412	374.825	246.877	207.753	351.051	8.23423	-0.43793	0.124545	26s proteasome regulatory subunit rpn-8
Sscle04g035680	338.08	361.543	310.216	275.608	320.942	245.49	8.23314	-0.288335	0.174221	NA
Sscle02g012220	572.945	533.031	562.024	86.2004	80.43	87.8015	8.23159	-2.71199	1.75559e-05	NA
Sscle14g099760	131.584	132.696	149.606	420.641	495.431	341.475	8.22238	1.57322	0.000397254	acyl- dehydrogenase family member 11
Sscle10g077660	1511.07	1562.09	1357.1	667.459	582.936	934.982	8.21672	-1.03041	0.00544875	hsp10-like protein
Sscle01g001170	2304.55	2203.36	1784.81	708.047	759.031	894.753	8.21212	-1.41109	0.000737984	NA
Sscle10g080690	80.9181	329.408	70.401	935.862	781.703	743.801	8.20945	2.7142	0.0059289	glycoside hydrolase family 45 protein
Sscle12g090290	196.509	184.287	154.177	110.7	143.059	171.538	8.20864	-0.349872	0.193226	cbs pb1 domain-containing protein
Sscle01g003270	189.37	175.574	382.189	260.787	293.228	308.203	8.20756	0.288313	0.465072	calcium calmodulin-dependent protein kinase
Sscle12g091410	289.352	285.2	326.276	194.8	187.347	269.225	8.20574	-0.478992	0.0667715	26s protease regulatory subunit 6b
Sscle01g007550	684.709	839.035	766.317	846.253	859.713	1275.68	8.20395	0.360072	0.172233	autophagy-like protein 8
Sscle02g013860	239.929	208.887	205.293	82.376	99.9598	102.058	8.20355	-1.21256	0.00101116	eukaryotic translation initiation factor 3
Sscle09g071420	206.642	287.449	265.183	86.839	104.368	135.798	8.20097	-1.22103	0.00355159	fimbrin
Sscle06g051660	226.307	234.137	232.712	181.346	191.405	238.134	8.20057	-0.194135	0.337654	coatomer subunit delta
Sscle13g096610	307.954	281.906	246.384	186.12	191.83	200.754	8.19892	-0.533259	0.0260052	hydroxymethylglutaryl- synthase
Sscle03g026000	400.772	299.128	316.719	115.399	158.593	178.706	8.198	-1.18197	0.0042551	eukaryotic translation initiation factor 3 subunit l
Sscle14g102180	65.0659	83.9191	58.884	88.4118	90.411	91.4393	8.19778	0.384685	0.0985	NA
Sscle03g027340	354.232	280.63	333.56	161.441	152.805	154.262	8.19564	-1.04871	0.00193019	NA
Sscle09g070370	239.599	186.629	356.91	367.02	262.321	286.018	8.19505	0.256349	0.462122	glutathione reductase
Sscle01g001570	69.6789	128.197	79.4718	31.8678	33.5219	39.3627	8.19287	-1.35915	0.00438703	gag polymerase env
Sscle11g085990	743.597	670.589	769.68	1416.96	1353.64	1459.38	8.18243	0.94675	0.00152762	nadh-ubiquinone oxidoreductase 12 kda mitochondrial
Sscle11g080900	33.209	25.5928	104.463	5596.23	7489.1	7856.25	8.17862	7.24981	3.27811e-05	NA
Sscle03g025790	424.847	343.987	360.762	187.211	222.414	353.981	8.17015	-0.601867	0.0853423	adenosine kinase
Sscle07g061510	198.13	213.656	190.473	162.355	123.958	154.985	8.16912	-0.455682	0.0505271	homeobox domain-containing protein
Sscle14g098480	291.161	260.859	226.751	241.636	220.474	226.654	8.16806	-0.178971	0.383775	eukaryotic translation initiation factor 5
Sscle10g080300	390.432	398.608	405.714	484.058	628.14	655.458	8.16772	0.542802	0.0285728	glycolipid transfer protein
Sscle01g006030	192.7	181.761	207.052	166.213	177.172	223.146	8.1677	-0.0490207	0.830835	serine threonine protein phosphatase 2b catalytic subunit
Sscle07g061230	234.961	168.786	360.338	72.7044	61.8265	79.8173	8.16671	-1.76156	0.00317682	6-phosphofructokinase protein
Sscle09g072190	1298.64	1079.84	1281.77	1366.66	1207.38	1755.26	8.16553	0.232076	0.339797	cytochrome-c oxidase chain viic
Sscle12g087320	701.02	544.723	745.166	36.5641	39.5465	47.016	8.16336	-3.99494	1.75559e-05	NA
Sscle11g082830	298.413	301.178	311.639	150.225	142.907	207.185	8.16183	-0.874975	0.00662069	succinyl- ligase
Sscle01g009040	112.281	116.199	119.304	286.714	262.837	184.828	8.16096	1.03589	0.00442942	bzip transcription factor
Sscle03g029580	275.767	197.15	207.687	178.706	149.143	221.467	8.15596	-0.304537	0.27888	gda1 cd39 family protein
Sscle11g081850	779.022	694.484	776.123	1011.25	973.767	924.503	8.15259	0.360598	0.0703282	NA
Sscle12g090990	381.067	308.979	349.531	134.937	137.673	183.038	8.15219	-1.19137	0.00204098	eukaryotic translation initiation factor 3 subunit e
Sscle12g089070	548.762	495.447	487.539	594.071	608.605	834.22	8.15033	0.39489	0.107122	nadh-ubiquinone oxidoreductase 213 kda subunit
Sscle11g081820	45.0978	132.212	41.4469	196.991	204.594	223.341	8.14873	1.7179	0.0132587	NA
Sscle04g033320	176.623	169.08	144.451	125.228	117.817	127.727	8.14509	-0.404008	0.0625978	eukaryotic peptide chain release factor gtp-binding subunit
Sscle01g009900	594.324	455.102	538.754	355.361	345.312	484.665	8.14383	-0.425481	0.114478	NA
Sscle01g003660	320.056	360.807	198.353	101.892	101.134	126.571	8.14076	-1.37311	0.00477116	heat shock protein 60
Sscle07g057840	251.274	583.314	219.329	280.119	183.194	114.201	8.13797	-0.849728	0.162734	helix-loop-helix dna-binding domain-containing protein
Sscle07g061930	423.614	409.275	412.712	300.704	424.726	416.002	8.13096	-0.154821	0.494152	proteasome subunit alpha type-4
Sscle03g026850	264.819	283.58	218.49	162.009	182.322	208.879	8.13022	-0.474299	0.0584264	NA
Sscle05g044050	754.596	529.381	908.142	910.362	767.08	921.368	8.12643	0.272445	0.359733	protein hmf1
Sscle02g020070	121.455	130.859	109.016	86.9636	92.4967	101.991	8.12579	-0.365149	0.0820547	glycosyltransferase family 39 protein
Sscle04g035650	163.127	177.911	147.731	138.052	128.066	123.297	8.12576	-0.336065	0.0991372	annexin anxc4 protein
Sscle01g002760	51.9788	72.2207	56.6943	196.522	203.802	226.042	8.12375	1.79309	0.00014865	short chain dehydrogenase
Sscle14g099800	460.009	277.103	325.19	97.8378	134.894	149.871	8.12255	-1.46485	0.00370407	centromere microtubule binding protein cbf5
Sscle03g028110	839.02	715.599	663.715	1290.16	1111.56	1302.67	8.12184	0.737353	0.00876368	NA
Sscle09g073310	162.854	181.033	167.939	131.064	139.403	177.642	8.11712	-0.203347	0.339797	glutamyl-trna synthetase
Sscle11g086690	131.154	154.418	121.321	117.135	98.2586	123.317	8.11439	-0.263616	0.225643	coatomer beta subunit
Sscle09g073200	218.474	212.374	210.844	238.863	224.566	226.865	8.11258	0.0957384	0.585138	casein kinase i
Sscle06g049830	303.282	110.776	600.387	105.902	98.5915	79.5764	8.11198	-1.55314	0.0683091	transcription regulator partial
Sscle06g051960	197.943	282.899	180.126	123.73	162.482	329.491	8.10805	-0.184928	0.705752	4-aminobutyrate aminotransferase
Sscle06g054420	134.612	162.598	115.481	104.251	123.893	141.141	8.10685	-0.162508	0.514109	protein transporter sec23
Sscle02g016690	228.079	216.595	263.797	756.09	621.778	795.699	8.10347	1.60777	0.000246873	2-keto-4-pentenoate hydratase
Sscle12g091320	607.039	510.014	462.577	70.5349	73.6292	109.091	8.10338	-2.63421	0.000106557	serine hydroxymethyltransferase
Sscle01g005700	148.758	143.197	129.108	109.919	118.267	125.658	8.09707	-0.257752	0.181815	glycosyltransferase family 39 protein
Sscle12g090580	834.782	716.821	734.649	480.022	579.941	790.141	8.09348	-0.329751	0.228778	acyl carrier protein
Sscle10g079920	341.324	307.931	176.558	451.719	476.893	92.3681	8.09234	-0.0361141	0.96997	cyanide hydratase
Sscle15g106280	103.361	123.027	87.9859	208.266	230.458	267.384	8.08955	1.16522	0.00190041	tripeptidyl-peptidase 1 precursor
Sscle07g056970	164.409	132.31	155.155	181.999	184.242	255.03	8.08606	0.447377	0.0898652	alpha-amylase a type-1 2
Sscle01g005480	1080.08	931.387	1069.63	1027.67	971.301	1224.14	8.08558	0.0602405	0.782851	mitochondrial f0 subunit e
Sscle02g021250	71.859	86.0138	57.3102	41.6183	40.4556	35.5947	8.08312	-0.869885	0.00960132	fatty acid synthase subunit alpha
Sscle15g104830	382.42	336.693	457.195	813.696	778.685	1030.81	8.08219	1.15302	0.00232288	NA
Sscle02g017160	96.9252	101.56	79.0469	120.711	127.373	155.039	8.08114	0.533958	0.0385703	aminopeptidase 2
Sscle08g062110	609.596	664.284	598.1	361.521	429.804	396.306	8.07637	-0.672191	0.00809457	multiprotein-bridging factor 1
Sscle11g082300	264.729	214.338	227.558	125.342	124.453	170.696	8.07381	-0.751773	0.0153332	t-complex protein 1 subunit zeta
Sscle13g095560	358.833	351.607	403.848	404.901	394.426	457.612	8.06866	0.16906	0.371651	mannose phospho-dolichol synthase
Sscle07g059830	126.241	122.646	102.611	67.2347	74.9528	78.6661	8.06588	-0.674522	0.0120848	nonsense-mediated mrna decay protein
Sscle07g060330	699.003	1025.24	627.18	507.4	627.539	287.784	8.06494	-0.814316	0.0715649	cyanate hydratase
Sscle10g078950	251.661	221.644	230.393	132.311	113.453	164.936	8.0632	-0.780568	0.0110174	t-complex protein 1 subunit alpha
Sscle03g029630	66.5808	95.9612	56.4637	48.4767	53.8087	51.2801	8.06031	-0.489281	0.102413	eukaryotic translation initiation factor 4 gamma
Sscle03g030720	61.5756	51.8337	57.0202	64.7206	68.6372	83.2053	8.06022	0.33718	0.128491	related to retrotransposon hobase
Sscle14g100770	521.267	454.459	498.944	375.203	380.721	578.448	8.05974	-0.164414	0.538491	NA
Sscle01g001210	388.064	405.891	406.573	349.208	365.234	481.928	8.05858	-0.0187978	0.93993	proteasome component pup2
Sscle12g088730	171.441	100.005	169.466	515.248	589.193	413.167	8.05683	1.7945	0.00145511	nadp-dependent leukotriene b4 12-hydroxydehydrogenase
Sscle07g057630	671.344	627.904	690.722	1163.79	1125.83	1104.9	8.0516	0.760494	0.00353636	NA
Sscle12g089440	153.454	205.097	140.293	79.8791	99.18	90.852	8.05113	-0.886746	0.00853592	threonyl-trna synthetase
Sscle16g108310	59.7938	50.5804	55.4715	62.0748	68.7139	79.9984	8.04784	0.336418	0.12588	related to retrotransposon hobase
Sscle01g007220	240.463	258.23	239.569	243.532	240.721	243.01	8.04591	-0.0300406	0.872014	26s protease regulatory subunit 8
Sscle11g082000	385.798	165.44	668.277	423.335	62.7134	276.988	8.04297	-0.764258	0.428662	tyrosine trna ligase
Sscle05g041400	227.319	232.244	258.695	251.875	247.513	331.146	8.04283	0.199442	0.359667	NA
Sscle10g078570	117.679	133.808	106.926	75.5153	88.7564	119.349	8.04168	-0.354722	0.187638	26s proteasome regulatory subunit rpn-1 protein
Sscle01g000670	303.709	279.943	266.439	316.092	350.875	311.725	8.04001	0.188898	0.311261	nitrate reductase
Sscle04g034730	72.0684	108.808	67.1329	63.7253	66.823	71.5867	8.03667	-0.269675	0.325954	rna binding effector protein scp160 protein
Sscle04g034300	255.487	205.856	209.016	111.625	134.327	173.823	8.0353	-0.688387	0.0302915	t-complex protein 1 subunit epsilon
Sscle04g032720	219.637	233.568	210.521	154.309	146.476	214.778	8.03519	-0.376203	0.128919	26s proteasome subunit rpn7
Sscle14g100700	510.996	435.089	527.466	622.962	631.918	453.156	8.02715	0.17997	0.462924	peptidyl-prolyl cis trans isomerase
Sscle02g012380	237.978	223.351	244.651	377.673	337.454	341.051	8.02441	0.570893	0.0136346	galactose-binding protein
Sscle09g071710	241.873	227.747	311.058	891.675	916.68	548.276	8.02182	1.54953	0.00210198	NA
Sscle04g032330	237.762	280.751	215.662	84.3218	96.0031	113.951	8.02106	-1.31897	0.00118906	lysyl-trna synthetase
Sscle09g072650	355.261	333.593	289.783	195.051	223.155	321.66	8.02084	-0.424037	0.143579	eukaryotic translation initiation factor 3
Sscle08g062310	760.788	501.001	600.965	272.9	307.008	399.005	8.01546	-0.919314	0.0152861	zinc knuckle domain protein
Sscle04g034100	412.32	364.348	407.895	461.697	412.154	453.879	8.01224	0.159447	0.394836	NA
Sscle06g054010	135.026	118.291	199.685	105.943	90.7749	68.4202	8.01197	-0.781631	0.0438972	NA
Sscle16g110300	309.713	294.59	300.222	334.034	294.668	360.207	8.00669	0.12258	0.519248	coatomer subunit epsilon
Sscle14g098890	225.252	206.465	202.397	125.815	133.102	152.568	8.00638	-0.629136	0.01315	t-complex protein 1
Sscle03g029650	286.99	526.516	418.756	222.546	205.374	289.392	8.00517	-0.743334	0.0478731	uricase
Sscle01g001090	544.135	439.122	445.227	183.515	195.909	289.299	8.00434	-1.10285	0.00563245	eukaryotic translation initiation factor 3 subunit g
Sscle05g047220	166.287	1001.58	227.911	900.528	1116.32	577.636	7.99878	1.28447	0.13658	protease inhibitor
Sscle06g054560	825.162	762.039	811.971	1282.19	1300.39	1299.71	7.9971	0.684922	0.00521587	nadh-ubiquinone oxidoreductase b12 subunit
Sscle06g048820	927.401	728.194	873.562	901.611	1045.64	1127.39	7.99678	0.275632	0.217819	NA
Sscle03g022530	124.708	160.91	127.154	124.352	120.099	115.8	7.99623	-0.197995	0.33407	NA
Sscle02g017040	154.943	208.525	162.008	151.909	140.884	116.332	7.99207	-0.375216	0.132287	cutinase g-box binding protein
Sscle01g004690	222.384	253.961	299.835	291.406	301.333	344.2	7.98746	0.273474	0.211274	cell lysis protein
Sscle10g075840	99.934	106.869	117.68	70.6289	70.6027	64.4623	7.97835	-0.669102	0.00882863	ubiquitin-activating enzyme e1 1
Sscle12g087130	172.061	173.697	162.867	138.882	120.274	184.015	7.9765	-0.210771	0.379409	proteasome regulatory particle subunit
Sscle05g046750	833.799	1310.86	997.141	145.116	146.028	105.719	7.97579	-3.00821	8.10129e-05	mitochondrial hypoxia responsive domain-containing protein
Sscle04g034150	301.904	320.041	292.457	132.474	109.524	101.871	7.97537	-1.43082	0.000433743	atp citrate subunit 2
Sscle01g002500	398.426	360.779	359.98	210.323	238.474	257.265	7.97438	-0.672929	0.0102749	band 7 spfh
Sscle16g108310	57.4533	48.9855	51.2777	61.3387	63.4282	74.7155	7.97317	0.332775	0.118129	related to retrotransposon hobase
Sscle07g060230	188.54	194.487	147.943	147.819	165.703	151.209	7.97079	-0.197391	0.362697	importin alpha subunit
Sscle01g011320	197.246	151.364	146.656	165.433	167.527	174.789	7.96793	0.0408847	0.866613	cytosine permease
Sscle09g069500	552.446	574.43	583.325	470.269	425.057	540.774	7.96791	-0.256512	0.196124	NA
Sscle03g026070	287.116	216.237	355.693	320.066	294.594	343.232	7.96669	0.180597	0.519941	NA
Sscle05g040470	367.208	255.379	241.741	85.941	98.1257	102.039	7.9647	-1.57748	0.00122192	inosine-5 -monophosphate dehydrogenase imd2
Sscle04g033140	70.3341	72.3312	120.473	1643.65	1544.78	1615.91	7.96207	4.22262	1.5741e-05	NA
Sscle04g035730	271.77	352.884	266.712	203.094	219.613	217.677	7.96152	-0.475756	0.0486761	rnp domain protein
Sscle02g015770	798.827	760.993	937.52	1337.04	1338.18	1408.59	7.96148	0.706356	0.0071703	NA
Sscle11g082890	30.8992	35.4096	35.9971	55.8198	56.2488	46.7525	7.96136	0.61646	0.0139888	glutamate synthase
Sscle13g094050	263.974	207.967	211.513	88.4993	98.5847	119.464	7.96045	-1.1553	0.00259132	translation initiation factor rli1
Sscle06g051560	186.468	234.722	168.968	106.278	90.7815	87.8778	7.95831	-1.05134	0.00344685	transcription factor fst12
Sscle03g024750	306.954	269.939	378.884	978.821	837.338	772.91	7.95744	1.43298	0.000788308	glutathione peroxidase
Sscle04g032620	49.2305	66.9314	40.8503	76.1319	67.9857	82.8879	7.95734	0.554161	0.0640247	NA
Sscle11g084660	139.614	124.64	138.317	120.837	89.9314	120.368	7.9566	-0.287463	0.204324	dolichyl-phosphate-mannose-protein mannosyltransferase
Sscle07g058020	175.717	172.25	161.487	162.141	197.186	195.934	7.95191	0.108715	0.578435	3-hydroxyisobutyryl- hydrolase protein
Sscle14g100040	190.509	196.798	184.365	116.754	112.884	109.84	7.9503	-0.761657	0.00384012	dihydroxy-acid dehydratase
Sscle02g013270	1555.81	2195.58	1647.81	500.053	443.76	410.754	7.95019	-1.99526	0.000212323	cross-pathway control protein 1
Sscle04g038430	187.147	197.415	138.62	186.217	194.773	243.377	7.94848	0.260241	0.311794	nadh dehydrogenase d subunit
Sscle02g021070	177.669	143.528	182.578	90.9187	82.9712	81.5681	7.94782	-0.981763	0.00326852	NA
Sscle01g008670	133.591	144.254	148.371	99.8873	98.0076	137.69	7.94583	-0.354176	0.136419	vacuolar aspartyl aminopeptidase lap4
Sscle06g049670	110.054	113.125	98.8291	97.2369	84.7152	119.774	7.94002	-0.0997701	0.665382	ap-1 complex subunit gamma-1
Sscle01g010690	384.322	313.189	365.517	157.502	158.01	181.28	7.93984	-1.09445	0.00175885	eukaryotic translation initiation factor 3 subunit 3
Sscle08g063860	285.109	265.347	334.94	631.38	742.6	575.49	7.93858	1.1197	0.00170868	cytochrome b5
Sscle10g079760	43.7248	59.5962	45.1345	69.8157	64.2835	60.1448	7.93849	0.387327	0.100484	chitin synthase
Sscle06g053740	103.507	112.394	83.6688	65.0882	76.8057	79.8585	7.93319	-0.436348	0.0786435	eukaryotic translation initiation factor 3 subunit a
Sscle01g009940	297.326	302.373	308.96	278.432	315.413	380.871	7.93135	0.0870537	0.68636	proteasome component pre2
Sscle02g017790	955.54	973.1	1006.63	63.751	54.4734	162.156	7.92676	-3.46336	0.000265401	phosphoadenosine phosphosulfate reductase
Sscle01g001790	257.05	253.748	193.884	118.737	114.194	114.135	7.92525	-1.01818	0.00316255	cytochrome p450 61
Sscle03g025020	121.952	106.852	115.55	64.3444	76.8893	89.0644	7.92474	-0.592292	0.0269888	nuclease domain-containing protein 1
Sscle11g082800	107.015	107.633	113.233	86.504	83.7683	97.3234	7.91956	-0.297354	0.122202	root hair defective 3 gtp-binding protein
Sscle15g103390	114.529	164.863	108.354	65.9365	75.5453	70.5454	7.9179	-0.860248	0.0116222	isoleucyl-trna synthetase
Sscle02g018140	34.0454	65.4197	42.9546	106.174	126.545	129.501	7.9176	1.38376	0.00353636	cell wall glucanase
Sscle11g082370	310.22	318.765	325.404	322.756	276.21	344.95	7.91567	-0.0209081	0.923184	26s proteasome regulatory subunit n12
Sscle12g088990	157.835	152.828	188.463	209.203	183.799	239.76	7.91498	0.340817	0.133839	NA
Sscle05g048470	462.999	442.102	455.479	408.54	315.042	512.657	7.91387	-0.152006	0.55379	proteasome subunit beta type-2
Sscle06g051340	316.893	337.954	301.305	389.521	345.53	438.147	7.91321	0.289791	0.15332	microtubule associated protein
Sscle10g078960	220.259	183.285	200.211	104.391	113.152	124.2	7.91101	-0.823611	0.00533731	prolyl-trna synthetase
Sscle13g096100	230.36	285.718	236.906	167.346	133.707	255.254	7.90984	-0.457597	0.160014	branched-chain-amino-acid aminotransferase
Sscle02g016790	244.977	259.692	231.719	113.872	102.214	145.371	7.90915	-1.02693	0.00305607	phenylalanyl-trna synthetase alpha chain
Sscle01g007170	456.825	390.872	418.956	1490.76	1464.09	1680.45	7.9087	1.86308	6.58471e-05	antibiotic biosynthesis monooxygenase protein
Sscle16g109990	326.274	320.804	332.791	497.642	433.558	504.504	7.90602	0.543785	0.0164777	endoplasmic reticulum vesicle protein 25
Sscle06g051810	420.392	332.003	414.695	128.329	106.437	213.947	7.90587	-1.39449	0.00502057	3-isopropylmalate dehydrogenase
Sscle05g046600	314.722	336.435	382.264	452.092	469.167	548.276	7.9046	0.503021	0.0325325	bap31 domain-containing protein
Sscle13g092660	233.416	192.359	247.819	147.501	135.657	176.648	7.90328	-0.545511	0.0421685	NA
Sscle01g005730	206.796	222.963	219.122	171.334	151.861	216.5	7.89683	-0.272267	0.222654	26s protease regulatory subunit 7
Sscle08g066750	222.493	191.597	187.986	80.5624	100.192	116.337	7.89624	-1.0302	0.00392041	mitochondrial precursor proteins import receptor
Sscle01g007940	104.281	97.3919	89.6411	74.6595	78.7176	98.725	7.89555	-0.215178	0.324347	coatomer subunit beta
Sscle09g071270	382.128	90.0155	588.053	56.2671	78.7606	45.8392	7.89441	-2.25906	0.0399011	glycoside hydrolase family 15 protein
Sscle04g034070	83.6564	114.312	77.9473	332.04	315.999	326.133	7.8932	1.8297	0.000189621	glycoside hydrolase family 72 protein
Sscle15g102440	271.755	236.333	294.426	452.099	453.394	509.501	7.89253	0.815378	0.00465285	f-actin-capping protein subunit alpha
Sscle09g074140	97.186	105.106	103.286	110.876	102.636	110.131	7.8901	0.0766259	0.669689	hect-domain-containing protein
Sscle13g095820	336.165	271.384	311.222	200.622	164.49	286.144	7.88925	-0.507504	0.102624	NA
Sscle16g109650	83.247	98.387	83.1939	117.075	132.003	149.317	7.88868	0.5804	0.0203809	cmgc rck mak protein kinase
Sscle03g022270	130.802	119.662	128.082	217.106	213.771	235.664	7.88839	0.808919	0.00299095	thermophilic desulfurizing enzyme family protein
Sscle04g039560	254.947	247.297	256.41	260.073	268.626	335.149	7.88821	0.177526	0.377806	arp2 3 complex 34 kda subunit
Sscle07g059530	129.345	155.822	110.081	116.39	126.575	126.509	7.88785	-0.0936211	0.68636	serine palmitoyltransferase 2
Sscle10g076840	126.737	111.771	104.296	30.6309	31.3726	30.1985	7.88647	-1.89899	0.000107241	sulfite reductase beta subunit
Sscle05g048130	131.55	126.882	276.69	135.348	152.525	221.739	7.88566	0.00258817	0.995983	udp-n-acetylglucosamine pyrophosphorylase
Sscle13g092780	96.0442	172.005	73.0129	213.483	228.263	262.344	7.88565	1.12805	0.020422	NA
Sscle13g094920	385.988	349.845	399.591	460.536	427.558	511.229	7.88366	0.297572	0.138909	endosomal p24b protein
Sscle02g012020	310.488	336.352	318.103	298.774	307.966	369.365	7.8835	0.00940055	0.966778	proteasome component c5
Sscle02g020940	122.396	128.894	106.782	122.437	150.98	210.679	7.88338	0.405	0.164328	amino acid permease protein
Sscle07g058790	157.762	166.666	167.946	207.172	247.065	213.934	7.88321	0.420903	0.0431688	alpha beta-hydrolase
Sscle10g077630	369.281	341.244	384.459	261.065	238.796	352.415	7.88045	-0.368884	0.138289	serine threonine-protein phosphatase pp2a catalytic subunit
Sscle08g063220	296.684	283.219	273.248	239.502	199.997	275.377	7.87939	-0.259107	0.232134	mitochondrial large ribosomal subunit
Sscle03g023280	239.073	233.074	242.741	97.6436	115.655	132.672	7.87893	-1.05764	0.00200523	trna splicing protein
Sscle02g018560	15.6734	49.6382	14.4969	133.084	101.319	84.4846	7.87879	2.20665	0.00735972	NA
Sscle01g004000	232.069	229.3	239.761	98.2408	98.9685	129.896	7.87874	-1.10242	0.00176721	mfs general substrate transporter
Sscle06g053820	90.5048	359.331	86.7732	57.7873	62.1376	53.0785	7.87788	-1.31585	0.0912791	heat shock protein hsp98
Sscle03g031330	124.973	116.096	119.728	88.9672	97.892	100.783	7.87446	-0.336023	0.0880098	disulfide isomerase protein
Sscle07g056140	139.614	160.743	127.537	88.3593	94.3559	91.3776	7.87434	-0.647148	0.0122895	ribosomal protein l24e
Sscle08g065110	355.78	368.167	388.842	285.235	262.035	355.29	7.87166	-0.306543	0.16083	proteasome subunit alpha type 6
Sscle04g039940	301.687	299.976	307.114	308.573	268.945	368.646	7.8688	0.0511754	0.81739	proteasome a-type and b-type
Sscle04g034280	143.566	181.714	175.671	115.065	123.147	79.862	7.86607	-0.70576	0.0282187	NA
Sscle07g055740	224.488	217.298	239.078	425.836	430.021	397.634	7.86281	0.868036	0.00205353	NA
Sscle05g041110	699.722	400.448	700.121	175.776	84.3314	43.503	7.86107	-2.80971	0.00337586	NA
Sscle13g095900	868.747	784.396	968.166	663.851	811.252	732.449	7.85614	-0.262004	0.21525	NA
Sscle03g026010	128.892	110.96	98.3442	53.5001	70.4456	82.2821	7.8559	-0.72716	0.0256586	arm repeat-containing protein
Sscle02g018350	55.849	79.6442	45.1375	60.2562	64.5523	48.351	7.85352	-0.0543488	0.874296	transmembrane protein
Sscle16g107670	42.1741	17.5255	205.248	6481.25	9140.58	5450.54	7.85013	6.9713	0.000349618	NA
Sscle12g089960	227.896	201.031	197.915	94.3675	100.551	129.473	7.84794	-0.953377	0.00442942	t-complex protein 1 subunit eta
Sscle05g046350	147.281	208.966	137.715	130.809	122.068	122.502	7.84462	-0.38046	0.14738	plasma membrane phosphatase required for sodium stress response
Sscle05g047600	245.456	190.169	194.205	108.237	107.881	127.552	7.84411	-0.866104	0.00709298	t-complex protein gamma subunit
Sscle03g031780	124.967	40.1631	404.568	1074.94	1117.73	298.677	7.84168	2.46486	0.050877	NA
Sscle05g046130	225.708	176.146	260.167	239.778	278.621	268.582	7.83405	0.25348	0.308067	nadh-cytochrome b5 reductase 2
Sscle12g087770	447.199	520.045	401.03	256.726	250.819	262.424	7.83328	-0.826899	0.00520325	histone h1 5
Sscle07g056540	46.7948	98.4112	52.553	124.019	162.994	125.64	7.83178	1.11118	0.017718	transcription factor cys6
Sscle03g029370	442.975	373.594	421.602	223.02	287.942	301.887	7.83173	-0.622321	0.0245929	carbonic anhydrase
Sscle07g056940	111.472	523.471	155.102	2842.86	1978.18	2669.96	7.8304	3.55475	0.00159589	dimeric alpha+beta barrel
Sscle14g101830	73.7637	61.8423	66.3578	79.0998	85.0114	103.106	7.82868	0.396247	0.0878404	related to retrotransposon hobase
Sscle06g048660	283.105	256.643	276.754	203.19	194.753	301.908	7.82817	-0.236918	0.360737	succinyl- synthetase
Sscle14g101820	205.86	202.321	190.702	226.715	219.16	219.045	7.82679	0.142223	0.417106	serine threonine protein kinase
Sscle10g079750	36.8213	47.2093	38.0962	56.8242	59.8901	41.5696	7.81802	0.340485	0.186025	chitin synthase
Sscle01g007760	461.214	271.276	320.986	165.245	171.032	178.074	7.81736	-1.00351	0.0121128	protein arginine n-methyltransferase
Sscle04g040110	124.645	148.236	112.93	132.232	120.299	134.206	7.81569	0.00709145	0.977236	endonuclease reverse
Sscle02g014870	630.601	1114.11	1470.87	509.458	496.877	457.063	7.81349	-1.06629	0.0297384	shwachman-bodian-diamond syndrome protein
Sscle12g090460	137.474	142.128	118.232	98.0184	99.1602	96.9691	7.81271	-0.441029	0.0449288	eukaryotic translation initiation factor 2a
Sscle03g029880	223.656	215.721	174.986	100.492	94.3583	101.172	7.80966	-1.04878	0.00228968	atp-dependent rna helicase dbp2
Sscle02g013840	92.8571	87.576	79.7853	53.5716	53.6688	54.6828	7.80945	-0.688745	0.00791275	serine threonine-protein kinase
Sscle08g062600	141.649	279.922	171.577	467.27	428.696	731.121	7.80879	1.47896	0.006595	short-chain dehydrogenase
Sscle09g074550	258.835	212.017	253.019	165.795	145.912	179.49	7.80558	-0.554966	0.031104	glycolipid 2-alpha-mannosyltransferase
Sscle02g017240	1631.32	608.041	1773.49	1659.01	674.229	324.799	7.80164	-0.805948	0.339036	NA
Sscle03g030110	64.6565	143.791	21.6684	724.261	715.22	1166.06	7.80137	3.83963	0.00238845	ribonuclease rh-like protein
Sscle04g039790	236.316	351.889	171.417	151.893	148.516	159.215	7.80116	-0.667407	0.0810657	mitochondrial protein import protein mas5
Sscle01g011130	255.655	210.219	281.587	210.46	212.165	218.279	7.79981	-0.218843	0.319015	transcription initiation factor iib
Sscle02g012280	137.09	163.63	122.916	149.378	138.615	151.608	7.79951	0.0574213	0.794908	endonuclease reverse
Sscle07g057470	162.736	289.531	186.799	284.121	285.123	189.027	7.79823	0.239131	0.497364	NA
Sscle04g034590	89.5743	117.004	89.7501	301.29	298.286	177.742	7.79739	1.33719	0.00398397	mfs phospholipid transporter git1
Sscle09g073390	125.158	133.562	123.628	99.0613	101.867	115.103	7.79727	-0.279671	0.144607	dynamin-like gtpase
Sscle12g089100	237.91	150.837	215.338	110.823	98.5027	157.076	7.79619	-0.703169	0.0585789	#NAME?
Sscle11g082460	134.595	166.13	130.883	158.527	133.279	251.252	7.79471	0.304175	0.342872	peptidase family m28
Sscle11g084080	262.16	283.856	285.341	281.294	312.132	386.97	7.79207	0.22548	0.292815	proteasome component
Sscle01g010970	88.228	150.244	101.773	39.7915	38.767	49.2573	7.79053	-1.3737	0.00345363	gag polymerase env
Sscle05g047330	75.5999	76.2411	69.6624	69.1565	66.5108	75.4484	7.78873	-0.0728893	0.702218	ubiquitin-protein ligase sel1 ubx2
Sscle02g017490	10.1689	12.4808	6.4898	2036.04	2067.21	1512.34	7.786	7.61688	2.66195e-06	NA
Sscle05g042940	882.678	766.455	865.417	859.491	762.361	1043.09	7.7845	0.0802517	0.729311	NA
Sscle02g020240	70.2726	80.8275	75.335	62.7291	79.2706	75.9952	7.78369	-0.0718725	0.730349	cytoskeleton assembly control protein
Sscle15g102550	88.709	171.198	92.2856	16.9403	19.1026	17.0978	7.78264	-2.67603	0.000463371	NA
Sscle02g020730	104.044	104.81	111.818	106.357	121.796	148.819	7.78159	0.219097	0.312656	phosphoinositide phosphatase
Sscle10g078490	42.345	46.6791	36.0148	174.844	204.027	177.35	7.7808	2.14357	5.00221e-05	atp-dependent protease la
Sscle10g079410	243.567	274.074	199.141	146.143	106.631	122.428	7.77972	-0.93175	0.00747225	dihydrolipoamide acetyltransferase component e2 of pyruvate dehydrogenase complex
Sscle13g095120	143.488	148.793	162.597	222.011	220.634	235.084	7.77837	0.569289	0.012832	casein kinase ii subunit beta-2
Sscle02g014060	61.542	75.2674	62.5426	555.672	546.252	413.307	7.77823	2.90609	2.18243e-05	histidine acid phosphatase
Sscle05g047640	289.243	498.085	245.598	1088.83	814.827	496.518	7.77734	1.18808	0.0310451	NA
Sscle01g009150	251.348	247.221	233.964	202.629	183.862	279.459	7.77706	-0.147866	0.546939	fatty acid elongase
Sscle03g027560	186.494	170.542	167.603	159.242	180.555	190.773	7.77544	0.00678824	0.976622	NA
Sscle05g045520	182.693	331.518	157.618	97.284	76.3368	84.7191	7.77538	-1.30781	0.0117796	NA
Sscle02g019700	408.68	355.972	313.584	217.861	209.259	288.114	7.77466	-0.587994	0.0410405	eukaryotic translation initiation factor 3 subunit j
Sscle04g035290	56.9376	89.7432	45.2555	155.305	163.509	183.792	7.77427	1.43706	0.00358779	NA
Sscle09g073940	196.027	155.675	177.014	119.019	111.394	170.213	7.77317	-0.404297	0.14725	serine hydroxymethyltransferase
Sscle10g077560	206.83	175.269	187.449	128.065	112.546	172.784	7.77255	-0.466249	0.0878404	mannan polymerase ii complex anp1 subunit
Sscle01g003330	59.3546	51.0239	63.4922	369.684	410.693	221.5	7.77158	2.4645	0.000255745	glycoside hydrolase family 20 protein
Sscle02g013600	123.654	88.1249	116.539	119.09	102.981	97.4997	7.77157	-0.0397633	0.88676	mfs sugar transporter
Sscle04g034720	185.203	255.363	151.356	225.392	205.167	346.648	7.76775	0.399919	0.255207	short-chain dehydrogenase
Sscle01g004970	371.432	357.08	466.722	374.861	357.849	596.356	7.76675	0.137767	0.657071	neuronal calcium sensor 1
Sscle03g031550	136.914	155.089	135.317	131.43	145.734	176.735	7.76476	0.078152	0.725331	adenylyl cyclase-associated protein
Sscle14g101460	217.91	272.301	266.474	269.476	276.945	330.357	7.76288	0.211868	0.317019	signal sequence receptor alpha chain
Sscle15g106690	143.485	243.364	137.53	49.8097	49.8378	60.7931	7.76285	-1.65575	0.00238347	glycoside hydrolase family 55 protein
Sscle13g092550	166.775	168.531	160.983	81.0593	66.0788	92.4405	7.76262	-1.04841	0.00234741	arginyl-trna synthetase
Sscle07g057800	40.9061	56.3365	19.1143	1406.6	1142.85	1980.94	7.7624	5.36949	5.17752e-05	pectin methylesterase
Sscle09g071200	151.687	174.601	144.718	79.63	100.122	104.909	7.76188	-0.737987	0.0110052	methionyl-trna synthetase
Sscle13g093850	470.936	364.725	357.219	114.438	87.6681	118.347	7.76147	-1.87856	0.000376383	NA
Sscle07g056350	486.759	434.969	464.307	468.106	542.557	629.017	7.76132	0.230113	0.281663	nadh-ubiquinone oxidoreductase
Sscle02g022040	180.687	217.322	259.624	103.188	79.9361	117.396	7.76123	-1.11265	0.00485025	aspartic-type endopeptidase
Sscle04g032990	256.279	213.862	186.56	301.252	297.685	402.671	7.75956	0.608644	0.0393279	nadh-ubiquinone oxidoreductase kda subunit
Sscle15g102840	242.165	327.701	217.329	202.819	211.875	261.735	7.75474	-0.203755	0.4454	protein mlo3-like protein
Sscle03g029080	321.943	242.031	299.394	375.748	246.741	476.051	7.75417	0.327504	0.326398	uracil phosphoribosyltransferase
Sscle05g043380	135.685	99.096	118.95	377.749	428.69	466.436	7.75107	1.84423	0.000189716	nadp-dependent leukotriene b4 12-hydroxydehydrogenase
Sscle02g012460	45.2871	55.2656	36.0115	46.4008	50.4032	44.4729	7.74358	0.0532893	0.84304	clathrin heavy chain
Sscle09g069800	693.023	73.5956	2174.43	94.1399	102.319	145.657	7.74317	-2.07409	0.213568	alcohol dehydrogenase
Sscle11g086440	233.167	244.159	233.816	205.783	251.886	271.534	7.74179	0.0205691	0.928815	bar domain protein
Sscle07g056310	81.9228	134.253	79.8577	54.6726	48.4423	59.9447	7.73936	-0.816951	0.0289807	glycine dehydrogenase
Sscle03g028850	396.044	308.817	403.383	513.041	495.495	594.282	7.73859	0.53601	0.0402456	calcineurin subunit b
Sscle12g091170	231.154	232.188	268	193.325	210.648	238.895	7.73706	-0.190479	0.349479	NA
Sscle08g066220	53.3434	49.0338	57.1677	85.7309	112.965	119.738	7.73595	0.975995	0.00370407	glycoside hydrolase family 63 protein
Sscle06g051350	111.422	80.1309	77.7975	80.1121	121.062	63.5715	7.7358	-0.0999294	0.785167	beta- -glucosidase
Sscle06g049970	141.336	185.559	121.916	83.8211	69.6214	98.3606	7.7333	-0.811289	0.0198328	NA
Sscle02g019600	116.114	229.525	123.605	430.994	468.26	390.648	7.73251	1.51084	0.0036317	barwin-like endoglucanase
Sscle11g084370	194.596	226.546	185.656	144.315	139.951	171.09	7.73226	-0.411694	0.0716723	cell wall glucanase
Sscle06g050160	154.148	129.277	144.659	156.377	139.379	175.579	7.73215	0.138451	0.514883	aspartyl aminopeptidase
Sscle09g071740	358.262	312.609	375.827	668.115	571.895	639.127	7.73086	0.840088	0.00404849	NA
Sscle10g079770	386.284	304.551	305.544	189.621	146.846	251.604	7.7296	-0.759044	0.0304871	hexose transporter
Sscle10g080560	273.06	136.681	298.953	346.254	318.387	173.49	7.72774	0.223735	0.666305	NA
Sscle05g043130	125.953	209.361	241.001	944.965	935.126	1063.3	7.72541	2.39289	0.000255745	NA
Sscle12g090280	102.731	113.332	88.9249	147.668	161.074	162.427	7.72463	0.623394	0.0141269	c2h2 transcription factor swi5
Sscle02g014650	254.785	230.248	241.111	269.652	265.661	348.971	7.72452	0.276821	0.203443	oligosaccharyltransferase subunit ribophorin ii
Sscle10g078420	233.754	253.097	269.739	309.424	330.961	380.266	7.7235	0.425034	0.0514693	vacuolar atp synthase subunit d
Sscle07g061970	29.7145	34.0273	29.1597	212.62	240.346	176.009	7.72305	2.73593	2.19572e-05	fatty acid hydroxylase
Sscle10g080260	148.325	198.699	182.322	483.43	477.714	434.798	7.72179	1.39462	0.000421301	oxidoreductase protein
Sscle14g100060	48.3081	54.873	36.8927	322.229	348.994	425.349	7.71597	2.96693	3.27811e-05	serine carboxypeptidase s28 protein
Sscle03g031630	587.312	519.462	529.09	1136.48	1238.74	1507.79	7.71537	1.23444	0.000893953	NA
Sscle10g077610	610.389	541.403	529.749	330.653	315.476	395.717	7.71537	-0.68835	0.0124395	mitochondrial import receptor subunit
Sscle09g069070	61.1962	76.2076	69.744	189.949	171.464	145.657	7.71503	1.27361	0.000812903	glycerol-3-phosphate dehydrogenase
Sscle13g092240	39.5037	69.5182	32.2878	26.0175	25.4365	23.0656	7.71471	-0.860659	0.0496398	acetyl- carboxylase
Sscle02g016050	70.5293	101.904	64.3124	57.2764	54.1187	64.1356	7.7134	-0.404518	0.154375	proteasome cyclosome
Sscle12g090920	82.585	90.9454	82.7856	75.1296	71.1848	77.0318	7.7127	-0.20224	0.264796	sec23 sec24 trunk domain-containing protein
Sscle06g052060	240.745	283.277	228.93	175.629	163.607	163.325	7.71189	-0.586148	0.0184351	uv excision repair protein rad23
Sscle02g016180	450.403	396.693	455.152	332.482	325.576	491.206	7.71156	-0.190613	0.46244	eukaryotic phosphomannomutase
Sscle06g050510	48.0886	77.2482	23.776	264.049	266.454	338.273	7.7096	2.68179	0.00159589	protease s8 tripeptidyl peptidase
Sscle04g039380	294.034	246.16	273.918	218.85	206.785	310.998	7.70742	-0.151375	0.561629	er protein big1
Sscle02g011930	279.106	330.245	258.013	66.7765	44.0907	62.213	7.7046	-2.31492	0.000136289	NA
Sscle05g045620	83.2645	102.729	84.4961	71.9652	69.1342	75.2382	7.70151	-0.320125	0.124961	alanyl-trna synthetase
Sscle03g030650	154.817	134.528	146.782	167.744	180.469	177.134	7.69872	0.259881	0.174428	serine threonine-protein phosphatase 5 protein
Sscle09g070940	200.239	161.136	194.006	141.531	146.06	174.007	7.69689	-0.265221	0.238912	methionine aminopeptidase
Sscle07g060250	86.4032	114.902	122.21	64.1154	51.5859	53.8136	7.69623	-0.927327	0.00726693	aspartyl-trna synthetase
Sscle10g076320	190.804	186.067	227.576	216.617	227.903	158.054	7.69467	-0.0443261	0.870948	udp-glucose 4-epimerase
Sscle05g045470	49.9659	75.7919	48.5096	62.8254	65.6524	73.3094	7.69178	0.235066	0.385226	hydroxymethylglutaryl-coenzyme a reductase
Sscle02g011680	135.23	134.672	136.854	112.815	103.567	139.003	7.68715	-0.198101	0.341902	glucosidase 2 subunit beta
Sscle12g089360	145.542	145.552	156.574	128.186	132.097	139.875	7.68661	-0.167609	0.352869	NA
Sscle16g109700	337.496	325.946	347.815	200.475	184.295	284.936	7.68465	-0.601096	0.0379866	proteasome subunit alpha type-2
Sscle07g059510	105.345	220.362	145.639	96.54	113.531	80.8164	7.684	-0.674278	0.0955738	NA
Sscle13g092830	149.805	157.946	135.109	99.0575	117.154	139.481	7.68391	-0.32643	0.162789	mitochondrial export translocase oxa1
Sscle06g050120	912.342	834.092	981.786	1569.43	1303.51	1775.63	7.6827	0.763283	0.00919917	NA
Sscle09g070070	42.1568	64.4722	26.7279	218.071	192.609	192.06	7.6816	2.25399	0.0010075	NA
Sscle09g073270	435.362	426.291	374.037	101.562	90.2534	97.6256	7.68159	-2.09071	7.02484e-05	NA
Sscle04g035830	57.9957	46.7214	48.9797	320.712	336.182	531.318	7.67509	2.90928	6.58349e-05	tyrosine decarboxylase 1
Sscle09g074710	104.849	117.16	133.149	319.609	166.505	275.242	7.67201	1.0638	0.0117429	aspartyl partial
Sscle04g036350	24.8518	60.5386	11.1868	289.218	276.42	464.135	7.67194	3.69336	0.0018015	oligopeptide transporter opt superfamily
Sscle01g007920	251.876	282.981	331.212	180.451	185.041	202.174	7.67191	-0.604557	0.0214326	NA
Sscle08g067260	103.937	103.398	105.935	146.182	138.196	137.765	7.67113	0.420545	0.03684	leukotriene a-4 hydrolase
Sscle10g080240	458.437	487.42	486.963	238.324	258.626	255.755	7.66986	-0.93734	0.00176525	ras-like protein
Sscle03g027760	115.957	100.168	119.776	431.475	519.315	392.527	7.66952	1.97616	9.68626e-05	2-nitropropane dioxygenase
Sscle07g060390	74.028	112.342	92.0939	135.719	179.189	236.598	7.66741	0.968495	0.0156808	choline-sulfatase
Sscle10g076860	241.255	265.249	242.176	546.971	589.17	743.086	7.66639	1.31311	0.000650404	ras-like protein rab-6b
Sscle05g046280	111.763	87.81	123.358	391.729	491.119	599.766	7.66608	2.18312	0.000205674	nad h-dependent d-xylose reductase xyl1
Sscle02g011970	86.0315	70.3959	82.8861	379.668	419.591	233.827	7.66412	2.04733	0.000519823	l-galactonate dehydratase
Sscle09g073190	331.365	274.978	346.053	264.338	326.444	442.798	7.66336	0.0979432	0.743489	erp1 protein precursor
Sscle02g021260	36.7539	58.9168	31.4627	31.3737	28.8901	29.2563	7.66221	-0.461338	0.172383	fatty acid synthase beta subunit dehydratase
Sscle11g084460	109.505	100.388	115.686	160.453	124.604	179.192	7.66052	0.505322	0.0509184	amp-dependent synthetase ligase
Sscle12g091060	111.401	123.886	102.861	80.1367	84.0773	108.043	7.65975	-0.315315	0.173348	ap-1 complex subunit beta-1
Sscle08g067820	733.184	667.768	702.754	155.889	128.646	164.992	7.6584	-2.21613	6.53914e-05	tetraspanin
Sscle03g024150	115.349	116.787	187.731	105.194	116.438	120.595	7.65808	-0.265334	0.375575	bzip transcription factor
Sscle08g064220	159.346	166.034	142.396	40.017	49.6898	52.6555	7.65635	-1.72425	0.000249506	acetylglutamate kinase
Sscle08g062550	164.99	165.932	151.722	161.572	189.278	231.648	7.65383	0.256516	0.256275	chaperone j-domain-containing protein
Sscle07g059180	394.675	321.018	301.398	178.424	165.381	209.786	7.65343	-0.866021	0.00829363	tyrosine phosphatase
Sscle01g005280	130.102	125.285	102.632	56.2101	74.4115	80.275	7.65315	-0.775453	0.0155909	eukaryotic translation initiation factor 5b
Sscle05g041680	75.7229	80.3859	65.9303	96.59	97.8377	100.853	7.65227	0.407809	0.0551856	vacuolar atp synthase 98 kda subunit
Sscle02g020720	293.52	318.111	327.109	305.451	319.367	417.289	7.65152	0.142216	0.518364	rab gtpase
Sscle06g052630	93.2719	84.427	69.0351	38.1138	36.5446	38.1907	7.65024	-1.12146	0.00231471	protein tif31 like protein
Sscle08g066600	694.935	624.607	699.68	888.005	861.084	983.579	7.64963	0.432775	0.0442058	NA
Sscle07g057870	117.558	122.895	113.926	125.837	146.368	134.765	7.64951	0.183814	0.31396	cmgc srpk protein kinase
Sscle07g057020	55.2871	136.107	59.3003	338.827	327.373	232.811	7.64668	1.93251	0.00424119	protein
Sscle11g081090	252.14	261.907	253.652	198.373	205.061	317.887	7.64661	-0.109204	0.691408	26s proteasome regulatory subunit multiubiquitin chain binding protein
Sscle05g041300	844.922	679.255	865.08	882.446	840.113	1045.31	7.64538	0.215981	0.343727	small nuclear ribonucleoprotein g
Sscle05g045940	82.9951	100.544	68.7261	589.636	580.326	323.416	7.64476	2.5109	0.000349509	l-arabinitol 4-dehydrogenase
Sscle11g082010	424.865	131.128	814.229	328.408	110.087	187.573	7.64146	-0.881082	0.34618	2og-fe oxygenase protein
Sscle13g096110	560.097	607.662	600.676	564.976	598.012	846.32	7.64096	0.169308	0.485832	NA
Sscle08g066810	45.998	78.0444	35.4289	307.63	316.532	357.429	7.64022	2.68834	0.000277426	carboxypeptidase d
Sscle10g075860	46.6249	75.4111	53.9779	40.5269	34.6035	40.8563	7.63925	-0.573314	0.0626558	NA
Sscle05g043020	722.749	583.247	762.641	907.522	885.614	960.378	7.6382	0.415722	0.0757489	mitochondrial import inner membrane translocase subunit tim9
Sscle13g096950	285.951	198.637	424.377	869.998	826.663	865.908	7.63538	1.5547	0.00358779	NA
Sscle02g014460	248.51	260.818	230.822	139.459	147.135	192.876	7.63345	-0.629953	0.0223453	phospho-2-dehydro-3-deoxyheptonate aldolase
Sscle12g089700	269.325	326.18	200.639	95.1066	92.5441	77.4381	7.63163	-1.58434	0.00160354	cell wall glucanase
Sscle08g062260	161.045	128.728	146.808	106.608	106.528	121.682	7.63162	-0.379738	0.0970486	c-24 sterol reductase
Sscle04g035360	259.976	242.972	566.783	161.665	157.569	154.935	7.62971	-1.06827	0.0421678	NA
Sscle03g030730	123.328	135.993	105.544	172.267	170.739	223.852	7.62581	0.633431	0.0237751	NA
Sscle11g085960	42.0174	59.8522	15.8382	302.691	250.867	835.864	7.62358	3.53888	0.0028912	tripeptidyl peptidase protein
Sscle16g108990	625.248	455.789	483.484	107.313	94.0058	148.143	7.62196	-2.14003	0.000397254	spermidine synthase
Sscle10g075670	466.501	505.957	497.892	122.832	69.5548	99.7532	7.62058	-2.34099	0.000143705	NA
Sscle03g028370	635.158	506.269	538.907	383.813	348.994	454.221	7.61954	-0.494418	0.0566576	mitochondrial import receptor subunit tom-22
Sscle01g001840	19.245	147.023	9.61208	442.927	447.928	567.349	7.61951	4.00179	0.0088279	amino acid transporter
Sscle04g040160	217.482	210.311	222.234	144.788	134.861	207.428	7.61563	-0.423767	0.108204	NA
Sscle06g053270	75.5871	89.1346	81.8316	81.0184	95.3007	77.7068	7.61082	0.020377	0.92815	NA
Sscle08g065130	202.877	283.309	300.609	478.718	515.144	447.842	7.61078	0.876433	0.00793088	NA
Sscle02g012650	75.2133	116.865	77.385	76.7506	77.9195	49.8675	7.61069	-0.432037	0.203424	glycosyltransferase family 20 protein
Sscle02g019010	193.953	167.877	158.198	162.081	169.162	233.052	7.60969	0.111273	0.665382	NA
Sscle09g074040	225.225	234.716	236.885	131.94	157.462	161.415	7.60907	-0.640087	0.0118148	merozoite capping protein-1
Sscle07g057360	170.495	184.126	152.808	110.932	120.913	120.124	7.60749	-0.533264	0.0248888	nuclear and cytoplasmic polyadenylated rna-binding protein pub1 protein
Sscle02g020120	44.9154	64.2397	46.4863	114.129	124.012	91.1514	7.6072	1.06705	0.0044987	fungal zn binuclear cluster domain containing protein
Sscle01g011010	312.323	306.128	322.175	353.452	305.065	437.669	7.60211	0.214935	0.332943	26s proteasome complex ubiquitin receptor subunit rpn13 protein
Sscle08g064120	276.879	275.337	274.539	137.162	143.64	163.237	7.59967	-0.898979	0.0026795	adenylosuccinate synthetase
Sscle06g050350	50.5498	62.1891	44.4146	53.4353	53.7712	49.9582	7.59926	0.00046171	0.998597	abc transporter
Sscle02g013520	251.831	287.521	223.208	44.1297	49.3864	40.1054	7.59806	-2.53235	5.38455e-05	transcriptional regulatory protein pro-1
Sscle05g041840	194.562	174.33	209.373	163.538	178.385	236.395	7.59532	-0.00763378	0.978799	vacuolar atp synthase subunit d
Sscle13g093920	159.872	235.229	159.301	122.472	91.1569	112.899	7.59064	-0.742292	0.028011	ammonium transporter
Sscle01g007490	111.03	88.9738	84.4837	75.952	65.2486	96.03	7.58928	-0.254753	0.338146	dynamin central region
Sscle11g085870	331.106	233.932	344.821	128.313	128.888	97.1049	7.58792	-1.37936	0.00299095	trichothecene 3-o-acetyltransferase
Sscle07g057960	101.572	128.628	86.1879	62.4734	65.6229	62.3516	7.58475	-0.724309	0.0188884	NA
Sscle03g029040	353.581	374.565	372.711	52.2799	43.3179	89.6829	7.58124	-2.57661	0.00022277	d-3-phosphoglycerate dehydrogenase
Sscle10g075250	242.465	188.648	225.414	131.096	133.682	166.042	7.58063	-0.601604	0.0324446	delta-aminolevulinic acid dehydratase
Sscle11g084530	1908.38	1201.6	2411.65	302.211	292.287	448.428	7.57922	-2.33913	0.00148011	NA
Sscle09g072130	191.239	217.355	202.618	115.032	129.264	122.379	7.57556	-0.748243	0.00538878	argininosuccinate lyase
Sscle03g031750	328.605	309.224	284.3	244.945	186.411	341.622	7.57362	-0.266917	0.364374	nadh-ubiquinone oxidoreductase kda subunit
Sscle05g045430	203.942	69.4701	201.441	125.973	42.2506	20.9831	7.57321	-1.61625	0.0950675	phosphoketolase
Sscle12g087830	124.903	145.368	136.991	143.2	74.4946	103.111	7.57126	-0.378151	0.215052	cytochrome b-245 heavy chain subunit beta
Sscle05g042960	288.519	231.045	298.614	133.767	138.324	145.657	7.56988	-0.964663	0.00405401	guanine nucleotide-binding protein subunit alpha
Sscle03g029690	281.353	205.474	273.022	64.0564	51.9343	72.0342	7.56924	-1.9898	0.00039421	NA
Sscle03g025870	517.213	390.793	454.6	611.013	559.43	913.883	7.56606	0.601451	0.0634904	nadh-ubiquinone oxidoreductase kda subunit
Sscle01g002100	359.261	297.429	406.634	694.518	566.743	679.735	7.56427	0.872526	0.00694581	ubiquitin-like protein 1
Sscle04g039840	410.029	428.226	354.988	414.068	326.207	474.233	7.56415	0.0260441	0.923184	nadh:ubiquinone oxidoreductase subunit
Sscle12g090030	87.5845	84.2546	106.327	66.4118	90.6789	76.605	7.56153	-0.274632	0.244888	acyl- dehydrogenase
Sscle12g089710	184.596	180.209	199.277	110.782	91.7915	110.211	7.56056	-0.848701	0.00424325	aminotransferase class i and ii
Sscle05g047300	89.2569	77.5781	94.1579	58.3716	60.1322	54.2261	7.55998	-0.60647	0.0184351	NA
Sscle02g014990	61.105	74.2528	58.4556	84.7378	98.4343	79.5366	7.55876	0.420834	0.071858	NA
Sscle03g026100	211.255	407.693	221.753	225.944	198.562	244.496	7.5586	-0.262322	0.472177	tim-barrel enzyme family protein
Sscle12g091260	265.761	200.048	192.941	76.938	72.0213	91.8459	7.55669	-1.43078	0.00152762	NA
Sscle01g003160	197.805	171.264	218.281	253.881	295.303	333.223	7.55335	0.580925	0.0304558	f-actin capping protein beta subunit
Sscle03g028940	29.1429	43.4861	24.327	59.2304	59.148	70.0294	7.55304	0.993857	0.0117921	p-loop containing nucleoside triphosphate hydrolase
Sscle09g072140	308.089	288.293	240.427	95.9434	117.196	129.304	7.55237	-1.29096	0.00163282	diphosphomevalonate decarboxylase
Sscle02g014750	443.596	379.161	336.352	148.878	196.486	205.167	7.55172	-1.08248	0.0042551	translation initiation factor eif4e
Sscle04g037800	68.4184	88.3004	70.6281	89.8027	83.3484	71.0687	7.55052	0.0888603	0.705204	NA
Sscle03g028140	130.737	136.01	116.273	89.3581	93.2019	119.042	7.55047	-0.346384	0.135676	xaa-pro aminopeptidase p
Sscle03g024810	223.718	109.343	266.866	56.6065	40.3886	27.9037	7.54856	-2.26113	0.00540978	fungal specific transcription factor domain-containing protein
Sscle04g038170	68.1846	78.9624	55.8719	74.1362	74.0422	89.9004	7.54628	0.239037	0.321931	kinesin heavy chain
Sscle10g075590	174.528	148.722	231.678	179.661	201.816	173.684	7.54524	0.00497016	0.987499	alcohol dehydrogenase
Sscle13g096080	288.328	228.469	219.929	229.218	231.009	280.76	7.54432	0.0147909	0.95827	mitochondrial 2-oxodicarboxylate
Sscle11g086160	79.2127	71.3938	92.8808	105.469	113.751	124.14	7.54409	0.495773	0.043352	peptidase family m3
Sscle06g053540	854.989	648.839	879.416	118.689	113.835	87.5195	7.54026	-2.92238	7.59949e-05	NA
Sscle11g085980	284.104	233.99	187.231	84.9493	77.2831	76.5069	7.53738	-1.54988	0.00122192	nuclear localization sequence-binding protein
Sscle01g001380	97.2118	35.4227	82.4855	1690.26	977.632	345.936	7.53698	3.64008	0.00305607	nuclease s1
Sscle02g018430	62.9796	95.9024	60.1678	59.3301	64.5028	55.8259	7.53525	-0.272951	0.33622	valyl-trna synthetase
Sscle15g103010	164.319	180.061	188.733	76.0472	79.639	111.003	7.53447	-1.00039	0.00461502	threonine synthase
Sscle05g047970	369.906	288.907	348.99	246.061	312.238	330.792	7.53369	-0.189809	0.436569	adenine phosphoribosyltransferase 1
Sscle02g011850	346.03	358.582	317.995	259.872	290.764	387.012	7.53302	-0.135769	0.578427	proteasome subunit beta type-3
Sscle10g075040	49.1686	55.579	41.6625	63.9199	52.1123	51.4085	7.53249	0.187477	0.41829	cation-transporting atpase 4
Sscle01g005650	331.12	364.088	342.503	325.831	264.284	492.065	7.53209	0.0396778	0.903948	arp2 3 complex 21 kda subunit
Sscle08g066530	215.077	172.089	292.823	63.4793	47.7902	92.9058	7.53089	-1.70379	0.00372171	hexokinase hxk2 protein
Sscle07g055530	767.865	614.6	736.306	757.656	919.31	887.494	7.5222	0.265609	0.229237	NA
Sscle13g095190	131.212	137.114	134.849	137.465	132.36	172.085	7.52027	0.128503	0.532852	vacuolar atp synthase subunit h
Sscle03g026980	67.2438	128.444	58.4989	143.588	139.858	148.946	7.51898	0.847914	0.0497198	metal ion transporter metal ion transporter
Sscle11g085500	133.565	123.767	147.52	234.107	320.942	229.942	7.51868	0.917112	0.00541961	2-nitropropane dioxygenase protein
Sscle01g006790	58.8789	72.2027	53.2125	279.444	269.99	67.8835	7.51867	1.4453	0.0548188	inorganic phosphate transporter
Sscle05g040870	162.736	164.281	183.34	207.504	197.723	208.666	7.51809	0.262322	0.163491	er lumen protein retaining receptor
Sscle03g030080	631.671	542.502	609.729	196.991	233.174	307.961	7.51801	-1.27919	0.00222059	glycine cleavage system h protein
Sscle11g086520	292.237	325.786	319.978	200.475	184.295	178.616	7.51783	-0.744918	0.00578193	enoyl- hydratase
Sscle06g053900	114.667	119.927	96.3614	73.7977	79.4912	98.7864	7.51757	-0.391838	0.112305	translocation protein sec63
Sscle06g049860	122.413	122.621	99.2261	169.388	183.13	207.899	7.51416	0.700549	0.0119282	tat pathway signal sequence
Sscle03g024360	70.8976	103.109	84.2453	129.324	169.73	163.237	7.51377	0.834327	0.010604	glutamate decarboxylase
Sscle05g040370	106.106	129.322	106.039	146.162	146.595	156.553	7.51365	0.395748	0.0653643	thioredoxin-like protein
Sscle13g093590	140.963	155.602	139.89	53.5771	60.4796	69.9156	7.50894	-1.24822	0.000930129	acetolactate synthase
Sscle14g099310	259.889	266.628	266.072	216.271	232.195	239.139	7.50869	-0.212729	0.241185	proteasome subunit alpha type-1
Sscle06g050150	93.2083	92.9989	124.975	123.531	95.8359	89.1134	7.50708	-0.0243667	0.936334	glycosyl transferase family 8
Sscle05g041940	69.3254	72.8636	75.8526	85.099	91.1717	84.7909	7.50598	0.246993	0.176122	vesicular-fusion protein sec18
Sscle01g005960	166.422	160.597	160.197	885.304	701.344	786.867	7.50513	2.27029	3.14803e-05	glucosamine-phosphate n-acetyltransferase
Sscle08g064730	106.603	129.613	111.467	109.277	103.441	131.397	7.50294	-0.0119386	0.962198	ubiquitin carboxyl-terminal hydrolase 14
Sscle13g092890	168.935	126.351	144.417	144.749	122.506	158.379	7.50232	-0.0374157	0.889864	NA
Sscle16g109230	87.553	168.251	87.5262	623.514	235.802	524.367	7.50195	1.98128	0.00669833	egh16h1-like protein
Sscle12g089610	878.214	761.563	801.993	1070.6	1131.02	1139.93	7.50194	0.445637	0.0395822	NA
Sscle16g108200	86.4569	73.9654	71.8984	59.8149	63.5531	69.465	7.49988	-0.269231	0.20594	arm repeat-containing protein
Sscle05g047290	328.87	319.461	301.054	200.722	175.098	190.224	7.49812	-0.748423	0.00603933	NA
Sscle14g097680	172.891	146.996	188.849	119.06	97.5296	158.142	7.49756	-0.437116	0.132861	legume-like lectin family protein
Sscle04g032510	73.4083	98.2362	62.7179	138.884	106.629	164.518	7.49121	0.820056	0.0241771	NA
Sscle09g071960	391.316	311.73	400.401	264.429	265.135	325.926	7.48996	-0.359582	0.145545	iron sulfur cluster assembly protein 1
Sscle02g015910	149.7	133.525	156.782	228.787	240.707	216.031	7.48947	0.627008	0.0119996	glutaminyl-peptide cyclotransferase
Sscle06g051110	143.564	155.86	159.49	415.308	317.376	414.314	7.48801	1.31225	0.000628955	glutathione s-transferase
Sscle10g075170	185.889	199.627	167.325	136.926	113.075	152.326	7.48684	-0.452985	0.0648989	protein phosphatase 2c
Sscle07g060850	57.4013	60.3525	55.1952	82.9814	89.0596	74.293	7.48594	0.488896	0.0292992	mitochondrial dynamin gtpase protein
Sscle12g090570	280.499	264.03	265.988	303.062	292.735	284.982	7.48283	0.110092	0.547601	nadh-quinone 23 kda
Sscle01g006140	100.407	118.594	78.1837	110.567	92.7398	124.053	7.47704	0.158268	0.565139	rna binding protein
Sscle15g103210	122.4	138.952	137.011	111.678	109.09	129.099	7.47615	-0.186678	0.339981	zinc finger protein yan
Sscle03g027180	216.592	155.252	178.258	143.993	122.312	186.531	7.47572	-0.269534	0.345964	gdp-mannose transporter
Sscle09g069550	301.879	292.215	307.823	270.591	341.721	406.119	7.47502	0.156023	0.508118	guanylate kinase
Sscle11g083720	63.4953	66.1981	68.2485	70.2598	68.046	84.0453	7.47315	0.165289	0.396568	dipeptidyl aminopeptidase
Sscle10g077780	253.851	240.637	279.875	395.961	410.105	409.89	7.47236	0.644181	0.00911634	v-atpase proteolipid subunit
Sscle01g006700	438.399	365.147	400.108	261.622	309.986	379.836	7.46862	-0.346773	0.167555	NA
Sscle02g020590	560.323	466.978	497.665	269.595	256.599	405.696	7.46617	-0.712056	0.0301908	NA
Sscle09g069880	182.501	182.586	154.309	77.3714	72.7266	120.118	7.46425	-0.944569	0.0116567	mitogen-activated protein kinase kinase
Sscle16g108190	157.479	140.235	176.809	145.25	158.571	225.656	7.4604	0.148692	0.58887	plp-dependent transferase
Sscle07g059850	22.0598	33.4175	21.8226	54.4306	59.4541	47.5719	7.45964	1.06686	0.00551073	anucleate primary sterigmata protein a
Sscle09g068980	154.655	109.266	249.588	947.07	922.245	301.614	7.45896	1.94652	0.0162697	NA
Sscle02g015240	203.228	241.021	196.726	113.553	115.633	133.55	7.45761	-0.815881	0.00626684	general stress response protein whi2
Sscle13g092430	65.6889	57.2963	82.7712	151.531	188.802	82.1769	7.45669	0.926774	0.0454033	NA
Sscle06g052770	35.917	45.1369	30.5755	57.4474	53.269	58.3463	7.45623	0.611582	0.0300605	NA
Sscle03g022350	177.796	163.01	183.315	108.475	121.338	107.158	7.45541	-0.6538	0.0114263	mannose-6-phosphate isomerase
Sscle03g024400	76.3347	65.0723	73.6613	69.65	73.7655	69.2363	7.45473	-0.0257441	0.906348	fungal transcriptional regulatory protein
Sscle02g022060	142.323	167.848	192.717	146.911	134.36	150.631	7.45293	-0.210805	0.341849	snare protein
Sscle05g046720	957.543	741.982	849.302	600.899	721.132	572.584	7.45266	-0.450573	0.0776732	transmembrane protein
Sscle11g084180	222.903	198.693	201.57	134.294	113.349	163.383	7.45241	-0.595824	0.0312223	cysteine synthase
Sscle03g030670	317.527	333.826	253.818	190.86	155.746	250.175	7.45228	-0.592031	0.0585297	NA
Sscle09g070320	87.487	94.414	76.0361	39.8005	47.2556	41.4574	7.45168	-1.01984	0.00260821	leucyl-trna synthetase
Sscle03g023770	78.8965	62.4023	91.686	194.952	249.566	161.274	7.45029	1.34639	0.00271754	acyl- dehydrogenase
Sscle09g072490	1271.74	1440.61	2326.63	112.426	78.9784	118.405	7.44892	-3.95067	0.000119424	hypothetical protein SS1G_03913
Sscle01g006930	69.3845	65.4589	60.8219	76.8636	56.4983	64.8371	7.44598	0.010112	0.969003	glucosidase ii alpha subunit
Sscle02g012230	235.959	148.298	195.894	48.3069	68.4656	61.5867	7.44524	-1.70403	0.00163282	bifunctional purine biosynthesis protein ade17 protein
Sscle15g106160	158.132	121.406	108.014	77.3523	84.5664	130.66	7.44462	-0.404608	0.22769	heat shock 70 kd protein cognate 1
Sscle01g011120	106	103.766	122.568	299.135	410.543	303.749	7.44291	1.57517	0.000388551	peroxisomal dehydratase
Sscle04g038730	234.302	290.816	358.603	89.0758	85.471	129.123	7.44159	-1.51589	0.00237685	NA
Sscle07g059950	133.326	125.127	127.436	123.025	114.134	125.179	7.44133	-0.0936806	0.621193	glycolipid 2-alpha-mannosyltransferase
Sscle06g055240	388.138	329.946	352.108	45.7644	49.067	75.5985	7.4413	-2.64373	0.000114322	sulfide quinone reductase protein
Sscle05g040820	41.2878	40.5989	49.8043	131.746	124.361	162.603	7.44013	1.6637	0.000254778	NA
Sscle08g068090	75.9479	84.2649	59.4059	77.3296	66.0983	71.8265	7.43889	-0.0196386	0.943917	importin beta-1 subunit
Sscle03g029980	189.659	158.481	172.465	101.786	81.4049	95.3394	7.43525	-0.899088	0.00488921	map kinase kinase
Sscle06g052110	338.658	312.618	289.015	207.052	210.636	198.141	7.4341	-0.619519	0.0147669	eukaryotic translation initiation factor 6
Sscle16g110690	504.656	336.736	401.492	170.052	183.625	216.22	7.43357	-1.10551	0.00608702	h aca ribonucleoprotein complex subunit 2
Sscle01g000500	176.587	174.329	152.899	106.072	102.014	141.126	7.43272	-0.525973	0.0477383	NA
Sscle02g013180	233.198	237.808	225.332	173.577	168.886	227.985	7.43246	-0.288965	0.19421	protein transport protein sec-13
Sscle03g028020	117.181	109.876	96.5277	55.5942	62.2681	65.4512	7.42886	-0.82167	0.00626684	glycerol-3-phosphate o-acyltransferase
Sscle16g108070	88.7262	92.7821	114.554	62.0076	75.0101	58.4865	7.42849	-0.622782	0.0272854	NA
Sscle09g070220	131.831	159.22	165.068	117.596	105.18	162.129	7.42758	-0.242373	0.355658	fructose- -bisphosphatase
Sscle15g105050	155.416	156.443	125.08	80.1367	81.1473	83.5238	7.42541	-0.833025	0.00630589	aspartyl-trna synthetase
Sscle05g044910	96.89	100.315	87.7548	60.1237	71.0805	73.2986	7.42526	-0.487284	0.0391462	intermembrane space aaa protease iap-1
Sscle01g011530	89.9113	60.2488	77.1293	1923.66	2245.63	2415.64	7.42518	4.85203	5.22975e-06	NA
Sscle03g025490	232.3	224.563	252.613	280.074	265.933	357.296	7.42339	0.345512	0.128388	ubiquitin-conjugating enzyme
Sscle15g104230	95.4998	84.7301	116.55	63.4044	76.7614	96.6952	7.42289	-0.326877	0.246251	duf21 and cbs domain protein
Sscle09g069540	1055.59	1021.08	1180.66	807.795	742.6	758.275	7.4225	-0.500477	0.0312077	NA
Sscle01g009630	150.617	133.326	166.525	109.044	107.669	136.03	7.42079	-0.347249	0.143672	translocation protein sec62
Sscle13g095010	88.716	92.0778	115.71	610.193	724.024	192.581	7.41738	2.11728	0.00921345	glycerol dehydrogenase
Sscle07g059000	49.3623	77.94	46.9083	101.58	110.421	95.6716	7.41604	0.840798	0.0186111	c2h2 finger domain protein
Sscle09g071570	205.897	178.694	209.521	150.062	161.074	133.956	7.41392	-0.437168	0.062053	anp1 protein
Sscle02g014980	312.033	288.055	364.438	239.741	275.979	319.461	7.41045	-0.209271	0.371206	#NAME?
Sscle07g056320	904.577	842.524	908.918	1810.8	1673.03	1660.49	7.4096	0.943856	0.00159407	NA
Sscle02g013550	39.4332	52.7677	33.2056	56.1012	60.3516	45.8098	7.40859	0.364724	0.205197	two-component osmosensing histidine- partial
Sscle01g009910	195.214	230.621	177.288	109.015	79.5071	147.404	7.4075	-0.84083	0.0243239	tyrosyl-trna synthetase
Sscle04g035870	135.997	124.781	155.717	107.803	86.8854	140.111	7.40653	-0.311618	0.253105	succinate-semialdehyde dehydrogenase (nadp+)
Sscle05g046260	21.2456	32.7632	213.035	172.075	268.333	18.9034	7.40642	0.72318	0.643119	glycosyltransferase family 2 protein
Sscle09g068710	294.698	322.746	232.806	140.095	177.08	279.222	7.40486	-0.534096	0.143663	regulatory protein cys-3
Sscle14g098390	202.834	213.815	205.692	157.633	215.667	246.347	7.40066	-0.0312152	0.909246	legume-like lectin family protein
Sscle06g049520	117.227	155.45	127.7	52.7359	41.6914	43.5298	7.39754	-1.53601	0.000658927	glycoside hydrolase family 55 protein
Sscle11g084520	51.3971	74.5352	52.0341	90.6793	98.543	93.0933	7.39648	0.674526	0.0224344	actin binding protein
Sscle02g016210	151.941	126.329	136.589	102.794	121.952	72.4141	7.39471	-0.553916	0.0737888	histidine acid phosphatase
Sscle06g052620	114.029	103.12	126.543	190.303	160.444	188.055	7.39437	0.648881	0.0143755	nucleotide-sugar transporter
Sscle01g002690	120.134	144.293	105.503	156.817	176.745	159.207	7.39421	0.408529	0.0854217	dna-binding protein crea
Sscle14g098630	202.877	198.341	211.273	152.441	157.769	181.088	7.3923	-0.320029	0.117224	serine threonine-protein kinase
Sscle13g096590	101.085	122.978	99.4796	214.212	262.849	335.134	7.38881	1.30905	0.0018015	peroxisomal membrane anchor protein
Sscle03g030530	33.5262	36.2006	11.8311	761.325	783.011	1173.02	7.38835	5.17913	8.47709e-05	NA
Sscle01g000820	363.176	334.35	376.207	123.618	114.542	142.08	7.38764	-1.4884	0.000414642	NA
Sscle13g093880	1781.63	1780.51	1908.99	578.574	751.192	672.672	7.38629	-1.47169	0.0004053	s-adenosylmethionine synthetase
Sscle06g051710	141.182	168.467	117.548	62.724	70.239	77.3656	7.38626	-1.01093	0.00554924	phenylalanyl-trna synthetase
Sscle04g039530	99.4591	116.618	88.817	85.0053	93.7199	110.368	7.38499	-0.0742018	0.760387	mfs sp major inositol transporter
Sscle06g052540	134.665	105.68	260.753	86.4115	86.5627	64.3232	7.38249	-1.01107	0.0612251	ubiquitin carboxyl-terminal hydrolase 2
Sscle08g064440	308.869	310.908	373.755	554.903	542.397	547.754	7.38199	0.724494	0.00692859	duf1687 domain containing protein
Sscle03g025830	117.039	108.287	110.408	120.701	107.692	132.517	7.3809	0.104559	0.604613	peroxin-3 family protein
Sscle07g058920	159.134	163.035	110.86	82.5819	79.4225	68.0407	7.37996	-0.914223	0.0126558	translation initiation factor eif4b
Sscle02g019720	161.812	149.441	166.766	134.609	117.808	198.893	7.37805	-0.0919841	0.748693	26s protease regulatory subunit s10b
Sscle02g015520	107.638	119.19	108.557	65.0619	65.7014	56.0842	7.37705	-0.864598	0.00373784	NA
Sscle08g067620	191.08	153.183	215.071	58.6194	81.8872	81.7034	7.37691	-1.34012	0.00266648	glycosyltransferase family 32 protein
Sscle05g046160	34.8821	39.241	27.6736	34.912	35.0362	35.8516	7.37594	0.063472	0.796605	dna-directed rna polymerase ii largest subunit protein
Sscle07g057110	328.005	228.629	328.265	160.429	161.552	149.286	7.37505	-0.901941	0.0119996	integral membrane protein
Sscle15g104630	173.498	144.935	141.535	18.6309	16.259	24.4089	7.37468	-2.92974	5.92881e-05	sulfite reductase
Sscle07g055350	12.9968	9.16106	234.049	11822.6	20666.3	2257.69	7.37458	8.03449	0.00234526	NA
Sscle11g082700	128.029	131.011	103.417	122.102	129.625	133.018	7.3745	0.0861967	0.694892	protein phosphatase pp2a regulatory subunit b
Sscle01g005510	339.211	321.076	280.048	194.11	166.51	234.737	7.37286	-0.650579	0.0248982	NA
Sscle09g071010	532.301	1209.65	571.489	18.2768	23.49	31.3036	7.37244	-4.87256	0.000250839	hydroxymethylglutaryl- synthase
Sscle02g012210	374.01	314.269	402.81	474.197	456.565	527.626	7.37072	0.422908	0.0732625	upf0041 domain-containing protein
Sscle06g050580	286.352	302.315	235.594	298.152	330.6	225.229	7.36952	0.00869702	0.977377	NA
Sscle03g028490	60.0794	65.8181	60.0996	62.1896	62.9377	75.0167	7.36825	0.104003	0.60351	alpha- sarcomeric (f-actin cross linking protein)
Sscle14g097640	40.2384	64.6507	36.6064	58.8344	53.6914	61.8321	7.36465	0.344854	0.273803	arm repeat-containing protein
Sscle06g050820	420.267	169.005	591.574	1697.88	1376.57	1400.42	7.36336	2.08438	0.0075701	NA
Sscle15g104050	147.413	125.69	146.136	112.127	111.072	118.25	7.36281	-0.296059	0.156592	copper fist dna binding domain protein
Sscle01g004110	369.948	393.707	353.412	231.615	200.856	359.238	7.36218	-0.506152	0.100769	NA
Sscle04g035950	115.813	127.461	269.108	60.5194	69.7329	34.4566	7.36042	-1.65495	0.0165	mfs multidrug
Sscle05g043200	637.54	556.259	626.073	590.972	535.572	629.24	7.36028	-0.0496726	0.816457	mitochondrial import inner membrane translocase subunit tim10
Sscle07g056630	211.965	192.16	173.368	153.283	171.006	138.08	7.35841	-0.343624	0.132679	NA
Sscle12g091300	279.678	269.079	260.377	365.088	325.07	362.257	7.35625	0.37572	0.0653254	prefoldin subunit 3
Sscle08g062630	103.124	83.6787	112.555	146.256	150.653	178.845	7.35537	0.673007	0.0198328	2-methylcitrate synthase
Sscle02g017440	149.454	173.845	143.031	169.915	123.767	119.953	7.35502	-0.195422	0.425951	cyclin domain-containing protein
Sscle14g097750	97.5892	82.4495	70.3471	358.534	320.311	462.115	7.3538	2.18321	0.000156215	epoxide hydrolase
Sscle02g012810	36.7822	41.2527	52.0471	66.1344	61.8134	49.1285	7.35215	0.427766	0.116687	glycogen debranching enzyme
Sscle02g013280	2108.26	2841.34	2211.64	524.531	578.732	532.21	7.35207	-2.12994	0.00014865	transcription factor bzip
Sscle01g003960	512.601	400.063	548.378	349.687	342.424	362.616	7.34683	-0.46056	0.0786278	histone h2a
Sscle06g054390	355.269	278.632	253.679	115.753	118.071	104.298	7.34579	-1.39486	0.00156025	rrna methyltransferase nop1
Sscle04g035210	143.153	138.437	156.177	103.088	119.618	127.611	7.34544	-0.32847	0.125925	squalene synthetase
Sscle10g077110	381.087	286.666	406.082	35.8817	36.2344	25.4701	7.34273	-3.4947	6.0188e-05	monosaccharide transporter
Sscle09g071030	139.65	187.072	136.952	278.663	217.86	285.39	7.34079	0.763716	0.0151469	msp domain containing protein
Sscle07g061060	213.729	237.296	186.578	141.065	148.579	150.469	7.34069	-0.53467	0.0319892	NA
Sscle08g065530	42.0748	33.0656	34.8295	198.574	264.185	229.961	7.33833	2.63727	3.30324e-05	acetyl- synthetase-like protein
Sscle03g026900	93.5208	116.62	128.147	133.55	198.621	163.109	7.3382	0.522379	0.0661155	3-ketoacyl-coa thiolase peroxisomal a precursor
Sscle09g070710	136.982	107.36	173.799	166.241	183.136	183.621	7.33812	0.367629	0.195229	hydroxymethylglutaryl- lyase
Sscle13g093080	285.407	290.325	319.275	42.8304	41.76	45.9971	7.33795	-2.76709	2.71783e-05	NA
Sscle03g030030	218.896	223.301	146.576	74.4126	83.1139	111.194	7.33634	-1.10942	0.0105528	translation elongation factor tu
Sscle07g056920	93.5933	136.032	170.619	1188.27	1243.98	1729.03	7.33533	3.39168	5.38455e-05	NA
Sscle09g074540	69.0276	69.4453	64.1905	72.9937	70.29	82.4208	7.33339	0.154448	0.417752	topoisomerase ii-associated protein pat1
Sscle09g071520	265.357	225.813	231.444	327.586	293.228	377.161	7.33303	0.467442	0.0530498	ost3 ost6 family protein
Sscle08g068080	167.433	252.708	190.93	47.9454	32.6763	44.6076	7.33185	-2.25809	0.000332784	2-isopropylmalate synthase
Sscle13g096660	197.18	178.663	224.53	112.092	110.398	168.404	7.33064	-0.616723	0.0483499	homoserine dehydrogenase
Sscle13g093190	39.6494	86.1961	49.3619	21.7772	26.0995	25.7638	7.33042	-1.1826	0.0203442	gag polymerase env
Sscle04g036660	124.709	138.245	131.711	142.39	118.345	158.838	7.32984	0.0898168	0.678268	ferrochelatase
Sscle01g002850	643.066	530.454	602.572	646.001	536.914	739.02	7.32841	0.11845	0.620653	small nuclear ribonucleoprotein e
Sscle05g042890	94.3893	100.02	72.1791	489.266	425.345	410.803	7.32527	2.31206	6.35217e-05	chitin binding protein
Sscle06g050210	118.89	138.048	140.492	365.628	406.989	199.962	7.32524	1.18995	0.0102453	s-formylglutathione hydrolase
Sscle01g007630	58.1288	63.0341	58.5255	109.127	108.451	99.5026	7.32268	0.805548	0.0031298	microtubule binding protein
Sscle08g066460	71.1705	105.047	80.8747	129.67	122.49	129.995	7.32144	0.584937	0.0342067	NA
Sscle04g032740	108.323	135.355	111.573	128.002	98.6266	100.708	7.32056	-0.127076	0.588976	aminotransferase class i and ii
Sscle04g035770	435.532	261.173	1166.08	208.547	200.936	110.347	7.31884	-1.66944	0.0616485	NA
Sscle03g025550	24.7053	32.9146	24.8343	43.1405	39.6317	46.9974	7.31878	0.66421	0.0179092	abc transporter
Sscle05g041850	255.75	163.956	175.947	53.0757	42.8779	62.7526	7.31666	-1.86562	0.00134455	nucleolar protein
Sscle02g012060	210.921	196.219	167.334	88.4528	89.0214	115.427	7.31565	-0.96194	0.00568141	pci domain containing protein
Sscle11g084670	56.5817	71.5652	71.3693	78.568	93.6586	91.5891	7.31487	0.396586	0.08522	mfs general substrate transporter
Sscle14g098210	75.21	97.5585	76.9235	107.53	95.6899	118.807	7.31467	0.37586	0.111443	wd40 repeat-like protein
Sscle09g071470	307.284	347.924	268.195	234.689	271.207	268.578	7.31357	-0.257183	0.244486	pre-mrna splicing factor
Sscle07g055730	447.504	343.204	455.066	511.264	514.216	568.419	7.31173	0.362783	0.133866	37s ribosomal protein mrp17
Sscle04g038280	270.13	287.278	264.078	223.625	204.477	279.765	7.31025	-0.212567	0.329906	NA
Sscle02g012070	161.479	187.541	171.924	191.923	185.787	253.695	7.30893	0.275995	0.222914	uridylate kinase
Sscle04g032930	23.9477	40.032	22.916	38.6853	34.3555	31.1727	7.30684	0.291012	0.37177	hect-domain-containing protein
Sscle05g041530	391.827	320.307	436.112	279.463	206.257	297.682	7.30659	-0.537156	0.071858	ubiquitin-conjugating enzyme e2 c
Sscle03g028320	136.035	115.466	161.664	280.985	324.282	201.605	7.30611	0.919155	0.0143216	hydroxyacylglutathione hydrolase
Sscle06g049160	238.132	222.985	212.853	147.18	184.383	169.278	7.3039	-0.446446	0.053492	helix-loop-helix protein
Sscle16g110790	159.258	159.085	195.096	375.461	330.978	436.325	7.30189	1.15482	0.00163649	vesicle transport through interaction with t-snares 1
Sscle01g002620	122.297	125.653	126.128	163.843	141.544	187.898	7.30108	0.397924	0.0730386	atpase family aaa domain-containing protein 1
Sscle03g023270	130.532	174.487	283.339	76.1116	94.3278	105.086	7.30082	-1.02942	0.0360017	bar domain-containing protein
Sscle01g010850	132.019	144.515	132.283	142.424	133.061	199.674	7.29798	0.211678	0.382507	NA
Sscle12g087570	54.4314	52.3145	64.5103	54.8304	69.9107	83.3697	7.29543	0.267861	0.297803	glycosyltransferase family 20 protein
Sscle09g069830	266.399	217.438	233.709	140.216	122.549	163.628	7.28706	-0.739715	0.0146469	37s ribosomal protein
Sscle01g003450	102.066	83.4472	95.2493	89.3934	92.5867	97.5856	7.28596	-0.00652741	0.978799	NA
Sscle11g082780	65.3993	109.345	98.7294	60.7745	60.0081	71.2709	7.28411	-0.475128	0.133952	protein-tyrosine phosphatase
Sscle04g034230	147.789	121.942	374.332	142.193	92.8696	172.178	7.2815	-0.483435	0.432933	inositolphosphotransferase protein
Sscle05g046540	129.036	126.171	117.272	95.7387	135.574	136.455	7.27979	-0.0441668	0.862667	nuclear distribution protein pac1
Sscle11g084090	120.447	103.532	108.545	95.9058	77.4788	109.572	7.27926	-0.227212	0.333475	d-lactate dehydrogenase 2 protein
Sscle05g047780	150.632	118.364	142.972	136.72	126.558	174.497	7.27542	0.0944298	0.715741	duf250 domain membrane protein
Sscle04g039500	68.383	75.0847	62.4585	55.1819	61.9159	67.0192	7.27325	-0.164334	0.429481	rho-gtpase-activating protein
Sscle07g058550	261.122	266.675	263.982	493.698	483.743	505.572	7.27267	0.898132	0.00161686	vacuolar atpase proteolipid subunit c
Sscle10g080340	131.887	129.388	150.865	69.161	50.3357	66.5999	7.26962	-1.1396	0.00236406	glutaminyl-trna synthetase
Sscle02g017740	428.44	371.779	338.704	27.0591	15.1066	37.0487	7.26957	-3.83749	7.66578e-05	sulfate adenylyltransferase
Sscle02g015300	138.252	294.394	268.957	132.761	104.788	149.618	7.26772	-0.776913	0.092092	rna recognition domain-containing protein
Sscle10g078860	67.0525	101.324	69.6205	34.9934	29.3938	22.7127	7.26726	-1.47353	0.00316255	NA
Sscle09g074150	333.624	327.756	328.875	296.024	281.513	265.845	7.26666	-0.244242	0.200529	polyadenylate-binding protein 2
Sscle05g043510	214.439	312.283	160.922	138.69	141.782	212.314	7.26484	-0.433598	0.269196	formyltetrahydrofolate deformylase
Sscle01g001270	364.091	434.496	368.879	1154.52	1093	1147.92	7.26378	1.53645	0.000156215	NA
Sscle04g034060	118.657	162.151	85.8837	196.947	204.317	232.555	7.26184	0.830995	0.0304286	glycoside hydrolase family 12 protein
Sscle12g090300	225.118	214.459	184.843	98.3297	94.7669	145.657	7.26096	-0.877251	0.0130417	ribosomal protein s2
Sscle05g045880	252.272	239.436	299.25	312.221	367.137	385.752	7.25906	0.424073	0.0744154	arp2 3 complex subunit
Sscle05g046810	489.734	568.888	523.531	131.766	128.133	147.768	7.25828	-1.94626	0.000110102	peptide methionine sulfoxide reductase
Sscle09g069120	438.798	413.969	477.107	784.442	453.394	994.59	7.25764	0.712469	0.0645378	metal homeostasis factor atx1
Sscle01g007980	42.8353	62.74	41.8097	42.125	35.1496	39.6936	7.25626	-0.310073	0.262894	uba ts-n domain containing protein
Sscle09g069690	194.011	197.462	156.318	103.69	111.966	162.631	7.25579	-0.53379	0.0806913	eukaryotic translation initiation factor 3 subunit f protein
Sscle01g001240	32.6968	49.902	24.237	117.479	116.342	106.379	7.25449	1.71973	0.00193044	c2h2 transcription factor
Sscle07g058010	503.463	472.249	434.643	452.047	454.347	470.021	7.25338	-0.0381905	0.855584	small nuclear ribonucleoprotein sm d2
Sscle03g023010	140.8	168.911	135.556	101.44	97.9042	156.012	7.25281	-0.325859	0.251064	NA
Sscle01g009490	183.323	122.222	119.906	52.2121	45.3047	56.2108	7.24959	-1.43099	0.003279	nucleolar gtp-binding protein
Sscle08g068170	103.885	87.4566	116.228	91.3685	129.646	90.2589	7.24776	-0.0264427	0.930404	d-arabinono- -lactone oxidase
Sscle05g047560	153.952	136.794	130.138	105.429	84.2095	195.126	7.24751	-0.168142	0.66526	26s proteasome non-atpase regulatory subunit 11
Sscle06g049420	229.965	221.501	244.755	223.853	196.018	250.386	7.24644	-0.0515627	0.812941	rab5-like protein ypt51 protein
Sscle16g109100	59.7007	37.6621	91.5892	1161.04	1216.14	933.286	7.24573	4.19524	5.38455e-05	protein
Sscle02g014520	335.172	288.439	382.253	397.372	442.297	492.994	7.2449	0.407534	0.097791	ubiquitin-conjugating enzyme
Sscle01g003180	65.4368	54.6392	69.2239	109.364	99.433	110.544	7.24484	0.757051	0.00834265	autophagy-related protein 22
Sscle01g004990	115.313	111.314	128.016	161.646	197.618	166.248	7.24241	0.544893	0.0248847	survival factor 1
Sscle13g096920	142.994	140.418	166.58	133.704	142.876	204.002	7.24172	0.0889417	0.74407	vacuolar atp synthase subunit c
Sscle03g027700	114.07	118.363	75.5542	45.8454	42.8848	56.4075	7.23827	-1.05002	0.0117563	polyadenylate-binding protein
Sscle15g104380	142.29	114.231	184.141	331.83	362.417	208.082	7.23692	0.984591	0.0225791	lactoylglutathione lyase
Sscle09g068760	110.861	83.6502	86.1663	39.0887	32.4742	45.0882	7.23556	-1.24454	0.00308458	ribonucleotide reductase large subunit
Sscle05g047690	63.3475	64.3508	75.8444	77.5109	84.3203	80.526	7.2352	0.24454	0.223203	NA
Sscle02g019390	121.188	137.427	110.589	97.1942	103.044	96.5164	7.23475	-0.321979	0.133497	NA
Sscle02g021350	210.335	230.643	209.922	280.407	335.045	379.852	7.23414	0.600625	0.0204456	gtp-binding protein sas1
Sscle02g019970	125.631	99.0756	112.286	91.1869	71.3193	88.1678	7.23386	-0.419262	0.0985756	glycylpeptide n-tetradecanoyltransferase
Sscle06g054280	28.012	43.9731	17.4981	271.88	294.938	367.116	7.23369	3.46493	0.000156215	serine carboxypeptidase
Sscle09g073500	127.418	129.661	139.379	132.451	119.723	151.712	7.23217	0.0293502	0.8963	ap-1 complex subunit mu-1
Sscle05g045070	62.8568	68.0811	61.8968	52.7535	56.4879	56.8575	7.2313	-0.221827	0.239937	ap-2 complex subunit alpha protein
Sscle14g099560	95.7986	111.551	91.7585	264.947	330.136	250.209	7.22962	1.47116	0.00042048	succinate fumarate mitochondrial transporter protein
Sscle03g025450	44.7705	56.5661	39.7717	89.5251	71.849	98.6875	7.22933	0.893254	0.00924205	ste ste20 paka protein kinase
Sscle13g096230	68.6989	58.1915	72.8091	115.321	152.86	76.7343	7.22819	0.691606	0.0600286	flavin-binding protein
Sscle16g107980	101.021	116.394	105.673	110.491	130.873	156.518	7.22588	0.290805	0.204228	transmembrane alpha-helix domain-containing protein
Sscle10g080700	470.584	358.168	445.309	1985.79	1719.43	1743.19	7.22586	2.09297	8.22492e-05	NA
Sscle01g003080	291.44	234.072	318.822	248.667	300.81	282.351	7.22578	-0.0262902	0.923685	pre-mrna branch site protein p14
Sscle11g083420	78.8796	160.469	89.821	48.6847	53.2602	48.3575	7.22217	-1.074	0.024782	zinc finger transcription factor ace1 protein
Sscle01g010730	93.4682	77.7157	91.5577	59.7878	50.6599	77.6839	7.22079	-0.473865	0.0907671	tpr-like protein
Sscle06g054940	32.9406	36.8381	67.6804	233.176	215.002	181.365	7.22045	2.24735	0.000756149	hexose carrier protein
Sscle09g073950	295.433	298.66	263.761	271.141	256.329	260.261	7.21964	-0.127492	0.512319	NA
Sscle01g003240	94.6397	64.6096	100.098	38.6305	38.5907	46.6359	7.21949	-1.03542	0.0113198	dna topoisomerase 1
Sscle08g062150	176.253	267.836	178.706	123.313	101.715	142.667	7.21174	-0.7252	0.0393326	arsenical pump-driving atpase
Sscle05g045840	105.218	78.8821	109.107	228.985	287.002	185.825	7.20945	1.2208	0.00381801	xylitol dehydrogenase
Sscle11g084910	208.357	200.487	266.968	81.3303	92.2158	142.366	7.20922	-1.09666	0.0101691	cmgc mapk p38 protein kinase
Sscle01g005030	52.5873	81.734	41.0884	65.3679	46.8378	45.5639	7.20695	-0.122474	0.761569	kh domain-containing protein
Sscle13g096000	305.193	39.2375	984.274	2007.79	2208.99	91.8762	7.20679	1.57445	0.425222	NA
Sscle12g091990	260.726	188.411	242.452	142.903	141.585	194.901	7.20521	-0.513583	0.0899	histone chaperone asf1
Sscle11g085460	108.326	117.533	94.5727	107.568	115.448	117.485	7.20481	0.0855058	0.686371	arf gtpase-activating protein
Sscle12g092030	199.166	192.159	199.112	226.373	238.447	253.42	7.20418	0.276944	0.145865	casein kinase substrate phosphoprotein pp28 protein
Sscle02g018120	277.595	216.518	226.119	123.217	144.725	162.29	7.20322	-0.740725	0.0179628	superoxide dismutase
Sscle10g077850	153.907	149.913	119.542	92.3121	97.3234	136.617	7.20314	-0.371067	0.185364	#NAME?
Sscle03g028960	33.8337	39.4644	27.4079	39.5441	29.2998	30.0491	7.20282	-0.0293587	0.923685	p-type atpase protein
Sscle05g042660	61.688	53.4388	56.0304	31.6451	32.3658	32.0563	7.19977	-0.837144	0.00473076	d-lactate dehydrogenase
Sscle03g028760	339.846	549.1	321.441	87.4218	76.6037	133.386	7.1976	-1.97339	0.00220971	hypothetical protein SS1G_00228
Sscle09g069980	63.3757	56.9991	58.5101	36.2448	38.0088	45.8278	7.1934	-0.573018	0.0269739	chromatin remodelling complex atpase chain isw1
Sscle07g055690	172.935	143.652	160.404	76.4023	72.867	84.4568	7.19152	-1.02058	0.00291167	cell cycle control protein
Sscle13g094460	439.658	439.093	410.496	299.219	291.996	455.971	7.19099	-0.304751	0.250035	NA
Sscle08g064560	281.999	255.63	290.261	467.221	425.057	456.393	7.1878	0.700567	0.00727003	ubiquitin-conjugating enzyme e2
Sscle12g087970	58.1037	65.8457	49.4407	47.8933	50.214	58.5648	7.18747	-0.138332	0.559026	sec23 sec24 family protein
Sscle14g099120	77.208	93.0858	76.5765	101.911	110.72	140.523	7.18568	0.514362	0.0495163	glucan synthesis regulatory protein
Sscle05g042340	105.032	130.914	100.017	29.0074	34.3932	34.2919	7.18498	-1.77953	0.000350278	histidine biosynthesis trifunctional protein
Sscle04g039600	59.6811	87.6692	39.3362	32.6073	27.4845	13.4547	7.18456	-1.43091	0.0292062	c2h2 type zinc finger containing protein
Sscle08g067830	267.784	239.818	200.202	221.956	265.146	202.765	7.18138	-0.0621968	0.812007	srf-type transcription factor
Sscle01g003140	81.9618	81.8058	68.5353	73.9454	78.1186	89.669	7.17886	0.0591765	0.794077	sec1 family protein
Sscle15g103280	189.654	233.685	239.204	630.478	626.656	659.62	7.17833	1.53194	0.000212323	NA
Sscle13g095660	63.9113	71.8572	66.3428	48.8947	45.7974	60.4862	7.17789	-0.375725	0.10141	vacuolar protein sorting-associated protein 35
Sscle01g001150	102.805	98.1812	104.022	110.219	111.028	160.725	7.17686	0.317443	0.199222	mosc domain-containing protein
Sscle03g023020	212.472	228.713	242.886	134.239	104.158	90.9812	7.17654	-1.08755	0.00352362	snare domain-containing protein
Sscle05g044100	545.493	477.357	591.786	527.235	531.102	570.617	7.17584	0.0148475	0.952207	dynein light chain
Sscle13g094990	222.249	226.176	202.857	308.675	203.083	315.591	7.17549	0.339768	0.194138	c-8 sterol isomerase
Sscle07g056460	70.1935	102.217	104.86	90.7758	112.6	119.824	7.17466	0.22984	0.409175	NA
Sscle07g057560	194.952	225.519	239.913	167.767	189.454	124.849	7.17219	-0.508355	0.0718438	bax inhibitor family protein
Sscle13g096130	84.7735	92.483	72.7669	68.5498	81.7729	100.804	7.17173	0.00210609	0.994079	electron transfer flavoprotein-ubiquinone oxidoreductase
Sscle03g027890	28.6001	36.9551	22.2007	28.5226	25.9632	25.6406	7.1705	-0.110013	0.717527	nucleoporin sonb
Sscle06g052950	150.681	152.002	175.029	150.4	179.666	126.961	7.16297	-0.106938	0.65497	NA
Sscle16g109610	117.267	125.788	133.024	91.612	100.013	114.241	7.1604	-0.299278	0.159597	pyruvate dehydrogenase kinase
Sscle03g023910	69.3393	58.8805	83.5791	133.59	144.244	70.9677	7.15811	0.617824	0.121419	monodehydroascorbate reductase
Sscle05g046360	470.181	470.631	437.696	450.498	408.974	569.507	7.15766	0.0539782	0.81937	had-like protein
Sscle07g057550	132.532	114.741	117.574	96.5167	99.6312	100.816	7.15679	-0.300298	0.150462	tlc domain-containing protein
Sscle13g094720	102.142	126.177	159.328	61.6697	72.9973	66.1842	7.15418	-0.941772	0.011256	NA
Sscle06g052270	155.932	164.479	181.342	235.683	206.364	255.734	7.15351	0.478336	0.040097	protein hob3
Sscle07g059800	72.8477	73.0055	88.1935	113.356	128.01	141.721	7.15232	0.707464	0.0115665	amino acid transporter
Sscle13g095180	44.1872	41.308	37.099	56.3546	49.6486	58.8515	7.15206	0.430052	0.059709	NA
Sscle07g057780	118.416	121.361	113.229	174.432	146.969	225.481	7.15089	0.627059	0.0280511	d-arabinitol dehydrogenase
Sscle03g030850	365.549	324.257	359.79	483.545	402.249	634.735	7.14733	0.531358	0.0590089	small nuclear ribonucleo protein
Sscle07g057930	149.099	197.105	181.26	441.649	348.59	358.654	7.14731	1.11759	0.0021103	vacuolar protein sorting protein
Sscle02g011800	79.1631	37.288	218.221	302.038	341.195	405.479	7.145	2.00045	0.0284816	glycoside hydrolase family 17 protein
Sscle06g049040	16.9682	13.6662	14.0891	487.559	616.372	679.557	7.14202	5.29309	2.72804e-06	succinyl- :3-ketoacid-coenzyme a transferase
Sscle08g063830	318.463	232.499	334.26	47.248	43.1684	42.1725	7.14114	-2.72391	0.000139949	integral membrane protein
Sscle01g003380	140.856	120.342	144.7	99.7397	119.509	120.326	7.1409	-0.26449	0.237034	cral trio domain protein
Sscle06g049150	25.7706	37.6117	24.4005	50.0113	52.8213	68.6259	7.13808	0.983895	0.0101471	multidrug resistance-associated protein 1
Sscle05g043040	53.6545	51.0159	56.8881	100.443	94.7368	70.1822	7.13715	0.67433	0.0204438	predicted protein
Sscle02g014240	133.555	107.449	121.655	59.4115	60.2105	63.8633	7.13664	-0.978006	0.00370407	pre-mrna-processing factor 39
Sscle03g023720	47.9692	49.4177	40.0387	34.0587	36.2036	35.6102	7.13564	-0.378643	0.0958669	dna-directed rna polymerase ii
Sscle09g069000	265.951	182.657	400.14	294.644	213.619	85.9005	7.13514	-0.691852	0.277517	NA
Sscle16g110310	166.28	316.369	208.618	114.556	152.715	63.6706	7.13153	-1.17929	0.0344907	#NAME?
Sscle06g053860	193.692	221.885	173.641	160.634	155.003	178.083	7.13105	-0.24695	0.261764	serine threonine-protein phosphatase pp1
Sscle02g013510	145.115	211.423	120.357	21.2144	27.398	17.3124	7.13049	-2.88353	0.00036052	NA
Sscle02g012080	147.128	389.58	117.535	1017.51	948.475	835.423	7.13033	2.28771	0.00426974	NA
Sscle14g100920	112.343	114.477	93.0237	64.4008	67.159	69.9156	7.12975	-0.664131	0.0159941	NA
Sscle08g066590	345.004	271.714	305.155	190.356	182.711	253.632	7.12636	-0.545901	0.057781	upf0041 domain protein
Sscle01g010500	199.402	255.545	244.008	136.162	132.509	150.323	7.1259	-0.727848	0.0121831	NA
Sscle03g030350	397.458	341.921	398.739	566.472	529.137	683.365	7.1255	0.646472	0.017713	NA
Sscle15g103220	57.0904	65.7061	50.4585	118.579	103.358	143.498	7.12516	1.08024	0.00301568	NA
Sscle02g017070	283.566	273.244	242.389	275.511	253.671	294.43	7.12402	0.047053	0.829328	diphthamide biosynthesis protein 4 protein
Sscle03g025930	89.0404	67.2951	68.3866	70.7145	62.7196	95.8102	7.12333	0.0402784	0.899036	NA
Sscle07g058060	159.48	153.493	140.718	88.9267	95.7875	93.6857	7.12331	-0.710858	0.00884513	mitochondrial 54s ribosomal protein 35
Sscle08g066520	83.6867	109.344	106.101	58.4648	62.6541	69.732	7.12078	-0.639641	0.0238394	hsp70-like protein
Sscle05g043410	109.022	109.975	119.562	88.2706	81.2148	84.849	7.12065	-0.415254	0.0550495	NA
Sscle03g028230	356.294	303.441	409.345	258.827	250.282	325.694	7.12058	-0.342702	0.189967	#NAME?
Sscle14g098070	226.114	237.794	217.211	199.982	183.887	236.303	7.12002	-0.130867	0.533058	clathrin light chain
Sscle01g005890	15.1893	18.4239	13.9315	204.322	204.264	240.065	7.11871	3.76624	6.46929e-06	phospholipase d active site-containing protein
Sscle16g109060	124.375	113.154	124.743	82.8435	100.714	100.197	7.11694	-0.363859	0.101716	atp-dependent rna helicase dbp5
Sscle06g051210	140.726	114.603	281.371	374.902	295.998	612.818	7.11486	1.3283	0.0305481	NA
Sscle06g049570	90.352	96.7408	78.6072	75.7656	92.0832	101.058	7.11263	0.0113685	0.966385	sorting nexin 3
Sscle11g086610	151.022	138.745	142.3	149.27	170.53	146.092	7.11116	0.0877995	0.663988	3-ketoacyl- reductase
Sscle10g080000	82.9832	78.9106	78.6346	339.907	323.16	447.946	7.11067	2.19323	6.24769e-05	NA
Sscle11g082630	53.5717	66.9421	51.7839	98.0633	105.315	109.075	7.11005	0.859612	0.00461502	peroxisomal targeting signal receptor
Sscle10g075100	54.1488	70.0715	54.8297	105.393	105.64	90.9515	7.10732	0.743563	0.0105601	apses transcription factor
Sscle07g061340	81.889	66.017	73.3832	54.4009	75.911	46.3974	7.10664	-0.39406	0.168908	NA
Sscle02g015570	71.2613	113.187	85.0699	89.7224	78.0204	63.246	7.10641	-0.233157	0.44314	NA
Sscle06g052240	88.4882	79.2265	83.5166	149.431	127.245	127.955	7.10281	0.677298	0.010138	NA
Sscle01g005740	110.193	96.3612	78.1838	84.5788	87.0849	106.579	7.09993	-0.0196583	0.948811	t-complex protein 1 subunit delta
Sscle15g105140	144.491	149.133	159.98	229.059	225.379	284.54	7.09925	0.702462	0.00982374	NA
Sscle01g006410	143.839	108.823	110.711	72.9332	84.8525	58.8075	7.09807	-0.785786	0.0219585	s-adenosylmethionine decarboxylase proenzyme
Sscle16g108400	126.546	118.802	176.507	152.823	155.049	123.312	7.09664	0.0228057	0.944153	mitochondrial carrier protein
Sscle04g039720	107.188	331.133	134.938	300.608	402.686	112.044	7.09647	0.411154	0.585803	nadh-quinone oxidoreductase
Sscle03g023820	272.533	128.493	357.529	418.187	231.849	79.4495	7.09583	-0.318129	0.710026	dsba oxidoreductase protein
Sscle02g018150	49.0861	46.1375	45.461	36.0493	37.2405	32.0231	7.09338	-0.437951	0.0529115	class iv chitin synthase
Sscle08g064690	83.3584	87.3686	190.578	63.2564	61.2465	117.51	7.09331	-0.490295	0.364339	general substrate transporter
Sscle05g048280	28.0977	37.4167	21.1733	70.7665	52.8863	68.8971	7.09188	1.18331	0.00694581	heavy metal translocating p-type atpase
Sscle08g065180	70.9029	75.6913	69.2265	90.0493	91.1434	91.215	7.08952	0.329026	0.0908996	NA
Sscle16g110470	26.7917	48.0772	25.2685	45.1622	50.4068	45.011	7.08931	0.535605	0.143772	protein transport protein sec31
Sscle03g031660	208.413	162.06	164.124	57.8024	67.0513	110.098	7.0883	-1.19314	0.00969734	alpha-l rna-binding motif
Sscle12g089470	59.9189	60.6621	64.158	34.3141	30.4932	31.9285	7.08707	-0.935495	0.00265983	mannose-binding lectin
Sscle02g017680	115.851	117.99	110.869	87.8442	100.324	83.2328	7.08645	-0.369826	0.0849467	phosphoserine phosphatase
Sscle06g051920	39.5081	35.8236	40.339	911.235	923.638	975.173	7.08557	4.58856	1.33184e-06	NA
Sscle03g022600	102.711	94.1035	83.7335	38.9625	35.3951	45.1231	7.08423	-1.21638	0.00183564	mitochondrial
Sscle14g100190	48.8129	41.9258	53.5581	38.2135	48.9785	56.5111	7.08298	-0.0142518	0.962903	peptidase m16 inactive domain-containing protein
Sscle03g023470	274.125	233.127	244.185	145.819	135.613	174.558	7.08154	-0.71026	0.0151469	ribosomal protein l16p l10e
Sscle07g057790	139.133	128.334	211.041	124.56	124.745	94.994	7.08141	-0.478054	0.16269	NA
Sscle13g095140	121.049	145.302	106.51	85.4912	81.3153	83.2328	7.08069	-0.569123	0.0372923	g2 mitotic-specific cyclin-b
Sscle02g012200	261.718	242.156	249.703	200.761	206.848	200.027	7.07975	-0.319042	0.115069	small nuclear ribonucleoprotein
Sscle13g095990	72.8859	160.262	81.0152	27.0872	30.657	21.4335	7.07974	-1.9471	0.00533731	NA
Sscle09g074310	349.689	262.689	307.028	82.946	88.3452	79.9688	7.07914	-1.87398	0.000357048	methyltransferase type 11 protein
Sscle03g025600	583.435	502.549	546.354	728.137	496.82	1116.08	7.0751	0.490258	0.176616	NA
Sscle13g093530	132.908	125.105	202.475	112.823	92.6275	76.8845	7.07484	-0.709446	0.0619666	ran1-like protein kinase
Sscle07g058560	28.3673	40.651	26.7848	50.1616	51.7941	48.2764	7.07461	0.660931	0.0310664	cnh domain-containing protein
Sscle04g039900	437.592	380.03	407.693	270.986	309.02	357.233	7.07433	-0.388541	0.103696	small nuclear ribonucleoprotein sm d1
Sscle02g017700	41.8253	64.7613	40.7609	63.7365	70.1042	75.2448	7.0736	0.531351	0.0859684	NA
Sscle14g100550	28.415	26.4898	45.9475	200.172	216.845	232.651	7.07304	2.71901	0.000104438	acetolactate synthase
Sscle14g101900	210.606	179.227	164.035	107.476	78.8027	124.382	7.07267	-0.81846	0.0185857	50s ribosomal subunit l7
Sscle11g084780	233.905	195.033	223.086	158.959	158.021	188.498	7.0714	-0.360609	0.122778	electron transfer flavoprotein domain-containing protein
Sscle06g051840	133.062	161.676	105.296	66.1808	74.7691	77.216	7.07108	-0.858467	0.0159525	delta -sterol reductase
Sscle07g058050	313.825	274.002	268.334	180.479	166.013	210.241	7.07075	-0.610887	0.0252092	50s ribosomal protein l4
Sscle10g076850	160.316	136.045	156.346	114.766	103.928	119.494	7.06853	-0.414687	0.0759304	NA
Sscle02g019080	34.6229	27.931	52.3787	57.5257	62.3417	45.3156	7.06711	0.532113	0.150293	glycosyl hydrolase family 38
Sscle09g071830	382.146	335.295	363.279	266.675	255.034	331.562	7.06586	-0.334546	0.149099	monothiol glutaredoxin-5 protein
Sscle12g091130	67.642	85.4652	76.0503	114.975	120.075	115.052	7.06367	0.606496	0.0157446	ibr domain-containing protein
Sscle11g084400	154.125	157.57	160.842	94.707	123.12	158.214	7.06318	-0.347775	0.196759	farnesyl pyrophosphate synthase
Sscle08g065510	98.8133	131.318	118.323	77.6893	74.7171	79.6564	7.06312	-0.577897	0.0304273	NA
Sscle02g020870	375.979	294.463	313.902	595.301	578.381	541.013	7.06168	0.794908	0.00757344	er-derived vesicles protein erv14
Sscle02g021980	68.9464	66.3522	75.3365	99.4423	105.657	113.925	7.06081	0.594983	0.0151934	NA
Sscle02g018520	186.966	156.877	184.209	191.608	200.876	197.959	7.05546	0.156796	0.448772	electron transfer flavoprotein beta subunit
Sscle03g027050	124.139	114.712	89.9156	133.704	123.93	163.911	7.05539	0.372637	0.162462	fatty acid hydroxylase
Sscle07g055980	128.428	88.2786	108.738	103.121	87.7434	50.6634	7.05527	-0.524667	0.183594	bleomycin hydrolase
Sscle03g022260	351.265	318.111	335.698	525.581	546.83	616.748	7.05525	0.745387	0.0061043	nadh-ubiquinone oxidoreductase b18
Sscle02g012620	333.215	335.223	310.065	305.03	258.346	338.606	7.05391	-0.111904	0.605177	proteasome component pre3
Sscle08g064770	35.6687	47.3364	35.4115	46.5039	54.9082	57.2176	7.05323	0.423943	0.0947382	protein efr3
Sscle07g055560	146.376	138.369	128.604	116.174	112.895	128.955	7.05244	-0.204214	0.316406	NA
Sscle04g039820	238.38	246.005	203.924	292.539	266.369	386.801	7.05211	0.461292	0.0816189	NA
Sscle11g086470	459.801	518.333	544.735	667.684	612.082	881.227	7.05201	0.506473	0.0551294	v-type proton atpase subunit e
Sscle02g016460	319.35	683.649	203.756	7.72243	9.24247	7.58804	7.05125	-5.43557	0.000793552	nitrite reductase
Sscle13g096930	370.607	328.944	366.207	137.923	123.803	206.466	7.04954	-1.1792	0.0043362	adenylyl-sulfate kinase
Sscle06g052450	612.778	427.167	672.943	64.0874	59.4441	49.2826	7.04745	-3.30482	0.000139949	NA
Sscle15g102850	631.196	605.934	675.332	956.701	1028.78	1115.88	7.04602	0.692385	0.0080054	dolichyl-diphosphooligosaccharide--protein glycosyltransferase subunit ost4
Sscle01g010250	50.3935	121.753	64.6541	135.544	84.2315	100.49	7.04546	0.514973	0.269093	fad dependent oxidoreductase protein
Sscle02g013740	87.0804	85.575	70.5581	82.946	64.1753	80.9208	7.04541	-0.0852365	0.729247	tyrosine-protein phosphatase cdc14
Sscle08g064280	65.502	64.7798	74.4771	76.9975	95.3787	94.7365	7.04484	0.370765	0.0972214	serine threonine-protein kinase sid2
Sscle03g026370	83.342	73.0987	71.6086	33.9188	35.7653	34.8824	7.04276	-1.12826	0.00167262	transmembrane gtpase fzo1
Sscle10g078200	42.5146	40.3674	33.8835	10.8044	14.5474	9.9961	7.04264	-1.77359	0.000539196	bifunctional pyrimidine biosynthesis protein
Sscle14g097920	54.4151	124.229	19.9518	796.728	741.086	1197.92	7.04093	4.11893	0.00132971	NA
Sscle05g044030	98.358	94.7367	93.5156	79.9034	82.61	90.5215	7.04078	-0.181217	0.350004	NA
Sscle14g102100	412.999	520.656	586.534	353.361	252.891	362.307	7.0399	-0.629865	0.0482304	glycosyl hydrolase family 16
Sscle07g056040	12.5162	12.3408	12.7506	431.986	468.111	515.439	7.03943	5.21484	1.33184e-06	aorsin
Sscle01g008920	118.131	95.8316	130.071	82.3192	83.9354	100.178	7.03869	-0.355318	0.171827	glycosyltransferase family 34 protein
Sscle01g003050	199.746	148.701	134.013	48.7064	69.7441	61.2356	7.03796	-1.43381	0.0031298	fkbp-type peptidyl-prolyl cis-trans isomerase
Sscle04g036630	776.285	623.223	646.887	439.627	472.286	625.787	7.03725	-0.406504	0.135588	NA
Sscle02g015710	52.3086	56.2126	47.5241	30.3761	39.9593	41.3479	7.03635	-0.495794	0.0573634	transcription initiation protein spt5
Sscle08g066490	251.746	234.963	233.92	172.342	155.429	192.543	7.03589	-0.463351	0.0490115	NA
Sscle05g044780	50.0796	59.3886	51.6982	75.0012	65.6078	60.614	7.03474	0.305704	0.159406	transmembrane amino acid transporter
Sscle02g016380	112.95	102.654	125.413	217.212	255.905	222.712	7.03393	1.01251	0.00210502	fumarylacetoacetate hydrolase
Sscle01g010880	64.5016	107.543	98.0182	3018.27	3243.37	2795.99	7.03152	5.08839	5.22975e-06	calcium channel subunit cch1
Sscle09g070450	28.5401	28.376	26.0739	96.6953	98.6321	102.041	7.03148	1.83314	5.17752e-05	gtpase-activating protein gyp5
Sscle04g039550	23.3433	29.1396	21.2711	23.7014	24.7322	26.4279	7.02979	0.0304251	0.906615	u2 snrnp component prp10
Sscle03g028270	253.078	239.608	214.842	165.447	131.161	181.923	7.02978	-0.553126	0.0419802	translation initiation factor 4e
Sscle08g063430	232.231	202.999	199.716	226.605	195.643	242.097	7.02959	0.0715076	0.751319	ribosomal protein s18
Sscle04g035230	155.91	109.634	202.14	131.43	187.372	202.137	7.02859	0.173279	0.652168	nad dependent epimerase dehydratase
Sscle02g020880	185.64	178.043	159.485	78.7295	62.3556	90.4572	7.02707	-1.16064	0.00266648	methionine aminopeptidase
Sscle14g101790	851.696	570.905	777.003	860.389	916.395	878.882	7.02704	0.281196	0.299661	NA
Sscle03g027370	171.13	84.3454	272.262	185.184	82.2691	42.6491	7.02644	-0.924367	0.256979	cytochrome p450 55a1
Sscle10g077680	65.0255	66.5352	61.824	55.0391	50.7398	73.5913	7.02513	-0.105329	0.662548	protein kinase
Sscle08g068060	416.405	333.023	314.625	280.333	234.632	334.041	7.02507	-0.308357	0.255438	NA
Sscle05g042430	76.9954	98.807	93.8095	96.6087	94.2296	109.389	7.02276	0.163452	0.454535	NA
Sscle02g012610	87.7202	76.0052	106.42	121.649	124.219	101.081	7.02195	0.347004	0.179958	cyclin-dependent protein kinase complex component
Sscle08g062360	127.59	120.213	149.798	85.9378	85.0114	98.4536	7.0213	-0.552206	0.0361291	lem3 cdc50 family protein
Sscle09g071690	228.236	83.5212	272.082	1358.06	728.211	130.084	7.02127	1.45756	0.198717	stf2-like protein
Sscle04g033380	149.425	180.508	177.118	357.898	386.074	465.138	7.02102	1.25006	0.00092153	ubiquitin-conjugating enzyme
Sscle07g058330	64.7001	83.4341	60.3136	88.2834	80.7239	127.672	7.0196	0.51662	0.0956536	alkaline phosphatase
Sscle04g032750	21.2968	27.1565	16.5608	78.9633	83.9131	68.7513	7.01824	1.83865	0.000466291	glycerophosphodiester phosphodiesterase gde1
Sscle03g026780	52.704	63.5419	53.6011	60.2792	58.0673	79.1411	7.01758	0.223142	0.341716	NA
Sscle05g046390	129.603	151.247	128.082	143.038	129.398	148.665	7.01486	0.0472071	0.828551	thioredoxin reductase
Sscle07g059160	100.683	116	103.918	93.6617	97.9602	108.037	7.01294	-0.0968258	0.637837	mitochondrial enoyl protein
Sscle01g002300	112.682	95.4521	103.154	48.6411	47.0003	48.4058	7.01271	-1.10995	0.00186737	double-strand-break repair protein rad21
Sscle04g037780	188.705	173.593	153.319	115.134	130.018	167.554	7.012	-0.320201	0.215907	rna binding protein
Sscle02g016970	373.511	329.17	359.042	598.909	631.514	460.555	7.01011	0.63175	0.0234844	upf0136 membrane protein
Sscle04g033220	289.48	279.889	267.154	193.202	160.672	237.422	7.0092	-0.492062	0.0615571	NA
Sscle13g095880	63.7509	60.2287	63.4662	35.2922	29.8256	37.5331	7.00839	-0.859993	0.00502146	nuclear pore complex protein
Sscle07g055760	255.207	205.453	208.592	110.228	95.5313	122.761	7.00727	-1.0092	0.00498048	50s ribosomal subunit protein l15
Sscle02g012330	36.1148	35.9899	32.2474	36.0789	37.1925	30.562	7.00658	-0.0320242	0.890767	alpha beta-hydrolase
Sscle14g100540	73.158	70.9839	77.9258	91.4173	86.721	117.698	7.00597	0.414839	0.0817099	creatinase aminopeptidase
Sscle01g000770	159.285	130.098	141.664	52.3037	65.3934	58.6077	7.00494	-1.30373	0.00136463	ctp synthase
Sscle01g000410	111.42	94.4174	121.782	65.8247	64.2108	57.3332	7.00418	-0.815203	0.0103501	mitochondrial distribution and morphology protein 34
Sscle03g024880	231.008	205.445	585.428	115.029	159.009	86.0971	7.00359	-1.43879	0.0474999	haloacid dehalogenase-like hydrolase
Sscle04g034980	96.2771	103.121	76.7346	31.9737	27.7922	21.4751	7.00046	-1.7997	0.000790609	NA
Sscle03g025080	75.6984	71.1631	111.695	85.2363	90.9622	45.1538	6.99955	-0.320809	0.434521	ndt80 like dna-binding family protein
Sscle05g042900	54.8378	51.3554	59.0082	57.6077	60.1906	54.9316	6.99769	0.0518265	0.804153	ca2+ h+ partial sequence
Sscle10g078320	86.3289	77.8745	75.6448	55.5766	51.9232	74.5731	6.99735	-0.390474	0.128275	mitochondrial division protein 1
Sscle13g095150	152.057	143.754	119.491	105.952	111.704	105.304	6.99523	-0.366604	0.121252	50s ribosomal protein l2
Sscle12g088860	237.17	175.892	294.931	596.941	595.08	419.317	6.99515	1.17106	0.00838933	hit domain protein
Sscle06g053470	68.0267	74.0802	58.6893	60.8337	65.5271	79.1015	6.9946	0.0376536	0.883774	e3 ubiquitin-protein ligase bre1
Sscle12g091090	61.7066	68.5781	59.7105	31.8931	40.8474	34.0964	6.99417	-0.856193	0.00571485	frequency clock protein
Sscle02g014200	96.7829	87.6216	90.3717	71.9913	89.4032	76.8598	6.99415	-0.228707	0.277102	cytochrome c heme lyase
Sscle16g108470	181.321	174.182	186.71	380.933	368.383	341.486	6.9932	0.9944	0.00137433	NA
Sscle04g035300	305.057	205.657	224.853	61.2034	62.5154	81.9576	6.99317	-1.80535	0.00127413	homoisocitrate dehydrogenase
Sscle03g029350	47.9468	61.0816	75.8743	366.647	400.182	325.973	6.99275	2.56527	6.58471e-05	NA
Sscle07g061170	27.5849	48.5839	37.4454	82.3721	77.6926	53.3756	6.98995	0.89141	0.0297212	NA
Sscle01g007930	318.476	316.799	319.543	387.123	323.912	352.98	6.98944	0.151656	0.43527	protein mago nashi like 2
Sscle02g012820	121.69	146.924	125.295	98.7466	70.1042	107	6.98871	-0.503125	0.0731417	glycerol-3-phosphate dehydrogenase
Sscle03g031380	160.094	98.9394	124.321	47.6942	64.2173	52.3947	6.98844	-1.22704	0.00753281	potassium voltage-dependent transporter
Sscle06g053050	264.929	142.815	82.4742	44.2525	46.0416	44.8573	6.98784	-1.70196	0.0271985	5-aminolevulinate synthase protein
Sscle09g071850	43.8585	43.1634	70.5042	86.3899	99.7018	65.6077	6.98649	0.65877	0.0759304	NA
Sscle05g042520	128.383	195.98	133.171	72.3217	62.5993	84.084	6.98633	-1.02431	0.0114373	glycoside hydrolase family 72 protein
Sscle01g004590	50.2259	47.8471	47.5887	50.7127	53.1078	67.329	6.9845	0.231242	0.28932	metalloproteases catalytic
Sscle02g016430	4.39444	15.589	3.24114	172.319	136.264	249.879	6.98263	4.89959	0.0003606	p-loop containing nucleoside triphosphate hydrolase
Sscle05g047860	78.4295	77.8175	73.6483	212.825	230.677	203.757	6.98121	1.47587	0.000174147	allantoicase
Sscle15g107180	396.411	353.713	389.588	388.797	447.429	436.972	6.9811	0.14983	0.45745	mitochondrial 37s ribosomal protein mrp2
Sscle07g056270	133.191	109.994	113.724	137.949	148.591	127.297	6.97799	0.197277	0.365065	NA
Sscle05g046690	228.236	174.361	183.804	301.555	309.594	200.007	6.97796	0.413271	0.171379	dna-directed rna polymerases n 8 kda subunit superfamily
Sscle10g077220	161.472	126.056	153.045	18.4557	21.5798	31.3724	6.97676	-2.61216	0.00020939	tpa_inf: bifunctional dethiobiotin synthetase adenosylmethionine-8-amino-7-oxononanoate aminotransferase
Sscle11g086570	159.507	114.238	113.472	95.9434	106.542	133.868	6.97666	-0.187131	0.530052	galactose-1-phosphate uridylyltransferase
Sscle01g000540	672.917	525.038	580.786	348.522	321.343	387.449	6.97657	-0.736143	0.0161351	50s ribosomal protein l12
Sscle04g038720	229.091	195.655	253.975	283.057	240.707	361.689	6.97597	0.392434	0.151743	ubiquitin-conjugating enzyme e2
Sscle09g071790	111.815	128.468	102.253	88.3366	76.6247	113.652	6.97585	-0.285849	0.266979	ethanolamine-phosphate cytidylyltransferase protein
Sscle07g056010	40.7682	40.3625	42.9529	37.3262	35.7092	39.0266	6.97354	-0.147033	0.443245	tbc domain-containing protein
Sscle03g025700	49.9267	51.7522	47.8052	40.9327	39.9842	61.4106	6.97271	-0.0729311	0.788222	vacuolar protein sorting protein
Sscle06g052430	34.9661	40.5138	34.8829	27.6536	31.8115	25.3946	6.97075	-0.405848	0.0820547	snf2-family atp dependent chromatin remodeling factor snf21
Sscle04g033960	62.9821	65.2167	47.7431	29.7527	30.278	28.4664	6.97037	-0.988016	0.00634685	arm repeat-containing protein
Sscle01g003070	101.976	130.231	97.1066	76.5309	79.344	75.3299	6.97	-0.508419	0.0545346	transcription factor cys6 protein
Sscle09g074050	335.31	364.581	334.198	168.368	159.228	172.631	6.96912	-1.04428	0.00173752	NA
Sscle09g072720	138.848	150.878	137.021	64.9908	72.538	84.1722	6.96877	-0.942828	0.00379268	chorismate synthase
Sscle03g028190	180.307	148.001	136.429	112.566	75.7816	149.819	6.96695	-0.452775	0.188208	homoserine kinase
Sscle01g005810	55.7967	64.4517	50.272	44.4201	49.0885	39.6369	6.96561	-0.378046	0.120371	arsenite resistance protein ars2
Sscle03g025890	88.4182	95.816	62.2987	122.886	126.661	129.69	6.96394	0.638383	0.0397906	NA
Sscle03g030250	84.7589	85.4376	67.9865	69.9179	71.8889	75.7614	6.96189	-0.126052	0.579824	magnesium transporter alr2
Sscle07g057850	111.383	105.286	103.511	90.7867	94.4572	85.6808	6.96019	-0.255317	0.202254	transcription factor iws1
Sscle15g102820	52.3997	55.1577	55.7326	68.4629	60.7712	71.7563	6.96018	0.301273	0.132732	vacuolar protein sorting protein
Sscle04g033070	217.464	264.033	227.806	192.766	171.528	144.368	6.95986	-0.504419	0.0550491	vivid pas protein vvd
Sscle02g018790	118.436	91.723	120.882	151.066	192.449	182.295	6.95978	0.658744	0.0260536	aldose 1-epimerase
Sscle06g054780	134.613	139.996	166.523	258.221	183.208	259.211	6.95902	0.670797	0.0247849	alpha beta hydrolase
Sscle09g072170	332.081	286.948	378.407	331.82	349.974	299.82	6.95881	-0.035242	0.892502	NA
Sscle02g021040	26.2004	23.421	25.5772	99.2651	83.4658	95.651	6.95792	1.88218	7.04125e-05	vanillyl-alcohol oxidase
Sscle13g096830	54.1984	61.0439	57.4081	117.806	125.444	208.42	6.95789	1.35722	0.00296079	amino acid transporter
Sscle13g094830	69.7924	77.4163	65.7178	77.2988	81.7142	84.496	6.9569	0.191083	0.33407	protein c6 finger domain protein
Sscle03g028350	23.3065	31.3429	19.6526	51.4762	50.2183	64.4732	6.95638	1.18403	0.00421692	prolipoprotein diacylglyceryl transferase
Sscle06g048890	163.061	206.561	143.973	103.755	129.954	130.813	6.95637	-0.491547	0.0874195	rna recognition domain-containing protein
Sscle09g069200	976.628	769.857	658.731	19.7895	11.4194	15.9426	6.95605	-5.62987	2.71953e-05	flavohemo protein
Sscle11g084890	66.9916	70.418	66.7608	62.0857	56.6743	53.0031	6.95563	-0.263358	0.19388	cullin family protein
Sscle15g103490	39.3769	49.5663	33.1114	48.186	55.3849	57.8412	6.95426	0.413783	0.128491	arm repeat-containing protein
Sscle08g062230	263.893	177.032	284.599	52.365	41.8631	27.6843	6.9528	-2.63143	0.000761617	glycoside hydrolase family 76 protein
Sscle05g048360	79.0339	51.6774	72.5564	112.709	63.2317	78.005	6.95221	0.311181	0.374864	endoplasmic oxidoreductin-1
Sscle04g032850	61.9545	80.5864	49.5031	62.8716	59.5439	67.195	6.95095	0.0107657	0.975043	NA
Sscle10g078990	74.0226	87.9461	85.1771	93.8538	122.922	164.029	6.95074	0.600997	0.0565636	acyl- dehydrogenase
Sscle04g033830	40.0521	68.5189	32.8943	284.622	275.275	389.19	6.94951	2.80216	0.000272668	3-oxoacyl-
Sscle07g061260	137.527	148.371	152.512	165.572	192.613	146.676	6.94872	0.168789	0.423383	NA
Sscle05g047880	36.4276	42.4825	45.9776	54.1183	73.4845	88.1703	6.9471	0.769572	0.0209339	peptidase family m13
Sscle08g062250	61.9246	53.9011	60.0501	30.1007	34.1034	31.6156	6.94669	-0.886429	0.00461024	transcription elongation complex subunit
Sscle05g041490	31.9321	30.3819	47.4412	15.7181	21.1634	24.174	6.94586	-0.831601	0.0369626	cdp-alcohol phosphatidyltransferase
Sscle13g094060	35.6146	43.2139	29.9919	25.6577	27.434	20.6977	6.94584	-0.583408	0.0579081	chromodomain helicase
Sscle03g030460	116.519	210.26	74.8227	100.224	118.851	73.5358	6.94583	-0.399883	0.464442	methionine type
Sscle06g050850	186.844	150.497	185.587	90.9648	114.727	113.338	6.94558	-0.719572	0.0190983	negative regulator of the pho system
Sscle01g011240	60.4186	72.9623	63.0413	55.8495	48.9496	74.1455	6.94368	-0.125718	0.628889	camp-dependent protein kinase catalytic subunit
Sscle02g012580	119.769	145.78	124.214	181.179	219.921	203.709	6.94276	0.621082	0.0166004	NA
Sscle10g078680	80.7587	142.045	83.0851	197.182	188.259	215.959	6.94168	1.02356	0.0135958	uv-damaged dna-binding protein
Sscle05g044380	137.88	221.28	157.943	63.9843	86.151	106.998	6.94076	-0.994704	0.0207006	saccharopine dehydrogenase
Sscle08g062590	81.9486	89.5323	66.6337	76.6766	89.952	147.117	6.93939	0.37846	0.267883	glutamine synthetase
Sscle02g019150	53.9373	48.3837	55.5432	84.6318	97.6727	78.8055	6.93902	0.700209	0.0105659	prolyl oligopeptidase
Sscle01g006900	78.3995	93.7198	82.2432	37.6818	34.5007	52.5448	6.93872	-1.01462	0.00601423	cysteinyl-trna synthetase
Sscle13g094130	98.6008	185.564	162.356	30.5194	21.5246	16.7636	6.93866	-2.71614	0.00101116	NA
Sscle04g034960	153.628	195.648	127.812	281.833	271.051	329.312	6.93708	0.907221	0.00981421	secretory pathway protein
Sscle03g026680	19.0039	21.2738	16.9403	18.8942	18.4439	16.3456	6.9367	-0.104428	0.644322	myosin type ii heavy chain
Sscle04g036020	197.283	272.892	241.468	213.555	177.524	212.774	6.93665	-0.22128	0.36607	NA
Sscle02g014340	5.83623	7.81801	5.65495	6.20938	8.05927	6.06547	6.93607	0.0496235	0.861744	NA
Sscle01g003630	200.488	186.089	199.011	226.931	206.984	274.427	6.93527	0.278536	0.203424	NA
Sscle16g108540	62.7478	69.4801	65.2889	77.8257	63.1807	63.8076	6.935	0.0409686	0.855197	NA
Sscle10g079830	48.4184	47.4602	53.8216	66.7022	86.3826	62.2568	6.93476	0.48148	0.0558216	endomembrane protein 70
Sscle10g080220	103.765	157.306	111.805	74.2034	52.5844	80.487	6.93445	-0.813848	0.0310536	NA
Sscle16g108770	271.071	259.035	294.769	518.899	424.343	577.734	6.93313	0.884569	0.00486213	ap-1 adaptor complex subunit
Sscle03g026210	210.471	224.214	204.521	241.451	241.021	364.944	6.93267	0.401165	0.132157	adp-ribosylation factor-like protein 1
Sscle02g018780	72.7877	67.331	74.3353	118.146	118.024	96.7142	6.93083	0.60815	0.0182697	diacylglycerol kinase catalytic domain-containing protein
Sscle02g012120	161.456	179.941	171.261	107.034	97.1559	145.195	6.93012	-0.544975	0.0488834	NA
Sscle05g046250	73.9003	96.857	372.229	110.144	147.178	19.2499	6.92989	-1.21226	0.3028	beta- -glucan-binding protein
Sscle02g014130	30.9901	19.6034	40.0727	161.598	219.365	244.46	6.92954	2.81272	0.000291271	methylmalonate-semialdehyde dehydrogenase
Sscle09g069140	119.694	112.666	109.227	56.2268	61.5111	58.3711	6.92887	-0.964349	0.00269189	protein phosphatase 2c protein
Sscle01g010060	79.6066	100.89	78.9703	84.0143	96.6662	95.1472	6.92782	0.0866845	0.709792	oligosaccharyltransferase alpha subunit
Sscle16g109400	124.076	129.387	163.685	93.2194	81.4508	116.678	6.92657	-0.498169	0.0842791	gtp-binding protein
Sscle09g074180	239.834	238.634	248.768	256.402	283.026	358.815	6.92494	0.300027	0.188545	NA
Sscle04g034680	77.5759	98.2511	70.3545	69.1242	69.3474	91.7199	6.92469	-0.0803003	0.774504	stromal membrane-associated protein
Sscle08g067210	56.7403	62.029	57.9792	62.4325	59.8405	69.5738	6.92284	0.120758	0.538802	NA
Sscle16g109670	125.653	130.926	127.89	138.089	167.829	164.452	6.92163	0.276701	0.170318	glycosyltransferase family 34 protein
Sscle05g040420	14.5771	11.0735	8.11907	2177.57	2349.29	2467.67	6.91964	7.70852	1.33184e-06	gdsl-like lipase acylhydrolase protein
Sscle14g098050	76.8723	77.1552	65.3154	41.3689	40.0545	37.1739	6.91874	-0.895115	0.00502057	abc transporter
Sscle02g012010	13.5869	23.4197	14.6523	29.3105	30.815	37.0512	6.91872	0.950347	0.0166612	phosphatidylinositol 3
Sscle03g029830	132.963	148.157	97.3091	66.9031	90.0809	88.1962	6.91864	-0.623734	0.0636429	c2h2 transcription factor
Sscle14g098530	29.7488	50.5844	31.9933	62.6965	76.6886	76.0542	6.91797	0.965203	0.0143428	voltage gated chloride channel
Sscle06g053700	33.9487	41.4098	28.5464	71.9583	47.1621	52.9929	6.91752	0.721776	0.0330172	NA
Sscle13g092760	81.415	81.1607	85.2624	93.3784	91.9964	93.4075	6.91707	0.164207	0.376977	splicing factor 3a subunit 3
Sscle03g030040	21.4322	29.5748	22.7337	44.1407	39.8726	44.2558	6.91651	0.81001	0.00885469	NA
Sscle01g010650	55.7365	67.2701	40.7778	97.2158	81.915	117.683	6.91585	0.886744	0.0203747	serine threonine-protein kinase
Sscle06g053940	14.8047	24.874	15.4609	49.2321	54.4259	46.4271	6.91397	1.46521	0.0021103	gelsolin repeat protein
Sscle02g014690	98.9311	105.999	69.8001	67.0618	83.5706	74.6117	6.91339	-0.284473	0.329848	nucleic acid- ob-fold
Sscle02g012830	173.487	207.253	206.018	63.6274	55.3563	77.5334	6.91329	-1.55703	0.000697806	phospho-2-dehydro-3-deoxyheptonate aldolase
Sscle02g013870	32.3464	37.1926	22.3399	250.834	286.841	484.864	6.91298	3.4481	0.000111318	alpha beta-hydrolase
Sscle03g031390	144.55	140.439	137.425	112.465	130.705	154.761	6.91167	-0.0913576	0.690621	yip1 domain-containing protein
Sscle03g030550	34.844	53.758	34.2583	46.7187	39.201	29.4178	6.91061	-0.112728	0.753038	srebp cleavage activating protein
Sscle04g039070	131.951	105.816	106.722	32.4395	37.0151	35.0931	6.91052	-1.7207	0.000466291	atp-dependent rna helicase
Sscle15g102660	110.929	191.428	150.219	117.958	93.1563	138.68	6.90974	-0.328589	0.332706	NA
Sscle08g063880	182.929	140.321	125.682	100.582	92.3946	52.0463	6.90795	-0.966985	0.0323197	sis domain-containing protein
Sscle11g082860	483.599	297.359	461.076	366.407	338.652	245.946	6.9068	-0.404588	0.267396	chz1_scls1 ame: full=histone -specific chaperone chz1
Sscle09g071160	330.527	215.062	365.207	480.698	535.786	350.067	6.90494	0.561836	0.131111	NA
Sscle15g104090	43.1239	55.184	58.7032	223.171	223.471	219.207	6.90396	2.08568	6.68443e-05	pyruvate dehydrogenase e1 component beta subunit
Sscle14g097720	211.716	153.026	165.939	93.0834	69.9523	101.544	6.90293	-0.978146	0.0117796	50s ribosomal subunit l30
Sscle09g069590	287.143	180.164	344.136	259.768	279.809	176.454	6.90242	-0.200053	0.637991	NA
Sscle09g073900	728.892	364.348	1009.17	171.767	60.1944	132.087	6.90155	-2.45902	0.00978598	hypothetical protein SS1G_03733
Sscle01g006420	130.381	122.147	128.772	78.6937	91.1717	87.2537	6.89947	-0.579379	0.0206373	thymidylate partial
Sscle09g070600	218.929	213.55	215.743	247.85	208.911	280.468	6.89889	0.190537	0.370902	NA
Sscle01g002260	142.332	171.412	118.047	68.2249	93.0694	61.4384	6.89549	-1.00208	0.0114373	NA
Sscle02g017750	295.365	255.339	260.051	487.064	432.915	543.461	6.89512	0.855433	0.00493705	NA
Sscle12g091890	45.7707	54.8255	38.131	26.5277	30.9265	31.3456	6.8951	-0.63567	0.0381338	elongation factor tu
Sscle11g086700	156.982	133.635	146.112	67.4499	64.6916	99.4733	6.89483	-0.905417	0.0116514	dihydroorotate reductase
Sscle06g054120	171.959	164.086	185.023	79.9171	81.052	79.0141	6.89479	-1.12247	0.00149121	sphinganine hydroxylase sur2
Sscle07g058250	51.3879	45.6232	44.7616	38.8049	47.0753	36.045	6.89472	-0.25154	0.269622	duf1620 domain-containing protein
Sscle03g028710	92.137	93.4238	108.18	174.34	208.263	323.571	6.89465	1.2348	0.00504463	enoyl- hydratase
Sscle08g066790	106.494	150.188	126.723	59.3154	58.5674	74.1971	6.89442	-0.974354	0.0078341	tryptophanyl-trna synthetase
Sscle03g031800	60.2995	13.3548	212.31	651.023	782.105	187.736	6.8933	2.97443	0.0436194	NA
Sscle13g093870	52.8888	53.9927	53.5593	23.7785	24.1219	28.5554	6.89024	-1.06245	0.00195068	NA
Sscle14g098060	114.042	160.094	91.424	66.5406	58.0318	60.4725	6.88864	-0.946379	0.0221769	hsp90 co-chaperone cdc37
Sscle08g063190	58.7312	61.973	53.9677	73.8923	50.4464	56.8224	6.88864	0.0391923	0.882301	neutral trehalase
Sscle04g038840	76.366	62.1885	66.6376	28.1975	31.3634	34.5681	6.88798	-1.11807	0.00288374	s-adenosyl-l-methionine-dependent methyltransferase
Sscle11g086360	88.7586	56.4099	83.3298	405.614	262.763	203.038	6.88748	1.87809	0.00232855	NA
Sscle09g073880	45.7334	54.4843	40.6806	65.3706	85.1317	87.3532	6.88641	0.74689	0.0159126	amp-binding enzyme
Sscle01g008160	50.3018	56.037	46.6461	69.114	63.6711	70.7308	6.88624	0.414561	0.0625869	lanosterol synthase
Sscle01g007420	333.624	379.538	310.314	400.564	334.471	353.398	6.88622	0.0872907	0.696129	NA
Sscle09g071330	180.478	203.206	204.227	165.216	148.302	243.832	6.88614	-0.0755889	0.790475	vacuolar-sorting protein snf7
Sscle01g001070	55.2009	75.0575	58.8462	63.6823	64.4914	53.5751	6.88486	-0.070286	0.785367	NA
Sscle05g042130	158.581	164.972	160.612	115.405	123.295	134.082	6.88466	-0.378322	0.0780647	transcription elongation factor s-ii
Sscle11g085150	291.552	312.73	311.27	281.629	228.189	270.233	6.88441	-0.228346	0.269127	NA
Sscle02g016830	88.3694	105.706	71.1721	56.304	52.7373	54.1215	6.8822	-0.685422	0.0321038	NA
Sscle05g048230	76.6382	84.4542	93.2379	178.272	210.028	173.075	6.88166	1.12064	0.00130811	alcohol dehydrogenase
Sscle06g052570	54.342	71.2421	43.9817	87.3272	86.1155	86.0703	6.88126	0.634177	0.0440592	NA
Sscle15g104690	41.3205	37.5959	37.2779	39.1396	46.4138	41.4192	6.88114	0.110369	0.595397	dna repair protein
Sscle06g054080	64.093	64.7237	57.3551	61.0832	57.345	75.4143	6.88093	0.0647807	0.781243	dual specificity protein kinase
Sscle11g082530	26.5859	32.2072	23.6918	27.6	29.2689	26.2953	6.88087	0.00722175	0.979315	vacuolar protein sorting targeting protein pep1
Sscle08g062660	97.4571	38.4039	153.871	143.935	122.47	197.541	6.87821	0.888215	0.199712	gluconolactonase
Sscle01g007580	250.591	185.743	191.533	72.5677	82.8034	128.633	6.87809	-1.13783	0.0112867	mitochondrial gtp gdp carrier protein 1
Sscle05g042420	60.5147	67.8757	67.2457	62.6717	65.548	54.2181	6.87793	-0.124727	0.551682	NA
Sscle15g105190	70.6146	76.6087	56.1131	101.858	69.5121	106.762	6.87596	0.462565	0.121335	vacuolar protein sorting-associated protein vps17
Sscle16g107970	53.1719	48.8679	60.1681	112.681	113.555	107.914	6.87388	1.03573	0.00173953	transposase protein
Sscle12g089240	246.328	243.639	191.037	137.056	114.04	145.657	6.87328	-0.76038	0.017713	eukaryotic translation initiation factor 3 subunit k
Sscle10g076480	49.8535	61.2209	58.0725	49.699	56.6743	66.6865	6.87222	0.0338404	0.894808	glycerol-3-phosphate acyltransferase protein
Sscle06g052870	102.93	116.813	93.4716	101.615	76.8103	111.042	6.87065	-0.101615	0.694677	uaa transporter
Sscle02g015270	108.825	108.865	103.492	188.801	148.564	192.324	6.87052	0.722324	0.00948742	#NAME?
Sscle08g065430	56.5397	68.1039	57.1344	54.6813	49.0833	46.2164	6.86657	-0.286184	0.200292	2-dehydropantoate 2-reductase
Sscle09g070760	99.9406	117.769	103.319	76.3828	85.1846	50.4313	6.86469	-0.67962	0.039835	acetylornithine aminotransferase
Sscle01g007540	143.856	126.963	125.369	115.374	66.0521	60.7779	6.8645	-0.780058	0.0393952	coproporphyrinogen iii oxidase
Sscle14g101260	23.0995	27.3814	24.7364	43.2612	39.7507	43.8321	6.86326	0.75471	0.00571485	phospholipid-translocating p-type atpase
Sscle14g099490	19.0319	31.763	18.7063	31.5084	31.0023	34.4806	6.86195	0.524687	0.11859	NA
Sscle03g027740	162.381	126.596	126.39	71.5462	65.4568	90.2864	6.85925	-0.8483	0.0154262	30s ribosomal protein s7
Sscle02g013500	77.1992	84.8008	70.0906	47.2871	38.6307	49.4377	6.85875	-0.764316	0.0117921	tbc1 domain family member 14
Sscle04g037310	139.782	114.565	134.007	112.133	96.573	83.8987	6.85713	-0.430258	0.102142	mannan polymerase complexes mnn9 subunit
Sscle01g010750	862.679	697.287	845.584	629.125	701.344	780.307	6.85599	-0.184976	0.436316	NA
Sscle13g096850	81.427	86.6324	88.527	67.9094	68.1287	54.7815	6.85487	-0.457148	0.0572948	NA
Sscle08g066390	271.175	220.198	296.135	375.958	351.638	434.765	6.85419	0.574258	0.0405374	progesterone binding protein
Sscle11g085310	74.8548	89.47	101.084	120.025	102.266	147.821	6.85273	0.493271	0.0786435	NA
Sscle09g074400	290.73	335.223	330.701	194.334	215.289	295.098	6.85226	-0.439981	0.104353	proteasome maturation factor ump1
Sscle14g099700	45.6473	46.1134	51.854	23.132	38.368	26.2957	6.85222	-0.778862	0.0187917	phospholipid-transporting atpase
Sscle11g084230	85.8439	71.2718	73.9853	60.3836	63.3307	68.4296	6.85195	-0.262858	0.240741	NA
Sscle07g055390	96.4167	97.3793	87.4484	185.038	208.741	217.284	6.85176	1.11116	0.0010029	NA
Sscle03g024900	63.0718	82.9342	73.8979	106.724	96.5291	131.562	6.85058	0.617367	0.0302915	mfs multidrug transporter
Sscle01g005200	142.385	133.136	157.803	25.954	21.5049	16.1202	6.84937	-2.81779	9.59571e-05	chitin synthase d
Sscle01g006520	42.6973	56.4678	40.4114	90.3954	95.2876	93.7512	6.84838	1.00728	0.0036317	aromatic amino acid aminotransferase
Sscle02g018400	50.4647	82.4896	48.6419	96.0896	90.2859	108.977	6.84532	0.745816	0.0407528	NA
Sscle01g007820	112.425	132.828	122.334	44.568	31.6259	31.9566	6.84464	-1.781	0.000425556	homeobox domain-containing protein
Sscle10g080230	121.702	116.932	113.684	171.752	160.729	127.392	6.84383	0.349252	0.133204	molybdopterin binding domain-containing protein
Sscle03g023050	50.0806	45.1933	40.9094	43.9954	39.3167	37.7242	6.84343	-0.177393	0.428876	regulator-nonsense transcripts 1
Sscle16g107970	51.853	46.7816	59.5157	114.063	111.694	102.598	6.84159	1.04563	0.00212298	transposase protein
Sscle01g000800	58.3512	55.6235	51.9777	60.2213	47.1259	66.4958	6.84022	0.0744607	0.758443	phosphatidylinositol 3
Sscle03g023110	319.585	282.109	349.976	229.431	272.995	311.83	6.84006	-0.225516	0.357774	NA
Sscle16g107790	178.123	164.336	183.984	108.606	116.637	116.327	6.83901	-0.628027	0.0160898	cell division control protein
Sscle13g094950	165.583	163.429	201.708	77.994	57.2804	74.776	6.83887	-1.32081	0.00188055	anthranilate phosphoribosyltransferase
Sscle08g063210	42.4183	48.903	35.9477	38.2999	44.931	39.3669	6.83828	-0.0629836	0.803878	rna recognition domain-containing protein
Sscle11g081060	157.886	117.658	143.104	425.633	167.397	87.7319	6.838	0.359095	0.582178	globin-like protein
Sscle14g102160	27.9382	43.9731	35.7863	147.711	153.449	114.078	6.83798	1.93627	0.000388551	glycoside hydrolase family 1 protein
Sscle13g096290	76.9057	61.0434	84.3857	241.179	217.017	218.034	6.83793	1.60674	0.000408441	NA
Sscle04g038590	107.302	114.804	89.5545	64.2329	52.0879	69.0399	6.83738	-0.73139	0.0190074	u2 snrnp auxilliary factor
Sscle04g035220	108.533	103.476	98.7619	75.9159	66.7947	53.7545	6.83587	-0.698296	0.0192363	NA
Sscle04g035260	132.953	107.149	89.0598	36.2838	45.5418	43.0351	6.83579	-1.39256	0.00308091	nucleolar gtp-binding protein
Sscle03g028540	24.5658	34.1678	22.5542	41.9115	44.6201	55.9644	6.83557	0.829074	0.017938	NA
Sscle02g020510	40.9745	38.9515	48.6759	85.3532	113.349	89.4624	6.83521	1.13519	0.00208825	NA
Sscle09g071950	50.1054	50.6951	49.3911	53.0842	51.3318	61.974	6.83512	0.150748	0.451343	ubiquitin carboxyl-terminal hydrolase 14
Sscle16g110820	186.393	136.84	189.547	55.9222	54.6502	59.6502	6.83172	-1.56891	0.00145709	NA
Sscle09g072390	186.323	199.915	174.105	97.0454	72.4172	91.7102	6.83087	-1.09183	0.00273973	acetolactate synthase
Sscle12g088850	108.342	110.267	101.597	65.7402	55.322	113.745	6.82947	-0.460572	0.17523	NA
Sscle01g006570	139.908	173.035	165.972	79.19	95.0975	80.6465	6.82868	-0.927049	0.00506844	ccaat-binding transcription factor subunit b
Sscle13g093680	102.594	109.175	169.176	83.9766	69.098	97.5833	6.82861	-0.555694	0.125296	NA
Sscle01g011490	239.23	219.103	241.108	232.114	215.231	284.579	6.82834	0.0721355	0.755468	microsomal signal peptidase 18 kda subunit
Sscle09g071760	62.9454	73.5848	63.7584	62.4506	51.5622	71.5828	6.82827	-0.0986352	0.68026	serine carboxypeptidase
Sscle04g035270	208.209	177.785	169.294	86.5534	99.6492	116.719	6.82797	-0.868582	0.0099839	NA
Sscle01g011280	84.7338	81.8937	78.614	38.8405	35.103	49.098	6.82684	-0.981515	0.00441482	NA
Sscle09g072940	177.517	174.782	189.398	225.766	237.002	253.061	6.8268	0.398967	0.0603439	nedd8-conjugating enzyme ubc12
Sscle13g096630	37.9152	34.3528	32.8505	30.6155	28.7304	37.5737	6.82662	-0.108454	0.643243	intermediate filament protein
Sscle16g110570	197.504	199.991	186.732	243.991	253.593	339.044	6.82495	0.516109	0.0457832	lsm domain-containing protein
Sscle12g090850	101.497	78.5598	140.376	87.8951	87.5756	85.8399	6.82476	-0.260606	0.442969	calcium calmodulin-dependent protein kinase type i
Sscle02g021280	102.207	113.708	129.208	336.736	378.687	411.96	6.82386	1.70356	0.000178132	synaptobrevin like ykt6
Sscle01g006590	164.323	152.279	140.793	64.1928	46.2592	82.7362	6.82381	-1.22836	0.00432117	ran gtpase activating protein 1
Sscle01g005800	113.297	131.128	119.462	186.689	179.808	169.759	6.82024	0.549356	0.0206373	translocator protein
Sscle12g089280	127.559	137.505	157.984	61.2424	70.6793	58.5321	6.82015	-1.17046	0.00209883	caspase domain-containing protein
Sscle06g053710	160.436	132.831	125.248	79.495	77.9639	84.5266	6.81958	-0.7798	0.0129966	pyruvate dehydrogenase protein x component
Sscle02g020180	73.674	66.0228	134.815	41.9106	42.5057	34.7401	6.81942	-1.15655	0.0293482	NA
Sscle05g041360	62.9052	55.6375	66.1533	30.3062	27.9195	31.8913	6.81831	-1.02464	0.00320586	zn2 cys6 dna-binding protein
Sscle08g062920	93.9244	53.202	201.243	318.028	291.768	240.964	6.8177	1.47092	0.0384573	NA
Sscle01g010050	48.5898	47.4417	40.8373	51.5707	57.1069	70.049	6.81585	0.385249	0.11742	vtc domain-containing protein
Sscle06g051370	489.716	492.272	610.679	27.1367	24.8458	24.2067	6.81544	-4.36431	1.96569e-05	NA
Sscle16g109900	120.433	154.593	146.022	40.6944	49.8114	45.5179	6.8154	-1.63626	0.000538823	NA
Sscle02g012750	65.9994	114.282	55.01	69.4403	67.5772	83.5349	6.81482	-0.0167914	0.971701	4-coumarate- ligase
Sscle04g038360	125.082	146.705	142.942	234.906	182.645	281.138	6.81477	0.755942	0.0153653	NA
Sscle03g028170	256.432	328.463	279.982	39.9403	55.4068	90.2797	6.81289	-2.24054	0.00084247	pyridoxine biosynthesis protein
Sscle05g043300	87.0143	83.5256	81.9731	68.1489	61.1723	54.461	6.81221	-0.478766	0.0490115	cdf family cation efflux system protein
Sscle08g066580	131.991	99.1908	106.705	59.8564	65.7469	65.4096	6.81052	-0.817521	0.0135147	rab geranylgeranyl transferase escort protein
Sscle09g073580	102.589	90.2128	93.1295	73.4223	70.4631	76.8831	6.81041	-0.369688	0.0977477	mitochondrial carrier
Sscle06g052890	161.361	148.941	145.446	64.1563	80.898	92.4063	6.81026	-0.946018	0.00617203	kh domain rna-binding protein
Sscle16g108950	86.6578	144.409	110.871	47.8205	54.3268	72.3978	6.80978	-0.938039	0.025057	c2h2 transcription factor
Sscle11g084480	43.3205	41.4072	44.7211	32.7759	40.0255	43.6679	6.80857	-0.160613	0.468217	NA
Sscle10g075160	93.1029	116.289	107.778	73.8187	63.349	77.9751	6.8081	-0.546114	0.0388838	phosphorylcholine transferase
Sscle09g068780	26.2384	31.4923	42.4459	36.57	29.0386	37.496	6.80808	0.0749436	0.816271	serine threonine-protein kinase ssp1
Sscle08g066130	60.7078	60.7546	70.1276	121.38	89.5223	112.959	6.80567	0.757466	0.0105659	phenylalanine-trna synthetase
Sscle06g049200	407.525	368.274	300.278	250.695	183.775	332.013	6.80548	-0.473253	0.154323	ssdna binding protein
Sscle11g082910	17.7072	21.0283	13.4182	37.3783	36.7422	31.3886	6.80446	1.01783	0.00722497	NA
Sscle14g100670	66.9992	78.2734	100.522	50.8256	44.5614	52.264	6.80365	-0.708392	0.032923	palmitoyltransferase akr1
Sscle02g019920	148.591	118.006	132.366	186.454	167.366	212.796	6.80279	0.515752	0.0496076	bem46 family protein
Sscle15g103990	58.2199	88.8407	45.9423	59.8773	75.8318	58.81	6.80206	0.029482	0.94488	transcription factor bzip
Sscle02g014290	62.8023	45.5251	71.4279	120.334	118.016	84.5384	6.80106	0.82138	0.0297384	l-lactate ferricytochrome c oxidoreductase
Sscle13g093120	242.204	203.204	197.231	112.465	103.608	134.278	6.80096	-0.857784	0.0100568	translational machinery component
Sscle01g001230	139.671	150.818	134.704	23.7168	36.2485	40.4193	6.79933	-2.10262	0.000339677	methylenetetrahydrofolate reductase
Sscle01g005930	93.5851	90.2157	46.9016	79.839	103.111	129.682	6.79925	0.48613	0.269333	amino acid transporter
Sscle03g024890	183.35	213.533	222.462	139.409	110.175	129.344	6.79781	-0.700809	0.0159743	NA
Sscle15g103960	49.2238	58.3229	59.0427	75.276	67.5697	87.5356	6.79763	0.476264	0.0534982	serine threonine-protein kinase nrc-2
Sscle02g016140	62.7842	27.6275	95.8226	151.531	124.683	91.8083	6.79689	1.10021	0.0962067	carboxypeptidase s1
Sscle09g068820	43.392	38.363	53.8119	114.43	120.579	149.21	6.79592	1.50952	0.000812903	glycosyltransferase family 31 protein
Sscle08g063300	157.884	255.209	130.816	50.9177	67.1865	86.9246	6.79503	-1.35907	0.0157442	peptidyl-prolyl cis-trans isomerase
Sscle11g085320	35.2811	51.4923	39.4675	43.0486	43.0577	50.4441	6.79376	0.133489	0.61506	p-loop containing nucleoside triphosphate hydrolase
Sscle02g021540	72.1136	69.6111	67.0279	68.2693	64.8851	84.9239	6.79326	0.0687474	0.762734	transmembrane protein pft27 protein
Sscle02g016670	158.177	174.745	113.473	30.2815	29.9551	27.088	6.79313	-2.33981	0.000421301	carbamoyl-phosphate synthase arginine-specific large chain
Sscle03g023870	35.8497	43.3844	41.1613	63.3916	73.7449	79.9458	6.79222	0.84556	0.00516071	NA
Sscle09g072280	36.0553	43.3799	36.4388	34.0673	34.4021	32.7467	6.79192	-0.199906	0.343864	ubiquitin elongating factor core
Sscle03g025200	115.809	98.4159	118.672	146.721	92.2981	229.353	6.78997	0.461492	0.236323	3-hydroxybutyryl- dehydrogenase
Sscle04g040190	178.955	146.241	194.362	14.623	9.22923	17.5703	6.78875	-3.61507	8.22492e-05	sulfate permease
Sscle15g104840	86.1911	81.118	60.6491	33.8827	33.5822	30.7599	6.78771	-1.21029	0.00410563	elongation factor g 2
Sscle02g021120	53.7703	52.0552	49.1885	38.0202	48.7248	49.6679	6.78711	-0.197804	0.373764	hypothetical protein SS1G_07988
Sscle05g046790	144.014	213.933	148.068	77.7653	83.7649	86.2839	6.78698	-1.00737	0.00986926	bax inhibitor family protein
Sscle05g047720	421.927	326.657	400.497	374.962	458.021	481.561	6.78617	0.191653	0.442344	mitochondrial 37s ribosomal protein -t
Sscle08g066170	255.161	199.598	233.939	116.922	107.051	130.672	6.78585	-0.939866	0.00715252	head of nucleotide exchange factor
Sscle03g026410	71.3617	74.8731	57.9777	53.602	55.9535	69.9341	6.78547	-0.174718	0.490919	ring finger protein
Sscle01g005580	144.189	119.058	161.728	178.184	185.48	166.959	6.78442	0.315444	0.198967	ribulose-phosphate 3-epimerase
Sscle03g026770	127.41	107.809	116.581	89.3259	97.0869	151.451	6.7841	-0.0648831	0.836924	wd domain-containing protein
Sscle14g097190	62.579	66.5838	66.042	60.9471	52.2941	69.842	6.78265	-0.0841526	0.706844	sorting nexin-41
Sscle02g020810	452.445	62.0796	618.782	1689.13	1662.22	215.916	6.78209	1.58758	0.267396	NA
Sscle03g029260	223.088	102.163	249.404	475.671	529.244	501.587	6.78096	1.47717	0.0133507	NA
Sscle08g068560	374.1	329.007	376.963	201.678	209.165	278.74	6.78077	-0.63875	0.0303362	small nuclear ribonucleoprotein
Sscle06g050170	20.25	32.994	21.4815	27.6892	29.6935	24.4961	6.7803	0.14129	0.655834	NA
Sscle03g027680	25.8423	34.1889	25.1057	35.5752	48.3314	37.9547	6.78001	0.493596	0.0776088	iq and hect domain protein
Sscle12g088790	145.196	153.044	120.864	106.468	101.68	163.746	6.77865	-0.16571	0.577784	winged helix dna-binding protein
Sscle01g003130	79.5608	99.4141	69.914	64.1194	48.4521	59.873	6.77691	-0.510299	0.0838847	histidyl-trna synthetase
Sscle06g051570	44.2564	27.407	42.1464	410.309	395.621	213.039	6.77683	3.09939	0.000254778	nadp-dependent alcohol dehydrogenase 6
Sscle06g048670	85.1533	91.3368	88.066	99.4994	92.1811	120.738	6.77596	0.245284	0.250211	ap-2 complex subunit mu-1
Sscle08g068580	205.282	204.955	282.644	215.54	199.337	272.898	6.77592	0.0124949	0.969946	glucosamine 6-phosphate n-acetyltransferase
Sscle13g096270	115.328	107.391	107.465	125.911	94.348	142.29	6.77525	0.14126	0.565888	casein kinase ii subunit beta-1
Sscle12g088000	57.1128	34.222	64.4136	42.2703	35.3014	162.527	6.77504	0.425923	0.556239	copper amine oxidase
Sscle14g098550	156.261	161.66	160.056	152.474	160.852	198.239	6.77464	0.0989295	0.650543	cwf15 cwc15 cell cycle control family protein
Sscle12g090890	47.8578	59.6685	55.7797	66.4905	71.4698	52.4195	6.77453	0.184427	0.442344	glycoside hydrolase family 5 protein
Sscle10g076300	111.128	111.592	124.673	122.702	129.923	150.238	6.77309	0.21514	0.306558	fad synthetase
Sscle02g016980	274.427	273.889	289.712	248.944	255.034	364.143	6.77095	0.0512181	0.845627	dad family protein
Sscle12g090820	87.6702	86.3892	80.9427	23.9816	22.9859	16.8788	6.77081	-2.04388	0.000231668	calcofluor white hypersensitive protein
Sscle12g091070	78.91	72.1695	105.303	76.6331	68.1389	58.3741	6.77078	-0.34353	0.241351	#NAME?
Sscle08g065370	100.821	107.602	91.6303	133.512	132.998	118.529	6.7698	0.345102	0.111014	NA
Sscle08g068340	108.194	158.111	93.0183	109.715	108.703	81.982	6.76781	-0.263252	0.440035	glycoside hydrolase family 61 protein
Sscle02g013570	28.3469	41.5721	28.3179	49.0293	54.6686	44.7723	6.76745	0.593414	0.0524242	NA
Sscle10g079430	125.899	116.824	114.137	182.346	154.163	214.138	6.7674	0.630544	0.0213744	siroheme synthase
Sscle12g087170	406.448	425.274	395.622	762.845	649.814	730.282	6.76731	0.801851	0.0042551	NA
Sscle02g016740	168.877	164.544	168.513	125.258	143.971	189.12	6.76633	-0.135438	0.586695	NA
Sscle01g009520	49.0926	60.4885	52.3123	58.5515	70.164	79.2448	6.76534	0.35795	0.136463	NA
Sscle06g052220	185.595	143.267	196.865	116.092	152.198	170.325	6.76315	-0.261854	0.370568	ubiquitin conjugating enzyme
Sscle10g077000	123.434	114.227	102.846	107.132	124.915	115.507	6.76172	0.0182858	0.94162	ribose 5-phosphate isomerase a
Sscle01g002590	101.941	117.963	99.5038	29.021	27.9107	24.3094	6.76142	-1.98809	0.000191416	NA
Sscle16g107750	251.645	192.805	292.746	370.086	341.354	421.286	6.76114	0.642966	0.043622	NA
Sscle01g009650	109.626	99.989	104.504	92.3274	93.5553	92.2253	6.76045	-0.181362	0.364808	NA
Sscle01g004090	66.049	64.0094	54.0614	31.7608	42.1442	37.8745	6.75942	-0.737314	0.0165588	NA
Sscle11g082310	40.1933	33.7023	34.0619	42.5176	53.1214	37.1139	6.75938	0.252765	0.310113	glycoside hydrolase family 47 protein
Sscle10g077410	57.0329	59.4574	51.2005	56.2771	44.9029	55.6984	6.75921	-0.0889014	0.698026	ap-2 complex subunit beta
Sscle02g015460	94.6938	126.867	120.36	224.073	236.585	280.158	6.75865	1.12244	0.00232288	NA
Sscle12g091870	72.456	65.7353	56.075	56.0511	78.9392	73.3241	6.75711	0.0813041	0.763073	rrna processing protein
Sscle16g108780	60.1208	67.4611	76.4472	126.584	150.532	127.894	6.75682	0.972027	0.00306931	mitogen-activated protein kinase maf1
Sscle02g015140	335.691	212.483	529.334	94.0157	70.7395	32.959	6.75677	-2.54953	0.00710541	transcription factor bzip
Sscle05g040780	162.986	102.39	166.441	718.944	632.932	429.53	6.75633	2.01557	0.00120887	NA
Sscle08g063040	73.9175	68.9578	70.3095	43.0486	34.0529	55.4491	6.7561	-0.673615	0.0304871	snare docking complex subunit
Sscle10g074820	67.4335	65.9596	61.8863	44.8749	45.6673	42.9348	6.75553	-0.558284	0.0240837	tryptophan synthase
Sscle09g073320	194.273	168.611	170.51	86.0973	74.523	115.391	6.75539	-0.93429	0.00952363	50s ribosomal protein l1
Sscle08g068530	62.4768	145.955	137.956	82.6534	35.035	65.3251	6.75374	-0.857783	0.151989	gamma-glutamyltransferase
Sscle01g003370	85.5117	103.236	71.0989	112.321	142.984	133.487	6.75171	0.578002	0.0486551	glycosyl hydrolase family 16
Sscle08g066380	136.111	135.162	149.41	77.1066	94.7915	113.432	6.74971	-0.564615	0.0436317	NA
Sscle06g052170	29.1324	43.4611	32.9418	72.041	69.9447	77.6337	6.74946	1.07503	0.00370407	NA
Sscle06g052740	162.451	139.162	164.16	85.7934	67.5091	103.674	6.7492	-0.839933	0.0142427	gtp binding protein
Sscle08g065900	14.6586	16.7043	12.9563	11.9275	13.6158	10.7673	6.74873	-0.311497	0.202788	mitochondrial aaa atpase
Sscle02g022030	45.5435	46.7416	45.9364	36.9685	33.1839	38.2102	6.74763	-0.346519	0.10302	isoleucyl-trna synthetase
Sscle08g066080	170.145	176.063	258.215	98.3778	102.805	147.916	6.74693	-0.760349	0.0486626	rna- rbd
Sscle14g097580	64.0064	62.4927	61.848	83.9319	98.7558	105.245	6.74507	0.603078	0.0170113	NA
Sscle06g050520	36.4362	44.9839	35.9203	136.436	139.731	150.68	6.7449	1.86395	9.49139e-05	flavin amine oxidase
Sscle03g025850	74.3975	72.5799	60.5209	37.6735	44.3844	43.0534	6.74488	-0.733827	0.0149977	calcium calmodulin-dependent protein kinase
Sscle08g063280	61.7435	63.0237	54.9909	50.5853	53.7313	62.2394	6.74449	-0.106489	0.633744	ccr4-not transcription complex
Sscle04g038950	86.3116	92.1892	79.4509	138.461	143.177	169.508	6.74399	0.807351	0.00571485	carnitine acyl carnitine carrier
Sscle06g052790	46.2238	46.6927	32.2164	29.6991	25.3257	28.1672	6.74357	-0.566521	0.0750796	pre-mrna-splicing factor rse1
Sscle09g072230	58.9288	55.7489	57.0296	78.3339	75.2135	72.5818	6.74289	0.387296	0.06616	golgi matrix protein
Sscle06g051160	139.236	155.752	127.364	141.699	126.544	210.147	6.74244	0.183407	0.519248	6-phosphogluconolactonase
Sscle03g027400	159.665	145.516	141.391	371.351	395.974	567.297	6.74216	1.56623	0.000694187	NA
Sscle04g035590	25.2411	32.2419	26.7986	44.4165	36.4025	35.8884	6.74178	0.462622	0.0674316	NA
Sscle04g032550	164.61	165.836	171.015	174.974	192.133	173.744	6.7413	0.0934951	0.637991	rho other
Sscle03g028790	153.387	159.369	171.421	47.4492	29.8828	37.6649	6.74107	-2.07442	0.000251594	NA
Sscle07g061640	20.7085	21.9545	19.9109	15.9913	18.314	16.3962	6.74021	-0.319363	0.132193	tpr mlp1 mlp2-like protein
Sscle07g056020	41.271	71.023	41.4332	35.2849	31.3246	28.3264	6.73894	-0.665192	0.0897878	NA
Sscle11g086320	200.507	232.194	317.432	116.835	133.476	148.38	6.73775	-0.884893	0.0219005	NA
Sscle16g109180	70.6979	70.517	97.5888	46.1597	38.5766	28.5603	6.73753	-1.1169	0.0103946	NA
Sscle06g051200	38.1083	50.9833	49.5129	113.237	98.872	108.188	6.7363	1.21558	0.0013526	glycoside hydrolase family 32 protein
Sscle03g031360	77.9414	79.8306	82.7426	60.641	59.556	78.452	6.73587	-0.268826	0.233365	dead deah box helicase
Sscle03g024060	3.02262	1.45039	7.98082	1592.55	2376.75	274.718	6.73525	8.22698	0.000819848	alcohol oxidase
Sscle04g038630	33.1634	43.9345	32.7848	32.2619	34.4823	28.134	6.73518	-0.225799	0.374771	NA
Sscle07g057210	123.669	148.199	125.938	201.504	208.368	199.582	6.73387	0.609455	0.0157446	uracil phosphoribosyltransferase
Sscle11g084710	118.241	149.601	199.044	112.589	115.925	128.341	6.73277	-0.353368	0.266346	NA
Sscle04g032450	69.586	68.9374	58.888	87.1515	64.35	83.2328	6.73257	0.25539	0.282075	fatty acid desaturase
Sscle10g075830	56.345	184.747	76.8748	256	264.609	94.4536	6.73235	0.923177	0.205877	glutathione s-transferase
Sscle03g030310	73.064	104.346	75.1913	92.7201	112.952	86.24	6.73197	0.190814	0.486392	serine threonine-protein kinase ksp1
Sscle14g099130	235.451	200.911	257.302	211.186	216.926	207.604	6.73129	-0.127777	0.585782	upf0220 domain protein
Sscle06g050660	160.39	148.819	200.702	115.91	108.485	143.483	6.73114	-0.449602	0.112944	sap domain protein
Sscle04g033000	40.0905	52.8647	32.1796	49.6747	57.5077	55.6925	6.73003	0.397813	0.186043	rna recognition domain-containing protein
Sscle13g093010	37.0277	47.388	32.5411	47.152	36.8986	46.4864	6.72908	0.179587	0.511079	NA
Sscle01g010270	59.4765	78.8774	54.5868	137.178	134.55	128.542	6.72884	1.05934	0.00358779	NA
Sscle01g009740	84.806	93.5387	80.7387	94.4708	103.031	122.774	6.72863	0.306829	0.17168	endocytosis and cytoskeletal organization protein
Sscle08g065930	27.0834	42.4533	20.595	384.065	272.663	191.972	6.72715	3.22536	0.000292348	aspartic endopeptidase
Sscle07g058210	37.7993	35.4227	39.3743	66.4862	63.7586	57.3802	6.72684	0.720189	0.00794891	ubiquitin ligase subunit
Sscle16g111080	73.9524	68.008	52.556	710.597	820.545	1174.31	6.725	3.77446	2.70413e-05	chorismate type ii
Sscle02g021740	104.47	94.3562	93.8123	122.594	135.324	124.849	6.72364	0.374723	0.0826228	rhodanese-like domain-containing protein
Sscle13g092770	140.651	112.351	123.447	70.0832	62.4834	88.1227	6.72257	-0.751282	0.021067	atp-dependent rna helicase fal1
Sscle01g003910	46.9435	46.2137	38.0808	87.4682	76.3479	91.8477	6.72241	0.968785	0.00342543	r3h domain
Sscle03g026380	29.0868	39.4641	39.6091	38.1048	38.8529	39.5437	6.72005	0.116769	0.640883	na+ h+ antiporter nha1
Sscle16g110400	37.2683	39.5163	44.1351	34.0068	33.4794	33.4618	6.71993	-0.262046	0.215098	phosphatidylserine decarboxylase
Sscle08g062640	80.7733	73.3417	80.0998	59.1274	57.3943	67.6739	6.71918	-0.339561	0.128491	isocitrate lyase
Sscle16g108270	276.694	263.838	357.782	202.685	191.682	200.395	6.71913	-0.582209	0.0458502	NA
Sscle12g089160	272.128	277.369	311.692	352.925	335.686	425.768	6.71794	0.37835	0.099839	signal recognition particle 14kd protein
Sscle05g043470	52.6586	61.4686	48.3397	33.0053	26.17	18.3306	6.71714	-1.13786	0.00845015	NA
Sscle04g035720	158.936	149.228	149.393	58.4362	62.402	82.126	6.71656	-1.16361	0.00256718	zinc finger protein gcs1
Sscle09g074330	84.9464	144.852	83.6052	59.424	62.2306	84.4115	6.7159	-0.550572	0.161179	aminotransferase family protein
Sscle02g015200	289.028	233.838	219.789	127.456	145.393	112.987	6.71497	-0.968254	0.0084171	hypoxanthine guanine phosphoribosyltransferase protein
Sscle01g010000	445.803	451.528	483.488	411.167	422.984	582.63	6.7147	0.0397348	0.879566	coatomer zeta subunit
Sscle07g060440	48.1587	45.6214	43.2801	44.8913	49.3416	44.3841	6.71395	0.00152565	0.994564	hypothetical protein SS1G_11505
Sscle13g094820	53.9629	57.2673	59.2186	127.744	158.952	127.366	6.71294	1.25035	0.000658927	casein kinase ii beta 2 subunit protein
Sscle14g099510	37.5883	48.4051	36.7029	30.3212	33.2653	40.8762	6.71171	-0.219585	0.398734	NA
Sscle04g040260	71.6967	65.2209	74.9381	49.0961	48.1505	59.6613	6.71103	-0.423342	0.0829205	endosomal integral membrane protein
Sscle16g109150	31.153	38.1605	34.208	46.8092	39.0857	30.4151	6.7089	0.124791	0.643866	NA
Sscle12g089030	56.5963	48.1513	53.7191	34.2394	37.2356	37.8068	6.70856	-0.536968	0.0370985	ccch zinc finger domain protein
Sscle10g077600	6.21704	9.66114	6.14942	9.72941	10.7182	12.311	6.70829	0.601985	0.069121	dynein heavy chain
Sscle05g042540	97.542	95.9621	76.0715	43.4074	49.59	51.587	6.70687	-0.892704	0.00921158	mitochondrial translocase complex component
Sscle01g002830	158.043	134.408	166.997	131.518	111.638	160.498	6.70662	-0.171084	0.511181	protein rot1
Sscle05g041830	201.302	169.547	151.57	102.97	90.7169	85.0483	6.70607	-0.910084	0.00990764	ribosomal protein s15 precursor-like protein
Sscle02g015590	16.9499	33.3031	30.203	107.52	99.0133	161.937	6.70569	2.23483	0.00110162	peroxisomal copper amine oxidase
Sscle06g052880	231.102	209.023	218.49	246.498	269.009	425	6.70473	0.500072	0.103557	cofilin tropomyosin-type actin-binding protein
Sscle13g093540	84.5745	82.1067	83.927	57.9294	72.867	77.3713	6.70439	-0.278185	0.21704	ring finger domain protein
Sscle08g065710	119.074	84.8211	69.8388	43.5876	33.6594	64.5723	6.70411	-0.907126	0.0513102	n-terminal nucleophile aminohydrolases (ntn hydrolases)
Sscle06g054710	171.177	170.264	180.83	93.9493	124.457	189.937	6.70391	-0.382696	0.239157	NA
Sscle06g049900	177.581	138.71	160.209	59.4616	54.2352	58.263	6.70198	-1.45796	0.00115026	meab protein
Sscle03g026150	54.7767	68.8911	48.9947	25.6761	31.1709	35.9288	6.70173	-0.884344	0.0154076	mitochondrial inner membrane aaa protease yta12
Sscle14g099370	60.4555	57.165	65.2632	309.827	315.15	268.426	6.70073	2.26839	3.30324e-05	peroxisomal -enoyl- isomerase
Sscle16g107700	42.337	43.932	40.0222	27.5897	29.0515	31.2803	6.70033	-0.520922	0.0324446	NA
Sscle13g094270	23.1984	32.1892	20.5476	54.4915	49.248	62.8551	6.69979	1.16089	0.00441482	NA
Sscle13g093750	210.268	219.202	242.146	175.137	151.226	152.245	6.69842	-0.493332	0.0453572	gtp-binding protein rho2
Sscle04g032920	174.292	263.379	179.387	87.1172	78.1987	88.308	6.69749	-1.2485	0.00515635	nicotinamide mononucleotide adenylyl transferase
Sscle02g014510	17.8557	21.6952	18.196	28.92	32.8246	26.2827	6.69654	0.583961	0.0260307	NA
Sscle16g108120	31.6862	39.816	25.7047	45.7618	55.186	45.5944	6.6958	0.58772	0.0570649	NA
Sscle16g109070	49.7399	58.2599	50.4635	40.8589	47.543	54.3064	6.69567	-0.151114	0.512616	actin polymerization protein
Sscle15g102860	129.523	114.596	122.788	96.0115	91.3346	75.4369	6.6952	-0.508474	0.050689	ccch finger dna binding protein
Sscle15g105380	1297.15	163.439	1809.05	7.59555	20.4539	10.2216	6.69318	-5.95691	0.0218175	starch binding domain-containing protein
Sscle01g001360	48.8877	40.6344	73.5656	96.1101	129.406	60.9603	6.69282	0.729897	0.109778	mfs multidrug transporter
Sscle16g107400	89.7685	96.637	96.9113	134.098	114.352	140.072	6.69267	0.459881	0.0448537	NA
Sscle08g065830	75.3717	80.7535	82.4044	65.4851	55.9369	61.1869	6.69232	-0.384156	0.0838728	NA
Sscle15g102500	112.631	110.178	169.665	74.0725	122.53	67.5395	6.69169	-0.649988	0.102862	alcohol dehydrogenase 1
Sscle01g003830	69.0345	90.8156	60.4639	57.4589	60.2727	62.1677	6.69088	-0.274378	0.320331	NA
Sscle16g109380	18.4788	27.665	15.8395	28.8024	21.3145	20.7961	6.68972	0.210917	0.549728	1 domain protein
Sscle06g054540	65.9619	72.6959	86.2972	83.0197	96.5875	75.6179	6.68963	0.15789	0.514904	NA
Sscle01g006110	130.771	111.348	161.289	178.846	181.698	221.299	6.6892	0.545959	0.0646401	microsomal signal peptidase subunit
Sscle02g015890	129.998	119.453	132.294	88.5112	106.463	127.053	6.68909	-0.249252	0.303357	NA
Sscle14g098570	41.1267	46.2673	40.992	67.5302	65.0522	73.0398	6.68891	0.681271	0.00911634	NA
Sscle09g073110	108.726	98.2234	117.502	195.945	216.926	159.609	6.68784	0.781789	0.0107065	nicotinamide riboside kinase 1
Sscle03g029150	123.805	117.58	111.897	116.472	102.964	123.04	6.68775	-0.0382188	0.866584	nuclear transcription factor y subunit c-4
Sscle07g059350	85.4079	87.7789	85.8704	51.8548	53.3342	70.3365	6.68612	-0.554501	0.0382151	integral membrane protein
Sscle15g102560	119.75	132.239	89.4787	66.2029	76.7579	74.2428	6.68262	-0.642981	0.0477383	37s ribosomal protein s5
Sscle11g081040	121.787	114.425	121.953	69.2481	90.4961	92.4063	6.68189	-0.51966	0.0467613	3-beta hydroxysteroid dehydrogenase isomerase
Sscle03g025950	59.9082	55.1889	57.7386	41.9216	43.3662	45.2108	6.68074	-0.405987	0.0705519	winged helix dna-binding protein
Sscle07g059770	42.8679	41.3864	46.7973	63.9199	69.483	97.4056	6.68072	0.810396	0.0129284	3-methylcrotonyl- carboxylase subunit alpha
Sscle10g076780	68.0705	68.9547	71.7026	36.3581	48.954	59.5256	6.68053	-0.541764	0.0638229	nadh dehydrogenase
Sscle08g066040	117.433	95.5145	112.685	64.376	54.4518	62.1979	6.67959	-0.835897	0.0100568	-like helicase 1
Sscle10g076330	94.0735	114.277	114.3	131.569	129.808	88.9644	6.67951	0.0655231	0.818171	quinone oxidoreductase protein
Sscle04g038330	32.808	44.2543	35.6174	37.9636	45.134	42.8587	6.67899	0.15824	0.509651	serine threonine protein kinase kin1
Sscle07g061070	70.2782	60.7012	52.0958	43.7811	62.2235	72.9456	6.67898	-0.0458709	0.892548	NA
Sscle15g105350	63.1726	75.7096	56.3959	42.2799	44.7828	54.6215	6.67825	-0.447668	0.103423	acetyl-coenzyme a transporter 1
Sscle03g024780	55.5267	35.6369	64.1067	201.084	197.017	91.1222	6.67786	1.55491	0.0119855	d-galacturonic acid reductase
Sscle07g057890	28.029	39.7133	27.5139	19.6494	28.7911	29.1093	6.67721	-0.301978	0.33407	viral a-type inclusion protein repeat protein
Sscle04g039330	47.0376	41.4731	45.8153	27.691	36.7664	30.7581	6.67698	-0.524031	0.0461601	peptidase m16 inactive domain-containing protein
Sscle07g061830	309.481	269.267	272.683	180.06	185.766	185.219	6.67613	-0.628876	0.019936	mitochondrial inner membrane translocase subunit
Sscle10g075890	58.6012	79.5018	58.4862	55.504	37.7291	36.8805	6.67576	-0.612578	0.0677554	c6 transcription factor
Sscle02g015280	170.453	150.346	187.655	182.198	179.738	187.274	6.67373	0.114372	0.612647	NA
Sscle04g033490	1051.94	849.018	925.908	473.535	490.451	661.06	6.67331	-0.784931	0.0185278	NA
Sscle10g076530	42	53.4318	41.5435	32.5081	50.1898	36.9976	6.67205	-0.239965	0.37995	sulfate transporter
Sscle09g071060	136.743	122.579	121.253	82.946	120.016	150.417	6.67124	-0.132707	0.664848	dna repair and recombination protein rhm52
Sscle03g024430	106.635	85.9277	116.441	163.952	165.563	106.975	6.66989	0.441305	0.159614	NA
Sscle01g007560	73.5965	65.4555	61.655	64.8083	57.5739	66.7918	6.66729	-0.0771742	0.739678	NA
Sscle12g090200	46.5774	44.0533	52.5565	97.4722	94.009	91.9662	6.66633	0.979126	0.00216183	transposase protein
Sscle01g009090	288.12	223.566	254.282	135.028	126.255	128.352	6.66614	-0.96894	0.00617203	ribosomal large subunit
Sscle08g067970	112.777	100.573	110.771	78.2466	78.3733	80.7169	6.6653	-0.449514	0.0561488	NA
Sscle03g027970	16.1201	15.9076	7.90403	501.188	599.693	1192.36	6.66469	5.79674	4.71043e-05	carbohydrate esterase family 8 protein
Sscle03g025470	118.611	184.202	107.394	59.6579	80.3258	70.3437	6.6645	-0.947707	0.0282187	psi protein
Sscle06g054090	134.927	141.572	138.97	108.237	101.303	149.21	6.66442	-0.204224	0.39995	sideroflexin-5
Sscle02g014610	105.519	90.4538	109.548	50.1503	47.7865	68.2306	6.66232	-0.861423	0.012981	nicotinate phosphoribosyltransferase
Sscle06g051670	39.3436	37.5404	33.5964	50.2218	44.886	47.9421	6.66154	0.373002	0.0931246	NA
Sscle05g041250	85.5886	70.5502	75.4129	122.807	154.142	120.047	6.66111	0.747039	0.012166	metallo-beta-lactamase family protein
Sscle12g088010	52.7204	40.7655	50.3681	39.1891	48.7068	62.9765	6.66043	0.066092	0.833129	zn2 cys6 dna-binding protein
Sscle04g033390	23.4949	14.9451	46.4762	167.749	209.195	79.9688	6.66031	2.41748	0.00664748	phosphoenolpyruvate carboxykinase
Sscle07g061570	30.7227	40.8171	30.944	34.4389	43.4413	31.501	6.65921	0.0612047	0.828025	cell division control protein
Sscle03g030700	172.868	149.264	195.096	210.46	263.535	250.854	6.65894	0.478086	0.0691543	NA
Sscle13g095810	25.6894	39.3589	24.3697	38.3924	35.6819	36.5776	6.65812	0.336821	0.267913	pre-mrna-processing atp-dependent rna helicase prp5
Sscle02g017890	24.5152	37.7196	29.0543	62.4254	48.9344	59.8412	6.65798	0.929022	0.0101471	p-loop containing nucleoside triphosphate hydrolase
Sscle09g070550	116.434	100.947	135.066	225.65	197.374	225.452	6.65636	0.888841	0.00635675	NA
Sscle08g064510	104.215	131.374	161.528	194.11	181.264	149.269	6.65397	0.394228	0.183323	NA
Sscle13g094220	14.1756	21.6749	14.6586	17.8415	17.2588	15.3183	6.65353	0.00662373	0.985243	NA
Sscle15g103920	268.793	250.582	261.136	256.266	285.038	284.889	6.65261	0.075081	0.718978	mitochondrial 37s ribosomal protein rsm19
Sscle04g034420	63.453	74.2864	75.7319	357.872	316.894	340.9	6.65196	2.24687	3.27811e-05	peroxisomal biogenesis factor 11
Sscle11g082190	233.849	192.472	250.563	90.0493	100.341	106.258	6.65134	-1.18024	0.00329411	NA
Sscle01g005120	213.606	195.624	221.036	291.406	235.416	252.099	6.65098	0.300932	0.172026	mitochondria fission 1 protein
Sscle01g005430	111.244	93.0275	119.353	239.083	213.095	280.957	6.6494	1.18831	0.00199811	NA
Sscle09g069890	32.8559	34.2984	25.1773	19.0893	20.2724	26.4644	6.64908	-0.470031	0.118318	transcription elongation factor spt6
Sscle03g029050	262.211	217.18	315.074	263.155	245.3	389.161	6.64877	0.19364	0.545896	heterogeneous nuclear ribonucleoprotein g protein
Sscle09g070010	73.7873	73.8182	135.609	54.0096	58.3814	63.7617	6.64831	-0.621103	0.140921	tat pathway signal sequence
Sscle13g092810	54.0885	38.2646	51.6511	134.472	135.535	81.5445	6.64787	1.22349	0.00765144	aldehyde dehydrogenase
Sscle09g073030	20.789	32.7241	25.8677	1576.98	2814.27	1124.61	6.64779	6.02662	2.70413e-05	NA
Sscle04g033770	19.9174	23.9971	47.3424	92.1926	97.0485	116.01	6.64771	1.83917	0.00398524	NA
Sscle04g033150	32.6643	33.1391	59.3003	524.32	452.778	337.756	6.64669	3.40602	9.49139e-05	NA
Sscle11g082290	56.065	63.738	59.7266	75.2376	72.867	53.7968	6.64568	0.124942	0.610855	fad nad -binding protein
Sscle03g023510	79.2934	81.4431	73.8557	205.421	220.91	198.997	6.64555	1.39869	0.000266265	enoyl- hydratase isomerase family protein
Sscle14g101850	189.984	152.859	178.375	56.2406	58.5793	62.8326	6.64519	-1.54105	0.000812903	mitochondrial import receptor subunit tom40
Sscle05g045390	33.3344	45.2558	36.4343	51.2766	41.6626	48.2692	6.64501	0.308128	0.211163	pheromone processing endoprotease protein
Sscle07g059210	65.1805	90.3689	80.2169	134.625	120.843	127.601	6.64443	0.708608	0.0158068	autophagocytosis protein
Sscle08g065780	88.4602	98.8101	116.372	175.301	198.027	230.767	6.64383	0.995061	0.00424119	dienelactone hydrolase
Sscle02g018050	413.722	291.069	347.142	69.5097	74.8725	93.5414	6.64297	-2.11478	0.000581095	NA
Sscle01g006440	116.458	91.9437	121.407	85.0844	72.2825	101.259	6.64272	-0.328555	0.239157	glycosyltransferase family 15 protein
Sscle01g009570	38.3808	49.7234	36.2113	49.0534	47.7372	60.5038	6.64062	0.357645	0.174178	phosphatidylinositol 4-kinase
Sscle08g066610	306.791	324.724	320.624	114.321	102.617	248.221	6.63939	-1.06726	0.0243111	peroxisomal matrix protein
Sscle03g027010	38.7584	19.2666	70.8505	100.24	85.0114	124.635	6.63756	1.45575	0.0403816	glycerol kinase
Sscle03g025590	117.288	142.703	115.393	51.4124	70.4381	56.1821	6.63723	-1.10509	0.00373137	family protein
Sscle06g048710	45.1966	23.3655	47.8228	107.577	105.746	106.071	6.63687	1.5154	0.00631817	NA
Sscle16g109940	191.865	105.69	460.85	242.583	261.746	25.5539	6.63645	-1.05475	0.385305	NA
Sscle09g074210	47.6965	55.2727	63.8928	62.747	52.9019	53.2123	6.63624	0.0178496	0.949992	ada hat complex component 1
Sscle09g071730	114.877	99.5971	85.7888	100.373	106.083	110.384	6.63561	0.0842702	0.740514	NA
Sscle01g005470	59.676	56.9467	57.9822	44.5996	36.1751	54.9573	6.63509	-0.351206	0.165044	NA
Sscle03g029130	224.658	181.561	184.093	65.9979	65.758	116.729	6.63474	-1.24084	0.00765749	ribosomal protein s10p s20e protein
Sscle01g004570	98.7035	147.631	76.6813	51.1707	48.8955	81.2381	6.63349	-0.774812	0.0934666	NA
Sscle07g058420	40.0388	55.6479	38.6547	52.5866	68.055	41.6164	6.63344	0.217609	0.489418	ph signal transduction protein
Sscle09g070590	98.8355	118.508	102.983	105.539	121.16	87.9924	6.63303	-0.0657406	0.792219	thiamine biosynthesis protein
Sscle15g106030	25.6802	47.1418	17.3767	77.5855	68.9979	77.7085	6.63294	1.4356	0.015806	opt oligopeptide transporter
Sscle04g040020	363.036	425.642	326.289	375.15	282.271	333.739	6.63269	-0.161468	0.521807	NA
Sscle13g095400	67.0258	64.2314	66.9608	95.1206	81.2992	103.678	6.63256	0.504125	0.03684	inosine-uridine preferring nucleoside hydrolase
Sscle09g072990	18.5818	31.6048	20.2212	23.5736	26.662	16.4964	6.63156	-0.111157	0.775513	NA
Sscle07g059970	178.279	172.495	189.42	134.947	113.835	147.533	6.6314	-0.434842	0.0738393	transcription initiation factor subunit
Sscle01g005130	246.778	203.072	232.763	144.678	125.595	159.564	6.63036	-0.650765	0.0269935	NA
Sscle06g052960	46.1663	51.3151	44.3613	80.9345	97.0687	85.7731	6.62999	0.87677	0.0036176	metallopeptidase family m24
Sscle11g084730	226.054	228.155	217.187	335.356	355.376	477.565	6.62877	0.796025	0.0097565	vacuolar atp synthase subunit f
Sscle09g071460	31.7195	41.5687	31.8305	41.4281	39.1535	41.6602	6.62876	0.228024	0.331066	ddhd domain-containing protein
Sscle05g047460	461.846	394.613	390.314	46.4733	43.6118	36.8205	6.62693	-3.30421	4.49838e-05	smr domain-containing protein
Sscle04g038260	30.4885	43.2319	63.0102	122.019	107.936	82.3755	6.62685	1.20967	0.0154621	major facilitator superfamily transporter
Sscle04g036200	81.2916	121.74	74.3748	55.4211	41.5612	49.0919	6.62653	-0.888155	0.0297294	NA
Sscle12g090200	48.5173	44.4997	55.1874	104.348	105.883	100.012	6.62612	1.05882	0.00180302	transposase protein
Sscle14g101350	15.6655	21.5755	16.7814	19.1424	15.9799	19.8724	6.62599	0.0460758	0.867773	neutral zinc metallopeptidase protein
Sscle14g097160	127.068	174.689	252.842	65.6328	63.5648	69.0655	6.62598	-1.42012	0.0104286	NA
Sscle06g053450	55.3517	62.517	58.3027	115.467	116.07	63.25	6.62451	0.637753	0.0707047	glycosyl hydrolase family 1
Sscle02g011660	11.2506	15.8636	11.6186	16.9857	15.7364	17.975	6.62379	0.408121	0.125538	fat domain-containing protein
Sscle03g030880	43.1732	102.318	130.739	40.0387	34.0046	47.8419	6.62362	-1.01902	0.126142	(phosphotyrosine protein) phosphatases ii
Sscle05g048200	94.6108	116.51	76.6214	104.69	103.176	119.514	6.62198	0.210034	0.449062	NA
Sscle02g014530	153.795	133.666	137.592	91.571	92.8933	110.931	6.62132	-0.515425	0.0479735	NA
Sscle02g017690	11.1179	20.8007	10.5684	60.1928	48.3301	43.1027	6.62126	1.88116	0.00210976	NA
Sscle15g105590	77.8544	70.3411	104.698	40.1272	54.0288	54.3927	6.62097	-0.762114	0.0373525	predicted protein
Sscle11g084930	45.5114	35.8263	56.662	147.134	190.137	97.5384	6.62064	1.57698	0.00385014	6-hydroxy-d-nicotine oxidase protein
Sscle14g099350	146.874	143.116	154.488	189.414	158.216	204.999	6.62041	0.321317	0.146304	protein transport protein sec22
Sscle12g091020	67.4914	28.6174	86.5973	63.4721	67.4694	84.2604	6.61792	0.380968	0.523741	acetylcholinesterase precursor
Sscle15g104000	65.4878	60.9093	72.5381	94.9267	91.126	125.042	6.61771	0.651172	0.0241082	NA
Sscle01g002630	115.441	102.859	110.368	50.2359	51.0069	62.0627	6.61614	-0.997239	0.00398524	cystathionine beta-lyase
Sscle10g077460	45.2418	39.1009	59.5046	52.0689	62.9538	43.7176	6.6151	0.112517	0.727083	gda1 cd39 family protein
Sscle05g042810	68.141	58.5116	79.0202	143.729	158.964	108.947	6.61405	0.959002	0.00882863	NA
Sscle03g023880	208.421	112.767	159.594	35.6389	31.1017	12.6879	6.60968	-2.76799	0.00265019	aat family amino acid transporter
Sscle04g035140	99.627	97.9506	101.1	334.732	361.636	357.593	6.60954	1.80772	5.93467e-05	NA
Sscle01g008870	97.4646	81.2134	118.416	74.3155	67.1143	76.6618	6.60737	-0.423218	0.145576	cop9 signalosome complex subunit 4
Sscle14g100690	34.0778	32.6644	47.6621	43.4787	30.3548	39.3167	6.60685	0.00608137	0.986672	dna polymerase-like protein
Sscle01g007230	49.6677	43.8301	56.7783	68.9898	64.6916	63.9472	6.60588	0.395128	0.103585	fggy-family carbohydrate kinase
Sscle12g089450	304.315	226.583	251.411	75.4148	118.071	120.032	6.60527	-1.337	0.00455293	h aca ribonucleoprotein complex subunit 1
Sscle07g061330	379.38	371.133	413.145	550.563	571.277	582.63	6.60429	0.5465	0.0216692	NA
Sscle02g019120	55.399	74.6775	49.8302	26.4518	34.9798	37.05	6.60414	-0.85919	0.0242534	NA
Sscle15g104980	39.7786	29.1728	33.9289	36.4825	38.2055	29.1882	6.60396	-0.0122327	0.969946	nrps-like enzyme
Sscle07g060650	52.544	59.8921	44.7353	55.0818	44.6499	57.9172	6.60282	0.0223742	0.939618	NA
Sscle01g003310	51.0754	66.7007	38.9071	80.164	69.7285	109.652	6.60259	0.763441	0.0502987	plp-dependent transferase
Sscle03g027060	86.4713	84.9427	72.0067	43.124	42.8779	55.0998	6.60244	-0.771059	0.0154166	rna splicing factor
Sscle10g074960	70.3798	61.1972	69.0534	54.7044	51.5593	77.2983	6.60243	-0.118925	0.658904	glucoamylase
Sscle02g013950	95.8622	81.8925	67.7535	53.6009	53.6401	59.5998	6.60164	-0.538595	0.0719878	14 alpha-demethylase
Sscle14g101270	11.6342	20.2175	12.269	21.3931	21.922	21.5465	6.60102	0.594422	0.0901037	copii coat assembly protein sec16
Sscle10g080830	26.5085	26.8057	23.1048	21.2002	22.7679	20.5725	6.601	-0.255208	0.242258	tuberous sclerosis 1
Sscle15g104810	364.256	690.244	1341.03	493.624	355.502	379.592	6.60097	-0.777103	0.267343	stress response rci protein
Sscle11g082670	190.775	134.48	121.892	38.3623	54.2352	74.4881	6.60048	-1.41164	0.00980545	ribonucleo protein
Sscle05g042860	26.8638	39.9385	23.4524	38.269	34.9815	34.8282	6.59869	0.290166	0.362502	protein kinase
Sscle03g023520	18.4008	21.7958	20.0782	64.0967	70.8121	82.7814	6.59847	1.84739	0.000114055	isochorismatase family protein family
Sscle11g081860	48.9751	57.7044	58.7267	32.8599	39.8195	30.3227	6.59568	-0.716181	0.0171946	rna polymerase ii ctd phosphatase
Sscle10g078610	43.4397	55.7724	43.196	57.3265	58.8847	74.0785	6.59392	0.430736	0.101664	mate transporter
Sscle10g075900	65.0496	89.594	87.9915	56.7868	53.3208	68.3757	6.59345	-0.417648	0.141235	NA
Sscle09g071870	64.2993	76.4108	63.6234	69.4891	65.3934	74.6961	6.59256	0.0454705	0.845024	dullard-like phosphatase
Sscle01g006670	318.686	254.555	293.968	601.916	481.732	491.998	6.59249	0.854392	0.00779517	u6 snrna-associated sm-like protein lsm2
Sscle11g084970	37.4954	35.4839	37.6154	42.9519	26.5715	35.4101	6.59006	-0.0829331	0.757237	gpi ethanolamine phosphate transferase 1
Sscle04g035530	10.2294	15.2003	10.618	35.0576	40.2613	19.9813	6.58954	1.3108	0.00956131	NA
Sscle16g109580	74.8517	86.1408	67.9759	35.5498	35.1514	32.0361	6.58946	-1.16118	0.00255177	glutamate-cysteine ligase catalytic subunit
Sscle06g052850	26.8495	30.3873	25.7873	33.9295	32.2722	23.6978	6.58858	0.0695358	0.79297	serine threonine protein kinase
Sscle06g053630	35.8849	39.0327	40.4631	28.4912	26.9953	25.9668	6.58847	-0.508833	0.0373748	peptidase family m28 family
Sscle09g070200	39.1822	50.3268	61.6625	44.4405	52.5393	53.3452	6.58779	0.00760818	0.982822	p-loop containing nucleoside triphosphate hydrolase
Sscle07g058780	137.452	93.6128	101.157	261.665	265.551	367.898	6.58756	1.44347	0.00225415	NA
Sscle02g016940	146.22	124.841	165.103	219.905	176.658	203.21	6.58724	0.467796	0.0784176	nuclear transcription factor y subunit b-3 protein
Sscle13g093820	335.938	467.28	996.965	470.112	276.543	263.236	6.58695	-0.739192	0.250103	NA
Sscle03g031460	43.9866	37.4874	47.2838	54.7568	57.1758	74.3325	6.58675	0.539755	0.0548188	phenol 2-monooxygenase
Sscle03g027870	50.0344	71.0157	58.6885	73.9176	42.6538	74.605	6.58644	0.0999872	0.769219	enth domain-containing protein
Sscle08g065340	69.8162	92.6831	81.7117	79.3075	57.0199	51.513	6.5857	-0.407608	0.166531	cyclin
Sscle11g083760	144.68	146.201	138.36	158.654	111.169	205.414	6.58449	0.148933	0.612135	microsomal signal peptidase 25 kda subunit
Sscle07g058710	60.708	73.0147	65.4896	64.3171	47.6295	46.4917	6.58277	-0.348956	0.172469	cyclin-like protein
Sscle03g023030	5.69609	3.78426	6.01693	641.595	630.343	851.381	6.58205	7.08099	2.66195e-06	laccase 2
Sscle01g005830	42.4286	36.4599	34.5835	18.4931	17.7317	15.9447	6.58151	-1.12997	0.00316966	phosphoribosylformylglycinamidine synthase
Sscle10g077430	150.584	135.255	126.299	444.143	401.02	403.823	6.57991	1.59314	0.000207112	gmf family protein
Sscle10g075820	94.0334	126.115	61.0183	219.72	201.987	219.069	6.57989	1.24737	0.0105528	glutamine amidotransferase class-i
Sscle07g059060	23.8704	29.0694	24.4396	55.0868	59.3368	60.6091	6.57957	1.17548	0.000930129	phosphatidylinositol 3
Sscle02g018990	130.264	99.0185	91.5495	66.3176	48.9275	83.8316	6.57845	-0.658678	0.0730386	hypothetical protein SS1G_04157
Sscle05g048210	20.3639	30.4704	21.6215	29.2353	36.0487	34.5507	6.57802	0.470185	0.109417	p-loop containing nucleoside triphosphate hydrolase
Sscle12g090210	35.4757	35.3627	28.3288	31.0515	29.7308	29.4499	6.57778	-0.134452	0.573806	importin subunit beta-3
Sscle05g045370	59.5832	60.576	51.6802	61.6038	69.5982	90.3893	6.57759	0.366573	0.156268	NA
Sscle15g105790	128.794	137.891	252.453	59.6303	67.6943	80.0217	6.57731	-1.24857	0.02395	syntaxin 5
Sscle07g060420	86.4385	68.6728	267.175	37.0768	49.9216	52.6846	6.57628	-1.3348	0.120277	rhomboid family protein
Sscle10g076430	37.8532	35.3076	35.1062	54.2508	43.7023	50.989	6.57627	0.461124	0.0504442	glycosyltransferase 2
Sscle09g069900	31.9741	43.5835	31.0453	27.9647	33.1344	38.1347	6.57615	-0.0899365	0.760387	oxysterol-binding protein
Sscle01g007050	16.6105	15.0974	16.0888	268.968	231.231	144.686	6.57586	3.6806	3.6018e-05	glycoside hydrolase family 1 protein
Sscle06g052460	47.2747	42.4727	43.7397	41.7606	48.1955	48.5525	6.5757	0.0466847	0.836924	golgi membrane protein
Sscle04g037030	46.4096	44.0595	47.53	113.127	98.2058	89.8554	6.57565	1.10596	0.00144211	NA
Sscle16g109000	138.726	86.5797	172.929	75.9796	77.8071	69.1255	6.57551	-0.795332	0.0829205	g protein alpha subunit
Sscle14g097980	294.034	263.046	259.11	382.241	312.475	375.297	6.57542	0.395758	0.0894007	mitochondrial 54s ribosomal protein 31 protein
Sscle09g073680	150.112	111.903	150.786	100.478	133.459	104.414	6.57502	-0.310811	0.278606	glc8 protein
Sscle03g028750	37.4903	42.8766	38.005	47.2292	53.5505	55.4339	6.57482	0.395886	0.0763395	NA
Sscle02g012350	15.0087	18.6129	14.3828	39.5149	48.9635	40.2952	6.57435	1.40471	0.000671891	ph domain protein
Sscle13g092850	94.652	117.158	95.9565	54.2453	68.2486	70.4353	6.57367	-0.675825	0.0249957	NA
Sscle03g026830	105.535	112.526	156.661	268.094	279.884	216.619	6.57215	1.01599	0.00795389	isochorismatase family
Sscle03g023100	39.6846	47.5462	38.5279	53.6218	49.4693	43.5254	6.57201	0.206094	0.370199	NA
Sscle11g083330	79.9604	79.5703	71.6139	41.233	45.9756	46.0753	6.57188	-0.796404	0.007982	splicing factor 3b
Sscle08g068390	63.6007	64.9543	73.8435	63.2635	65.9134	79.9233	6.57096	0.0536897	0.822987	NA
Sscle06g053100	18.0714	34.8723	18.6482	42.7651	46.0645	49.0549	6.56874	1.01048	0.0252853	NA
Sscle11g082720	36.8803	50.6726	35.5988	58.2409	53.6914	55.2772	6.56783	0.45514	0.096192	serine threonine protein phosphatase 2a protein
Sscle09g074700	135.875	111.575	124.169	26.9113	29.7308	38.7358	6.56774	-1.94405	0.00046303	gmp synthase
Sscle05g048330	175.994	151.764	135.299	78.7175	74.523	88.9078	6.56696	-0.915883	0.00911634	NA
Sscle04g038740	74.1868	72.6361	70.2995	100.161	106.821	128.88	6.56686	0.628999	0.017234	chitobiosyldiphosphodolichol beta-mannosyltransferase protein
Sscle05g041240	30.4855	26.8984	44.1629	102.095	95.864	142.558	6.56657	1.7693	0.00135654	amidase protein
Sscle16g110750	101.811	92.365	98.0478	77.0655	68.7593	71.4007	6.56605	-0.428777	0.0682315	aminotransferase class i and ii
Sscle04g037040	81.6974	76.536	85.1599	64.2722	58.0318	51.1691	6.56578	-0.508542	0.0479735	cop9 signalosome complex subunit 2
Sscle06g049270	106.199	105.928	102.046	145.053	164.966	154.863	6.56515	0.55184	0.0201488	fyve domain
Sscle13g094260	222.365	185.041	214.091	254.247	284.132	230.706	6.5646	0.283589	0.221152	golgi apparatus membrane protein tvp18
Sscle06g050200	293.087	218.276	285.018	175.721	150.562	157.942	6.56429	-0.706903	0.0309483	dna-directed rna polymerases and iii
Sscle09g070980	242.83	243.926	235.854	169.162	176.439	236.35	6.56351	-0.306263	0.204915	sumo conjugating enzyme
Sscle05g048170	62.5185	87.539	63.2664	89.4455	64.9393	122.056	6.56331	0.390178	0.248845	dhhc zinc finger membrane protein
Sscle06g050910	73.7993	87.0403	58.9186	57.4627	53.4903	58.9176	6.56297	-0.349866	0.213892	ntf2 and rrm domain-containing protein
Sscle14g098590	183.184	185.719	107.858	277.243	162.424	289.687	6.55987	0.64881	0.128388	trimeric -like enzyme
Sscle02g011990	291.239	276.206	307.872	493.266	387.865	424.834	6.55978	0.572132	0.0260181	u6 snrna-associated sm-like protein lsm6
Sscle09g073610	75.935	75.8099	76.5222	55.1413	47.2464	61.6772	6.55747	-0.46418	0.058302	signal recognition particle protein srp54
Sscle12g091360	53.1482	68.394	47.7543	63.9147	65.4394	62.9731	6.55643	0.191615	0.454535	response regulator
Sscle11g084790	65.6152	68.7315	58.393	35.2777	35.8071	40.0662	6.55637	-0.784815	0.00978598	rsc complex subunit
Sscle02g019880	197.367	210.312	189.743	54.4641	40.7403	92.1411	6.55508	-1.67178	0.00252665	atp phosphoribosyltransferase
Sscle01g004910	17.1352	22.3794	17.3355	20.3053	16.8458	17.0341	6.55466	-0.0674006	0.79816	dna topoisomerase 2
Sscle07g058400	27.3063	34.029	55.1788	39.2975	28.0432	33.8457	6.55443	-0.141201	0.744283	mitochondrial inner membrane atp-binding cassette transporter
Sscle08g063100	30.636	29.0317	41.6049	39.1048	35.65	46.0465	6.55419	0.28029	0.319781	chitin synthase 1
Sscle03g026840	49.6419	44.463	53.4468	48.013	36.2305	54.3679	6.55349	-0.0755563	0.781895	endo-beta- -glucanase
Sscle01g002310	28.2536	36.063	28.3918	40.3008	31.0777	34.3718	6.55191	0.194032	0.428662	calcium-transporting p-type atpase
Sscle01g005380	169.19	171.134	150.304	100.361	93.2588	100.004	6.55121	-0.73511	0.011223	ribosomal l27 protein
Sscle13g094240	59.216	70.7951	53.8546	50.7708	51.708	65.5709	6.55052	-0.114208	0.663082	NA
Sscle09g074590	157.057	133.585	144.607	126.276	83.0794	139.037	6.54916	-0.309674	0.279869	phosphoserine phosphatase
Sscle01g002860	38.5879	50.2226	36.9434	28.0902	34.1447	25.8013	6.54681	-0.53978	0.0707292	exportin 1-like protein
Sscle12g090970	31.319	35.7583	26.0919	29.1406	24.1453	26.3488	6.54651	-0.215518	0.402067	arid-like protein
Sscle16g110430	46.2943	50.8076	30.1727	184.415	249.799	288.752	6.54429	2.51283	0.000275848	lysophospholipase a
Sscle13g093660	200.214	160.869	169.363	76.8441	72.6076	97.4505	6.54416	-1.08105	0.0053639	fructose-bisphosphate aldolase
Sscle06g053830	81.0939	78.3202	104.452	75.3886	79.9361	86.235	6.54148	-0.115348	0.657654	cop9 signalosome subunit 1
Sscle11g083830	43.4736	47.7168	45.5151	52.4783	53.7302	49.183	6.54025	0.17191	0.384881	ring finger protein
Sscle08g068070	53.1687	58.8925	49.9148	54.7333	48.854	63.3704	6.54003	0.0560723	0.815184	ferric-chelate reductase
Sscle03g028830	324.383	277.688	253.993	226.7	228.928	289.021	6.53918	-0.186602	0.468687	40s ribosomal protein s9
Sscle13g092680	43.5895	41.3092	45.4199	17.4545	18.7141	20.6307	6.53893	-1.19109	0.00164494	chromosome segregation protein suda
Sscle07g059120	40.9608	41.5809	42.967	63.037	66.921	77.8393	6.53676	0.726505	0.0081875	calcineurin-like phosphoesterase
Sscle04g035190	31.0331	38.9008	28.7871	31.011	27.0455	31.7059	6.53674	-0.119378	0.643514	abc transporter
Sscle09g071240	140.979	120.971	147.714	137.615	133.242	142.685	6.53636	0.0190818	0.941406	horma domain-containing protein
Sscle05g045750	14.4516	27.3632	15.6994	32.2583	30.812	34.3472	6.53562	0.821139	0.0449942	polya partial
Sscle09g072030	142.32	143.671	142.977	124.099	151.701	164.492	6.53404	0.029748	0.902645	snare domain protein
Sscle16g108660	25.6352	29.6938	24.2347	68.4567	74.847	94.2023	6.53327	1.57601	0.000425556	acyl- oxidase
Sscle02g014370	142.501	175.348	169.11	62.1606	67.9039	68.5447	6.53226	-1.2884	0.00148011	NA
Sscle10g076670	55.409	56.6898	91.3625	39.7856	31.0544	48.7742	6.53196	-0.710314	0.0853423	inositol polyphosphate multikinase
Sscle01g008010	73.0512	97.0997	101.097	54.1183	42.6792	60.641	6.53183	-0.754547	0.0295393	NA
Sscle12g091250	85.7872	80.7023	88.8523	56.2529	67.4569	92.5989	6.53013	-0.244489	0.371046	aaa-type atpase
Sscle07g059320	34.0892	34.6711	50.268	464.793	410.017	399.998	6.52997	3.42744	1.94251e-05	short-chain dehydrogenase reductase sdr protein
Sscle14g100030	132.938	89.5662	284.769	235.272	238.927	154.857	6.52954	0.412117	0.505925	NA
Sscle07g055650	105.376	120.448	119.053	94.1187	104.548	83.2328	6.52883	-0.31898	0.164516	NA
Sscle15g105540	36.1788	22.4645	43.8275	82.8686	92.1727	32.0605	6.52882	0.840816	0.153181	glycoside hydrolase family 31 protein
Sscle09g069680	36.4006	42.6527	28.4198	46.9826	55.9344	58.9475	6.52807	0.601393	0.0530002	r3h domain-containing protein
Sscle03g029250	65.5513	53.7899	60.541	74.7871	55.5241	61.2729	6.52804	0.0876768	0.733344	prenyltransferase and squalene oxidase
Sscle05g044990	206.384	181.132	174.116	114.454	78.1382	138.839	6.52703	-0.744402	0.0339594	NA
Sscle07g059890	313.741	289.522	265.422	284.959	270.833	353.187	6.52658	0.0767602	0.75541	mitochondrial 54s ribosomal protein mrpl51
Sscle01g005220	33.399	36.5619	31.181	20.3704	23.3338	20.1068	6.52634	-0.681179	0.0161571	mif4g domain-containing protein
Sscle01g005760	32.2347	81.807	45.0136	22.9593	30.3612	26.1679	6.52429	-0.916367	0.102034	px domain-containing protein
Sscle04g035180	88.1471	88.1694	72.8972	83.6498	102.273	74.6771	6.52388	0.0257744	0.927082	aspartate aminotransferase
Sscle01g001020	34.8636	41.1177	37.7723	19.6794	27.4434	29.1855	6.5224	-0.58987	0.0448379	atp-dependent protease la protein
Sscle05g040830	41.782	43.2638	32.1648	72.0995	74.8649	75.6479	6.52206	0.930726	0.00552395	major facilitator superfamily transporter
Sscle03g028130	21.2991	26.3493	17.5994	47.6326	48.6018	52.9403	6.52165	1.20951	0.00248143	sad1 unc domain protein
Sscle11g081840	93.7026	92.9889	112.069	212.005	212.919	284.633	6.52158	1.25128	0.00158923	cytidine deaminase
Sscle06g052820	66.4705	75.2914	62.5902	71.3734	71.8109	65.7418	6.52149	0.0224479	0.927082	histidine acid phosphatase
Sscle15g103100	24.3939	39.6049	24.8613	46.8308	45.6022	46.9448	6.5193	0.682791	0.0487148	autophagy protein atg13
Sscle01g011250	83.9061	79.828	85.8681	42.2539	50.026	54.9016	6.51913	-0.762639	0.0114765	NA
Sscle13g095970	19.8964	16.1264	35.3469	236.862	235.102	136.609	6.51821	3.09365	0.000414642	aldehyde dehydrogenase
Sscle14g097970	203.155	186.523	197.972	187.332	151.339	169.667	6.51676	-0.207818	0.342996	nuclear cap binding protein subunit 2
Sscle12g090110	127.663	139.137	126.7	57.3982	47.6579	54.4376	6.51527	-1.29314	0.00112385	NA
Sscle08g065020	73.8412	65.0358	77.4479	64.4644	66.4375	70.3807	6.51519	-0.100488	0.658557	NA
Sscle12g090590	123.817	107.005	115.575	84.7802	56.3532	91.6032	6.51496	-0.55994	0.0679901	vacuolar protein sorting-associated protein 74
Sscle07g059430	63.0304	55.0942	59.9346	181.705	137.896	150.738	6.51346	1.39153	0.000615989	fructose- -bisphosphatase
Sscle07g056340	113.385	96.3169	92.7565	59.3345	60.225	69.4944	6.51263	-0.664969	0.025287	nucleoporin nup44 protein
Sscle05g040460	15.3929	24.1559	15.2604	23.5193	18.661	15.0179	6.51217	0.0482467	0.902289	ras gtpase activating protein
Sscle10g079400	17.0319	21.3577	17.612	20.4209	14.87	18.107	6.50926	-0.0609111	0.816918	sec7 domain-containing protein
Sscle11g086580	79.613	44.3494	75.6629	34.2705	33.0485	13.8891	6.50908	-1.44683	0.0284976	NA
Sscle04g032540	57.0944	49.5207	50.4859	75.9062	73.8133	64.8567	6.50847	0.432705	0.0699302	long-chain base protein 3 protein
Sscle03g031250	190.023	187.739	179.581	98.5991	121.112	148.983	6.50738	-0.598801	0.0395551	NA
Sscle13g093440	40.721	43.399	34.2282	45.9935	43.2826	51.7217	6.5062	0.265169	0.259518	protein kinase-like (pk-like)
Sscle11g082320	22.5613	26.1817	25.1594	53.123	61.56	59.6023	6.50478	1.22731	0.000653265	NA
Sscle01g007310	75.8698	58.8321	52.0578	151.947	106.498	143.256	6.50442	1.1201	0.00608174	tlc domain-containing protein
Sscle07g057680	64.667	98.2484	58.2261	129.884	118.044	119.855	6.50397	0.765386	0.0352714	swirm domain-containing protein
Sscle09g069570	329.675	268.502	287.107	186.544	193.208	256.004	6.50393	-0.464084	0.0995911	meiotic recombination protein ski8
Sscle13g094230	25.082	34.5778	26.472	30.8503	31.7118	24.999	6.50391	0.00484412	0.98771	NA
Sscle01g005110	41.5695	62.8287	44.9374	56.3696	55.4955	56.8646	6.50357	0.196609	0.480086	mitochondria fission 1 protein
Sscle05g048480	65.1544	67.6758	53.0648	41.2861	39.0627	33.4647	6.50353	-0.722523	0.022405	atp-dependent rna helicase ded1
Sscle06g049470	58.511	60.5049	55.0394	67.9577	64.2453	70.6049	6.50337	0.22309	0.269127	spry domain-containing protein
Sscle02g016840	15.1816	21.5419	13.4799	14.4721	13.2962	12.0454	6.50334	-0.322129	0.31019	p-loop containing nucleoside triphosphate hydrolase
Sscle07g058730	133.714	106.335	136.872	87.2452	63.3722	88.2772	6.50166	-0.636631	0.0476504	NA
Sscle09g071970	100.538	76.8928	73.2279	34.5016	47.3834	48.2872	6.50137	-0.945913	0.0158387	atp-dependent rna helicase dbp3
Sscle10g080120	39.5124	37.8858	36.4182	22.0036	28.1451	29.8929	6.50113	-0.516276	0.0519526	importin-beta domain-containing protein
Sscle09g072340	225.7	173.17	184.061	93.805	128.732	163.691	6.50015	-0.600282	0.0835762	37s ribosomal protein rsm25
Sscle03g028090	323.878	303.205	305.697	252.552	320.615	374.548	6.49917	0.0139149	0.961591	50s ribosomal protein 27 protein
Sscle04g038450	85.76	81.1125	79.8982	73.3766	56.2914	68.892	6.49801	-0.307481	0.183406	nedd8-activating enzyme e1 catalytic subunit
Sscle14g097810	70.474	64.3664	75.6127	87.8442	92.4037	86.55	6.49729	0.333528	0.128929	saccharopine dehydrogenase
Sscle03g025910	63.5893	72.9309	49.1164	58.992	58.3756	67.2265	6.49696	0.0153133	0.962903	serine threonine-protein kinase hal4
Sscle07g058750	38.7927	38.5744	48.4572	84.0173	96.9636	123.448	6.4958	1.27302	0.00209883	betaine aldehyde dehydrogenase
Sscle02g017290	93.6238	74.9203	84.1895	51.9665	50.7027	47.4907	6.49561	-0.754556	0.0158108	mitochondrial outer membrane protein
Sscle04g035610	87.5639	74.1045	79.5359	60.0284	51.3345	72.3608	6.49464	-0.375442	0.150981	pantothenate kinase
Sscle10g077770	226.296	210.891	252.946	514.124	468.43	466.698	6.49435	1.06483	0.00173953	transcription initiation factor tfiia small subunit
Sscle14g100720	345.048	284.074	290.382	268.197	234.722	319.673	6.494	-0.143325	0.57921	50s ribosomal protein l14
Sscle14g101130	18.093	25.9145	19.8627	19.3369	18.6394	13.5181	6.49375	-0.344595	0.256893	cytokinesis protein sepa
Sscle05g047140	90.7446	152.184	93.5702	111.823	87.572	70.1963	6.49343	-0.327726	0.390979	NA
Sscle06g052020	51.0184	44.7711	49.4585	81.8158	60.1714	76.6618	6.49316	0.593192	0.0304118	hypothetical protein SS1G_07079
Sscle08g067730	77.7729	81.8932	52.1095	260.732	210.636	288.956	6.49275	1.87097	0.000674856	acyl- n-acyltransferases
Sscle04g032780	108.172	102.222	87.4119	40.2362	50.0869	39.1144	6.4923	-1.22931	0.00268897	zinc finger protein zpr1
Sscle13g095340	268.034	187.902	350.185	66.852	72.867	74.6647	6.49194	-1.86013	0.00370407	NA
Sscle02g016190	29.6299	46.4551	27.7667	31.0047	28.3105	24.3904	6.49155	-0.296269	0.393609	NA
Sscle03g026400	87.8391	80.1418	72.0213	42.6543	48.6707	53.9266	6.49126	-0.718424	0.0192079	mpp-like metallohydrolase
Sscle10g078130	38.2702	53.0878	34.3029	21.0673	26.8186	31.8119	6.49062	-0.637497	0.079644	phosphatidylethanolamine methyltransferase
Sscle09g070580	7.48187	21.0306	8.30698	499.614	415.025	343.788	6.49056	5.24481	4.02784e-05	polygalacturonase 3
Sscle01g008820	11.8138	20.2953	11.9662	31.864	45.4698	39.1631	6.48951	1.41771	0.00438703	peroxisomal biogenesis factor 6
Sscle13g092970	84.8776	74.6926	142.937	55.7621	60.7792	61.2578	6.48738	-0.709854	0.104907	NA
Sscle12g087810	71.468	53.6082	81.3029	70.6439	89.1728	95.0678	6.48723	0.314016	0.306558	glutaryl- dehydrogenase
Sscle02g014760	177.247	179.401	138.405	155.158	160.075	240.18	6.48682	0.176029	0.559399	mpv17 pmp22 family protein
Sscle10g076770	274.224	204.114	172.144	122.507	91.3556	160.875	6.48541	-0.754246	0.0692702	NA
Sscle09g068600	90.2045	115.461	91.415	81.9686	74.5714	123.511	6.48539	-0.0709264	0.824394	NA
Sscle13g095610	133.244	134.376	149.803	228.567	225.114	252.256	6.48306	0.760198	0.0064437	membrane-associated progesterone receptor component 1
Sscle03g031870	60.452	42.2006	44.6315	15.2701	17.4981	14.7406	6.48304	-1.63244	0.00200523	rna polymerase rpb2
[truncated: 7,827 more rows]

## Sheet: 48 hpi v culture
Supplementary Table 11B. Raw RPKM value for S line 48 hpi v Cul comparison
Gene ID	Culture - I	Culture - II	Culture - III	48 hpi - I	48 hpi - II	48 hpi - III	AveExpr	logFC	FDR	BLAST2GO Description
Sscle08g067290	10768.6	10859.2	8548.21	8098.64	7980.6	5350.34	13.3441	-0.520586	0.143433	elongation factor 1-alpha
Sscle01g008680	17174.8	23087.3	11464.6	61104.4	55284.3	24611.9	13.1552	1.3981	0.0432702	NA
Sscle10g075560	9752.34	3144.79	12127.4	7853.35	7671.32	4455.63	12.602	-0.165422	0.823142	oxaloacetate partial
Sscle11g085860	12108.5	8538.61	12803.6	21771.1	23185.9	28669.4	11.6508	1.1298	0.0105187	NA
Sscle14g101510	16702.3	24268.9	10872.8	18917.7	19136.1	27086.3	11.6339	0.3589	0.397344	NA
Sscle11g083230	5573.5	3303.95	4880.25	2181.29	2350.42	2520.44	11.5312	-0.952086	0.020599	glyceraldehyde-3-phosphate dehydrogenase
Sscle03g029230	2938.11	3676.49	3867	2787.09	2386.24	6916.24	11.5045	0.0140855	0.983177	polyubiquitin
Sscle03g024330	4208.44	3803.11	3521.52	3161.71	2697.13	2318.23	11.4107	-0.518856	0.0927913	carrier protein
Sscle02g020850	20311.7	9729.04	28375.8	8953.85	8067.15	7279.07	11.4034	-1.15422	0.0488817	NA
Sscle10g080020	864.374	1221.79	693.382	1244.22	1268.55	960.858	11.3998	0.33384	0.349037	plasma membrane h+-atpase pma1
Sscle02g015760	2924.86	1688.8	3694.62	1570.69	1487.09	1036.93	11.3846	-0.984144	0.0569794	pyruvate kinase
Sscle15g103590	9106.13	7295.36	9186.73	7356.62	5227.27	5997.03	11.3776	-0.485427	0.12273	histone h3
Sscle14g101500	4863.82	8338.38	1964.73	1374.68	1264.02	908.795	11.3633	-1.89844	0.0244032	formate dehydrogenase
Sscle12g088930	8110.93	6886.3	6905.86	7249.35	5820.52	3494.09	11.3471	-0.472237	0.275359	ubiquitin-40s ribosomal protein s27a
Sscle03g029450	1637.02	2558.12	1440.71	896.103	991.239	2096.9	11.3101	-0.594369	0.254704	hsp70-like protein
Sscle08g067200	5571.23	4221.02	4772.78	3705.82	3360.71	3197.97	11.2446	-0.514125	0.0775257	60s ribosomal protein l10
Sscle02g012470	658.951	577.219	839.2	1107.43	1040.99	422.325	11.2199	0.198403	0.736294	pyruvate carboxylase
Sscle16g110450	12162.7	8920.22	7937.66	1038.46	972.347	3639.77	11.2131	-2.65616	0.0108395	transcription factor c2h2
Sscle09g070050	6778.57	5533.08	6099.76	8092.9	5620.71	4595.15	11.2099	-0.0555757	0.887523	40s ribosomal protein s23
Sscle14g097900	1395.05	2802.61	865.417	8292.72	8653.08	3923.48	11.2025	2.1169	0.0180717	NA
Sscle08g066360	8059.73	7001.99	7132.02	11758.5	9668.1	5646.57	11.1671	0.215431	0.617756	60s ribosomal protein l44
Sscle03g025780	5513.48	4191.06	3920.67	2906.93	2535.21	1851.56	11.1355	-0.923094	0.0322415	60s ribosomal protein l2
Sscle07g055970	4782.26	5506.38	4457.57	4799.89	4723.65	5652.39	11.1257	0.0211622	0.937412	woronin body major protein
Sscle03g028580	3312.52	2906.87	3101.33	4320.1	3258.87	2843.82	11.0756	0.127131	0.688766	predicted protein
Sscle14g097800	8716.34	7432.87	7866.92	12380.7	9940.86	5983.71	11.0546	0.167724	0.700063	60s ribosomal protein l43
Sscle08g063640	11410	9935.12	10852	18793.3	14548.5	9540.83	11.0087	0.35126	0.3755	40s ribosomal protein s30
Sscle01g010960	5064.19	4247.29	4418.01	4960.25	3274.78	2572.52	11.0067	-0.406532	0.305616	60s ribosomal protein l9
Sscle03g029030	5659.58	4416.64	4544.47	2126.27	1816.47	1440.4	10.9856	-1.46406	0.00453651	40s ribosomal protein s1
Sscle05g040640	8680.68	7357.83	8058.02	11303.9	11444.9	5433.19	10.9824	0.142237	0.766714	40s ribosomal protein s21
Sscle05g046330	4972.29	4028.94	4440.17	5993.55	3812.87	2978.45	10.9744	-0.139665	0.743206	60s ribosomal protein l20
Sscle02g013040	4940.14	4146.21	7966.99	9436.14	8360.36	8311.57	10.9552	0.652867	0.0953959	NA
Sscle15g103580	8035.82	6703.36	7781.6	7759.71	6327.76	6042.1	10.9503	-0.181447	0.501253	histone h4
Sscle01g005340	6523.04	5656.66	6149.38	6394.26	5260.44	3167.96	10.9114	-0.372912	0.368766	ubiquitin-60s ribosomal protein l40
Sscle06g054240	4690.38	4289.71	4245.55	4372.81	3168.94	2364.34	10.8923	-0.472487	0.214651	60s ribosomal protein l17
Sscle10g080410	2410.39	1927.36	2130.42	2692.99	1958.18	1360.34	10.872	-0.165001	0.692101	malate dehydrogenase
Sscle02g021600	7898.72	6724.67	6728.91	10196.9	8261.74	4615.77	10.8616	0.0320585	0.949274	60s ribosomal protein l37
Sscle06g049530	1495.06	1792.84	1223.37	605.731	553.425	823.617	10.8567	-1.21357	0.00923461	heat shock protein 90
Sscle12g089690	8128.4	6487.34	7175.7	6588.21	5180.76	3025.11	10.8419	-0.63272	0.173849	40s ribosomal protein s20
Sscle09g070260	4897.8	4071.48	3896.77	3430.58	2685.58	1847.92	10.837	-0.74067	0.0829566	40s ribosomal protein s8
Sscle05g043400	4265.22	2932.55	4104.05	4471.6	4691.64	3148.53	10.8267	0.109754	0.7596	peptidyl-prolyl cis-trans isomerase
Sscle03g029910	5677.51	4474.11	4285.05	5436.36	5226.41	2583.1	10.8187	-0.197195	0.681909	40s ribosomal protein s12
Sscle16g109420	6486.19	5388.7	5569.11	7332.46	5575.09	3616.39	10.8169	-0.142121	0.738244	60s ribosomal protein l22
Sscle14g099090	1584.71	1500	1651.88	2048.45	1969.62	1533.33	10.7509	0.20441	0.451424	actin
Sscle03g029780	5914.5	4774.14	4920.69	4677.38	3597.43	2419.5	10.7453	-0.600226	0.150564	40s ribosomal protein s14
Sscle07g057240	6963.8	5567.59	5901.64	4797.75	3976.37	2862.03	10.7418	-0.700247	0.0735458	60s ribosomal protein l32
Sscle09g072050	1593.36	1323.25	1456	1005.24	940.146	1007.64	10.7398	-0.580376	0.0379854	acetyl- hydrolase
Sscle02g020200	4979.99	4024.91	4085.31	3468.09	2724.21	1688.61	10.7395	-0.7954	0.0885286	40s ribosomal protein s9
Sscle06g050700	4775.16	3883.49	3791.53	3244.51	2450.17	1600.51	10.7288	-0.831386	0.0754951	60s ribosomal protein l16
Sscle06g048910	2010.71	1587.09	2567.69	5084.13	4898.26	7609.77	10.7195	1.48785	0.0063055	peroxiredoxin (alkyl hydroperoxide reductase subunit c)
Sscle04g033270	858.189	985.483	652.59	1125.15	1097.86	925.33	10.7043	0.333595	0.265961	glucose-regulated protein
Sscle03g026300	4168.28	3315.73	3038.45	2708.62	2690.81	1701.26	10.7015	-0.597448	0.122187	60s ribosomal protein l1
Sscle01g006920	4013.28	3121.23	3968.13	5183.9	4253.3	3743.33	10.687	0.229923	0.435373	nucleoside diphosphate kinase
Sscle02g020190	5282.99	4250.09	4310.33	4180.81	3093.14	2174.76	10.662	-0.604447	0.145642	60s ribosomal protein l21
Sscle03g029380	3544.78	2613.71	2654.78	2216.91	2017.36	1313.97	10.6586	-0.698601	0.0887916	60s ribosomal protein l8 protein
Sscle03g024170	7494.15	6443.4	6761.84	7336.23	5542.98	3823.23	10.6492	-0.367217	0.344296	40s ribosomal protein s25
Sscle03g026960	391.026	769.303	244.464	6645.43	6052.41	4317.87	10.6489	3.72088	0.00103712	endo-beta- -glucanase precursor
Sscle06g052580	10151.3	7883.84	8828.68	12136	9110.01	6535.79	10.6339	8.13039e-05	0.999853	60s ribosomal protein l29
Sscle08g068140	4839.54	4128.39	4487.19	4121.5	2945.51	2554.65	10.6216	-0.523367	0.133144	60s ribosomal protein l24
Sscle12g089600	5835.24	4955.76	5349.79	4208.1	3811.93	3334.12	10.6208	-0.525385	0.0704329	histone h2a
Sscle12g088820	770.977	678.498	614.326	983.19	985.142	531.69	10.6114	0.217194	0.59922	aconitate hydratase
Sscle13g095780	5676.49	4547.78	5114.96	5367.06	3570.75	2794.84	10.5607	-0.444682	0.26372	60s ribosomal protein l35
Sscle12g087220	5813.87	4672.14	5141.23	4647.77	3176.5	2310.21	10.5531	-0.687753	0.116499	60s ribosomal protein l27
Sscle16g109260	2880.49	2490.03	2269.7	1651.04	1670.58	960.118	10.5487	-0.883174	0.0501955	60s ribosomal protein l5
Sscle16g108580	3211.39	2685.53	3235.1	1046.7	1123.39	1409.89	10.5363	-1.37712	0.00264279	NA
Sscle05g041580	6531	5575.16	5664.19	10461.7	8045.33	4452.21	10.5279	0.279268	0.552692	60s ribosomal protein l38
Sscle09g073120	2708.98	1368.73	3074.45	934.495	858.546	740.288	10.5151	-1.43306	0.0149062	aspartate cytoplasmic
Sscle04g037940	4105.79	3072.01	2699.67	2487.98	2130.14	1360.17	10.5075	-0.756261	0.0918936	60s ribosomal protein l13
Sscle01g002160	1369.34	979.449	1645.1	1093.74	967.993	729.846	10.5031	-0.515917	0.173849	6-phosphogluconate dehydrogenase
Sscle03g023390	2066.42	2177.17	1585.08	1258.47	1158.33	600.697	10.4882	-1.0179	0.0568909	60s ribosomal protein l3
Sscle03g023190	6202.1	4838.65	5172.49	3277.39	2848.51	2396.62	10.4772	-0.944975	0.0160305	40s ribosomal protein s24
Sscle09g070160	3476.33	2890.31	2794.52	2058.24	1787.28	1094.53	10.4731	-0.943766	0.0449376	40s ribosomal protein s6
Sscle02g012190	4249.61	3612.04	3985.41	3032.87	2166.41	1787.13	10.4703	-0.805906	0.0471429	60s ribosomal protein l11
Sscle10g080460	627.223	550.24	457.549	523.517	521.785	309.719	10.4524	-0.310458	0.417376	elongation factor 3
Sscle06g054250	4081.85	3489.56	3636.02	4014.57	3082.43	1954.97	10.4392	-0.37518	0.365611	40s ribosomal protein s18
Sscle06g054270	601.746	759.842	655.288	1401.46	1232.13	1327.6	10.4343	0.959443	0.00805264	carboxypeptidase y
Sscle12g091310	822.59	932.517	972.623	1859.57	1677.66	1891.02	10.4186	0.975088	0.00632071	aspartyl proteinase
Sscle08g065540	5160.07	4124.13	4164.37	3606.48	2958.93	1590.9	10.3784	-0.802424	0.112472	60s ribosomal protein l14
Sscle11g083270	1016.95	1152.45	879.241	957.596	897.13	824.481	10.3732	-0.197098	0.438756	atp synthase beta mitochondrial
Sscle02g020620	2755.04	2098	2144.72	1933.28	1749.47	994.872	10.3654	-0.635777	0.150867	40s ribosomal protein s4
Sscle07g058540	521.508	703.351	162.056	4308.83	4231.78	2945.25	10.3629	3.25857	0.00489327	aspartate protease
Sscle09g071590	1394.65	1528.36	1288.1	859.52	1043.42	1217.82	10.3624	-0.464767	0.103016	NA
Sscle05g046900	4578.31	3614.59	3383.76	4239.26	3832.08	1975.1	10.3605	-0.275067	0.556129	60s ribosomal protein l23
Sscle09g073930	3729.62	3577.38	3101.03	2261.02	2137.06	1226.59	10.3598	-0.945368	0.0448704	60s ribosomal protein l19
Sscle01g005320	4005.98	2999.38	3614.3	2925.44	2323.41	1906.21	10.3358	-0.594016	0.0935034	eukaryotic translation initiation factor 5a-2
Sscle09g071090	647.216	756.94	596.008	729.162	742.601	1266.25	10.3349	0.384728	0.272839	NA
Sscle03g024350	2120.2	1899.96	1948.27	1211.89	1066.95	1015.53	10.3258	-0.875625	0.0114666	mitochondrial phosphate carrier protein
Sscle15g105130	8095.52	6147.75	7394.68	5384.71	4807.32	3727.11	10.3238	-0.656351	0.0615278	40s ribosomal protein s27
Sscle08g063000	172.725	634.777	158.767	2213.24	2277.41	2828.41	10.2986	3.19983	0.00464652	glycoside hydrolase family 7 protein
Sscle07g055590	10201.9	8590.95	9586.38	9544.52	6271.17	6033.59	10.2975	-0.419663	0.217677	40s ribosomal protein s29
Sscle03g028820	1420.2	1498.37	1185.35	1142.34	1032.14	634.65	10.2791	-0.595617	0.140755	40s ribosomal protein s3ae
Sscle02g018280	783.641	731.575	856.665	948.292	963.023	1008.01	10.2774	0.284021	0.211212	utp-glucose-1-phosphate uridylyltransferase
Sscle03g026220	10442.5	8680.45	9053.58	10694.2	8272.51	6567.21	10.2737	-0.178237	0.592038	60s ribosomal protein l39
Sscle06g054430	4998.06	4046.32	3998.87	2223.65	1939.86	1272.21	10.2702	-1.30789	0.0126675	60s ribosomal protein l12
Sscle08g067810	547.683	448.963	789.9	2099.35	1471.89	604.079	10.2701	1.08523	0.123476	malate synthase
Sscle03g030410	2979.25	2302.96	2196.02	1594.72	1429.83	1097.76	10.2681	-0.876541	0.0278393	60s ribosomal protein l7
Sscle12g087500	1388.37	1233.48	1509.97	2159.06	1746.12	1424.75	10.2665	0.338478	0.272962	peptidyl-prolyl cis-trans isomerase b
Sscle01g006770	4442.21	3610.65	3513.38	2753.32	2809.19	1537.44	10.261	-0.758353	0.0883857	40s ribosomal protein s15
Sscle10g079590	952.963	790.788	1082.35	1529.97	1523.98	739.495	10.2358	0.352895	0.445054	aminotransferase class i and ii
Sscle04g035090	5075.07	4311.29	4683.83	3006.93	2194.38	1634.86	10.2127	-1.09639	0.0229885	60s ribosomal protein l26
Sscle01g009540	677.063	766.165	531.196	517.745	508.297	399.39	10.2054	-0.478732	0.131358	elongation factor 2
Sscle01g009130	1819.48	1772.21	1401.44	1022.45	967.204	536.023	10.1865	-1.04396	0.0395016	60s ribosomal protein l4
Sscle09g069030	828.201	441.812	1047.67	2180.61	2176.6	2409.27	10.1855	1.61603	0.00969181	aldo-keto reductase
Sscle01g011000	3208.18	2689.8	2337.28	2148.52	1942.55	1126.35	10.175	-0.71125	0.11125	60s ribosomal protein l6
Sscle02g019710	1752.24	1124.87	1956.59	645.737	620.781	564.523	10.175	-1.37895	0.00656605	enolase
Sscle09g072950	2020.19	1853.04	1932.11	851.056	650.855	349.974	10.1512	-1.76359	0.0118135	ketol-acid reductoisomerase
Sscle06g054450	3226.76	2576.34	2342.03	1982.62	1814.96	1143.02	10.1416	-0.759888	0.0743549	40s ribosomal protein s7
Sscle05g041520	5248.53	4134.52	4717.55	2939.14	2206.52	2035.45	10.1402	-1.00025	0.0155208	60s ribosomal protein l31
Sscle11g085850	1610.38	1417.44	1296.17	394.623	339.591	542.877	10.132	-1.79552	0.00167139	cytochrome p450
Sscle01g010680	1547.53	1092.58	1348.1	608.507	640.91	688.213	10.1252	-1.04537	0.00739344	adenosylhomocysteinase
Sscle08g067190	4682.38	3910.54	4077.86	3268.21	2292.57	1872.9	10.113	-0.817781	0.0489443	60s ribosomal protein l30
Sscle02g011870	1877.03	1931.39	1772.78	1250.97	1262.81	1213.59	10.1102	-0.599064	0.0285124	14-3-3 protein
Sscle16g108170	31.0505	142.307	27.9434	18817.8	17078.6	34599.6	10.0797	8.77762	0.00015908	polygalacturonase partial
Sscle03g029800	3941.83	3117.2	3458.6	2890.08	2181.06	1754.62	10.0789	-0.660786	0.078593	40s ribosomal protein s16
Sscle12g089730	735.967	700.399	687.228	668.924	752.22	848.454	10.0547	0.0699034	0.769789	glycoside hydrolase family 72 protein
Sscle03g030270	4286.18	3239.25	3201.1	2214.13	1975.03	1302.29	10.0363	-1.0034	0.0296664	60s ribosomal protein l25
Sscle12g089590	4093.85	3905.44	3487.89	2042.08	2007.69	1999.79	10.0317	-0.939436	0.00661135	histone h2b
Sscle02g014120	1875.24	1101.17	1837.65	1282.21	1198.57	1026.05	10.0196	-0.435604	0.217566	inorganic pyrophosphatase
Sscle07g057820	429.052	592.333	395.355	997.555	1162.49	1280.13	10.0025	1.27351	0.00552046	serine protease
Sscle14g102080	4056.64	3331.42	4619.16	155.133	181.55	202.327	9.99977	-4.47881	2.23151e-05	nadp-specific glutamate dehydrogenase
Sscle03g023580	1786.77	1716.75	1282.62	1103.55	1027.39	652.032	9.99464	-0.819552	0.0589845	NA
Sscle07g058180	1548.72	1714.95	1263.19	1413	1322.48	4899.04	9.98769	0.447285	0.509008	NA
Sscle11g082560	1517.3	1531.34	1218.53	1269.78	1239.23	1150.93	9.97736	-0.231745	0.344408	atp synthase subunit alpha protein
Sscle03g022920	4026.24	3159.61	3205.37	4592.76	3156.09	2765.14	9.97673	-0.0210228	0.956777	cytochrome c
Sscle07g061590	1036.46	1162.98	1062.17	1565.57	1212.65	952.651	9.97117	0.152825	0.641427	hsp90 co-chaperone aha1
Sscle02g021820	2259.37	1981.3	1765.14	1288.85	1236.02	632.145	9.96727	-1.00779	0.0522411	40s ribosomal protein s2
Sscle10g075950	4013.16	3324.42	3780.36	2135.46	1775.31	1223.76	9.95086	-1.16598	0.0162522	40s ribosomal protein s17
Sscle13g093670	1383.12	738.041	1423.95	791.943	883.55	1052.25	9.94173	-0.343954	0.369599	fructose-bisphosphate class ii
Sscle13g093060	460.859	332.928	618.643	1138.91	840.039	881.233	9.93846	1.03532	0.026344	phosphoglucomutase
Sscle08g066110	704.808	529.58	552.124	517.625	512.542	447.272	9.92524	-0.280609	0.287557	acetyl-coenzyme a synthetase
Sscle05g044320	1012.99	833.02	910.877	684.652	613.578	523.135	9.91188	-0.617854	0.0480264	mitochondrial processing peptidase beta mitochondrial precursor
Sscle09g070420	1864.45	797.539	3147.97	696.097	1389.48	743.368	9.91132	-0.914296	0.198547	NA
Sscle16g110530	2731.9	2325.71	2195	1959.39	1914.13	1042.66	9.89096	-0.625968	0.147443	40s ribosomal protein s10
Sscle12g088050	2979.25	2342.59	2429.61	2690.03	2004.2	1790.43	9.88415	-0.285362	0.36282	60s ribosomal protein l27a
Sscle15g102910	223.541	544.983	213.622	1582.85	1310.62	1056.1	9.86723	2.11473	0.00743929	alpha-
Sscle05g041820	1859.21	1772.5	1303.21	1016.04	984.222	556.74	9.85847	-1.00257	0.0436346	40s ribosomal protein s0
Sscle02g011830	4072.7	3177.57	3482.47	3630.15	2792.5	2393.66	9.85349	-0.312153	0.319432	60s ribosomal protein l36
Sscle08g066010	5954.01	3911.64	5365.77	395.815	518.291	492.232	9.84771	-3.43697	8.14896e-05	NA
Sscle11g085840	2375.95	1754.99	2185.03	639.095	493.686	725.621	9.84519	-1.78252	0.00154645	fatty acid elongase protein
Sscle11g084430	398.961	338.697	272.065	1029.86	1085.94	888.795	9.83327	1.57019	0.00212617	tripeptidyl-peptidase 1 precursor
Sscle16g107930	689.653	888.209	651.308	1239.89	1045.41	1002.09	9.82978	0.550651	0.0732831	s- glutathione dehydrogenase
Sscle12g088920	4025.84	3148.84	3414.4	2774.47	2367.77	1733.97	9.82745	-0.658029	0.0756064	40s ribosomal protein s26e
Sscle08g062820	647.598	486.336	624.244	1215.65	1094.72	600.851	9.80152	0.66683	0.141385	isocitrate dehydrogenase
Sscle09g068670	110.447	147.256	101.517	501.4	530.711	560.487	9.7933	2.14552	0.000381908	NA
Sscle04g038530	509.242	625.955	461.472	848.032	759.203	561.344	9.77917	0.418264	0.204159	protein disulfide isomerase
Sscle09g071170	3098.67	2890.34	2984.42	3662.35	3126.75	1918.16	9.75688	-0.107257	0.790429	60s acidic ribosomal protein p1
Sscle06g049890	1500.35	1253.77	1072.22	1029.76	836.451	477.366	9.74226	-0.784751	0.10833	NA
Sscle14g101050	3069.85	2532.09	2754.74	2021.14	1638.88	1188	9.73427	-0.834016	0.0424204	60s ribosomal protein l28
Sscle08g068110	2008.96	1851.54	2017.31	2921.49	1817.84	1475.46	9.7311	0.00743306	0.988054	nascent polypeptide-associated complex subunit beta
Sscle10g075850	2048.51	1692.52	2060.39	2995.49	2677.9	1563.51	9.72956	0.260379	0.514773	peptidylprolyl isomerase
Sscle02g014920	493.996	707.377	378.437	540.681	556.055	584.482	9.72711	0.116843	0.732123	calreticulin
Sscle05g048350	850.722	760.77	579.862	457.018	442.133	218.626	9.70848	-1.05472	0.054871	heat shock protein ssb
Sscle09g068880	547.194	541.229	394	304.318	308.3	393.286	9.70663	-0.571221	0.070395	cobalamin-independent methionine synthase
Sscle09g071490	1852.56	2229.48	1661.13	1668.49	1720.2	1117.7	9.69654	-0.383319	0.260108	60s ribosomal protein l18
Sscle10g075570	1519.85	478.253	2602.18	1585.13	1406.4	991.223	9.69232	0.0656938	0.938408	NA
Sscle15g106330	2596.31	2145.18	2161.85	1783.38	1784.08	1128.67	9.67525	-0.600308	0.10559	40s ribosomal protein s11
Sscle01g001290	452.712	447.84	514.694	814.133	764.378	565.119	9.6737	0.570923	0.0769216	secretory pathway rab gdp dissociation inhibitor
Sscle04g034220	1687.71	1914.16	1878.55	1338.14	974.818	959.761	9.66555	-0.778528	0.0288099	NA
Sscle03g024020	1850.6	1833.31	1422.69	1451.5	1356.27	805.961	9.66066	-0.554537	0.172455	40s ribosomal protein s5
Sscle06g051690	1602.27	1334.35	1222.76	1215.43	1004.51	617.967	9.63744	-0.617727	0.149886	40s ribosomal protein s3
Sscle16g110020	1249.78	962.589	1062.57	581.664	646.193	561.551	9.62657	-0.883948	0.0125442	glutamine synthetase
Sscle01g000100	407.889	72.0541	671.29	2205.19	1794.52	15056.7	9.62322	3.81158	0.0294741	family protein
Sscle05g042270	986.163	941.073	980.964	665.309	604.229	787.564	9.61847	-0.524543	0.0535911	NA
Sscle04g038660	2659	2414.47	2077.48	1999.91	1764.77	1061.94	9.61825	-0.631537	0.131804	40s ribosomal protein s13
Sscle16g109520	993.26	605.35	1164.61	263.383	278.836	1276.16	9.61449	-0.959988	0.268006	#NAME?
Sscle09g072850	1318.57	1196.61	1517.8	1634.43	1491.18	1882.23	9.5983	0.293867	0.239658	gtp-binding protein rhoa
Sscle03g026580	3044.42	2266.37	2299.84	1773.25	1670.17	988.538	9.5816	-0.836321	0.0640928	40s ribosomal protein s19
Sscle03g025030	1348.07	1084.57	1468.05	2778.36	2617.61	2399.43	9.57676	0.992427	0.00921189	superoxide dismutase
Sscle03g029490	4396.91	3526.25	5570.91	3370.52	3585.35	4839	9.56757	-0.204196	0.522389	NA
Sscle07g058340	3932.61	3080.79	3220.18	2103.14	1950.01	1334.48	9.56505	-0.96816	0.0249451	60s ribosomal protein l34
Sscle03g029900	2604.1	2116.08	2019.02	2675.02	2010.36	1567.26	9.55493	-0.150228	0.67468	40s ribosomal protein s22
Sscle10g080760	3135.31	2551.8	2914.7	3388.81	2670.93	2676.06	9.55317	0.00178351	0.996536	mitochondrial f1f0 atp synthase subunit f
Sscle04g039360	1311.65	1340.09	1517.17	2345.57	2089.6	1967.18	9.55011	0.601784	0.0368836	NA
Sscle02g012110	4296.34	3389.35	3688.73	3062.64	2783.62	1904.87	9.54973	-0.595817	0.10309	60s ribosomal protein l33
Sscle03g025940	1710.84	1396.89	1725.5	2083.26	1758.14	1531.01	9.53356	0.132083	0.639993	NA
Sscle14g098090	2973.41	2769.08	2796.78	5671.25	5338.09	4450.15	9.53261	0.834672	0.0144603	NA
Sscle01g007600	835.302	624.475	662.005	536.565	506.553	470.583	9.53137	-0.49513	0.0820199	ubiquinol-cytochrome-c reductase complex core protein mitochondrial precursor
Sscle11g082980	412.269	633.004	87.9298	5096.94	5825.39	2394.91	9.53011	3.85638	0.00904591	acid protease partial
Sscle13g094750	1605.39	1439.31	1261.07	1133.18	1071.3	779.566	9.52543	-0.561423	0.0935034	elongation factor 1-beta
Sscle08g065560	1784.37	1496.34	1805.58	1630.22	1274.45	1392.45	9.51458	-0.262657	0.307619	atp synthase d mitochondrial
Sscle07g061680	708.866	607.915	800.673	776.464	765.553	1057.79	9.50515	0.269728	0.32947	transcriptional activator hac1
Sscle08g063920	1812.07	1367.9	1722.09	1098.1	989.168	641.686	9.49295	-0.896582	0.0416945	NA
Sscle11g082760	475.434	501.008	405.898	410.474	376.241	321.64	9.48593	-0.339495	0.206454	succinate dehydrogenase subunit partial
Sscle09g070960	1385.09	1359.29	1071.47	692.344	666.978	709.541	9.48011	-0.891317	0.0108401	mitochondrial outer membrane protein porin
Sscle06g049330	689.27	874.549	742.66	575.207	607.708	904.133	9.4792	-0.184757	0.545466	NA
Sscle03g024950	971.54	754.177	1016.41	844.405	1123.45	875.628	9.46902	0.0359807	0.906547	transaldolase
Sscle13g094930	1702.26	1435.82	1810.75	1307.91	1288.49	1082.01	9.45545	-0.445174	0.109411	adp-ribosylation factor
Sscle04g039740	1011.51	1063.08	784.99	888.34	858.967	490.305	9.44265	-0.414802	0.305045	60s acidic ribosomal protein p0
Sscle14g101040	1281.57	672.009	2463.34	416.587	447.727	510.679	9.42509	-1.50142	0.0337718	malate dehydrogenase
Sscle08g065550	1920.37	1607.37	1711.7	875.263	900.925	663.955	9.42287	-1.13621	0.00758243	nascent polypeptide-associated complex alpha polypeptide
Sscle02g012100	535.821	395.414	642.047	471.208	385.479	606.9	9.4199	-0.116094	0.744503	glucose-6-phosphate 1-dehydrogenase
Sscle15g102260	1190.71	916.106	1627.09	1793.73	1724.91	914.513	9.40266	0.209127	0.665517	aldehyde dehydrogenase
Sscle11g086330	1803.24	1524.96	1901.97	2592.15	1889.09	1915.55	9.39916	0.264326	0.356355	NA
Sscle02g015170	557.515	631.622	448.153	597.761	561.936	570.927	9.39603	0.0753785	0.776939	beta-tubulin
Sscle02g021090	336.162	326.474	322.962	995.892	813.533	440.761	9.39009	1.10194	0.03822	fmn-dependent dehydrogenase
Sscle06g054930	781.646	349.937	319.556	594.276	562.257	695.642	9.38761	0.453875	0.32475	carboxypeptidase s1
Sscle02g016630	747.822	676.348	487.856	730.124	660.043	492.043	9.38744	-0.0380537	0.919166	atp-dependent rna helicase eif4a
Sscle01g011210	2057.84	1640.23	2023.41	2476.33	1862.92	2158.16	9.38678	0.164421	0.5395	NA
Sscle16g108710	502.663	356.245	535.215	236.95	287.188	292.315	9.37537	-0.770311	0.0317157	transketolase
Sscle11g083120	301.697	284.652	373.598	438.806	419.659	284.961	9.3697	0.21966	0.507821	glycogen synthase
Sscle03g024800	3066.55	749.269	4261.13	104.208	190.349	339.309	9.35558	-3.45329	0.0112917	nadp-dependent alcohol dehydrogenase
Sscle07g057010	143.906	298.229	145.067	248.46	242.591	526.202	9.35163	0.756394	0.177654	retrotransposon nucleocapsid protein
Sscle09g069560	865.949	822.961	901.329	489.18	467.16	813.868	9.34538	-0.604116	0.0953959	cell division control protein 10
Sscle03g022720	796.136	706.353	799.021	348.185	294.709	177.649	9.34373	-1.57858	0.0083198	myo-inositol-1-phosphate synthase
Sscle02g016130	1404.88	1160.01	1237.24	1009.79	964.942	825.789	9.33413	-0.461687	0.093326	gtp-binding nuclear protein gsp1 ran
Sscle11g085590	406.293	264.68	658.597	698.11	620.138	561.118	9.32931	0.577823	0.204484	glucose-6-phosphate isomerase
Sscle03g025540	639.493	522.33	520.095	480.494	438.102	405.061	9.31488	-0.361202	0.164408	protein transport protein sec61 alpha subunit
Sscle02g021780	899.887	972.658	1111.72	1560.38	1364.95	1267.36	9.31291	0.473349	0.0864134	peptidylprolyl isomerase
Sscle01g003640	1425.27	1191.73	1444.7	1717.82	1674.55	1537.89	9.30688	0.266291	0.265415	cofilin
Sscle01g007610	2752.67	2332.29	2803.48	4237.69	3690.03	2778.61	9.2983	0.407365	0.195856	mitochondrial atp synthase epsilon chain domain-containing protein
Sscle03g029750	414.241	316.747	337.461	235.442	220.984	154.765	9.2876	-0.846276	0.0341049	eukaryotic translation initiation factor 3 subunit 8
Sscle06g054110	3653.99	2700.2	3326	4895.1	3692.79	2399.46	9.28412	0.114853	0.793192	NA
Sscle03g026200	242.333	243.145	411.665	635.077	809.924	695.352	9.28243	1.27711	0.0103495	peroxisomal catalase
Sscle08g062240	653.427	561.428	598.756	333.318	406.018	557.879	9.27722	-0.522997	0.109073	glucan endo- -beta-glucosidase eglc
Sscle01g001530	6417.93	2700.02	13232.6	283.53	344.688	2519.94	9.27335	-3.16275	0.0375669	NA
Sscle14g100430	1105.21	1012.32	914.686	194.035	217.889	178.85	9.27304	-2.3838	0.000187216	NA
Sscle13g093140	795.081	636.721	666.705	619.9	438.219	401.504	9.26537	-0.565639	0.101425	gtp-binding protein
Sscle05g043840	289.945	414.7	240.186	271.158	325.887	1306.35	9.25076	0.641502	0.418829	NA
Sscle01g005820	554.36	525.079	444.108	513.4	486.691	428.839	9.23692	-0.109831	0.668065	tubulin alpha chain
Sscle02g021230	1581.97	1459.27	1719.25	3749.45	3181.17	3053.77	9.22544	1.04978	0.00604074	profilin
Sscle07g060180	496.651	1374.11	745.37	278.561	1258.88	2808.17	9.22412	0.302694	0.796851	NA
Sscle08g068400	263.608	351.073	244.069	140.481	146.165	129.305	9.21155	-1.05183	0.00923983	NA
Sscle16g109410	4296.48	4711.18	8701.24	1227.09	1632.95	8366.93	9.21014	-1.08994	0.269047	plasma membrane proteolipid 3
Sscle01g009070	1468.54	1127.39	1238.59	649.731	566.327	629.463	9.19371	-1.0645	0.00608286	atp synthase subunit mitochondrial precursor
Sscle01g011370	493.259	381.583	495.587	672.685	531.962	518.057	9.18546	0.312781	0.268985	phosphoglycerate kinase
Sscle07g059880	900.061	489.378	1173.18	919.311	990.472	859.925	9.16645	0.183497	0.679006	triosephosphate isomerase
Sscle10g078030	1269.79	1214.49	1864.93	1321.18	1425.75	1714.11	9.1654	0.0408231	0.8996	thioredoxin
Sscle12g090840	995.794	575.004	2228.66	4257.8	3215.71	1927.4	9.15783	1.44855	0.0687286	NA
Sscle02g020360	1417.75	1248.84	1514.94	1092.76	959.688	1311.41	9.15326	-0.333599	0.203836	translation initiation factor sui1
Sscle09g071560	1901.97	1649.82	1813.88	2515.01	2219.33	1930.38	9.14745	0.288173	0.263601	ubiquinol-cytochrome c reductase complex 14 kda protein
Sscle01g007370	552.319	567.233	405.494	410.877	448.272	377.339	9.13192	-0.310986	0.263137	citrate synthase
Sscle11g082040	1198.95	1145.91	986.221	359.654	728.719	565.83	9.12131	-1.07822	0.0251546	fmn-binding split barrel-like protein
Sscle05g048190	863.019	1199.78	1224.04	301.573	565.21	326.2	9.11464	-1.5316	0.00934978	beta-flanking protein
Sscle08g062520	614.213	562.945	601.169	998.382	900.915	633.481	9.11155	0.46564	0.152311	nadh-ubiquinone oxidoreductase 24 kda subunit protein
Sscle06g050100	809.438	776.703	949.647	1501.52	1466.49	1202.47	9.10968	0.698814	0.029368	gtp-binding protein sara
Sscle01g000470	1201.79	1184.05	1348.02	1849.65	1287.25	1412.53	9.10692	0.251528	0.365741	calmodulin
Sscle01g002810	658.724	571.536	596.191	501.316	430.107	459.66	9.1037	-0.410818	0.100955	isocitrate nad-dependent
Sscle08g067950	1243.96	1234.8	1245.8	1442.31	1271.41	1180.77	9.1026	0.0396079	0.875555	eukaryotic translation initiation factor 1a
Sscle01g009160	1339.38	1214.01	1155.42	1134.33	1145.7	954.445	9.09282	-0.220941	0.366336	cytochrome c oxidase subunit va
Sscle11g082620	804.579	621.921	665.427	598.347	465.167	258.544	9.09137	-0.775074	0.11877	rna binding domain containing protein
Sscle07g058490	214.71	325.529	184.598	227.644	249.902	298.243	9.09018	0.115184	0.738387	cell division control protein 48
Sscle02g021190	514.599	430.733	588.015	467.787	352.909	4008.54	9.0842	0.764313	0.51328	c-4 methyl sterol oxidase
Sscle07g057570	567.733	571.764	585.59	470.329	408.414	528.314	9.07319	-0.315414	0.187311	septin
Sscle08g062170	848.033	803.766	1248.49	1344.33	1121.76	735.995	9.0672	0.103034	0.812384	NA
Sscle11g086140	1183.53	1008.74	1179.05	1749.12	1796.45	1230.49	9.06598	0.466257	0.140907	myosin regulatory light chain cdc4
Sscle08g068500	519.621	269.063	2153.3	642.958	673.553	585.197	9.05445	-0.0995895	0.919984	NA
Sscle12g089720	72.9515	113.684	69.8584	112.583	122.271	131.716	9.03711	0.530076	0.108859	glucan synthase
Sscle03g029240	174.791	208.843	146.114	381.939	386.937	362.97	9.03388	1.09189	0.00627774	c6 finger domain-containing protein
Sscle12g089330	693.605	232.374	640.599	30.5257	58.6511	8042.07	9.03205	-0.770622	0.786916	pyruvate decarboxylase
Sscle10g077240	727.663	436.996	878.141	447.309	419.54	191.84	9.03162	-1.02942	0.0976469	biotin synthase
Sscle05g043880	168.4	242.759	264.08	529.428	553.813	264.444	9.02518	0.930521	0.0780415	fumarate reductase
Sscle11g081240	752.386	735.18	729.097	872.018	824.533	735.705	9.01845	0.110268	0.635944	NA
Sscle15g105020	2839.46	2399.37	2819.87	4008	3350.85	3339.35	9.0092	0.389399	0.133303	mitochondrial f1f0 atp synthase subunit
Sscle02g012840	849.84	739.388	640.474	505.285	536.175	571.111	9.00101	-0.474704	0.0782649	cytochrome c1
Sscle01g007990	388.154	432.028	349.954	492.146	420.004	462.9	9.00083	0.217014	0.359339	tubulin alpha chain
Sscle16g111160	611.884	640.341	526.463	300.959	308.63	170.357	8.9935	-1.27577	0.0161011	homocitrate synthase
Sscle07g057170	228.52	238.898	158.161	740.429	591.658	498.473	8.98725	1.53796	0.00478871	serine protein
Sscle02g017180	746.429	624.214	696.511	611.135	538.199	541.354	8.98297	-0.307532	0.203163	iron sulfur partial
Sscle04g035640	465.776	552.732	372.483	90.3561	97.0149	221.725	8.97547	-1.85043	0.0104921	carbohydrate-binding module family 18 protein
Sscle07g061620	444.441	430.228	437.214	323.495	306.119	294.713	8.9752	-0.525868	0.043394	nadh-ubiquinone oxidoreductase 51 kda subunit
Sscle15g102430	870.22	855.244	852.658	1944.93	1638.29	3040.65	8.97496	1.29016	0.00862857	cytochrome b5
Sscle12g087820	1202.35	1182.22	1247.33	1393.76	1362.45	1186.39	8.9724	0.0945483	0.690905	ubiquitin-conjugating enzyme e2-16 kda
Sscle04g038860	608.41	501.412	524.238	288.209	254.305	179.814	8.96836	-1.23365	0.0100329	NA
Sscle07g056990	2150.93	2000.64	2057.87	563.418	545.177	693.355	8.96716	-1.79878	0.000536844	NA
Sscle02g011720	783.612	846.739	722.359	120.629	133.217	176.869	8.96117	-2.46292	0.000235795	extracellular proline-serine rich protein
Sscle08g062970	105.497	137.023	98.2337	82.9004	79.1325	221.49	8.95928	0.0138987	0.983177	endonuclease reverse
Sscle06g054920	109.676	143.295	103.414	87.5535	82.3915	243.065	8.95815	0.0397983	0.950205	endonuclease reverse
Sscle09g068770	1449.52	1826.95	1139.42	138.369	264.184	229.751	8.9575	-2.83459	0.000706857	NA
Sscle02g011820	537.039	665.137	447.737	540.083	421.01	398.462	8.95501	-0.296958	0.337461	ascorbate peroxidase
Sscle09g068610	825.416	1084.97	858.151	1067.81	713.916	1149.79	8.94977	0.0501594	0.885782	carbonic anhydrase
Sscle16g110700	1802.07	1622.48	1655.85	2068.73	1838.82	1359.96	8.94588	0.00645863	0.985776	ubiquinol-cytochrome c reductase complex ubiquinone-binding protein
Sscle11g085210	134.424	397.166	277.371	1545.43	1572.17	2022.19	8.93386	2.7673	0.00247896	carbohydrate-binding module family 1 protein
Sscle02g017790	955.54	973.1	1006.63	499.694	371.764	233.784	8.93202	-1.52115	0.0109854	phosphoadenosine phosphosulfate reductase
Sscle16g110490	1648.37	1377.32	1542.44	3521.82	2781.27	2363.88	8.92961	0.890137	0.0205293	NA
Sscle09g068850	662.047	861.685	629.014	150.145	198.912	299.312	8.92688	-1.76694	0.00456268	NA
Sscle16g109890	543.632	660.124	584.191	548.809	489.931	441.135	8.92123	-0.297024	0.244911	eukaryotic translation initiation factor eif-2
Sscle02g015160	856.485	917.259	795.663	249.729	224.885	189.141	8.91521	-1.9888	0.000555624	argininosuccinate synthase
Sscle01g004540	748.359	816.767	855.277	1033.11	952.856	886.351	8.89944	0.226059	0.329754	gtp-binding protein ypt1
Sscle01g003230	679.986	597.916	529.895	556.595	580.281	530.063	8.85582	-0.1302	0.59118	atp synthase gamma subunit
Sscle08g063200	116.193	121.286	205.489	1027.54	1065.43	294.739	8.85564	2.265	0.0189099	isocitrate lyase
Sscle12g088780	516.94	479.383	521.138	613.605	501.545	376.611	8.85439	-0.0800032	0.81121	nadh-ubiquinone oxidoreductase 39 kda
Sscle13g094250	1273.56	1125.01	1314.44	1703.28	1525.15	1349.39	8.84958	0.277684	0.271024	nuclear transport factor 2
Sscle03g031350	1136.29	860.305	1352.24	3021.7	3393.98	1666.61	8.83761	1.21363	0.0294741	acyl binding protein
Sscle06g052180	1189.76	973.765	1067.56	911.986	946.004	993.202	8.81921	-0.191847	0.396131	atp synthase delta mitochondrial
Sscle01g003390	128.299	127.496	124.495	128.035	119.315	110.698	8.80644	-0.11051	0.628321	ubiquitin carboxyl-terminal hydrolase
Sscle02g014780	1303.59	1075.43	955.483	440.559	430.383	548.52	8.80233	-1.23558	0.00475937	mitochondrial peroxiredoxin prx1
Sscle01g005210	344.385	360.369	265.134	180.436	174.214	150.49	8.79804	-0.957433	0.0130283	heat shock protein hsp88
Sscle01g004160	608.257	683.307	632.491	4913.87	4175.42	3317.49	8.79557	2.65801	0.000179017	NA
Sscle07g057950	373.385	430.826	384.14	59.62	49.8447	84.5862	8.79476	-2.63226	0.000325394	NA
Sscle03g030050	723.897	636.531	610.423	600.87	627.178	517.812	8.78216	-0.198732	0.419086	NA
Sscle05g042070	451.831	427.298	500.233	604.941	420.088	488.632	8.75885	0.102338	0.716523	casein kinase ii
Sscle14g100930	534.301	388.302	455.701	240.912	208.947	2001.35	8.75487	0.0770979	0.95044	sterol delta -desaturase erg3
Sscle01g006130	1481.42	1011.67	1308.55	91.3451	114.314	99.3049	8.75335	-3.64458	6.28699e-05	glycoside hydrolase family 13 protein
Sscle03g029430	1256.54	1138.73	1042.41	908.636	920.524	1007.75	8.75213	-0.288915	0.210634	ubiquionol cytochrome c reductase hinge protein
Sscle15g105110	404.101	443.717	367.545	500.628	474.29	541.474	8.74647	0.305497	0.188292	ck1 ck1 ck1-d protein kinase
Sscle09g070700	338.169	337.438	353.694	281.779	301.98	243.551	8.7432	-0.344524	0.166953	vacuolar atp synthase subunit b
Sscle16g110540	497.943	234.912	990.502	215.981	327.399	662.864	8.73498	-0.416757	0.604192	alcohol dehydrogenase
Sscle16g108680	1014.78	885.197	1157.22	1108.89	740.077	1043.37	8.7332	-0.106167	0.732123	vacuolar atp synthase 16 kda proteolipid subunit
Sscle02g018950	635.83	516.887	506.997	346.928	309.549	291.835	8.73308	-0.825296	0.0165196	isocitrate dehydrogenase subunit 1
Sscle08g062180	275.719	325.647	224.949	229.87	202.967	466.497	8.73164	0.0399266	0.936085	hexose transporter
Sscle03g030770	327.54	338.996	317.128	201.049	213.032	242.773	8.7276	-0.59838	0.0300223	septin protein
Sscle03g030660	593.974	579.876	598.182	237.766	198.689	176.285	8.71043	-1.57077	0.00151788	saccharopine dehydrogenase
Sscle12g089140	428.855	382.419	387.381	264.393	230.783	202.921	8.70906	-0.811797	0.0179769	dihydrolipoyl dehydrogenase
Sscle01g001080	336.268	379.536	250.417	168.881	167.47	162.836	8.70772	-0.951198	0.0144661	hsp70-like protein
Sscle14g097490	320.336	303.98	316.897	490.525	310.59	227.321	8.6981	0.0216137	0.962489	delta fatty acid desaturase
Sscle10g078540	215.831	238.267	195.876	175.809	221.314	303.747	8.6943	0.0713707	0.829284	nadph-cytochrome p450 reductase
Sscle05g044890	359.892	310.191	383.239	334.211	288.325	321.702	8.68899	-0.171087	0.472577	peptidase family m48
Sscle05g045930	843.537	745.041	711.669	723.204	767.417	565.15	8.67913	-0.197594	0.470624	atp synthase subunit g
Sscle03g028950	439.312	417.909	337.218	420.237	401.233	285.87	8.67244	-0.150379	0.637907	nucleosome assembly protein
Sscle03g023550	2266.41	2007.16	2307.28	2558.51	2660.97	2937.96	8.66999	0.29564	0.193216	cytochrome c oxidase family protein
Sscle05g046110	149.329	167.425	126.637	135.694	136.304	151.569	8.66815	-0.0733862	0.770638	oxoglutarate dehydrogenase
Sscle02g014420	1150.18	1064.34	1149.47	2218.02	2227.33	2597.89	8.66489	1.04705	0.00366051	dolichyl-phosphate mannosyltransferase polypeptide 3
Sscle02g016350	341.67	575.154	301.77	331.808	381.702	447.825	8.66464	-0.0336992	0.934327	glycoside hydrolase family 16 protein
Sscle11g084830	107.896	45.6017	230.077	468.183	473.366	627.811	8.66425	2.29558	0.0172558	glycogen phosphorylase
Sscle07g060980	176.907	219.617	151.485	305.412	306.815	168.177	8.66291	0.440617	0.288154	mitochondrial carrier protein
Sscle08g066230	783.511	741.121	762.517	645.847	589.408	513.876	8.66238	-0.417283	0.110693	atp synthase subunit 5 protein
Sscle10g077380	1904.69	1584.6	2093.15	2075.11	1323.91	1868.12	8.65916	-0.113071	0.726135	NA
Sscle11g085880	562.715	515.204	337.543	172.327	177.112	295.549	8.65593	-1.13869	0.0253956	cytochrome p450 family protein
Sscle03g022240	335.332	338.029	376.271	522.727	407.358	345.643	8.65158	0.236293	0.418829	actin-like protein 2
Sscle10g078930	528.535	234.341	590.371	218.531	188.498	282.668	8.64704	-0.883354	0.105378	fad binding domain-containing protein
Sscle02g020300	1742.57	1605.54	1828.32	1766.36	1622.16	2082.09	8.64452	0.0628298	0.800692	cytochrome c oxidase subunit via
Sscle14g099160	178.163	171.516	172.834	230.825	208.506	113.849	8.63857	-0.0213814	0.962792	glycoside hydrolase family 63 protein
Sscle06g054920	92.6696	122.805	88.1001	77.866	75.0472	205.504	8.63804	0.0991881	0.865542	endonuclease reverse
Sscle10g078940	650.007	743.878	591.7	685.153	621.758	604.875	8.63623	-0.0712726	0.776953	ubiquinol-cytochrome c reductase iron-sulfur subunit
Sscle16g108670	1937.95	1122.51	1503.1	1178.24	942.608	610.903	8.63343	-0.795355	0.0974532	small nucleolar ribonucleoprotein snu13
Sscle06g048680	292.909	176.232	342.425	145.426	198.327	268.714	8.62928	-0.394858	0.366336	mfs general substrate transporter
Sscle14g098820	75.7641	77.1954	75.2154	232.278	237.563	248.748	8.62771	1.63658	0.000396558	NA
Sscle09g070410	1177.79	731.719	2151.32	201.89	375.826	351.427	8.60961	-2.03764	0.0129278	NA
Sscle01g000900	727.002	355.718	1417.8	123.327	132.749	1608.95	8.60706	-1.14914	0.408628	prolyl aminopeptidase protein
Sscle13g094670	591.875	693.448	636.238	347.048	380.686	1024.58	8.60434	-0.294742	0.594005	tata-box-binding protein
Sscle01g006180	257.777	217.261	201.889	179.401	174.347	150.259	8.60107	-0.445903	0.107977	nadh-ubiquinone oxidoreductase 78 kda mitochondrial
Sscle09g070530	477.471	425.196	455.743	22.2638	26.656	55.674	8.60052	-3.7397	0.000341876	fatty acid oxygenase
Sscle03g025660	419.742	368.93	366.549	374.891	273.285	221.972	8.59911	-0.471665	0.168708	eukaryotic peptide chain release factor subunit 1
Sscle06g052230	395.782	369.02	394.06	340.975	310.125	365.617	8.59841	-0.204644	0.354314	NA
Sscle01g007380	1062.47	841.849	703.94	233.292	226.737	252.167	8.59509	-1.86394	0.00100965	mitochondrial dna replication protein yhm2
Sscle08g065440	417.75	369.868	390.559	303.606	277.37	217.483	8.59132	-0.602638	0.0576956	atp-dependent rna helicase sub2
Sscle07g057030	380.28	351.785	391.07	456.874	490.294	517.429	8.58631	0.367289	0.111911	NA
Sscle11g083970	497.166	450.411	557.799	247.804	211.574	377.795	8.58397	-0.879396	0.0324808	cell division control protein 12
Sscle01g002960	97.5249	140.847	63.3754	455.876	402.329	346.117	8.58233	2.04468	0.00332167	peptidase s41 family protein
Sscle02g012430	351.663	406.942	326.682	244.048	215.453	167.826	8.57644	-0.833849	0.026751	eukaryotic translation initiation factor 2 subunit gamma
Sscle14g097530	456.946	376.943	421.86	342.083	302.479	243.326	8.56589	-0.538271	0.0849054	curved dna-binding protein
Sscle09g072930	149.736	152.964	147.041	150.952	171.708	146.832	8.55305	0.0376481	0.876626	chitin synthase g
Sscle06g048770	322.852	232.01	260.675	217.324	222.107	123.992	8.55265	-0.60949	0.145296	abc transporter atp-binding protein arb1
Sscle02g020080	947.953	899.855	858.127	1350.52	1129.09	944.255	8.55138	0.299301	0.278343	NA
Sscle11g085830	587.451	537.056	569.141	212.187	225.119	381.069	8.5508	-1.08962	0.0166131	capsule polysaccharide biosynthesis protein
Sscle03g026810	1052.26	1062.5	882.567	236.232	231.685	686.965	8.54665	-1.52439	0.0298206	NA
Sscle08g064580	72.4381	38.0955	48.9029	940.55	964.955	1164.69	8.5437	4.29178	5.37987e-05	cellobiose dehydrogenase
Sscle12g089620	414.197	367.803	355.593	319.066	259.443	244.596	8.5434	-0.497323	0.0837581	dihydrolipoamide succinyltransferase
Sscle12g091320	607.039	510.014	462.577	166.559	186.635	128.712	8.5374	-1.75636	0.00189127	serine hydroxymethyltransferase
Sscle09g073420	235.581	216.673	246.481	248.823	224.854	196.206	8.53659	-0.0899349	0.726904	vacuolar atp synthase catalytic subunit a
Sscle11g082010	424.865	131.128	814.229	357.982	1208.89	752.208	8.53563	0.936087	0.327632	2og-fe oxygenase protein
Sscle02g016450	133.659	169.969	116.093	133.573	124.161	332.227	8.52686	0.364769	0.489583	helix-loop-helix dna-binding domain-containing protein
Sscle07g056220	527.61	429.061	558.201	240.963	187.205	239.747	8.51768	-1.19202	0.00571462	ribonucleotide reductase small subunit
Sscle07g060060	804.834	685.98	790.118	739.648	662.493	603.965	8.5081	-0.209525	0.396491	nadh-ubiquinone oxidoreductase 21 kda subunit
Sscle08g067010	451.631	465.155	449.114	620.692	493.274	483.9	8.50683	0.194525	0.431513	ornithine decarboxylase antizyme
Sscle15g105030	359.433	353.964	403.74	453.678	470.303	337.581	8.50599	0.134125	0.637703	NA
Sscle02g017490	10.1689	12.4808	6.4898	4633.08	4634.21	6738.89	8.50237	9.10312	4.37178e-06	NA
Sscle02g014040	654.303	215.815	920.611	325.381	375.868	465.026	8.49871	-0.399501	0.566525	alcohol dehydrogenase
Sscle02g019730	200.709	170.255	225.507	186.443	195.845	172.821	8.49781	-0.117086	0.647983	glucosamine-fructose-6-phosphate aminotransferase
Sscle01g007510	596.64	522.101	483.614	552.884	487.059	315.587	8.49114	-0.312744	0.382132	adenylate kinase
Sscle02g017080	1017.16	880.242	741.502	146.325	191.627	202.477	8.49113	-2.29076	0.000451088	delta fatty acid desaturase
Sscle10g077050	559.131	565.841	429.431	34.9447	44.6064	62.48	8.4863	-3.44714	0.00015908	phosphate metabolism protein 7 protein
Sscle06g050720	975.388	846.274	1449.6	1468.03	1550.65	1434.74	8.4859	0.464001	0.160436	glutaredoxin
Sscle02g021450	493.058	470.82	461.144	549.362	346.384	281.798	8.48443	-0.3679	0.327409	eukaryotic translation initiation factor 2 subunit alpha
Sscle02g016260	327.684	340.034	329.075	493.483	419.141	314.221	8.48196	0.244954	0.416155	actin related protein 2 3 complex subunit
Sscle03g026230	692.86	604.368	798.056	940.621	858.362	897.025	8.48149	0.354395	0.162252	s-phase kinase-associated protein 1
Sscle10g077660	1511.07	1562.09	1357.1	1286.71	1158.06	849.293	8.48142	-0.47984	0.132672	hsp10-like protein
Sscle02g019760	421.786	434.508	453.418	672.473	505.686	593.287	8.47513	0.40909	0.11669	20s proteasome subunit beta 7
Sscle15g106560	89.2393	153.385	143.652	3678.91	2745.33	3010.86	8.47356	4.61982	3.8733e-05	NA
Sscle09g070430	255.789	148.083	426.892	88.9768	127.823	86.5151	8.46639	-1.37272	0.0363948	NA
Sscle12g091290	379.731	359.071	399.795	429.566	358.807	363.729	8.46436	-0.00697227	0.980267	phosphatidylinositol-phosphatidylcholine transfer protein
Sscle02g012220	572.945	533.031	562.024	98.7185	100.01	182.825	8.4583	-2.15886	0.0015005	NA
Sscle08g067850	473.084	505.21	514.869	679.527	680.413	585.63	8.45159	0.356229	0.14296	v-type proton atpase subunit e
Sscle01g005490	259.075	228.11	249.632	239.104	243.324	179.611	8.44926	-0.194977	0.477303	oligosaccharyl transferase stt3 subunit
Sscle11g086680	217.995	234.41	335.731	395.911	423.026	467.947	8.44776	0.716162	0.038946	mannitol-1-phosphate 5-dehydrogenase
Sscle03g029110	274.214	274.336	252.081	195.343	169.336	159.838	8.44321	-0.637613	0.0317694	seryl-trna synthetase
Sscle08g064230	956.958	882.005	1146.78	1176.38	954.431	1351.15	8.44168	0.207116	0.449751	synaptobrevin protein
Sscle02g011860	162.418	180.022	127.987	112.676	123.917	86.3243	8.43824	-0.577026	0.0935034	calcium-transporting atpase sarcoplasmic endoplasmic reticulum type
Sscle16g110500	1221.29	1063.11	1245.04	2142.94	1861.87	1862.4	8.43732	0.71392	0.0205634	cytochrome c oxidase polypeptide vib
Sscle02g019170	558.293	615.954	428.841	95.2336	113.708	123.444	8.4361	-2.2647	0.000485722	glucan endo- -alpha-glucosidase agn1
Sscle13g093450	1794.37	1467.44	2128.72	2274.72	1667.26	1792.4	8.43505	0.0726008	0.82016	NA
Sscle05g045760	290.122	268.669	213.299	257.022	263.857	181.986	8.43313	-0.175364	0.587299	cyclopropane-fatty-acyl-phospholipid synthase
Sscle08g067000	98.6005	132.889	101.306	168.243	185.939	182.539	8.42029	0.683636	0.0291155	zz type zinc finger domain-containing protein
Sscle11g083260	195.429	173.372	269.2	139.121	185.587	154.499	8.42008	-0.416382	0.194003	glycoside hydrolase family 13 protein
Sscle02g012440	232.251	361.581	216.86	186.905	151.48	178.321	8.41764	-0.633057	0.0835901	dha14-like major facilitator
Sscle05g041780	354.834	277.369	299.199	315.219	322.108	186.897	8.41758	-0.250356	0.500553	ornithine decarboxylase
Sscle01g010070	332.072	241.316	297.376	209.63	248.389	236.049	8.41698	-0.33362	0.21178	hexokinase
Sscle14g097910	284.98	540.679	169.856	785.493	805.92	336.456	8.41591	0.968189	0.177691	NA
Sscle06g053820	90.5048	359.331	86.7732	59.4201	59.5503	578.146	8.41399	-0.082331	0.955742	heat shock protein hsp98
Sscle07g058890	464.413	542.833	508.331	749.541	616.97	901.02	8.41231	0.557347	0.06241	ras-like protein rab7
Sscle04g034160	305.185	336.3	247.133	102.057	110.844	177.563	8.41223	-1.20754	0.0131515	atp-citrate synthase subunit 1
Sscle02g018870	1213.46	1443.12	796.676	1464	977.66	1134.34	8.40846	0.0523605	0.897121	NA
Sscle07g057840	251.274	583.314	219.329	110.435	88.9303	2107.93	8.40839	-0.102019	0.953956	helix-loop-helix dna-binding domain-containing protein
Sscle13g096000	305.193	39.2375	984.274	2245.56	2265.54	13631.6	8.40452	4.13598	0.0375466	NA
Sscle02g019030	237.418	251.628	216.147	222.212	227.337	214.537	8.40267	-0.104093	0.647621	NA
Sscle10g080750	568.373	560.213	591.072	600.441	515.135	544.038	8.40134	-0.0723532	0.754315	nadh-ubiquinone oxidoreductase 21kda subunit
Sscle03g023740	497.645	669.684	655.703	904.719	711.679	1142.65	8.40026	0.576124	0.0919996	an1-type zinc finger protein
Sscle01g010310	663.495	562.066	757.33	1059.37	983.144	915.067	8.40011	0.564008	0.0560483	calmodulin
Sscle03g024000	152.903	136.23	190.059	3780.5	3913.84	5139.46	8.39858	4.7203	1.6459e-05	NA
Sscle03g027950	97.2364	112.276	125.72	110.46	120.786	173.826	8.39822	0.248795	0.407258	rna interference and gene silencing protein
Sscle02g013850	332.809	275.039	292.244	253.777	177.547	142.822	8.39672	-0.721089	0.0679201	t-complex protein beta subunit
Sscle13g093180	316.056	292.068	613.783	316.466	394.157	461.924	8.39397	0.00150895	0.998042	alcohol dehydrogenase
Sscle16g107870	289.072	242.373	244.141	181.273	195.888	224.762	8.39167	-0.375893	0.136945	NA
Sscle03g023090	448.191	408.003	347.874	290.121	233.587	224.011	8.38727	-0.713509	0.0335664	cellular nucleic acid-binding protein
Sscle02g020820	588.19	481.429	521.339	334.503	335.368	123.16	8.38459	-1.21163	0.0599497	NA
Sscle16g109660	193.283	285.493	236.554	257.191	232.886	208.69	8.38349	-0.0459519	0.882809	sphingosine-1-phosphate lyase
Sscle14g097230	319.718	319.192	328.364	165.653	151.684	126.573	8.38164	-1.16203	0.00496864	asparaginyl-trna synthetase
Sscle14g098010	1642.28	1357.67	1779.62	1096.1	781.423	830.872	8.38108	-0.848293	0.0245827	histone h4
Sscle04g037640	147.466	161.235	118.768	219.648	218.933	263.927	8.38045	0.7097	0.027468	subtilisin-like protein
Sscle01g007680	160.714	164.553	141.714	213.434	212.725	178.268	8.376	0.345965	0.171989	carnitine acetyl transferase protein
Sscle01g001570	83.6363	150.46	94.0081	35.2834	26.3029	87.9367	8.37126	-1.2401	0.0740573	gag polymerase env
Sscle07g058390	868.436	869.715	701.543	488.113	400.009	609.329	8.36639	-0.719588	0.0387935	cytochrome c oxidase subunit vb
Sscle01g005610	266.395	271.909	269.71	44.6542	51.6101	92.2675	8.3585	-2.13579	0.00193942	methyltransferase domain-containing protein
Sscle15g102580	332.773	332.29	361.131	308.41	300.132	222.883	8.35615	-0.348889	0.218372	actin-related protein 3
Sscle02g018550	575.907	601.701	454.24	160.663	144.087	95.0894	8.35542	-2.10682	0.00173355	carbamoyl-phosphate synthase arginine-specific small chain
Sscle11g086090	323.467	277.989	230.311	198.266	192.403	108.836	8.35496	-0.819535	0.0707245	translation initiation factor eif3
Sscle05g041690	185.432	203.72	129.215	487.207	448.71	304.584	8.35375	1.22914	0.0154023	aspartate aminotransferase
Sscle14g099860	205.711	215.711	322.929	276.558	288.624	413.338	8.35095	0.396627	0.250597	transcription factor
Sscle02g020710	243.395	253.578	198.868	161.753	153.685	124.117	8.34916	-0.693443	0.0388678	mitochondrion protein
Sscle11g080900	33.209	25.5928	104.463	6816.51	10901.7	10140.7	8.34305	7.6421	8.25002e-05	NA
Sscle12g088160	121.701	117.154	112.75	88.2052	94.8506	67.4907	8.34301	-0.53486	0.0803183	coatomer wd associated region
Sscle03g026000	400.772	299.128	316.719	221.745	210.526	146.68	8.34097	-0.860365	0.0335623	eukaryotic translation initiation factor 3 subunit l
Sscle01g008380	244.742	268.012	327.365	791.246	623.465	431.174	8.33897	1.07277	0.0246192	sorbitol utilization protein sou2
Sscle12g087320	701.02	544.723	745.166	20.0412	31.9054	247.747	8.33607	-3.34889	0.0204062	NA
Sscle11g083240	769.515	696.844	758.522	642.173	668.547	699.418	8.33451	-0.160491	0.45815	cytochrome c oxidase subunit v
Sscle13g095410	303.256	311.178	280.106	236.5	260.861	279.882	8.33272	-0.21728	0.329949	NA
Sscle07g059980	522.243	488.067	444.106	416.677	508.421	366.751	8.32592	-0.208346	0.439382	ran-specific gtpase-activating protein 1
Sscle08g062710	130.45	132.275	111.381	108.577	101.198	71.2441	8.32474	-0.467545	0.151939	elongation factor 3
Sscle01g011140	269.473	281.181	307.187	245.678	223.872	220.496	8.32366	-0.33384	0.162059	26s protease regulatory subunit 6a
Sscle14g099800	460.009	277.103	325.19	218.08	185.584	127.831	8.31888	-1.04174	0.0338269	centromere microtubule binding protein cbf5
Sscle13g094510	423.654	368.741	414.521	368.589	393.38	358.068	8.31865	-0.126113	0.5827	surf4 family protein
Sscle07g056420	90.2863	421.453	73.9468	5141.28	3143.53	2896.32	8.31762	4.65872	0.00262442	NA
Sscle06g052210	298.043	325.137	300.11	254.432	198.882	179.853	8.31761	-0.587184	0.0606714	26s protease regulatory subunit 4
Sscle16g107620	117.089	110.336	115.614	120.978	118.436	101.66	8.31379	-0.0363724	0.886353	heat shock protein 70-like protein
Sscle01g002880	54.6854	61.8263	55.4775	768.94	731.701	392.056	8.30905	3.38947	0.000284402	acid sphingomyelinase
Sscle02g012590	381.266	402.939	410.117	300.709	269.627	286.22	8.30838	-0.497519	0.0524414	proteasome component c1
Sscle07g055330	540.266	304.66	473.58	54.8315	119.644	146.233	8.30822	-2.0788	0.00850649	fad binding domain-containing protein
Sscle10g080580	3732.01	1977.99	3386.77	899.236	944.331	4455.65	8.30736	-0.835052	0.321554	NA
Sscle01g009040	112.281	116.199	119.304	279.72	278.46	368.463	8.30022	1.38882	0.00166496	bzip transcription factor
Sscle05g043860	637.902	523.623	623.21	275.907	227.514	376.285	8.29302	-1.03887	0.0146469	NA
Sscle03g029270	449.298	332.693	461.72	287.621	343.573	738.027	8.29296	0.0454057	0.932186	mannose-1-phosphate guanyltransferase
Sscle01g010430	896.274	1031.2	696.912	595.7	671.387	531.265	8.29258	-0.559871	0.0860252	NA
Sscle01g007740	282.084	237.406	281.911	193.589	163.246	168.653	8.29203	-0.627525	0.0360731	n-acetylglucosamine-phosphate mutase
Sscle12g089180	366.323	444.364	305.929	143.977	160.315	211.845	8.29196	-1.1137	0.0117438	rnp domain protein
Sscle01g000070	275.679	498.361	232.699	422.428	421.09	1175.44	8.28706	0.91378	0.164028	nitroreductase hbn1
Sscle09g071270	382.128	90.0155	588.053	97.5678	134.788	90.477	8.28391	-1.38944	0.145604	glycoside hydrolase family 15 protein
Sscle09g071940	260.796	205.911	275.756	300.943	253.855	173.904	8.28263	-0.0888407	0.816176	glutamate carboxypeptidase
Sscle16g110710	558.32	496.155	515.149	337.243	330.705	313.432	8.28065	-0.696608	0.0200414	prohibitin
Sscle02g013860	239.929	208.887	205.293	141.679	114.826	81.1912	8.27782	-1.02977	0.0219957	eukaryotic translation initiation factor 3
Sscle15g104900	262.811	266.064	293.759	206.339	183.064	197.31	8.26713	-0.50402	0.0539183	26s proteasome non-atpase regulatory subunit 12
Sscle07g058140	145.093	156.497	140.103	261.722	271.693	315.399	8.2638	0.925829	0.00656605	vacuolar protein 8
Sscle03g025440	258.451	220.856	196.897	144.9	130.281	118.328	8.26358	-0.801869	0.0216525	glycyl-trna synthetase
Sscle05g041330	364.932	352.443	340.688	228.624	210.282	249.966	8.26338	-0.632462	0.0263593	acetyl- acetyltransferase
Sscle07g057640	303.755	267.819	272.307	236.179	219.974	160.087	8.25503	-0.505598	0.111911	dolichyl-diphosphooligosaccharide--protein glycosyltransferase 48 kda subunit
Sscle01g003660	320.056	360.807	198.353	143.507	152.759	109.056	8.25186	-1.12293	0.0249061	heat shock protein 60
Sscle07g056370	397.584	322.272	251.417	246.926	220.083	146.144	8.24646	-0.714929	0.091545	chaperone j-domain-containing protein
Sscle07g058480	418.965	304.198	372.947	111.772	96.1423	112.999	8.2452	-1.77195	0.00106551	fad nad -binding protein
Sscle05g040470	367.208	255.379	241.741	192.656	176.325	91.5859	8.23862	-1.01204	0.0591675	inosine-5 -monophosphate dehydrogenase imd2
Sscle01g001170	2304.55	2203.36	1784.81	624.687	880.185	1119.22	8.23739	-1.28266	0.00932218	NA
Sscle08g066770	304.958	269.149	354.075	246.212	255.337	212.896	8.23639	-0.397714	0.150363	cmgc mapk erk1 protein kinase
Sscle11g084720	452.075	513.189	601.622	808.843	861.81	737.238	8.2315	0.60426	0.0447746	NA
Sscle15g104790	115.489	130.731	47.9568	469.476	483.325	391.105	8.22537	2.29268	0.00538582	alpha beta-hydrolase
Sscle02g016900	467.534	669.108	482.622	241.686	275.184	364.028	8.22168	-0.87821	0.0278035	NA
Sscle02g014870	630.601	1114.11	1470.87	509.554	1179.93	1215.71	8.22162	-0.16416	0.787038	shwachman-bodian-diamond syndrome protein
Sscle10g079920	341.324	307.931	176.558	315.467	259.981	471.16	8.21725	0.354403	0.419535	cyanide hydratase
Sscle01g000150	406.65	381.708	351.812	170.646	210.137	193.897	8.21709	-1.00645	0.00656605	pyruvate dehydrogenase e1 component subunit alpha
Sscle09g072640	148.151	203.867	145.759	66.0894	79.3049	112.518	8.21555	-0.958003	0.0268711	formate-tetrahydrofolate ligase
Sscle12g090900	344.385	386.247	380.851	289.713	236.863	252.436	8.21443	-0.535407	0.0533578	cmgc mapk protein kinase
Sscle04g035770	435.532	261.173	1166.08	213.233	206.765	4941.99	8.20987	0.35534	0.84296	NA
Sscle07g059220	502.773	409.669	335.376	194.042	163.817	292.823	8.20747	-0.950228	0.0334992	pyruvate dehydrogenase e1 component beta subunit
Sscle07g056980	40.341	53.3394	32.482	43.1523	41.7184	64.1544	8.20622	0.239887	0.495281	alpha- -glucan synthase
Sscle03g031260	1972.29	1613.01	1912.84	1434.76	1416.5	1675.84	8.20426	-0.288091	0.237215	subunit x of cytochrome bc1 complex
Sscle13g094940	511.68	326.49	513.091	635.172	543.445	429.759	8.20124	0.234491	0.514479	glyoxylate reductase
Sscle05g043700	410.529	373.105	456.241	485.65	600.457	541.656	8.19877	0.374762	0.140394	fe-mn family superoxide dismutase
Sscle14g098480	291.161	260.859	226.751	318.484	268.4	184.127	8.19737	-0.0814805	0.826695	eukaryotic translation initiation factor 5
Sscle08g062310	760.788	501.001	600.965	640.307	518.368	245.717	8.1951	-0.556613	0.295123	zinc knuckle domain protein
Sscle06g051960	197.943	282.899	180.126	215.236	236.531	214.633	8.19372	0.017573	0.957882	4-aminobutyrate aminotransferase
Sscle04g033320	176.623	169.08	144.451	161.84	168.183	97.0476	8.19184	-0.278644	0.443717	eukaryotic peptide chain release factor gtp-binding subunit
Sscle01g001570	69.6789	128.197	79.4718	28.2229	22.4882	75.4162	8.19053	-1.23939	0.0780415	gag polymerase env
Sscle06g050150	93.2083	92.9989	124.975	256.618	278.952	292.508	8.1898	1.40827	0.00209587	glycosyl transferase family 8
Sscle02g020520	1461.03	1177.98	1582.86	1936.86	1609.35	1479.93	8.18898	0.228937	0.415485	protein sece sec61-gamma protein
Sscle01g007550	684.709	839.035	766.317	758.797	827.857	1599.99	8.18891	0.406471	0.310944	autophagy-like protein 8
Sscle16g109100	59.7007	37.6621	91.5892	8390.99	4998.63	1774.62	8.18066	6.14725	0.000505533	protein
Sscle03g026850	264.819	283.58	218.49	179.661	185.911	256.658	8.17502	-0.31293	0.274257	NA
Sscle03g023700	752.446	763.357	949.577	1095.19	1093.44	1058.15	8.17466	0.386317	0.127739	vacuolar atpase
Sscle04g032290	63.5217	131.792	62.2993	98.0915	104.699	227.863	8.16928	0.730975	0.208267	retrovirus
Sscle09g071420	206.642	287.449	265.183	94.6475	109.047	116.987	8.16236	-1.24292	0.00509929	fimbrin
Sscle07g056400	430.377	336.701	347.991	208.475	162.836	281.804	8.16133	-0.790506	0.0421305	sterol 24-c-methyltransferase
Sscle05g046750	833.799	1310.86	997.141	126.466	152.759	285.713	8.15849	-2.4849	0.00225086	mitochondrial hypoxia responsive domain-containing protein
Sscle03g029630	66.5808	95.9612	56.4637	63.6278	61.4089	59.3332	8.15805	-0.233737	0.464102	eukaryotic translation initiation factor 4 gamma
Sscle08g064380	188.409	166.112	181.099	235.587	261.873	141.257	8.15758	0.165516	0.662205	2-methylcitrate dehydratase
Sscle12g090580	834.782	716.821	734.649	809.703	724.038	561.077	8.15572	-0.171299	0.552794	acyl carrier protein
Sscle01g011450	603.316	471.579	833.942	181.831	222.4	358.35	8.15556	-1.31836	0.0204908	NA
Sscle10g075150	495.479	495.442	457.853	444.692	447.922	358.824	8.1536	-0.245776	0.327656	nadh-ubiquinone oxidoreductase kda mitochondrial
Sscle04g035460	142.922	136.551	126.575	121.699	97.5492	87.7518	8.1534	-0.443547	0.123115	coatomer subunit gamma-2
Sscle09g070970	300.72	370.9	361.01	94.3064	95.5402	95.6159	8.14806	-1.86467	0.000545223	asparagine synthetase
Sscle05g046920	308.943	329.211	339.611	329.314	257.47	314.873	8.1471	-0.137636	0.570422	26s proteasome regulatory subunit rpn11
Sscle08g064740	455.578	473.616	477.874	1117.59	805.132	601.825	8.14605	0.763558	0.0582152	actin-like protein 2 3 complex subunit 4
Sscle05g047680	197.131	213.615	162.821	172.472	161.445	153.169	8.1447	-0.250237	0.324685	wd domain-containing protein
Sscle04g035650	163.127	177.911	147.731	167.877	157.8	102.651	8.14457	-0.259236	0.440143	annexin anxc4 protein
Sscle15g102890	2593.7	2748.66	2269.85	1159.9	977.66	946.529	8.14058	-1.32978	0.00298945	magnesium transport protein transmembrane region
Sscle10g075460	149.063	155.694	131.341	497.812	573.03	283.625	8.13996	1.54385	0.00920702	3-ketoacyl- thiolase 1
Sscle02g011970	86.0315	70.3959	82.8861	989.641	1018.85	308.089	8.13915	3.08203	0.00366051	l-galactonate dehydratase
Sscle05g043380	135.685	99.096	118.95	933.072	718.97	653.865	8.13911	2.68254	0.000217706	nadp-dependent leukotriene b4 12-hydroxydehydrogenase
Sscle06g054010	135.026	118.291	199.685	92.0053	110.223	126.791	8.1386	-0.441194	0.204949	NA
Sscle12g090990	381.067	308.979	349.531	189.484	164.926	117.763	8.137	-1.20453	0.0109788	eukaryotic translation initiation factor 3 subunit e
Sscle15g102760	305.176	290.302	346.564	200.594	171.422	164.219	8.13699	-0.838183	0.0153384	gdp-mannose pyrophosphorylase
Sscle14g099760	131.584	132.696	149.606	387.451	360.148	412.024	8.13678	1.47088	0.000863749	acyl- dehydrogenase family member 11
Sscle12g090290	196.509	184.287	154.177	130.195	120.234	145.16	8.13164	-0.44156	0.101337	cbs pb1 domain-containing protein
Sscle06g051660	226.307	234.137	232.712	227.556	189.632	163.356	8.12812	-0.298342	0.266712	coatomer subunit delta
Sscle03g027340	354.232	280.63	333.56	133.608	143.091	172.821	8.12782	-1.10989	0.00627774	NA
Sscle03g029060	185.3	137.826	196.848	184.545	212.039	266.325	8.1268	0.346067	0.253307	gtp cyclohydrolase ii
Sscle04g034730	72.0684	108.808	67.1329	69.6657	84.7874	86.5446	8.12652	-0.0273049	0.938086	rna binding effector protein scp160 protein
Sscle13g093150	361.7	449.656	399.524	201.623	275.84	185.659	8.12574	-0.916795	0.0200202	NA
Sscle10g077860	313.254	279.449	316.612	962.018	913.501	793.25	8.12511	1.5289	0.00106508	rho gdp-dissociation inhibitor
Sscle11g082830	298.413	301.178	311.639	166.385	161.978	161.648	8.12271	-0.912595	0.00676188	succinyl- ligase
Sscle01g009900	594.324	455.102	538.754	472.375	367.704	357.878	8.12021	-0.434176	0.143728	NA
Sscle06g055010	205.86	197.325	524.359	191.334	177.15	142.323	8.11805	-0.745463	0.18812	NA
Sscle01g002730	168.763	196.907	200.781	100.668	119.418	124.254	8.11559	-0.729602	0.0218037	long-chain-fatty-acid- ligase 1 protein
Sscle01g001790	257.05	253.748	193.884	118.154	117.42	280.512	8.11262	-0.534984	0.268668	cytochrome p450 61
Sscle08g065240	254.242	218.465	259.607	211.293	208.868	167.317	8.1111	-0.350373	0.196827	fumarate hydratase
Sscle02g018560	15.6734	49.6382	14.4969	116.385	135.94	217.155	8.10956	2.72824	0.00710608	NA
Sscle03g028110	839.02	715.599	663.715	1359.92	1712.06	877.15	8.10885	0.747949	0.0797879	NA
Sscle10g078950	251.661	221.644	230.393	191.809	174.101	102.295	8.10615	-0.687142	0.0960135	t-complex protein 1 subunit alpha
Sscle02g020070	121.455	130.859	109.016	85.3509	94.1536	107.606	8.10429	-0.342165	0.170827	glycosyltransferase family 39 protein
Sscle15g106270	1588.69	1882.5	1639.25	162.919	158.027	313.859	8.10157	-3.01874	0.000464881	NA
Sscle03g031670	130.816	125.734	125.869	258.225	247.437	114.324	8.09936	0.557755	0.234987	carnitine o-acetyltransferase
Sscle07g061230	234.961	168.786	360.338	53.3084	66.35	87.2835	8.09703	-1.82485	0.00740897	6-phosphofructokinase protein
Sscle14g100700	510.996	435.089	527.466	820.949	723.061	460.857	8.09547	0.368688	0.307978	peptidyl-prolyl cis trans isomerase
Sscle04g034300	255.487	205.856	209.016	187.72	167.67	122.216	8.09442	-0.542164	0.111385	t-complex protein 1 subunit epsilon
Sscle05g047640	289.243	498.085	245.598	667.633	576.451	4804.21	8.08794	1.92057	0.097427	NA
Sscle11g085600	175.224	193.201	196.444	155.064	192.845	163.629	8.08599	-0.167871	0.48264	serine threonine-protein kinase gad8
Sscle01g001090	544.135	439.122	445.227	367.314	238.918	191.359	8.08501	-0.93167	0.0402296	eukaryotic translation initiation factor 3 subunit g
Sscle09g069800	693.023	73.5956	2174.43	120.99	232.341	239.052	8.08446	-1.32974	0.3999	alcohol dehydrogenase
Sscle01g005480	1080.08	931.387	1069.63	1328.2	1001.06	1029.57	8.07858	0.0934945	0.732123	mitochondrial f0 subunit e
Sscle12g089700	269.325	326.18	200.639	165.42	189.499	158.966	8.07426	-0.631556	0.0738059	cell wall glucanase
Sscle06g051720	196.362	173.113	164.053	174.003	147.56	126.045	8.07389	-0.291107	0.293663	NA
Sscle10g075840	99.934	106.869	117.68	92.0053	81.7018	73.2294	8.07322	-0.423399	0.117548	ubiquitin-activating enzyme e1 1
Sscle12g091410	289.352	285.2	326.276	178.657	208.506	174.459	8.07241	-0.706419	0.0241532	26s protease regulatory subunit 6b
Sscle14g097220	160.344	168.469	139.653	101.043	96.0652	122.935	8.07111	-0.557994	0.0526689	negative regulator of differentiation 1 protein
Sscle04g032330	237.762	280.751	215.662	129.316	148.009	68.4497	8.07105	-1.21922	0.0278035	lysyl-trna synthetase
Sscle11g082000	385.798	165.44	668.277	95.5805	357.273	277.647	8.06915	-0.711452	0.404475	tyrosine trna ligase
Sscle01g005700	148.758	143.197	129.108	120.317	126.64	109.245	8.06739	-0.265036	0.267818	glycosyltransferase family 39 protein
Sscle12g089440	153.454	205.097	140.293	111.948	107.24	73.7545	8.06669	-0.81496	0.0475084	threonyl-trna synthetase
Sscle11g085990	743.597	670.589	769.68	1507.87	1462.96	903.988	8.06664	0.75622	0.0556026	nadh-ubiquinone oxidoreductase 12 kda mitochondrial
Sscle09g071690	228.236	83.5212	272.082	1251.81	1160.59	7945.43	8.06623	3.66818	0.0136676	stf2-like protein
Sscle08g062110	609.596	664.284	598.1	425.57	440.443	357.924	8.0628	-0.645789	0.033628	multiprotein-bridging factor 1
Sscle13g096610	307.954	281.906	246.384	153.409	123.536	245.707	8.06163	-0.713992	0.0787622	hydroxymethylglutaryl- synthase
Sscle04g035680	338.08	361.543	310.216	225.333	211.117	257.29	8.06156	-0.551454	0.0464853	NA
Sscle06g054420	134.612	162.598	115.481	122.344	145.26	96.905	8.05896	-0.218735	0.495176	protein transporter sec23
Sscle03g025790	424.847	343.987	360.762	215.66	207.824	234.113	8.0545	-0.786259	0.0161473	adenosine kinase
Sscle06g051560	186.468	234.722	168.968	89.1528	106.909	152.229	8.05324	-0.772716	0.0485149	transcription factor fst12
Sscle01g007520	328.784	372.412	374.825	210.085	205.968	223.308	8.05078	-0.761921	0.0148654	26s proteasome regulatory subunit rpn-8
Sscle10g080300	390.432	398.608	405.714	583.6	588.407	406.45	8.04791	0.347897	0.237215	glycolipid transfer protein
Sscle11g082300	264.729	214.338	227.558	166.116	153.606	107.973	8.04778	-0.783428	0.0405676	t-complex protein 1 subunit zeta
Sscle02g017240	1631.32	608.041	1773.49	221.847	217.726	23479.9	8.0457	0.0260592	0.993352	NA
Sscle07g060330	699.003	1025.24	627.18	438.652	733.245	299.557	8.04292	-0.798289	0.129168	cyanate hydratase
Sscle13g093170	121.941	118.976	210.881	195.779	322.766	297.559	8.03725	0.861882	0.0617942	cdp-alcohol phosphatidyltransferase
Sscle09g072190	1298.64	1079.84	1281.77	1152.85	1136.99	1478.83	8.03496	0.0318626	0.906767	cytochrome-c oxidase chain viic
Sscle12g089070	548.762	495.447	487.539	699.101	652.699	469.367	8.03383	0.196745	0.507773	nadh-ubiquinone oxidoreductase 213 kda subunit
Sscle10g080690	80.9181	329.408	70.401	505.001	592.96	999.091	8.03135	2.4219	0.0212227	glycoside hydrolase family 45 protein
Sscle10g078670	205.295	262.932	231.39	290.692	218.903	301.992	8.02676	0.197435	0.470154	zn-dependent exopeptidase
Sscle14g102180	65.0659	83.9191	58.884	65.9273	75.8156	82.4539	8.02609	0.10847	0.701202	NA
Sscle01g003590	461.805	386.922	465.939	504.501	471.127	426.4	8.02425	0.0711803	0.783742	ras-like protein rab-11b
Sscle03g029580	275.767	197.15	207.687	154.02	151.271	167.768	8.02293	-0.520768	0.0808993	gda1 cd39 family protein
Sscle05g041110	699.722	400.448	700.121	56.2936	74.9539	343.799	8.02293	-2.19841	0.0354526	NA
Sscle07g061930	423.614	409.275	412.712	401.315	335.238	289.156	8.02199	-0.323029	0.230799	proteasome subunit alpha type-4
Sscle01g000670	303.709	279.943	266.439	330.386	323.033	345.643	8.02137	0.219672	0.316523	nitrate reductase
Sscle10g079760	43.7248	59.5962	45.1345	57.297	56.4987	134.186	8.01866	0.645012	0.189296	chitin synthase
Sscle10g076840	126.737	111.771	104.296	40.8489	50.2512	27.9476	8.01577	-1.61845	0.00492131	sulfite reductase beta subunit
Sscle12g087770	447.199	520.045	401.03	276.65	227.245	657.007	8.01391	-0.354451	0.494988	histone h1 5
Sscle13g094050	263.974	207.967	211.513	134.821	119.127	92.9459	8.01245	-1.02394	0.0149797	translation initiation factor rli1
Sscle01g007220	240.463	258.23	239.569	246.182	222.904	255.705	8.00812	-0.0411983	0.862675	26s protease regulatory subunit 8
Sscle03g029880	223.656	215.721	174.986	145.26	155.692	110.388	8.00479	-0.621674	0.0666904	atp-dependent rna helicase dbp2
Sscle07g056970	164.409	132.31	155.155	193.178	171.786	210.338	8.00307	0.338867	0.177654	alpha-amylase a type-1 2
Sscle13g095560	358.833	351.607	403.848	468.842	343.863	397.419	8.00288	0.0924253	0.728809	mannose phospho-dolichol synthase
Sscle01g007760	461.214	271.276	320.986	372.268	215.767	152.821	7.99702	-0.62288	0.225322	protein arginine n-methyltransferase
Sscle07g059830	126.241	122.646	102.611	81.1485	78.1288	54.0891	7.99699	-0.778967	0.040478	nonsense-mediated mrna decay protein
Sscle02g020420	409.744	431.695	460.371	630.701	471.46	507.059	7.99497	0.275306	0.282812	rho gtpase protein
Sscle11g081850	779.022	694.484	776.123	981.982	742.335	731.277	7.98993	0.0901417	0.743714	NA
Sscle02g015770	798.827	760.993	937.52	1461.74	1365.85	1638.75	7.98985	0.828439	0.0128302	NA
Sscle07g057470	162.736	289.531	186.799	333.763	319.25	367.973	7.98964	0.703982	0.0636454	NA
Sscle13g096750	218.81	179.422	187.188	131.576	181.285	112.801	7.9894	-0.518312	0.123099	NA
Sscle07g057630	671.344	627.904	690.722	1097.62	1183.54	990.219	7.98894	0.691055	0.0221362	NA
Sscle14g097940	329.17	390.094	331.2	132.777	161.703	125.467	7.9883	-1.35588	0.00311111	tryptophanyl-trna synthetase
Sscle14g098890	225.252	206.465	202.397	168.397	149.414	108.486	7.98808	-0.635347	0.066837	t-complex protein 1
Sscle15g104830	382.42	336.693	457.195	949.331	795.433	672.878	7.98753	1.00961	0.0139446	NA
Sscle10g078570	117.679	133.808	106.926	94.3246	92.194	84.5073	7.98715	-0.421793	0.110785	26s proteasome regulatory subunit rpn-1 protein
Sscle14g100770	521.267	454.459	498.944	453.081	403.46	383.68	7.98617	-0.273684	0.258696	NA
Sscle01g006030	192.7	181.761	207.052	173.115	154.156	132.065	7.98403	-0.375864	0.163942	serine threonine protein phosphatase 2b catalytic subunit
Sscle02g021250	71.859	86.0138	57.3102	31.03	38.3126	38.343	7.9836	-0.995666	0.0147763	fatty acid synthase subunit alpha
Sscle07g061510	198.13	213.656	190.473	72.2983	86.2877	262.212	7.98093	-0.704102	0.25229	homeobox domain-containing protein
Sscle09g073310	162.854	181.033	167.939	143.878	139.004	104.839	7.9781	-0.447918	0.126302	glutamyl-trna synthetase
Sscle10g078960	220.259	183.285	200.211	140.072	144.023	110.821	7.97789	-0.64987	0.0434487	prolyl-trna synthetase
Sscle11g086690	131.154	154.418	121.321	102.128	104.214	86.0926	7.97524	-0.502626	0.0844747	coatomer beta subunit
Sscle05g046840	43.128	39.4408	26.048	1314.75	1114.88	1104.39	7.96856	5.03415	2.23151e-05	glycoside hydrolase family 28 protein
Sscle01g003270	189.37	175.574	382.189	249.126	215.487	184.51	7.96533	-0.148494	0.751387	calcium calmodulin-dependent protein kinase
Sscle02g021070	177.669	143.528	182.578	93.2866	94.5071	86.1802	7.96435	-0.893614	0.013053	NA
Sscle16g108990	625.248	455.789	483.484	253.198	196.033	145.099	7.96419	-1.46998	0.00772294	spermidine synthase
Sscle05g044310	527.821	472.312	537.425	437.515	430.576	481.751	7.96341	-0.198439	0.378427	succinate dehydrogenase membrane anchor subunit
Sscle05g045520	182.693	331.518	157.618	102.576	123.662	122.856	7.95874	-0.884029	0.0631671	NA
Sscle02g012380	237.978	223.351	244.651	421.099	357.681	252.909	7.95844	0.480577	0.153186	galactose-binding protein
Sscle03g031810	298.685	80.3263	728.395	326.613	333.093	713.746	7.95723	0.735249	0.480443	methyltransferase domain-containing protein
Sscle10g079750	36.8213	47.2093	38.0962	55.5708	49.089	104.275	7.95161	0.711413	0.103183	chitin synthase
Sscle02g017040	154.943	208.525	162.008	114.407	114.887	183.461	7.95049	-0.362789	0.276718	cutinase g-box binding protein
Sscle08g066750	222.493	191.597	187.986	105.746	126.969	97.6328	7.94214	-0.898843	0.0141618	mitochondrial precursor proteins import receptor
Sscle01g001210	388.064	405.891	406.573	340.045	344.494	371.246	7.94142	-0.198819	0.358273	proteasome component pup2
Sscle04g034100	412.32	364.348	407.895	463.13	450.095	354.901	7.94085	0.0608456	0.827395	NA
Sscle05g047770	159.544	155.656	170.164	254.141	186.277	153.022	7.94012	0.224974	0.476883	udp-galactopyranose mutase
Sscle14g100040	190.509	196.798	184.365	145.348	135.23	81.0277	7.93909	-0.759064	0.0642212	dihydroxy-acid dehydratase
Sscle04g039790	236.316	351.889	171.417	207.286	193.957	179.833	7.9348	-0.351127	0.368462	mitochondrial protein import protein mas5
Sscle07g060250	86.4032	114.902	122.21	34.2343	52.9692	301.768	7.93275	-0.281849	0.784348	aspartyl-trna synthetase
Sscle03g023280	239.073	233.074	242.741	139.098	158.68	97.7981	7.93236	-0.928517	0.023244	trna splicing protein
Sscle03g025020	121.952	106.852	115.55	75.5533	95.353	72.651	7.93189	-0.53433	0.0679255	nuclease domain-containing protein 1
Sscle02g013840	92.8571	87.576	79.7853	60.4162	63.7783	77.1004	7.92803	-0.379545	0.136975	serine threonine-protein kinase
Sscle15g104630	173.498	144.935	141.535	53.2834	51.7545	30.8497	7.92422	-1.86061	0.00320798	sulfite reductase
Sscle01g004000	232.069	229.3	239.761	90.0218	116.28	165.728	7.92103	-0.940252	0.0236231	mfs general substrate transporter
Sscle06g053740	103.507	112.394	83.6688	88.4925	74.3154	65.7255	7.91812	-0.420354	0.164826	eukaryotic translation initiation factor 3 subunit a
Sscle05g044050	754.596	529.381	908.142	724.71	606.301	707.362	7.91769	-0.0868848	0.803911	protein hmf1
Sscle09g073270	435.362	426.291	374.037	109.957	113.034	221.471	7.91713	-1.50638	0.0089404	NA
Sscle07g060230	188.54	194.487	147.943	153.249	148.601	144.906	7.909	-0.258661	0.311988	importin alpha subunit
Sscle04g040110	124.645	148.236	112.93	114.749	113.369	278.797	7.90895	0.291944	0.547372	endonuclease reverse
Sscle03g026070	287.116	216.237	355.693	232.898	219.812	563.523	7.90527	0.159008	0.770752	NA
Sscle02g019700	408.68	355.972	313.584	357.911	286.494	254.484	7.90506	-0.298792	0.308932	eukaryotic translation initiation factor 3 subunit j
Sscle02g016790	244.977	259.692	231.719	136.271	157.261	88.9571	7.90361	-1.03753	0.0221362	phenylalanyl-trna synthetase alpha chain
Sscle01g010690	384.322	313.189	365.517	216.346	171.024	119.284	7.90056	-1.15853	0.016769	eukaryotic translation initiation factor 3 subunit 3
Sscle04g035730	271.77	352.884	266.712	206.075	213.863	196.824	7.90044	-0.541697	0.067483	rnp domain protein
Sscle11g082800	107.015	107.633	113.233	83.4499	105.162	85.147	7.8993	-0.290466	0.238107	root hair defective 3 gtp-binding protein
Sscle04g034150	301.904	320.041	292.457	72.7722	93.7174	180.95	7.89888	-1.45152	0.0146855	atp citrate subunit 2
Sscle02g013270	1555.81	2195.58	1647.81	434.265	458.278	418.228	7.8948	-2.04897	0.000735487	cross-pathway control protein 1
Sscle14g101820	205.86	202.321	190.702	259.152	250.041	253.707	7.89155	0.332159	0.142961	serine threonine protein kinase
Sscle03g030720	61.5756	51.8337	57.0202	79.1729	62.4742	42.6353	7.89132	0.0277967	0.944346	related to retrotransposon hobase
Sscle06g054560	825.162	762.039	811.971	1312.34	1222.08	983.752	7.88665	0.513604	0.0753292	nadh-ubiquinone oxidoreductase b12 subunit
Sscle13g095820	336.165	271.384	311.222	208.781	202.474	252.585	7.88459	-0.473458	0.0865913	NA
Sscle05g041400	227.319	232.244	258.695	244.169	253.916	198.304	7.88425	-0.0802186	0.76416	NA
Sscle01g002760	51.9788	72.2207	56.6943	194.391	219.191	90.0349	7.88317	1.34333	0.0300842	short chain dehydrogenase
Sscle02g017740	428.44	371.779	338.704	63.0466	83.033	43.958	7.88281	-2.69355	0.00066355	sulfate adenylyltransferase
Sscle06g048820	927.401	728.194	873.562	952.971	934.887	839.911	7.87838	0.0915594	0.725122	NA
Sscle06g049830	303.282	110.776	600.387	52.9921	53.6854	125.889	7.87747	-1.86296	0.0694559	transcription regulator partial
Sscle09g073200	218.474	212.374	210.844	160.127	191.963	170.527	7.87642	-0.318642	0.17825	casein kinase i
Sscle03g031330	124.973	116.096	119.728	89.1011	83.3233	137.035	7.87595	-0.246371	0.412919	disulfide isomerase protein
Sscle11g084530	1908.38	1201.6	2411.65	433.723	453.129	800.027	7.8754	-1.66938	0.0129278	NA
Sscle05g042940	882.678	766.455	865.417	1271.15	1136.66	784.2	7.87147	0.279398	0.386264	NA
Sscle07g059530	129.345	155.822	110.081	97.1092	121.846	168.992	7.87076	-0.0432299	0.905084	serine palmitoyltransferase 2
Sscle02g017160	96.9252	101.56	79.0469	111.769	148.444	68.738	7.86996	0.134132	0.756968	aminopeptidase 2
Sscle12g090030	87.5845	84.2546	106.327	163.073	176.522	66.5682	7.86886	0.367762	0.491355	acyl- dehydrogenase
Sscle09g072650	355.261	333.593	289.783	236.95	267.329	133.731	7.86617	-0.733207	0.0959416	eukaryotic translation initiation factor 3
Sscle10g077110	381.087	286.666	406.082	79.1011	115.752	37.1456	7.86514	-2.45757	0.00573074	monosaccharide transporter
Sscle05g045430	203.942	69.4701	201.441	20.9979	24.2068	834.438	7.86303	-0.651014	0.7286	phosphoketolase
Sscle16g108310	59.7938	50.5804	55.4715	73.0494	59.3625	41.8622	7.86218	-0.0033778	0.993866	related to retrotransposon hobase
Sscle01g002500	398.426	360.779	359.98	219.326	218.228	194.143	7.86166	-0.850712	0.0122984	band 7 spfh
Sscle03g029040	353.581	374.565	372.711	97.3229	96.0017	79.9895	7.85849	-2.0494	0.00042957	d-3-phosphoglycerate dehydrogenase
Sscle04g038730	234.302	290.816	358.603	127.15	181.66	278.382	7.85749	-0.617069	0.158162	NA
Sscle03g022530	124.708	160.91	127.154	96.9044	101.557	113.459	7.85729	-0.406483	0.130617	NA
Sscle06g051810	420.392	332.003	414.695	176.531	130.818	117.088	7.85317	-1.51163	0.0039713	3-isopropylmalate dehydrogenase
Sscle12g087130	172.061	173.697	162.867	130.803	134.618	118.387	7.84919	-0.431945	0.0885927	proteasome regulatory particle subunit
Sscle11g085980	284.104	233.99	187.231	157.184	146.896	92.1714	7.84914	-0.902534	0.0479759	nuclear localization sequence-binding protein
Sscle07g059510	105.345	220.362	145.639	94.3632	131.077	161.672	7.84536	-0.248548	0.576104	NA
Sscle07g056140	139.614	160.743	127.537	85.7017	80.2703	111.199	7.84145	-0.631186	0.0479075	ribosomal protein l24e
Sscle05g046810	489.734	568.888	523.531	134.032	183.016	1320.79	7.83968	-0.585437	0.576104	peptide methionine sulfoxide reductase
Sscle04g032720	219.637	233.568	210.521	142.495	145.604	118.265	7.83747	-0.743434	0.0227827	26s proteasome subunit rpn7
Sscle13g093850	470.936	364.725	357.219	130.368	119.343	120.615	7.8372	-1.69485	0.00132428	NA
Sscle15g103390	114.529	164.863	108.354	84.1144	72.6639	47.0821	7.83602	-0.999638	0.0396292	isoleucyl-trna synthetase
Sscle08g063220	296.684	283.219	273.248	269.491	222.871	208.016	7.83222	-0.319556	0.216598	mitochondrial large ribosomal subunit
Sscle13g094920	385.988	349.845	399.591	555.841	440.306	377.835	7.82906	0.228165	0.42212	endosomal p24b protein
Sscle11g084660	139.614	124.64	138.317	107.154	93.7527	87.9225	7.82831	-0.507179	0.0682567	dolichyl-phosphate-mannose-protein mannosyltransferase
Sscle16g109650	83.247	98.387	83.1939	119.72	115.145	148.939	7.82647	0.523706	0.0620948	cmgc rck mak protein kinase
Sscle15g102440	271.755	236.333	294.426	409.544	364.611	607.364	7.82453	0.756786	0.0416229	f-actin-capping protein subunit alpha
Sscle02g022040	180.687	217.322	259.624	110.277	101.46	129.616	7.82405	-0.938511	0.0162522	aspartic-type endopeptidase
Sscle12g090460	137.474	142.128	118.232	113.881	105.97	93.7827	7.82251	-0.370155	0.162166	eukaryotic translation initiation factor 2a
Sscle04g034720	185.203	255.363	151.356	267.878	293.571	295.438	7.82249	0.550029	0.103316	short-chain dehydrogenase
Sscle01g007940	104.281	97.3919	89.6411	93.7109	85.3796	61.6318	7.82237	-0.334795	0.275439	coatomer subunit beta
Sscle07g059180	394.675	321.018	301.398	296.427	250.254	194.645	7.82228	-0.506265	0.131804	tyrosine phosphatase
Sscle01g011130	255.655	210.219	281.587	221.669	240.237	230.428	7.82095	-0.117377	0.649791	transcription initiation factor iib
Sscle06g052060	240.745	283.277	228.93	149.567	227.286	249.683	7.82005	-0.291422	0.353094	uv excision repair protein rad23
Sscle16g108310	57.4533	48.9855	51.2777	71.8775	58.1752	41.6383	7.81597	0.0493207	0.891741	related to retrotransposon hobase
Sscle12g089960	227.896	201.031	197.915	148.084	123.741	67.518	7.81557	-1.02823	0.0434013	t-complex protein 1 subunit eta
Sscle03g022270	130.802	119.662	128.082	236.32	223.928	175.853	7.81533	0.708676	0.0298102	thermophilic desulfurizing enzyme family protein
Sscle02g019600	116.114	229.525	123.605	494.382	526.895	492.966	7.8153	1.74024	0.00490491	barwin-like endoglucanase
Sscle04g038430	187.147	197.415	138.62	198.504	193.366	151.674	7.8144	0.029952	0.928711	nadh dehydrogenase d subunit
Sscle02g012280	137.09	163.63	122.916	115.701	109.618	302.667	7.81402	0.194949	0.718369	endonuclease reverse
Sscle06g050350	50.5498	62.1891	44.4146	50.598	59.879	132.663	7.81238	0.532972	0.278262	abc transporter
Sscle15g102500	112.631	110.178	169.665	633.472	600.797	198.889	7.81176	1.66902	0.0344598	alcohol dehydrogenase 1
Sscle13g092660	233.416	192.359	247.819	155.278	132.608	133.109	7.80825	-0.695058	0.0324895	NA
Sscle03g028370	635.158	506.269	538.907	595.21	526.618	486.628	7.80571	-0.0860484	0.747953	mitochondrial import receptor subunit tom-22
Sscle05g045940	82.9951	100.544	68.7261	1050.11	940.964	252.329	7.80546	2.89085	0.00855306	l-arabinitol 4-dehydrogenase
Sscle16g110300	309.713	294.59	300.222	321.95	243.589	223.033	7.80305	-0.246441	0.374952	coatomer subunit epsilon
Sscle07g058020	175.717	172.25	161.487	161.791	179.575	132.939	7.80175	-0.145035	0.584143	3-hydroxyisobutyryl- hydrolase protein
Sscle13g095900	868.747	784.396	968.166	775.474	611.038	760.414	7.80043	-0.301009	0.247533	NA
Sscle04g034070	83.6564	114.312	77.9473	285.954	304.302	307.773	7.79999	1.70441	0.00115005	glycoside hydrolase family 72 protein
Sscle02g020810	452.445	62.0796	618.782	1993.93	2127.85	11450.9	7.79973	3.78194	0.0268711	NA
Sscle06g052540	134.665	105.68	260.753	114.466	114.848	237.156	7.79656	-0.0565136	0.927668	ubiquitin carboxyl-terminal hydrolase 2
Sscle10g075860	46.6249	75.4111	53.9779	35.0163	45.8378	79.1393	7.79631	-0.169218	0.71372	NA
Sscle05g047600	245.456	190.169	194.205	142.114	122.434	80.7996	7.79624	-0.950043	0.0337718	t-complex protein gamma subunit
Sscle13g092780	96.0442	172.005	73.0129	214.378	246.441	192.236	7.79609	0.997522	0.0533578	NA
Sscle03g026010	128.892	110.96	98.3442	73.2794	67.2585	55.2741	7.7908	-0.823576	0.0253956	arm repeat-containing protein
Sscle15g102840	242.165	327.701	217.329	239.403	257.576	243.545	7.78994	-0.0856236	0.775196	protein mlo3-like protein
Sscle02g016690	228.079	216.595	263.797	570.746	530.239	382.778	7.78765	1.01796	0.0145659	2-keto-4-pentenoate hydratase
Sscle09g072490	1271.74	1440.61	2326.63	132.303	149.803	251.985	7.78719	-3.18385	0.000918836	hypothetical protein SS1G_03913
Sscle01g010970	88.228	150.244	101.773	35.0247	28.1776	87.0748	7.78691	-1.24888	0.0598295	gag polymerase env
Sscle05g046280	111.763	87.81	123.358	872.041	887.234	279.296	7.78233	2.45421	0.00900073	nad h-dependent d-xylose reductase xyl1
Sscle08g068080	167.433	252.708	190.93	80.1053	75.4249	86.9507	7.78028	-1.32095	0.0055938	2-isopropylmalate synthase
Sscle14g098170	595.285	1314.89	522.309	14.3949	32.0831	268.1	7.77896	-3.57383	0.0263545	NA
Sscle10g077630	369.281	341.244	384.459	286.89	265.469	212.305	7.77281	-0.562372	0.0665749	serine threonine-protein phosphatase pp2a catalytic subunit
Sscle11g082370	310.22	318.765	325.404	270	273.533	262.04	7.77049	-0.263725	0.238107	26s proteasome regulatory subunit n12
Sscle04g035360	259.976	242.972	566.783	178.639	208.22	217.953	7.76831	-0.720785	0.152924	NA
Sscle06g049670	110.054	113.125	98.8291	88.2653	92.2589	68.2453	7.76821	-0.417792	0.146698	ap-1 complex subunit gamma-1
Sscle06g048660	283.105	256.643	276.754	232.12	251.822	183.295	7.76785	-0.337305	0.22174	succinyl- synthetase
Sscle15g102550	88.709	171.198	92.2856	11.4628	16.053	32.0719	7.76584	-2.54383	0.00582051	NA
Sscle03g024750	306.954	269.939	378.884	540.391	628.698	967	7.76564	1.13245	0.0161626	glutathione peroxidase
Sscle09g069200	976.628	769.857	658.731	66.016	34.9599	55.0277	7.76368	-3.96402	0.00015908	flavohemo protein
Sscle07g058790	157.762	166.666	167.946	203.293	188.221	199.053	7.76199	0.245701	0.263892	alpha beta-hydrolase
Sscle09g070370	239.599	186.629	356.91	183.294	158.711	178.657	7.76104	-0.55181	0.154638	glutathione reductase
Sscle10g079410	243.567	274.074	199.141	137.788	125.105	117.697	7.76048	-0.929386	0.0150478	dihydrolipoamide acetyltransferase component e2 of pyruvate dehydrogenase complex
Sscle05g046600	314.722	336.435	382.264	423.909	461.16	371.729	7.75757	0.254761	0.316186	bap31 domain-containing protein
Sscle01g005730	206.796	222.963	219.122	175.461	147.204	139.828	7.75615	-0.521158	0.06453	26s protease regulatory subunit 7
Sscle01g009940	297.326	302.373	308.96	281.326	280.689	234.5	7.75538	-0.223289	0.35636	proteasome component pre2
Sscle07g055350	12.9968	9.16106	234.049	32826.2	24171.6	3776.15	7.74677	8.8709	0.00325229	NA
Sscle09g074550	258.835	212.017	253.019	140.095	173.302	159.722	7.74449	-0.627495	0.0395365	glycolipid 2-alpha-mannosyltransferase
Sscle09g074140	97.186	105.106	103.286	83.852	114.756	81.774	7.74435	-0.169466	0.532869	hect-domain-containing protein
Sscle14g101460	217.91	272.301	266.474	366.862	272.972	261.311	7.743	0.214132	0.46065	signal sequence receptor alpha chain
Sscle11g081820	45.0978	132.212	41.4469	103.205	107.95	170.517	7.74105	0.980999	0.142311	NA
Sscle08g064220	159.346	166.034	142.396	60.173	73.1524	38.54	7.73802	-1.55863	0.00656605	acetylglutamate kinase
Sscle16g109990	326.274	320.804	332.791	463.326	419.394	317.363	7.73547	0.239592	0.395602	endoplasmic reticulum vesicle protein 25
Sscle05g048470	462.999	442.102	455.479	360.705	356.439	277.87	7.73258	-0.495675	0.0857209	proteasome subunit beta type-2
Sscle03g028760	339.846	549.1	321.441	174.537	154.438	355.771	7.73157	-0.835927	0.114428	hypothetical protein SS1G_00228
Sscle07g057800	40.9061	56.3365	19.1143	1337.41	1181.34	2008.73	7.72703	5.3559	0.000160821	pectin methylesterase
Sscle01g009150	251.348	247.221	233.964	189.36	222.034	231.098	7.72639	-0.202908	0.377303	fatty acid elongase
Sscle12g091170	231.154	232.188	268	192.153	180.247	308.937	7.72601	-0.126887	0.702693	NA
Sscle05g046350	147.281	208.966	137.715	110.319	101.317	121.123	7.72248	-0.556336	0.0928684	plasma membrane phosphatase required for sodium stress response
Sscle08g063860	285.109	265.347	334.94	588.363	640.99	327.005	7.71639	0.713963	0.102207	cytochrome b5
Sscle06g055240	388.138	329.946	352.108	97.1511	92.9543	68.046	7.71472	-2.11573	0.000759935	sulfide quinone reductase protein
Sscle10g077610	610.389	541.403	529.749	442.772	314.349	339.649	7.71389	-0.652711	0.0451073	mitochondrial import receptor subunit
Sscle10g079770	386.284	304.551	305.544	65.1161	67.9671	1670.17	7.71244	-0.516441	0.745286	hexose transporter
Sscle12g088730	171.441	100.005	169.466	350.861	352.066	276.706	7.71036	1.15887	0.0176351	nadp-dependent leukotriene b4 12-hydroxydehydrogenase
Sscle04g039560	254.947	247.297	256.41	262.813	268.167	182.031	7.70973	-0.151796	0.612145	arp2 3 complex 34 kda subunit
Sscle06g051350	111.422	80.1309	77.7975	122.122	106.536	47.8223	7.70392	-0.122965	0.824526	beta- -glucosidase
Sscle13g096100	230.36	285.718	236.906	200.561	139.411	98.9947	7.70207	-0.890508	0.0506853	branched-chain-amino-acid aminotransferase
Sscle09g071710	241.873	227.747	311.058	421.064	579.333	554.332	7.69996	0.981044	0.0134984	NA
Sscle05g047220	166.287	1001.58	227.911	368.781	474.863	1068.53	7.6931	0.7901	0.415485	protease inhibitor
Sscle09g073940	196.027	155.675	177.014	122.478	126.422	119.187	7.69088	-0.535576	0.0586072	serine hydroxymethyltransferase
Sscle02g015300	138.252	294.394	268.957	145.775	173.527	539.871	7.68489	0.161498	0.830763	rna recognition domain-containing protein
Sscle16g107670	42.1741	17.5255	205.248	2687.93	2590.27	26844.9	7.68427	6.67585	0.00602491	NA
Sscle10g077560	206.83	175.269	187.449	124.536	123.692	128.741	7.68393	-0.605418	0.0338336	mannan polymerase ii complex anp1 subunit
Sscle04g032990	256.279	213.862	186.56	347.89	327.416	266.605	7.68374	0.494099	0.110375	nadh-ubiquinone oxidoreductase kda subunit
Sscle02g020240	70.2726	80.8275	75.335	65.2804	68.9608	63.3092	7.68201	-0.21642	0.350538	cytoskeleton assembly control protein
Sscle06g053270	75.5871	89.1346	81.8316	80.0887	112.012	102.352	7.67884	0.232166	0.371593	NA
Sscle07g057960	101.572	128.628	86.1879	66.3108	57.1731	112.384	7.67355	-0.440034	0.270657	NA
Sscle02g012230	235.959	148.298	195.894	111.319	103.548	52.7743	7.67323	-1.24389	0.0327439	bifunctional purine biosynthesis protein ade17 protein
Sscle02g012040	339.511	800.351	269.539	39.4582	148.476	4394.83	7.67291	-0.208626	0.925845	NA
Sscle02g016050	70.5293	101.904	64.3124	58.6614	61.0497	53.787	7.6718	-0.446273	0.174566	proteasome cyclosome
Sscle12g091260	265.761	200.048	192.941	122.496	109.916	70.1982	7.67093	-1.20744	0.0179084	NA
Sscle16g109700	337.496	325.946	347.815	228.931	220.776	225.803	7.66995	-0.597645	0.0310027	proteasome subunit alpha type-2
Sscle04g032510	73.4083	98.2362	62.7179	163.725	139.175	259.367	7.66965	1.23991	0.0164385	NA
Sscle11g086440	233.167	244.159	233.816	262.48	235.74	193.09	7.66838	-0.0850917	0.754009	bar domain protein
Sscle06g052630	93.2719	84.427	69.0351	47.3506	40.9842	33.7212	7.66598	-1.05734	0.0137742	protein tif31 like protein
Sscle05g041300	844.922	679.255	865.08	1064.38	1207.7	752.281	7.66427	0.280965	0.395097	small nuclear ribonucleoprotein g
Sscle07g057360	170.495	184.126	152.808	114.141	130.241	156.985	7.66242	-0.345384	0.195034	nuclear and cytoplasmic polyadenylated rna-binding protein pub1 protein
Sscle06g051340	316.893	337.954	301.305	340.486	263.633	264.807	7.66117	-0.172129	0.505527	microtubule associated protein
Sscle02g012020	310.488	336.352	318.103	275.399	258.25	213.907	7.65669	-0.408204	0.131816	proteasome component c5
Sscle09g069500	552.446	574.43	583.325	284.241	347.659	341.67	7.65507	-0.827442	0.0129971	NA
Sscle01g007920	251.876	282.981	331.212	142.7	190.829	263.866	7.65317	-0.552146	0.128144	NA
Sscle07g056350	486.759	434.969	464.307	545.521	498.171	431.503	7.65302	0.0564711	0.831406	nadh-ubiquinone oxidoreductase
Sscle06g048630	3418	2981.43	1519.83	95.8643	89.0253	105.295	7.65251	-4.67389	0.000346769	atp synthase subunit
Sscle10g076320	190.804	186.067	227.576	194.098	170.635	227.058	7.6519	-0.0369366	0.894338	udp-glucose 4-epimerase
Sscle02g012460	45.2871	55.2656	36.0115	42.8269	47.3644	40.2909	7.65171	-0.0717985	0.820933	clathrin heavy chain
Sscle05g040370	106.106	129.322	106.039	178.094	218.915	174.182	7.64864	0.716509	0.0275024	thioredoxin-like protein
Sscle14g101830	73.7637	61.8423	66.3578	88.6647	75.5215	56.3126	7.64841	0.0661875	0.841316	related to retrotransposon hobase
Sscle09g071960	391.316	311.73	400.401	340.389	426.516	347.354	7.64561	-0.00679955	0.983177	iron sulfur cluster assembly protein 1
Sscle05g047330	75.5999	76.2411	69.6624	67.2573	63.7413	50.0436	7.63934	-0.337146	0.219037	ubiquitin-protein ligase sel1 ubx2
Sscle05g048130	131.55	126.882	276.69	125.314	121.021	124.163	7.63862	-0.446748	0.326577	udp-n-acetylglucosamine pyrophosphorylase
Sscle06g050160	154.148	129.277	144.659	154.293	166.97	115.884	7.63844	-0.020344	0.949899	aspartyl aminopeptidase
Sscle09g070940	200.239	161.136	194.006	175.412	173.606	106.708	7.63843	-0.366356	0.301233	methionine aminopeptidase
Sscle13g092550	166.775	168.531	160.983	99.2074	69.3754	49.3056	7.63822	-1.31033	0.0130095	arginyl-trna synthetase
Sscle09g074040	225.225	234.716	236.885	160.733	137.04	196.077	7.6359	-0.506951	0.0769216	merozoite capping protein-1
Sscle01g004690	222.384	253.961	299.835	181.872	182.371	241.418	7.63498	-0.356287	0.216025	cell lysis protein
Sscle08g065110	355.78	368.167	388.842	191.588	246.811	238.561	7.63255	-0.733438	0.0220554	proteasome subunit alpha type 6
Sscle04g039940	301.687	299.976	307.114	254.418	219.974	230.009	7.62718	-0.388668	0.114443	proteasome a-type and b-type
Sscle05g046130	225.708	176.146	260.167	212.67	229.581	177.816	7.62585	-0.114776	0.717353	nadh-cytochrome b5 reductase 2
Sscle12g089100	237.91	150.837	215.338	113.018	87.6249	97.15	7.62382	-1.0185	0.0204027	#NAME?
Sscle11g082890	30.8992	35.4096	35.9971	34.2472	37.2759	32.4395	7.62369	0.000756305	0.998273	glutamate synthase
Sscle10g075250	242.465	188.648	225.414	168.82	157.035	150.394	7.62209	-0.4787	0.0902988	delta-aminolevulinic acid dehydratase
Sscle12g088990	157.835	152.828	188.463	131.175	175.885	135.604	7.6217	-0.204033	0.456159	NA
Sscle15g106630	48.4428	81.6748	25.395	374.436	377.285	236.614	7.619	2.76361	0.0044057	tripeptidyl peptidase a
Sscle12g090920	82.585	90.9454	82.7856	79.1115	73.7349	54.766	7.61767	-0.361178	0.219525	sec23 sec24 trunk domain-containing protein
Sscle13g092830	149.805	157.946	135.109	138.532	111.196	91.6014	7.61695	-0.432555	0.162267	mitochondrial export translocase oxa1
Sscle08g062600	141.649	279.922	171.577	535.087	420.831	336.228	7.61605	1.12384	0.0321639	short-chain dehydrogenase
Sscle06g049520	117.227	155.45	127.7	72.4083	60.8696	62.2422	7.61575	-1.05042	0.00947561	glycoside hydrolase family 55 protein
Sscle05g045620	83.2645	102.729	84.4961	70.1632	74.9939	57.1767	7.61511	-0.456427	0.123251	alanyl-trna synthetase
Sscle01g005280	130.102	125.285	102.632	78.2135	79.9987	52.579	7.61429	-0.832673	0.0370158	eukaryotic translation initiation factor 5b
Sscle09g071200	151.687	174.601	144.718	79.2387	85.9419	76.394	7.61427	-0.983491	0.00840615	methionyl-trna synthetase
Sscle05g041850	255.75	163.956	175.947	100.348	95.2405	58.7169	7.60994	-1.30217	0.0179769	nucleolar protein
Sscle03g027560	186.494	170.542	167.603	156.124	124.37	161.351	7.60723	-0.261431	0.294563	NA
Sscle11g084460	109.505	100.388	115.686	138.861	151.417	157.331	7.60721	0.447254	0.0747896	amp-dependent synthetase ligase
Sscle13g093590	140.963	155.602	139.89	92.1952	77.6891	54.809	7.60665	-1.04402	0.0179769	acetolactate synthase
Sscle06g050120	912.342	834.092	981.786	1780.72	1289.97	1289.3	7.59948	0.636743	0.0494505	NA
Sscle02g021260	36.7539	58.9168	31.4627	24.1144	27.629	34.8768	7.59678	-0.511243	0.204247	fatty acid synthase beta subunit dehydratase
Sscle07g057870	117.558	122.895	113.926	144.755	133.897	117.819	7.59543	0.129959	0.594558	cmgc srpk protein kinase
Sscle10g080240	458.437	487.42	486.963	195.385	226.629	298.583	7.59417	-0.997161	0.0116244	ras-like protein
Sscle03g024150	115.349	116.787	187.731	113.026	92.6445	123.654	7.59262	-0.32408	0.355629	bzip transcription factor
Sscle16g108070	88.7262	92.7821	114.554	77.8999	82.0447	96.7976	7.59152	-0.205707	0.430114	NA
Sscle14g097680	172.891	146.996	188.849	167.025	132.951	140.536	7.59052	-0.227228	0.396336	legume-like lectin family protein
Sscle03g029370	442.975	373.594	421.602	231.044	219.284	160.278	7.58934	-1.08083	0.011959	carbonic anhydrase
Sscle07g055740	224.488	217.298	239.078	323.586	283.218	292.661	7.58905	0.381496	0.117061	NA
Sscle05g047300	89.2569	77.5781	94.1579	57.3831	69.5079	61.8368	7.5882	-0.485048	0.0807208	NA
Sscle13g095120	143.488	148.793	162.597	179.541	193.258	166.391	7.57864	0.220624	0.349998	casein kinase ii subunit beta-2
Sscle03g026100	211.255	407.693	221.753	206.793	222.592	297.5	7.57788	-0.155228	0.718814	tim-barrel enzyme family protein
Sscle01g004970	371.432	357.08	466.722	353.677	316.716	372.787	7.5768	-0.197948	0.447026	neuronal calcium sensor 1
Sscle03g028850	396.044	308.817	403.383	461.838	506.288	379.219	7.57661	0.250754	0.38572	calcineurin subunit b
Sscle01g008670	133.591	144.254	148.371	54.9853	81.4145	74.1701	7.57629	-1.04146	0.00952803	vacuolar aspartyl aminopeptidase lap4
Sscle04g032620	49.2305	66.9314	40.8503	48.7349	45.5746	45.3537	7.57571	-0.159673	0.617509	NA
Sscle07g056310	81.9228	134.253	79.8577	24.1483	34.1362	111.352	7.57559	-0.973704	0.190243	glycine dehydrogenase
Sscle09g068710	294.698	322.746	232.806	243.534	214.44	311.73	7.57558	-0.143017	0.63819	regulatory protein cys-3
Sscle13g096110	560.097	607.662	600.676	748.733	621.573	539.322	7.57554	0.0664413	0.814553	NA
Sscle09g073390	125.158	133.562	123.628	86.6589	67.6004	90.3836	7.57517	-0.65713	0.033867	dynamin-like gtpase
Sscle10g078860	67.0525	101.324	69.6205	31.1796	31.5875	98.4203	7.57485	-0.679937	0.265393	NA
Sscle06g049970	141.336	185.559	121.916	69.3271	81.6473	60.0902	7.57404	-1.11508	0.0146469	NA
Sscle06g053540	854.989	648.839	879.416	129.43	89.1643	134.993	7.57347	-2.74487	0.000403885	NA
Sscle09g071740	358.262	312.609	375.827	497.139	518.456	565.597	7.57294	0.586318	0.0363887	NA
Sscle06g053900	114.667	119.927	96.3614	87.9044	124.324	76.8095	7.57232	-0.258664	0.419535	translocation protein sec63
Sscle11g082460	134.595	166.13	130.883	141.011	134.452	127.664	7.57218	-0.113841	0.66014	peptidase family m28
Sscle02g013280	2108.26	2841.34	2211.64	800.328	963.559	598.228	7.56928	-1.6706	0.003793	transcription factor bzip
Sscle02g013600	123.654	88.1249	116.539	107.88	59.6134	91.7967	7.56857	-0.373266	0.30489	mfs sugar transporter
Sscle14g101360	5.06067	8.28761	3.08291	8996.37	7718.58	1575.7	7.56797	9.89665	0.000200423	cellobiohydrolase precursor
Sscle02g019010	193.953	167.877	158.198	216.827	184.085	154.883	7.56761	0.0545387	0.856972	NA
Sscle02g013520	251.831	287.521	223.208	34.6741	51.7672	49.1534	7.56746	-2.49987	0.000405306	transcriptional regulatory protein pro-1
Sscle03g031630	587.312	519.462	529.09	1239.43	1215.36	877.4	7.56738	0.977603	0.013555	NA
Sscle09g069070	61.1962	76.2076	69.744	141.416	160.527	128.395	7.56389	1.0287	0.00735716	glycerol-3-phosphate dehydrogenase
Sscle03g030650	154.817	134.528	146.782	167.399	142.403	147.191	7.56297	0.0466227	0.855358	serine threonine-protein phosphatase 5 protein
Sscle05g043020	722.749	583.247	762.641	1179.78	926.628	592.53	7.562	0.286377	0.470875	mitochondrial import inner membrane translocase subunit tim9
Sscle01g011320	197.246	151.364	146.656	83.0018	70.6337	172.504	7.559	-0.650176	0.171091	cytosine permease
Sscle11g084080	262.16	283.856	285.341	297.072	214.319	232.148	7.55845	-0.196879	0.456374	proteasome component
Sscle04g039380	294.034	246.16	273.918	201.728	200.239	214.859	7.55754	-0.408005	0.108201	er protein big1
Sscle02g011930	279.106	330.245	258.013	32.713	49.7115	69.7144	7.55736	-2.51598	0.00103055	NA
Sscle01g005960	166.422	160.597	160.197	881.773	893.31	882.891	7.55552	2.42902	6.05918e-05	glucosamine-phosphate n-acetyltransferase
Sscle01g007170	456.825	390.872	418.956	1234.22	1091.95	720.089	7.55518	1.19338	0.0126028	antibiotic biosynthesis monooxygenase protein
Sscle02g016430	4.39444	15.589	3.24114	294.388	297.798	830.54	7.55331	6.08546	0.000718267	p-loop containing nucleoside triphosphate hydrolase
Sscle06g054390	355.269	278.632	253.679	201.049	182.934	104.546	7.54945	-0.972822	0.0461037	rrna methyltransferase nop1
Sscle07g058000	40.0347	22.6934	45.9094	788.887	851.937	93.575	7.5477	3.48568	0.0205314	dihydroxyacetone kinase
Sscle11g085500	133.565	123.767	147.52	323.598	320.966	216.512	7.5477	1.03189	0.0149062	2-nitropropane dioxygenase protein
Sscle03g030730	123.328	135.993	105.544	198.086	183.954	149.9	7.54678	0.510626	0.0929805	NA
Sscle03g027700	114.07	118.363	75.5542	85.2856	80.1744	67.8076	7.54673	-0.411296	0.229371	polyadenylate-binding protein
Sscle11g084370	194.596	226.546	185.656	125.826	124.702	116.782	7.54634	-0.742177	0.0222007	cell wall glucanase
Sscle03g031550	136.914	155.089	135.317	118.615	134.904	97.4725	7.54492	-0.330337	0.236119	adenylyl cyclase-associated protein
Sscle07g061970	29.7145	34.0273	29.1597	123.155	133.724	298.23	7.54355	2.46512	0.00223014	fatty acid hydroxylase
Sscle08g066600	694.935	624.607	699.68	959.845	946.123	613.237	7.54339	0.247645	0.439608	NA
Sscle04g039840	410.029	428.226	354.988	476.906	447.621	315.499	7.54199	-0.00556463	0.988643	nadh:ubiquinone oxidoreductase subunit
Sscle02g018350	55.849	79.6442	45.1375	33.3691	37.1862	47.0896	7.53958	-0.586377	0.129533	transmembrane protein
Sscle08g067260	103.937	103.398	105.935	119.837	131.438	114.647	7.53331	0.199135	0.380495	leukotriene a-4 hydrolase
Sscle13g094130	98.6008	185.564	162.356	43.192	54.6965	64.5317	7.53235	-1.41463	0.0141011	NA
Sscle13g096010	190.731	22.9747	235.898	69.4635	99.5511	7083.73	7.53217	2.01481	0.408244	homogentisate -dioxygenase
Sscle15g103010	164.319	180.061	188.733	116.593	87.4533	75.1676	7.53194	-0.99813	0.0160326	threonine synthase
Sscle03g029080	321.943	242.031	299.394	269.699	203.679	365.313	7.53121	-0.0567704	0.876738	uracil phosphoribosyltransferase
Sscle08g064310	767.552	504.31	595.051	22.7126	23.0098	68.6947	7.53031	-4.07112	0.000718267	glucan -beta-glucosidase
Sscle08g064120	276.879	275.337	274.539	159.452	165.05	105.282	7.53009	-1.02834	0.0165196	adenylosuccinate synthetase
Sscle09g070320	87.487	94.414	76.0361	61.6396	56.61	35.6537	7.5297	-0.839532	0.0464853	leucyl-trna synthetase
Sscle03g030670	317.527	333.826	253.818	214.094	195.905	281	7.52867	-0.388397	0.194799	NA
Sscle05g042890	94.3893	100.02	72.1791	762.622	712.532	419.458	7.52632	2.76327	0.000664112	chitin binding protein
Sscle02g011680	135.23	134.672	136.854	104.096	102.357	89.4811	7.52548	-0.489893	0.0688812	glucosidase 2 subunit beta
Sscle11g086520	292.237	325.786	319.978	239.938	243.077	133.716	7.52391	-0.722155	0.083218	enoyl- hydratase
Sscle13g095010	88.716	92.0778	115.71	558.619	652.047	415.235	7.52106	2.41092	0.000505533	glycerol dehydrogenase
Sscle12g091060	111.401	123.886	102.861	77.8788	80.5764	74.5411	7.51981	-0.555418	0.0499265	ap-1 complex subunit beta-1
Sscle05g041680	75.7229	80.3859	65.9303	87.4738	79.3277	90.5543	7.51834	0.203855	0.39288	vacuolar atp synthase 98 kda subunit
Sscle13g096950	285.951	198.637	424.377	569.869	594.181	1299.14	7.51793	1.41534	0.0327439	NA
Sscle04g033140	70.3341	72.3312	120.473	600.684	690.847	1788.88	7.51699	3.40527	0.00167139	NA
Sscle03g029650	286.99	526.516	418.756	69.6703	90.7482	309.139	7.5152	-1.53725	0.0609666	uricase
Sscle08g066530	215.077	172.089	292.823	72.8122	59.4523	69.1285	7.51145	-1.73359	0.00372126	hexokinase hxk2 protein
Sscle01g007490	111.03	88.9738	84.4837	71.2202	90.9416	60.7957	7.50981	-0.399321	0.211387	dynamin central region
Sscle02g018140	34.0454	65.4197	42.9546	83.2454	76.5737	56.7779	7.50656	0.601862	0.156522	cell wall glucanase
Sscle02g020590	560.323	466.978	497.665	388.53	382.367	256.581	7.50541	-0.641058	0.0733231	NA
Sscle03g027760	115.957	100.168	119.776	444.615	407.974	281.944	7.50503	1.6991	0.00242754	2-nitropropane dioxygenase
Sscle02g014460	248.51	260.818	230.822	147.473	167.867	107.301	7.50399	-0.882158	0.0257237	phospho-2-dehydro-3-deoxyheptonate aldolase
Sscle12g090280	102.731	113.332	88.9249	105.154	90.4496	185.897	7.50337	0.281817	0.46065	c2h2 transcription factor swi5
Sscle04g035950	115.813	127.461	269.108	71.3399	101.37	41.9443	7.50268	-1.3228	0.0602472	mfs multidrug
Sscle06g052110	338.658	312.618	289.015	290.585	197.907	228.096	7.50026	-0.427345	0.146831	eukaryotic translation initiation factor 6
Sscle05g042960	288.519	231.045	298.614	114.155	127.731	158.175	7.49903	-1.02492	0.0120587	guanine nucleotide-binding protein subunit alpha
Sscle15g106280	103.361	123.027	87.9859	100.048	99.4263	125.589	7.49663	0.0517548	0.863596	tripeptidyl-peptidase 1 precursor
Sscle01g003050	199.746	148.701	134.013	146.478	127.196	86.7633	7.49462	-0.48603	0.209924	fkbp-type peptidyl-prolyl cis-trans isomerase
Sscle02g020730	104.044	104.81	111.818	102.125	88.428	74.0305	7.49364	-0.324771	0.234687	phosphoinositide phosphatase
Sscle16g110690	504.656	336.736	401.492	254.662	214.542	182.807	7.49347	-0.961689	0.0245044	h aca ribonucleoprotein complex subunit 2
Sscle02g016180	450.403	396.693	455.152	349.696	334.771	209.592	7.49216	-0.633753	0.0919996	eukaryotic phosphomannomutase
Sscle13g092240	39.5037	69.5182	32.2878	21.6352	16.5723	19.2024	7.49046	-1.24408	0.0282104	acetyl- carboxylase
Sscle14g098040	54.4004	155.561	283.845	531.806	1685.28	983.037	7.48929	2.82055	0.0171257	NA
Sscle11g081090	252.14	261.907	253.652	199.69	181.66	212.523	7.48868	-0.38065	0.117777	26s proteasome regulatory subunit multiubiquitin chain binding protein
Sscle02g014750	443.596	379.161	336.352	173.669	199.717	151.975	7.4869	-1.17641	0.00756288	translation initiation factor eif4e
Sscle04g032740	108.323	135.355	111.573	93.0636	106.216	292.986	7.48441	0.327799	0.557487	aminotransferase class i and ii
Sscle01g001840	19.245	147.023	9.61208	494.968	439.409	340.379	7.48432	3.79063	0.0197387	amino acid transporter
Sscle01g001270	364.091	434.496	368.879	1249.37	1280.27	2612.89	7.48397	2.06151	0.00296042	NA
Sscle08g067620	191.08	153.183	215.071	102.663	101.643	67.524	7.4833	-1.1082	0.0183608	glycosyltransferase family 32 protein
Sscle03g029690	281.353	205.474	273.022	49.3483	37.7732	102.436	7.48256	-2.03183	0.00668416	NA
Sscle10g080260	148.325	198.699	182.322	420.852	408.118	247.625	7.48138	0.95051	0.0336738	oxidoreductase protein
Sscle12g089360	145.542	145.552	156.574	99.1942	105.112	110.423	7.47989	-0.518238	0.0505394	NA
Sscle03g028320	136.035	115.466	161.664	347.508	481.546	260.949	7.47964	1.33023	0.0119585	hydroxyacylglutathione hydrolase
Sscle13g093080	285.407	290.325	319.275	37.6231	57.1731	78.8308	7.47805	-2.3749	0.00103615	NA
Sscle09g072130	191.239	217.355	202.618	117.049	104.63	112.058	7.47427	-0.887131	0.0106403	argininosuccinate lyase
Sscle16g108200	86.4569	73.9654	71.8984	57.0106	69.5703	68.683	7.47346	-0.261017	0.298779	arm repeat-containing protein
Sscle04g034280	143.566	181.714	175.671	47.9135	42.8297	122.213	7.47257	-1.3061	0.0363019	NA
Sscle03g025870	517.213	390.793	454.6	724.748	517.411	649.474	7.47222	0.455983	0.128625	nadh-ubiquinone oxidoreductase kda subunit
Sscle04g040160	217.482	210.311	222.234	149.997	137.563	123.961	7.47153	-0.692374	0.0264054	NA
Sscle03g029980	189.659	158.481	172.465	79.201	119.739	111.025	7.47035	-0.769703	0.0304321	map kinase kinase
Sscle08g067820	733.184	667.768	702.754	130.771	116.259	113.175	7.46902	-2.56877	0.000170529	tetraspanin
Sscle05g046720	957.543	741.982	849.302	797.262	604.014	627.719	7.46613	-0.356092	0.216025	transmembrane protein
Sscle01g003160	197.805	171.264	218.281	256.073	283.007	274.089	7.46426	0.45958	0.0861758	f-actin capping protein beta subunit
Sscle10g076860	241.255	265.249	242.176	554.765	526.08	404.79	7.46258	0.944031	0.0127977	ras-like protein rab-6b
Sscle02g014650	254.785	230.248	241.111	247.122	197.314	196.824	7.46097	-0.211513	0.403539	oligosaccharyltransferase subunit ribophorin ii
Sscle16g108190	157.479	140.235	176.809	196.882	227.952	132.526	7.45855	0.154136	0.662589	plp-dependent transferase
Sscle01g004110	369.948	393.707	353.412	325.011	360.924	245.353	7.45821	-0.322662	0.270123	NA
Sscle03g030030	218.896	223.301	146.576	98.2805	121.389	110.328	7.4579	-0.829767	0.0357645	translation elongation factor tu
Sscle11g085870	331.106	233.932	344.821	103.767	80.4861	128.222	7.45781	-1.52251	0.0061425	trichothecene 3-o-acetyltransferase
Sscle10g078420	233.754	253.097	269.739	250.927	247.214	238.784	7.4577	-0.0556611	0.820832	vacuolar atp synthase subunit d
Sscle13g092430	65.6889	57.2963	82.7712	131.432	155.951	132.066	7.45635	1.01849	0.0113618	NA
Sscle01g000500	176.587	174.329	152.899	135.373	139.86	102.157	7.4553	-0.468833	0.120705	NA
Sscle03g023770	78.8965	62.4023	91.686	312.742	289.439	101.739	7.45453	1.38451	0.0507001	acyl- dehydrogenase
Sscle04g035290	56.9376	89.7432	45.2555	130.951	120.959	89.611	7.45438	0.835446	0.0735098	NA
Sscle04g037800	68.4184	88.3004	70.6281	79.1239	78.0497	66.4238	7.45423	-0.0485389	0.868201	NA
Sscle07g055980	128.428	88.2786	108.738	49.027	61.2193	920.625	7.45422	0.554618	0.693415	bleomycin hydrolase
Sscle03g030080	631.671	542.502	609.729	224.026	195.532	282.439	7.4525	-1.34144	0.00375619	glycine cleavage system h protein
Sscle05g047970	369.906	288.907	348.99	332.576	291.242	214.815	7.45175	-0.325953	0.313774	adenine phosphoribosyltransferase 1
Sscle01g009490	183.323	122.222	119.906	85.8998	87.0237	47.6383	7.45138	-1.04426	0.0440482	nucleolar gtp-binding protein
Sscle15g103210	122.4	138.952	137.011	115.051	124.798	111.884	7.44725	-0.200876	0.395261	zinc finger protein yan
Sscle10g075040	49.1686	55.579	41.6625	52.7519	52.0233	50.2947	7.44678	0.0725651	0.787038	cation-transporting atpase 4
Sscle08g063170	263.488	228.194	191.237	13.5997	13.0887	69.752	7.44466	-3.07651	0.00776517	glycosyltransferase family 2 protein
Sscle04g033820	6.92995	58.95	14.6315	1448.75	1311.61	384.656	7.44423	5.64624	0.00320798	glycoside hydrolase family 7 protein
Sscle02g013550	39.4332	52.7677	33.2056	57.5521	64.3688	55.9361	7.444	0.504968	0.121869	two-component osmosensing histidine- partial
Sscle02g020720	293.52	318.111	327.109	249.952	286.252	275.58	7.44378	-0.224636	0.332475	rab gtpase
Sscle02g012650	75.2133	116.865	77.385	53.5839	48.9889	64.4101	7.44111	-0.66546	0.0748578	glycosyltransferase family 20 protein
Sscle05g041810	43.1356	33.5233	15.0792	425.184	434.646	292.721	7.44072	3.73736	0.000813839	subtilisin-like protein
Sscle15g106160	158.132	121.406	108.014	114.735	116.236	71.7827	7.43767	-0.426965	0.260593	heat shock 70 kd protein cognate 1
Sscle05g043200	637.54	556.259	626.073	826.31	757.687	504.638	7.43678	0.122066	0.718529	mitochondrial import inner membrane translocase subunit tim10
Sscle03g027010	38.7584	19.2666	70.8505	330.59	381.111	272.001	7.43671	3.08745	0.00320798	glycerol kinase
Sscle08g062550	164.99	165.932	151.722	156.963	169.324	124.098	7.43649	-0.14831	0.58748	chaperone j-domain-containing protein
Sscle14g099310	259.889	266.628	266.072	213.802	218.879	215.382	7.43283	-0.307082	0.182148	proteasome subunit alpha type-1
Sscle05g045470	49.9659	75.7919	48.5096	40.8069	50.4156	56.7515	7.42982	-0.21756	0.51929	hydroxymethylglutaryl-coenzyme a reductase
Sscle05g047290	328.87	319.461	301.054	193.547	173.279	171.532	7.42837	-0.841278	0.0130051	NA
Sscle02g020120	44.9154	64.2397	46.4863	85.4351	94.3039	87.3241	7.42762	0.777134	0.027081	fungal zn binuclear cluster domain containing protein
Sscle04g034060	118.657	162.151	85.8837	289.579	249.97	297.528	7.42761	1.22074	0.0136326	glycoside hydrolase family 12 protein
Sscle12g091300	279.678	269.079	260.377	475.017	433.742	318.779	7.4237	0.543081	0.0879643	prefoldin subunit 3
Sscle01g011010	312.323	306.128	322.175	337.646	274.821	277.837	7.42314	-0.108992	0.661933	26s proteasome complex ubiquitin receptor subunit rpn13 protein
Sscle09g072140	308.089	288.293	240.427	118.11	90.9377	89.3436	7.41941	-1.52212	0.00301066	diphosphomevalonate decarboxylase
Sscle02g012080	147.128	389.58	117.535	1445.56	1131.18	1891.04	7.41877	2.93804	0.00392041	NA
Sscle10g075170	185.889	199.627	167.325	126.443	126.625	127.43	7.41823	-0.550746	0.0489443	protein phosphatase 2c
Sscle01g006930	69.3845	65.4589	60.8219	71.1787	74.6402	54.029	7.41653	-0.0203226	0.947768	glucosidase ii alpha subunit
Sscle03g023270	130.532	174.487	283.339	119.803	103.235	113.636	7.41598	-0.746841	0.109411	bar domain-containing protein
Sscle08g066220	53.3434	49.0338	57.1677	59.498	82.1414	70.1982	7.40974	0.382905	0.153996	glycoside hydrolase family 63 protein
Sscle15g104050	147.413	125.69	146.136	124.965	153.728	107.42	7.40966	-0.16657	0.559878	copper fist dna binding domain protein
Sscle13g096080	288.328	228.469	219.929	268.793	241.316	150.279	7.40912	-0.248486	0.509008	mitochondrial 2-oxodicarboxylate
Sscle13g093820	335.938	467.28	996.965	770.283	2164.4	732.929	7.40878	0.94053	0.209924	NA
Sscle01g005720	22.0837	25.9294	25.3567	1321.79	1142.21	2241.95	7.40768	5.91545	1.98803e-05	glycoside hydrolase family 45 protein
Sscle02g017440	149.454	173.845	143.031	116.786	127.299	242.289	7.40677	0.0202921	0.962792	cyclin domain-containing protein
Sscle03g031750	328.605	309.224	284.3	184.093	225.765	215.159	7.40636	-0.574833	0.0465378	nadh-ubiquinone oxidoreductase kda subunit
Sscle02g014990	61.105	74.2528	58.4556	68.7798	87.0997	67.4609	7.40592	0.175591	0.521538	NA
Sscle13g093880	1781.63	1780.51	1908.99	657.978	555.489	992.937	7.40491	-1.31403	0.00731128	s-adenosylmethionine synthetase
Sscle05g041840	194.562	174.33	209.373	146.667	165.281	147.323	7.40366	-0.351041	0.169504	vacuolar atp synthase subunit d
Sscle03g024360	70.8976	103.109	84.2453	103.991	104.298	239.566	7.40295	0.723947	0.141015	glutamate decarboxylase
Sscle02g018430	62.9796	95.9024	60.1678	58.0851	57.6563	42.0285	7.40138	-0.501144	0.186257	valyl-trna synthetase
Sscle06g051710	141.182	168.467	117.548	84.0449	85.1446	58.3626	7.40108	-0.966715	0.0264054	phenylalanyl-trna synthetase
Sscle03g024880	231.008	205.445	585.428	210.002	284.491	159.527	7.40053	-0.567442	0.366336	haloacid dehalogenase-like hydrolase
Sscle10g075590	174.528	148.722	231.678	148.743	163.937	161.113	7.39829	-0.217912	0.473722	alcohol dehydrogenase
Sscle09g069880	182.501	182.586	154.309	75.5385	100.074	77.9194	7.39748	-1.06814	0.00900073	mitogen-activated protein kinase kinase
Sscle07g058920	159.134	163.035	110.86	99.133	93.0299	59.7998	7.39685	-0.855296	0.0560695	translation initiation factor eif4b
Sscle03g022350	177.796	163.01	183.315	108.938	119.785	97.4499	7.39684	-0.717801	0.0263593	mannose-6-phosphate isomerase
Sscle03g025490	232.3	224.563	252.613	280.953	282.017	341.211	7.39316	0.341835	0.161661	ubiquitin-conjugating enzyme
Sscle01g006140	100.407	118.594	78.1837	92.3477	110.123	101.433	7.39279	0.0325532	0.919984	rna binding protein
Sscle09g069690	194.011	197.462	156.318	147.109	195.4	133.948	7.39241	-0.24807	0.410115	eukaryotic translation initiation factor 3 subunit f protein
Sscle03g026900	93.5208	116.62	128.147	204.291	249.202	122.647	7.39203	0.666159	0.126369	3-ketoacyl-coa thiolase peroxisomal a precursor
Sscle03g028940	29.1429	43.4861	24.327	55.7959	50.5549	50.439	7.38819	0.713909	0.0671267	p-loop containing nucleoside triphosphate hydrolase
Sscle07g060850	57.4013	60.3525	55.1952	63.1867	68.5397	96.1947	7.3859	0.383009	0.17687	mitochondrial dynamin gtpase protein
Sscle01g009910	195.214	230.621	177.288	118.604	126.017	89.5189	7.38449	-0.905241	0.0234568	tyrosyl-trna synthetase
Sscle07g057560	194.952	225.519	239.913	193.868	150.577	378.972	7.3844	0.0670235	0.888347	bax inhibitor family protein
Sscle03g028020	117.181	109.876	96.5277	51.6982	57.136	73.1685	7.38403	-0.827294	0.0217613	glycerol-3-phosphate o-acyltransferase
Sscle03g027180	216.592	155.252	178.258	130.784	135.613	145.487	7.38395	-0.412881	0.14961	gdp-mannose transporter
Sscle01g003960	512.601	400.063	548.378	468.176	393.115	316.638	7.38339	-0.357195	0.273434	histone h2a
Sscle01g011120	106	103.766	122.568	402.71	404.253	205.489	7.38251	1.4958	0.0113618	peroxisomal dehydratase
Sscle01g005510	339.211	321.076	280.048	176.956	184.321	278.514	7.38235	-0.558311	0.0936068	NA
Sscle04g038280	270.13	287.278	264.078	247.104	177.658	450.706	7.3812	0.0258495	0.957122	NA
Sscle11g084670	56.5817	71.5652	71.3693	87.6434	113.813	101.364	7.37809	0.585562	0.0547285	mfs general substrate transporter
Sscle03g023020	212.472	228.713	242.886	112.297	100.922	298.934	7.378	-0.519965	0.320398	snare domain-containing protein
Sscle11g084910	208.357	200.487	266.968	110.747	169.157	131.813	7.37597	-0.743816	0.0443115	cmgc mapk p38 protein kinase
Sscle01g002690	120.134	144.293	105.503	147.28	161.996	196.936	7.37535	0.452225	0.123966	dna-binding protein crea
Sscle08g062260	161.045	128.728	146.808	80.0636	77.8667	86.8695	7.37355	-0.835518	0.0156621	c-24 sterol reductase
Sscle06g049160	238.132	222.985	212.853	207.841	175.467	192.672	7.37188	-0.24391	0.307978	helix-loop-helix protein
Sscle08g062230	263.893	177.032	284.599	67.74	56.7486	104.514	7.37083	-1.63453	0.00840615	glycoside hydrolase family 76 protein
Sscle05g044910	96.89	100.315	87.7548	64.595	60.7095	73.1424	7.37044	-0.525883	0.0580105	intermembrane space aaa protease iap-1
Sscle08g063830	318.463	232.499	334.26	55.0757	53.0745	87.7578	7.36913	-2.14873	0.00188075	integral membrane protein
Sscle01g005650	331.12	364.088	342.503	334.387	278.608	265.052	7.3686	-0.275423	0.27926	arp2 3 complex 21 kda subunit
Sscle09g073190	331.365	274.978	346.053	225.175	274.288	204.313	7.36388	-0.473218	0.11826	erp1 protein precursor
Sscle02g015910	149.7	133.525	156.782	235.498	207.684	166.025	7.36381	0.422241	0.151703	glutaminyl-peptide cyclotransferase
Sscle06g054940	32.9406	36.8381	67.6804	326.571	327.611	175.564	7.36026	2.57356	0.00312058	hexose carrier protein
Sscle02g020940	122.396	128.894	106.782	69.4824	96.7883	75.2118	7.36017	-0.602488	0.058249	amino acid permease protein
Sscle07g056940	111.472	523.471	155.102	954.544	1477.12	1725.21	7.35887	2.68157	0.0130095	dimeric alpha+beta barrel
Sscle04g034590	89.5743	117.004	89.7501	149.317	166.755	118.583	7.3582	0.513972	0.111797	mfs phospholipid transporter git1
Sscle01g005030	52.5873	81.734	41.0884	38.9519	45.6274	168.462	7.35687	0.335553	0.659965	kh domain-containing protein
Sscle01g003330	59.3546	51.0239	63.4922	178.864	151.706	253.869	7.35675	1.72233	0.00199794	glycoside hydrolase family 20 protein
Sscle12g089610	878.214	761.563	801.993	1040.21	938.695	871.62	7.35199	0.196544	0.421164	NA
Sscle06g051110	143.564	155.86	159.49	294.871	321.36	372.526	7.34917	1.09454	0.00394305	glutathione s-transferase
Sscle10g075670	466.501	505.957	497.892	51.176	68.5103	89.0292	7.34847	-2.80858	0.000271179	NA
Sscle07g057780	118.416	121.361	113.229	185.714	355.576	229.452	7.34779	1.04927	0.0191618	d-arabinitol dehydrogenase
Sscle15g105050	155.416	156.443	125.08	98.064	86.528	53.1758	7.34726	-0.987962	0.033867	aspartyl-trna synthetase
Sscle12g087830	124.903	145.368	136.991	60.1073	53.5445	152.035	7.34417	-0.69978	0.178427	cytochrome b-245 heavy chain subunit beta
Sscle03g031380	160.094	98.9394	124.321	110.649	103.305	71.4908	7.34403	-0.47367	0.222094	potassium voltage-dependent transporter
Sscle08g062630	103.124	83.6787	112.555	176.872	174.03	140.736	7.34392	0.688919	0.0416726	2-methylcitrate synthase
Sscle13g092890	168.935	126.351	144.417	129.057	97.3924	132.823	7.34389	-0.295584	0.308743	NA
Sscle01g003080	291.44	234.072	318.822	364.981	282.017	386.411	7.3436	0.287449	0.321327	pre-mrna branch site protein p14
Sscle07g055530	767.865	614.6	736.306	659.253	845.505	602.865	7.34214	-0.0488458	0.875292	NA
Sscle09g069550	301.879	292.215	307.823	317.914	267.893	287.752	7.33879	-0.0666885	0.785347	guanylate kinase
Sscle01g007540	143.856	126.963	125.369	80.998	58.6127	805.67	7.33819	0.411614	0.735478	coproporphyrinogen iii oxidase
Sscle01g009630	150.617	133.326	166.525	113.17	110.742	103.177	7.33634	-0.479765	0.0871604	translocation protein sec62
Sscle07g056630	211.965	192.16	173.368	190.008	169.536	117.878	7.33603	-0.350533	0.288509	NA
Sscle09g069540	1055.59	1021.08	1180.66	656.365	664.953	823.443	7.33246	-0.602546	0.0438776	NA
Sscle01g002100	359.261	297.429	406.634	586.392	373.412	532.866	7.33126	0.467586	0.157806	ubiquitin-like protein 1
Sscle12g089710	184.596	180.209	199.277	74.0057	67.4765	98.957	7.33122	-1.22598	0.0055938	aminotransferase class i and ii
Sscle05g046160	34.8821	39.241	27.6736	32.1079	31.129	41.7462	7.33022	0.0512556	0.872561	dna-directed rna polymerase ii largest subunit protein
Sscle07g057110	328.005	228.629	328.265	143.811	132.645	193.117	7.32992	-0.893224	0.0311435	integral membrane protein
Sscle08g065130	202.877	283.309	300.609	321.078	285.759	426.464	7.32805	0.399408	0.227982	NA
Sscle02g019720	161.812	149.441	166.766	128.59	150.433	150.89	7.32549	-0.164638	0.484802	26s protease regulatory subunit s10b
Sscle14g098390	202.834	213.815	205.692	218.59	190.693	167.022	7.32241	-0.152196	0.555464	legume-like lectin family protein
Sscle12g090570	280.499	264.03	265.988	280.594	297.549	177.33	7.32061	-0.19406	0.566167	nadh-quinone 23 kda
Sscle15g104230	95.4998	84.7301	116.55	64.4713	68.7525	78.2679	7.3161	-0.481244	0.108201	duf21 and cbs domain protein
Sscle04g038170	68.1846	78.9624	55.8719	75.2311	57.8186	49.8023	7.31498	-0.198114	0.549156	kinesin heavy chain
Sscle09g069830	266.399	217.438	233.709	176.244	142.84	143.644	7.31348	-0.659305	0.0407054	37s ribosomal protein
Sscle02g011800	79.1631	37.288	218.221	311.761	274.554	1128.01	7.31213	2.44028	0.0439312	glycoside hydrolase family 17 protein
Sscle13g095190	131.212	137.114	134.849	110.704	116.02	117.402	7.31128	-0.241846	0.283658	vacuolar atp synthase subunit h
Sscle03g024810	223.718	109.343	266.866	23.109	33.5563	34.8733	7.31125	-2.61642	0.00496864	fungal specific transcription factor domain-containing protein
Sscle11g084090	120.447	103.532	108.545	130.882	125.964	65.0033	7.31101	-0.184628	0.661149	d-lactate dehydrogenase 2 protein
Sscle08g068090	75.9479	84.2649	59.4059	65.018	67.2702	56.6822	7.31089	-0.235345	0.419683	importin beta-1 subunit
Sscle02g012060	210.921	196.219	167.334	100.999	131.142	77.4435	7.3108	-0.97381	0.0251546	pci domain containing protein
Sscle11g082780	65.3993	109.345	98.7294	41.9299	68.6192	115.984	7.31073	-0.307717	0.550496	protein-tyrosine phosphatase
Sscle01g000820	363.176	334.35	376.207	107.931	105.056	146.747	7.30909	-1.56873	0.00201482	NA
Sscle07g059000	49.3623	77.94	46.9083	68.9946	96.9543	117.765	7.30803	0.713215	0.0907984	c2h2 finger domain protein
Sscle01g002850	643.066	530.454	602.572	761.869	598.174	593.05	7.30707	0.105675	0.702838	small nuclear ribonucleoprotein e
Sscle07g056540	46.7948	98.4112	52.553	56.6081	55.3006	103.5	7.30424	0.16937	0.745286	transcription factor cys6
Sscle02g015520	107.638	119.19	108.557	55.9706	48.2398	75.1605	7.30385	-0.9031	0.0183983	NA
Sscle02g012830	173.487	207.253	206.018	149.618	156.312	67.8781	7.30003	-0.836519	0.0997742	phospho-2-dehydro-3-deoxyheptonate aldolase
Sscle02g012810	36.7822	41.2527	52.0471	52.6475	57.9968	60.0481	7.29638	0.393981	0.164343	glycogen debranching enzyme
Sscle01g000410	111.42	94.4174	121.782	84.4832	69.3376	160.564	7.29547	-0.100967	0.821722	mitochondrial distribution and morphology protein 34
Sscle05g040870	162.736	164.281	183.34	186.365	166.491	124.276	7.29296	-0.160817	0.593557	er lumen protein retaining receptor
Sscle02g011850	346.03	358.582	317.995	273.892	221.39	203.712	7.2927	-0.592152	0.0571207	proteasome subunit beta type-3
Sscle09g068760	110.861	83.6502	86.1663	35.7518	48.9635	47.4263	7.29096	-1.08927	0.0114938	ribonucleotide reductase large subunit
Sscle04g036350	24.8518	60.5386	11.1868	209.856	197.306	211.106	7.29023	2.99045	0.00805264	oligopeptide transporter opt superfamily
Sscle09g070710	136.982	107.36	173.799	247.033	196.637	108.473	7.2899	0.280913	0.561161	hydroxymethylglutaryl- lyase
Sscle04g035210	143.153	138.437	156.177	110.755	121.667	106.293	7.28909	-0.394274	0.125163	squalene synthetase
Sscle11g086160	79.2127	71.3938	92.8808	85.6742	118.041	58.4254	7.28845	-0.00268432	0.996536	peptidase family m3
Sscle11g084180	222.903	198.693	201.57	143.606	109.922	91.4398	7.28834	-0.92336	0.0218009	cysteine synthase
Sscle03g024780	55.5267	35.6369	64.1067	490.235	476.378	224.422	7.28548	2.85431	0.00213777	d-galacturonic acid reductase
Sscle02g021040	26.2004	23.421	25.5772	199.974	145.734	121.992	7.2838	2.57752	0.000321156	vanillyl-alcohol oxidase
Sscle10g077850	153.907	149.913	119.542	126.175	127.826	122.365	7.28294	-0.180358	0.487486	#NAME?
Sscle02g019390	121.188	137.427	110.589	101.134	93.8159	142.447	7.28141	-0.132715	0.657066	NA
Sscle14g102160	27.9382	43.9731	35.7863	327.422	308.086	187.054	7.28066	2.88088	0.000600959	glycoside hydrolase family 1 protein
Sscle10g080560	273.06	136.681	298.953	84.5173	107.029	373.162	7.2796	-0.455378	0.559991	NA
Sscle10g078490	42.345	46.6791	36.0148	80.8613	110.793	99.8945	7.27721	1.20223	0.00517284	atp-dependent protease la
Sscle03g028790	153.387	159.369	171.421	59.7054	51.8456	185.739	7.27563	-0.841868	0.169454	NA
Sscle06g051370	489.716	492.272	610.679	43.2053	43.7706	68.3362	7.27373	-3.3299	0.000186471	NA
Sscle04g039500	68.383	75.0847	62.4585	59.966	65.6954	66.731	7.2725	-0.106895	0.662069	rho-gtpase-activating protein
Sscle15g104810	364.256	690.244	1341.03	594.008	962.847	2215.25	7.27245	0.690573	0.397399	stress response rci protein
Sscle04g039530	99.4591	116.618	88.817	78.458	73.5232	109.032	7.27106	-0.221648	0.458123	mfs sp major inositol transporter
Sscle05g045070	62.8568	68.0811	61.8968	54.8916	71.0197	58.7441	7.26963	-0.091568	0.722131	ap-2 complex subunit alpha protein
Sscle02g013510	145.115	211.423	120.357	24.1258	23.7432	35.9468	7.26895	-2.45464	0.00177531	NA
Sscle08g064730	106.603	129.613	111.467	102.282	91.8693	68.2825	7.26792	-0.469833	0.147436	ubiquitin carboxyl-terminal hydrolase 14
Sscle13g093190	39.6494	86.1961	49.3619	17.1457	14.282	51.9665	7.26473	-1.12404	0.129777	gag polymerase env
Sscle09g071520	265.357	225.813	231.444	343.822	354.225	257.145	7.26401	0.353147	0.222094	ost3 ost6 family protein
Sscle02g018150	49.0861	46.1375	45.461	37.6039	33.0832	79.96	7.26098	0.0360123	0.939572	class iv chitin synthase
Sscle08g065930	27.0834	42.4533	20.595	635.11	618.077	545.542	7.26085	4.36449	6.93622e-05	aspartic endopeptidase
Sscle07g055690	172.935	143.652	160.404	106.438	84.7237	79.1492	7.25768	-0.860098	0.0205818	cell cycle control protein
Sscle09g071570	205.897	178.694	209.521	145.357	93.0944	142.661	7.25666	-0.660061	0.0589895	anp1 protein
Sscle03g028490	60.0794	65.8181	60.0996	51.125	48.5159	84.5563	7.25402	-0.0314688	0.929014	alpha- sarcomeric (f-actin cross linking protein)
Sscle03g028140	130.737	136.01	116.273	64.1218	66.9908	76.3629	7.25202	-0.88423	0.0126028	xaa-pro aminopeptidase p
Sscle03g026370	83.342	73.0987	71.6086	49.4489	42.186	55.9292	7.25184	-0.629058	0.04256	transmembrane gtpase fzo1
Sscle15g106690	143.485	243.364	137.53	24.737	26.5348	30.8535	7.25044	-2.61629	0.00140262	glycoside hydrolase family 55 protein
Sscle03g025830	117.039	108.287	110.408	98.402	92.6525	126.05	7.25017	-0.0867568	0.740108	peroxin-3 family protein
Sscle02g018120	277.595	216.518	226.119	181.57	211.432	105.248	7.24925	-0.65891	0.12674	superoxide dismutase
Sscle04g032930	23.9477	40.032	22.916	27.8476	37.5053	35.672	7.24754	0.243628	0.516256	hect-domain-containing protein
Sscle06g054120	171.959	164.086	185.023	102.452	97.0964	257.575	7.24702	-0.26955	0.581803	sphinganine hydroxylase sur2
Sscle04g036660	124.709	138.245	131.711	130.145	116.253	143.55	7.2459	-0.0248245	0.923375	ferrochelatase
Sscle10g077780	253.851	240.637	279.875	345.521	264.066	326.537	7.24575	0.256759	0.313535	v-atpase proteolipid subunit
Sscle10g080220	103.765	157.306	111.805	69.6416	59.2139	319.987	7.24535	-0.0305959	0.973726	NA
Sscle11g083420	78.8796	160.469	89.821	41.1787	35.9915	106.423	7.24451	-0.85734	0.183381	zinc finger transcription factor ace1 protein
Sscle14g098630	202.877	198.341	211.273	124.976	121.107	178.53	7.24447	-0.530029	0.0835764	serine threonine-protein kinase
Sscle05g048360	79.0339	51.6774	72.5564	68.7886	43.4291	716.423	7.24329	1.09377	0.38572	endoplasmic oxidoreductin-1
Sscle09g074150	333.624	327.756	328.875	349.363	293.832	224.762	7.24252	-0.260909	0.38338	polyadenylate-binding protein 2
Sscle04g035300	305.057	205.657	224.853	134.406	129.356	58.7304	7.24145	-1.36553	0.0285407	homoisocitrate dehydrogenase
Sscle07g059950	133.326	125.127	127.436	102.714	102.848	82.1329	7.23838	-0.467686	0.0983165	glycolipid 2-alpha-mannosyltransferase
Sscle02g012210	374.01	314.269	402.81	480.83	423.026	372.23	7.23814	0.194809	0.482551	upf0041 domain-containing protein
Sscle02g015240	203.228	241.021	196.726	86.5978	112.357	81.8398	7.23515	-1.23414	0.00652094	general stress response protein whi2
Sscle06g052770	35.917	45.1369	30.5755	43.1435	40.6484	46.4813	7.23435	0.230099	0.419535	NA
Sscle08g062920	93.9244	53.202	201.243	923.335	497.882	317.195	7.23333	2.3459	0.0207233	NA
Sscle13g096930	370.607	328.944	366.207	216.664	269.924	149.331	7.23247	-0.848779	0.0416945	adenylyl-sulfate kinase
Sscle08g066460	71.1705	105.047	80.8747	85.3917	112.79	169.724	7.23174	0.500112	0.204381	NA
Sscle07g059710	89.3553	151.75	181.023	160.839	138.981	1960	7.23049	1.50522	0.245323	ephrin type-a receptor 8-like protein
Sscle10g076850	160.316	136.045	156.346	129.361	106.481	231.664	7.22807	0.0107183	0.981721	NA
Sscle01g004990	115.313	111.314	128.016	179.996	187.15	171.012	7.22792	0.581553	0.0379144	survival factor 1
Sscle07g056320	904.577	842.524	908.918	1531.99	1087.65	1610.69	7.22502	0.649764	0.0437954	NA
Sscle06g049860	122.413	122.621	99.2261	160.75	133.244	103.541	7.22422	0.147368	0.646742	tat pathway signal sequence
Sscle08g064440	308.869	310.908	373.755	492.711	524.976	379.72	7.22376	0.446294	0.13963	duf1687 domain containing protein
Sscle12g087970	58.1037	65.8457	49.4407	60.6271	56.3548	55.1595	7.22333	-0.0233188	0.935836	sec23 sec24 family protein
Sscle02g013180	233.198	237.808	225.332	137.17	173.706	134.095	7.22196	-0.685194	0.0319223	protein transport protein sec-13
Sscle07g056460	70.1935	102.217	104.86	125.181	114.137	118.692	7.2187	0.372855	0.225177	NA
Sscle13g096660	197.18	178.663	224.53	122.282	107.141	114.583	7.21839	-0.813478	0.0192878	homoserine dehydrogenase
Sscle02g022060	142.323	167.848	192.717	98.5629	104.323	124.769	7.21804	-0.609089	0.0592262	snare protein
Sscle03g031780	124.967	40.1631	404.568	230.807	242.65	549.035	7.21794	1.33907	0.237876	NA
Sscle06g049040	16.9682	13.6662	14.0891	938.35	880.252	389.875	7.21691	5.51731	8.25002e-05	succinyl- :3-ketoacid-coenzyme a transferase
Sscle09g071830	382.146	335.295	363.279	464.264	369.839	284.246	7.21675	-0.024879	0.942932	monothiol glutaredoxin-5 protein
Sscle09g071470	307.284	347.924	268.195	235.374	217.589	256.281	7.21662	-0.380002	0.163678	pre-mrna splicing factor
Sscle01g006790	58.8789	72.2027	53.2125	118.209	172.562	81.6101	7.21478	0.90749	0.0544486	inorganic phosphate transporter
Sscle09g070070	42.1568	64.4722	26.7279	104.605	109.731	115.639	7.21427	1.38189	0.0189461	NA
Sscle04g035870	135.997	124.781	155.717	105.158	127.351	50.5649	7.21419	-0.752665	0.136975	succinate-semialdehyde dehydrogenase (nadp+)
Sscle11g082700	128.029	131.011	103.417	128.355	118.673	81.4117	7.21378	-0.214693	0.52129	protein phosphatase pp2a regulatory subunit b
Sscle01g004490	51.4651	136.975	46.2047	201.586	168.28	906.619	7.21083	2.23423	0.0449245	nadh:flavin oxidoreductase nadh oxidase family protein
Sscle07g061060	213.729	237.296	186.578	128.599	128.446	127.67	7.21074	-0.737897	0.0255851	NA
Sscle11g083720	63.4953	66.1981	68.2485	52.3337	54.3439	54.3581	7.21048	-0.311325	0.186726	dipeptidyl aminopeptidase
Sscle14g099560	95.7986	111.551	91.7585	407.031	386.116	147.375	7.20906	1.45215	0.0311016	succinate fumarate mitochondrial transporter protein
Sscle01g002620	122.297	125.653	126.128	161.342	172.618	122.703	7.20877	0.232078	0.399163	atpase family aaa domain-containing protein 1
Sscle05g041940	69.3254	72.8636	75.8526	71.3869	59.0374	50.5106	7.20179	-0.321719	0.251304	vesicular-fusion protein sec18
Sscle06g052240	88.4882	79.2265	83.5166	108.026	113.348	344.169	7.20104	1.00347	0.102101	NA
Sscle02g016670	158.177	174.745	113.473	62.9712	56.8175	43.4168	7.19954	-1.49579	0.00740897	carbamoyl-phosphate synthase arginine-specific large chain
Sscle09g071010	532.301	1209.65	571.489	14.5496	18.7599	26.5296	7.19812	-5.13758	0.000539735	hydroxymethylglutaryl- synthase
Sscle02g014240	133.555	107.449	121.655	83.403	57.7034	69.3617	7.19386	-0.809605	0.0271485	pre-mrna-processing factor 39
Sscle06g052950	150.681	152.002	175.029	144.035	189.695	164.051	7.19327	0.0368686	0.893587	NA
Sscle14g097750	97.5892	82.4495	70.3471	297.983	300.063	349.757	7.19261	1.91835	0.000555624	epoxide hydrolase
Sscle12g090300	225.118	214.459	184.843	112.06	135.23	77.4391	7.19234	-1.04002	0.0222833	ribosomal protein s2
Sscle02g014980	312.033	288.055	364.438	250.582	236.15	165.307	7.19212	-0.634736	0.0787711	#NAME?
Sscle09g071030	139.65	187.072	136.952	226.947	238.201	196.841	7.18983	0.494366	0.108902	msp domain containing protein
Sscle02g012120	161.456	179.941	171.261	103.396	89.2309	554.125	7.18967	0.149408	0.868824	NA
Sscle01g003450	102.066	83.4472	95.2493	84.5997	82.6816	88.4069	7.18821	-0.141011	0.566778	NA
Sscle01g006700	438.399	365.147	400.108	223.264	189.05	259.709	7.18777	-0.837953	0.0198247	NA
Sscle14g097640	40.2384	64.6507	36.6064	52.0402	42.7041	48.0142	7.1859	0.0388012	0.922712	arm repeat-containing protein
Sscle15g104380	142.29	114.231	184.141	319.713	335.382	217.001	7.18537	0.944151	0.0364347	lactoylglutathione lyase
Sscle10g078200	42.5146	40.3674	33.8835	17.7396	17.1548	10.7821	7.18518	-1.45107	0.00736806	bifunctional pyrimidine biosynthesis protein
Sscle01g000770	159.285	130.098	141.664	108.257	104.853	42.9497	7.18384	-0.973607	0.0816408	ctp synthase
Sscle05g042340	105.032	130.914	100.017	44.1158	33.5198	26.4663	7.18383	-1.76878	0.00320798	histidine biosynthesis trifunctional protein
Sscle03g023010	140.8	168.911	135.556	117.199	121.628	93.3726	7.18249	-0.465318	0.125572	NA
Sscle04g033220	289.48	279.889	267.154	177.928	213.863	452.792	7.17911	-0.0493697	0.919094	NA
Sscle07g059850	22.0598	33.4175	21.8226	34.1075	40.9004	39.2912	7.17804	0.57511	0.095017	anucleate primary sterigmata protein a
Sscle01g003240	94.6397	64.6096	100.098	50.9235	32.8299	39.7944	7.17553	-1.08284	0.0236744	dna topoisomerase 1
Sscle10g080340	131.887	129.388	150.865	77.3773	58.2898	39.7944	7.17478	-1.35347	0.0117438	glutaminyl-trna synthetase
Sscle13g094720	102.142	126.177	159.328	65.8174	86.3541	65.5422	7.17408	-0.850603	0.0381507	NA
Sscle07g055730	447.504	343.204	455.066	519.784	452.068	407.465	7.17111	0.121246	0.684562	37s ribosomal protein mrp17
Sscle02g018060	16.978	26.3342	15.0373	548.624	468.347	600.806	7.17066	4.81169	3.08401e-05	hexose transporter protein
Sscle02g019080	34.6229	27.931	52.3787	79.3025	92.2214	39.3649	7.17015	0.767969	0.165629	glycosyl hydrolase family 38
Sscle01g001380	97.2118	35.4227	82.4855	391.626	490.103	745.292	7.16991	2.98676	0.00267319	nuclease s1
Sscle12g087570	54.4314	52.3145	64.5103	62.8277	84.4197	40.9314	7.16879	0.0152606	0.973439	glycosyltransferase family 20 protein
Sscle05g045840	105.218	78.8821	109.107	257.051	285.945	160.786	7.16745	1.1885	0.0185888	xylitol dehydrogenase
Sscle06g053050	264.929	142.815	82.4742	32.0255	62.726	110.116	7.16688	-1.18083	0.144374	5-aminolevulinate synthase protein
Sscle09g073950	295.433	298.66	263.761	324.535	279.154	184.226	7.16649	-0.220765	0.524419	NA
Sscle05g042900	54.8378	51.3554	59.0082	55.0316	68.3886	116.896	7.16468	0.500761	0.192051	ca2+ h+ partial sequence
Sscle07g057790	139.133	128.334	211.041	96.7001	121.211	204.756	7.16453	-0.172511	0.706385	NA
Sscle05g042660	61.688	53.4388	56.0304	35.3652	30.4292	30.2611	7.16427	-0.857342	0.0151009	d-lactate dehydrogenase
Sscle09g074540	69.0276	69.4453	64.1905	65.4634	72.2813	50.5818	7.16312	-0.164793	0.56183	topoisomerase ii-associated protein pat1
Sscle06g050280	558.873	65.1744	1301.36	137.323	324.614	81.7815	7.15921	-1.3481	0.409193	cfem domain-containing protein
Sscle03g030170	404.169	868.468	697.954	402.097	1629.43	984.121	7.15917	0.462713	0.495713	NA
Sscle10g080000	82.9832	78.9106	78.6346	406.917	382.945	445.074	7.15875	2.34402	8.14896e-05	NA
Sscle02g014060	61.542	75.2674	62.5426	277.42	339.776	116.269	7.15869	1.68107	0.0193052	histidine acid phosphatase
Sscle05g044100	545.493	477.357	591.786	578.274	611.038	484.612	7.15852	0.0172372	0.954624	dynein light chain
Sscle06g052620	114.029	103.12	126.543	134.504	147.739	124.139	7.15789	0.216579	0.39547	nucleotide-sugar transporter
Sscle14g099600	88.9011	100.628	199.817	311.738	805.563	134.632	7.15676	1.32489	0.145613	l-xylulose reductase
Sscle03g030530	33.5262	36.2006	11.8311	671.785	722.001	634.376	7.15656	4.77787	0.000292393	NA
Sscle04g039070	131.951	105.816	106.722	63.0283	63.853	33.1094	7.15196	-1.24736	0.0213094	atp-dependent rna helicase
Sscle14g101900	210.606	179.227	164.035	150.787	114.999	97.0906	7.15093	-0.672228	0.0659166	50s ribosomal subunit l7
Sscle07g058010	503.463	472.249	434.643	461.229	415.916	377.593	7.15077	-0.200345	0.43171	small nuclear ribonucleoprotein sm d2
Sscle11g085960	42.0174	59.8522	15.8382	241.456	233.632	181.293	7.15063	2.6399	0.00724719	tripeptidyl peptidase protein
Sscle05g046540	129.036	126.171	117.272	116.95	102.505	98.6474	7.14925	-0.255836	0.30152	nuclear distribution protein pac1
Sscle01g006410	143.839	108.823	110.711	89.0627	89.0858	65.2522	7.14878	-0.627221	0.0775257	s-adenosylmethionine decarboxylase proenzyme
Sscle02g017070	283.566	273.244	242.389	380.595	281.012	243.983	7.14698	0.117209	0.709759	diphthamide biosynthesis protein 4 protein
Sscle02g020880	185.64	178.043	159.485	82.5824	94.1207	108.172	7.14613	-0.874781	0.0148654	methionine aminopeptidase
Sscle03g026980	67.2438	128.444	58.4989	63.2331	86.7279	131.567	7.14451	0.201991	0.708714	metal ion transporter metal ion transporter
Sscle05g046360	470.181	470.631	437.696	554.242	561.494	367.44	7.14424	0.0275057	0.935836	had-like protein
Sscle03g025930	89.0404	67.2951	68.3866	85.7808	77.8507	79.8818	7.14384	0.109261	0.695516	NA
Sscle04g040190	178.955	146.241	194.362	26.1921	30.2202	15.4268	7.14362	-2.98176	0.000692994	sulfate permease
Sscle03g023720	47.9692	49.4177	40.0387	37.102	38.5513	36.5269	7.14355	-0.306205	0.233939	dna-directed rna polymerase ii
Sscle03g030550	34.844	53.758	34.2583	32.3403	30.0331	166.798	7.14174	0.558698	0.504965	srebp cleavage activating protein
Sscle05g041530	391.827	320.307	436.112	181.273	203.679	268.204	7.14159	-0.800032	0.0351447	ubiquitin-conjugating enzyme e2 c
Sscle08g066520	83.6867	109.344	106.101	61.7394	73.1321	70.7615	7.14073	-0.544875	0.0754346	hsp70-like protein
Sscle11g084340	193.892	258.059	263.323	31.0189	34.9164	65.8367	7.13786	-2.42952	0.00193054	NA
Sscle10g080700	470.584	358.168	445.309	1391.13	1172.8	2898.94	7.13674	2.01267	0.00539499	NA
Sscle01g007580	250.591	185.743	191.533	170.369	132.921	113.344	7.13106	-0.642265	0.0803565	mitochondrial gtp gdp carrier protein 1
Sscle16g108400	126.546	118.802	176.507	125.084	140.608	218.972	7.12927	0.206004	0.581078	mitochondrial carrier protein
Sscle13g096130	84.7735	92.483	72.7669	104.354	87.2911	59.8017	7.12901	-0.0805821	0.829283	electron transfer flavoprotein-ubiquinone oxidoreductase
Sscle01g001240	32.6968	49.902	24.237	109.108	96.1183	93.5954	7.12606	1.52056	0.00900073	c2h2 transcription factor
Sscle01g003380	140.856	120.342	144.7	109.266	94.4599	149.445	7.12483	-0.201288	0.501149	cral trio domain protein
Sscle01g005930	93.5851	90.2157	46.9016	198.455	231.274	103.321	7.12237	1.1321	0.0688493	amino acid transporter
Sscle09g069000	265.951	182.657	400.14	110.835	114.896	459.38	7.12169	-0.444229	0.565619	NA
Sscle07g061340	81.889	66.017	73.3832	77.1649	70.9952	42.8669	7.12161	-0.319569	0.389679	NA
Sscle06g052450	612.778	427.167	672.943	65.7565	45.9427	96.1562	7.12025	-3.01125	0.000986377	NA
Sscle01g001230	139.671	150.818	134.704	54.0892	53.763	52.6359	7.11955	-1.41976	0.00199012	methylenetetrahydrofolate reductase
Sscle16g108270	276.694	263.838	357.782	245.868	167.354	1144.8	7.11762	0.413111	0.632354	NA
Sscle03g027050	124.139	114.712	89.9156	92.5544	89.0771	480.01	7.11288	0.654611	0.419447	fatty acid hydroxylase
Sscle08g062150	176.253	267.836	178.706	84.9003	143.352	111.498	7.11208	-0.892661	0.0450128	arsenical pump-driving atpase
Sscle10g080230	121.702	116.932	113.684	143.514	133.603	630.159	7.10657	1.05152	0.168096	molybdopterin binding domain-containing protein
Sscle07g058050	313.825	274.002	268.334	250.363	216.169	154.887	7.10531	-0.543127	0.117557	50s ribosomal protein l4
Sscle16g109610	117.267	125.788	133.024	91.9831	107.83	96.3883	7.105	-0.364489	0.153647	pyruvate dehydrogenase kinase
Sscle14g101790	851.696	570.905	777.003	1104.06	1159.94	861.177	7.10441	0.478414	0.161079	NA
Sscle09g069120	438.798	413.969	477.107	615.331	456.735	764.603	7.10418	0.449647	0.151063	metal homeostasis factor atx1
Sscle09g074310	349.689	262.689	307.028	86.7269	73.8836	115.214	7.10166	-1.71753	0.00271322	methyltransferase type 11 protein
Sscle14g100590	63.1454	126.349	56.1453	1463.63	1421.68	1629.13	7.09939	4.28149	0.000126918	mapeg family protein
Sscle13g096590	101.085	122.978	99.4796	201.609	202.544	158.861	7.09862	0.762474	0.0276446	peroxisomal membrane anchor protein
Sscle01g003140	81.9618	81.8058	68.5353	76.0725	74.3154	75.2525	7.09793	-0.0529821	0.839338	sec1 family protein
Sscle08g068340	108.194	158.111	93.0183	176.33	171.959	147.323	7.09767	0.465513	0.192261	glycoside hydrolase family 61 protein
Sscle09g073680	150.112	111.903	150.786	127.547	153.307	724.734	7.0964	0.928231	0.255847	glc8 protein
Sscle13g094460	439.658	439.093	410.496	236.014	349.797	373.194	7.0959	-0.442675	0.145059	NA
Sscle01g010250	50.3935	121.753	64.6541	74.1482	77.3607	283.49	7.09587	0.757665	0.322954	fad dependent oxidoreductase protein
Sscle03g027890	28.6001	36.9551	22.2007	22.7059	23.975	29.3228	7.09535	-0.179746	0.602505	nucleoporin sonb
Sscle03g024400	76.3347	65.0723	73.6613	52.0653	60.2817	29.0619	7.09512	-0.75174	0.0913616	fungal transcriptional regulatory protein
Sscle02g021350	210.335	230.643	209.922	328.182	320.495	218.568	7.09473	0.342785	0.265415	gtp-binding protein sas1
Sscle04g039720	107.188	331.133	134.938	210.002	264.7	278.473	7.09422	0.557136	0.352203	nadh-quinone oxidoreductase
Sscle03g031660	208.413	162.06	164.124	75.0393	94.6678	70.589	7.09317	-1.18863	0.00876507	alpha-l rna-binding motif
Sscle09g069140	119.694	112.666	109.227	76.0926	71.42	84.6472	7.09236	-0.559898	0.0478127	protein phosphatase 2c protein
Sscle09g068980	154.655	109.266	249.588	234.557	231.454	1204.51	7.09142	1.40039	0.130867	NA
Sscle13g093530	132.908	125.105	202.475	90.5449	103.566	105.45	7.09102	-0.594559	0.110374	ran1-like protein kinase
Sscle03g027370	171.13	84.3454	272.262	41.9059	40.938	561.776	7.09095	-0.404652	0.769785	cytochrome p450 55a1
Sscle02g019970	125.631	99.0756	112.286	77.9286	73.5408	63.0109	7.08948	-0.684354	0.0415566	glycylpeptide n-tetradecanoyltransferase
Sscle05g040820	41.2878	40.5989	49.8043	89.5762	86.2107	91.9717	7.0889	1.01548	0.00624166	NA
Sscle14g102100	412.999	520.656	586.534	309.176	421.051	351.452	7.08888	-0.505717	0.122365	glycosyl hydrolase family 16
Sscle08g066590	345.004	271.714	305.155	228.055	209.759	178.84	7.08526	-0.615849	0.0589125	upf0041 domain protein
Sscle09g070220	131.831	159.22	165.068	96.2894	70.4522	81.2375	7.08481	-0.899847	0.0189215	fructose- -bisphosphatase
Sscle11g085460	108.326	117.533	94.5727	115.417	98.0678	89.611	7.08393	-0.11461	0.685124	arf gtpase-activating protein
Sscle03g025550	24.7053	32.9146	24.8343	30.05	34.0673	33.8262	7.08317	0.246995	0.364628	abc transporter
Sscle08g066810	45.998	78.0444	35.4289	190.355	185.261	111.537	7.08258	1.60337	0.0163764	carboxypeptidase d
Sscle01g010730	93.4682	77.7157	91.5577	62.3661	58.1941	41.8533	7.08225	-0.763172	0.04256	tpr-like protein
Sscle06g048890	163.061	206.561	143.973	128.697	163.462	162.914	7.08172	-0.172037	0.567589	rna recognition domain-containing protein
Sscle07g060390	74.028	112.342	92.0939	87.0628	100.954	65.5218	7.08168	-0.187848	0.601268	choline-sulfatase
Sscle09g074050	335.31	364.581	334.198	223.387	232.776	162.763	7.0798	-0.808151	0.0288099	NA
Sscle10g075640	21.9688	7.11474	16.6043	318.515	281.489	8737.38	7.07915	5.98679	0.0150478	rhamnogalacturonase a
Sscle04g036630	776.285	623.223	646.887	640.377	558.232	494.994	7.07733	-0.307783	0.276774	NA
Sscle14g100920	112.343	114.477	93.0237	62.3251	68.2325	65.096	7.07511	-0.718631	0.0281448	NA
Sscle05g047780	150.632	118.364	142.972	114.885	113.325	115.214	7.0741	-0.26887	0.30152	duf250 domain membrane protein
Sscle04g039600	59.6811	87.6692	39.3362	24.9025	22.2351	15.722	7.0734	-1.58254	0.0202034	c2h2 type zinc finger containing protein
Sscle01g007980	42.8353	62.74	41.8097	25.505	33.0161	37.3521	7.0732	-0.601039	0.106524	uba ts-n domain containing protein
Sscle07g061170	27.5849	48.5839	37.4454	55.2551	55.9781	178.544	7.07174	1.20927	0.0827911	NA
Sscle04g035150	123.165	222.005	153.104	286.902	340.199	934.169	7.07103	1.5251	0.038173	NA
Sscle03g022600	102.711	94.1035	83.7335	44.8436	54.5164	27.4116	7.06838	-1.2793	0.0162104	mitochondrial
Sscle02g016210	151.941	126.329	136.589	50.3575	59.1327	88.5422	7.06602	-1.06136	0.0167632	histidine acid phosphatase
Sscle08g065510	98.8133	131.318	118.323	80.1053	63.2519	105.988	7.06563	-0.478817	0.160478	NA
Sscle04g039900	437.592	380.03	407.693	453.46	280.988	257.34	7.06259	-0.396923	0.252963	small nuclear ribonucleoprotein sm d1
Sscle13g095660	63.9113	71.8572	66.3428	50.0929	44.5763	42.6719	7.06003	-0.584734	0.0478659	vacuolar protein sorting-associated protein 35
Sscle05g042420	60.5147	67.8757	67.2457	79.291	82.1336	84.2408	7.06001	0.317035	0.180147	NA
Sscle02g019150	53.9373	48.3837	55.5432	71.4976	74.2903	232.705	7.05923	1.09243	0.0857363	prolyl oligopeptidase
Sscle14g098060	114.042	160.094	91.424	78.2525	67.08	104.176	7.05878	-0.513944	0.20038	hsp90 co-chaperone cdc37
Sscle03g028270	253.078	239.608	214.842	103.396	127.196	380.912	7.05423	-0.348524	0.557444	translation initiation factor 4e
Sscle06g051570	44.2564	27.407	42.1464	663.294	643.197	295.855	7.0533	3.71542	0.000600959	nadp-dependent alcohol dehydrogenase 6
Sscle16g109060	124.375	113.154	124.743	93.4812	105.083	74.8525	7.05252	-0.462163	0.12328	atp-dependent rna helicase dbp5
Sscle04g034980	96.2771	103.121	76.7346	28.9974	20.8902	44.6824	7.05161	-1.54338	0.00911768	NA
Sscle05g047690	63.3475	64.3508	75.8444	66.199	62.9253	67.4425	7.05113	-0.0575523	0.825139	NA
Sscle11g084520	51.3971	74.5352	52.0341	66.6905	66.8206	50.8174	7.05079	0.0193283	0.958457	actin binding protein
Sscle05g046790	144.014	213.933	148.068	102.588	111.098	170.287	7.04997	-0.378716	0.30738	bax inhibitor family protein
Sscle03g025450	44.7705	56.5661	39.7717	63.1934	68.2882	80.0732	7.04963	0.590899	0.0665183	ste ste20 paka protein kinase
Sscle08g067210	56.7403	62.029	57.9792	46.3311	56.3247	192.131	7.04729	0.52633	0.415123	NA
Sscle01g000540	672.917	525.038	580.786	524.737	507.161	252.319	7.04726	-0.626597	0.166304	50s ribosomal protein l12
Sscle15g105540	36.1788	22.4645	43.8275	158.981	161.892	95.3335	7.04699	1.99215	0.00578286	glycoside hydrolase family 31 protein
Sscle05g047560	153.952	136.794	130.138	89.6184	96.5555	99.4538	7.04615	-0.564388	0.0506651	26s proteasome non-atpase regulatory subunit 11
Sscle03g023470	274.125	233.127	244.185	177.114	155.184	123.444	7.04374	-0.77989	0.0326836	ribosomal protein l16p l10e
Sscle14g098050	76.8723	77.1552	65.3154	54.0241	50.9823	43.2583	7.04292	-0.602292	0.0558526	abc transporter
Sscle13g092180	268.214	198.859	258.595	145.984	147.894	3002.91	7.04247	0.958914	0.502854	NA
Sscle10g078320	86.3289	77.8745	75.6448	70.4272	79.5812	53.2952	7.04193	-0.304925	0.30933	mitochondrial division protein 1
Sscle05g046690	228.236	174.361	183.804	393.095	343.519	208.073	7.04192	0.587329	0.148718	dna-directed rna polymerases n 8 kda subunit superfamily
Sscle01g007820	112.425	132.828	122.334	27.808	42.7435	98.912	7.04175	-1.20544	0.0537041	homeobox domain-containing protein
Sscle02g012070	161.479	187.541	171.924	145.794	155.794	149.931	7.04116	-0.220443	0.359846	uridylate kinase
Sscle10g077680	65.0255	66.5352	61.824	54.4726	67.9819	68.3142	7.04109	-0.0316914	0.903611	protein kinase
Sscle01g007630	58.1288	63.0341	58.5255	84.3908	64.5403	76.3353	7.03934	0.304879	0.227304	microtubule binding protein
Sscle01g011560	37.1882	125.339	30.3358	37.1167	33.3293	563.663	7.03807	0.957409	0.51982	catalase
Sscle03g030250	84.7589	85.4376	67.9865	71.8513	72.7914	114.248	7.03626	0.119291	0.718163	magnesium transporter alr2
Sscle12g089240	246.328	243.639	191.037	193.693	213.615	125.05	7.03578	-0.447732	0.225622	eukaryotic translation initiation factor 3 subunit k
Sscle15g107180	396.411	353.713	389.588	613.728	525.278	339.579	7.03454	0.274371	0.434798	mitochondrial 37s ribosomal protein mrp2
Sscle08g066170	255.161	199.598	233.939	233.316	143.33	157.886	7.03239	-0.420676	0.210334	head of nucleotide exchange factor
Sscle01g001070	55.2009	75.0575	58.8462	58.9281	69.3563	114.221	7.03154	0.345746	0.353838	NA
Sscle03g025080	75.6984	71.1631	111.695	59.3094	78.4165	98.5081	7.03056	-0.110115	0.776456	ndt80 like dna-binding family protein
Sscle06g050210	118.89	138.048	140.492	208.054	253.357	190.284	7.03053	0.675515	0.0364347	s-formylglutathione hydrolase
Sscle12g091990	260.726	188.411	242.452	150.25	139.169	104.554	7.03041	-0.864448	0.0349113	histone chaperone asf1
Sscle02g012200	261.718	242.156	249.703	214.02	168.95	213.438	7.02865	-0.348275	0.180872	small nuclear ribonucleoprotein
Sscle16g107470	37.3919	38.5466	39.3874	2456.22	2535.16	214.74	7.02724	4.81953	0.00967084	dihydrodipicolinate synthase
Sscle02g015570	71.2613	113.187	85.0699	58.529	84.4197	73.9038	7.02678	-0.314481	0.362201	NA
Sscle03g023820	272.533	128.493	357.529	52.2204	66.1296	1874.85	7.02667	0.0313794	0.98808	dsba oxidoreductase protein
Sscle04g032750	21.2968	27.1565	16.5608	91.9525	92.6293	63.7102	7.02601	1.90436	0.00258572	glycerophosphodiester phosphodiesterase gde1
Sscle02g018400	50.4647	82.4896	48.6419	99.0568	104.813	220.757	7.02386	1.19914	0.0404219	NA
Sscle02g021980	68.9464	66.3522	75.3365	88.3178	102.567	130.233	7.02356	0.600321	0.0517363	NA
Sscle03g030850	365.549	324.257	359.79	397.194	531.553	401.845	7.02347	0.303213	0.258696	small nuclear ribonucleo protein
Sscle09g069980	63.3757	56.9991	58.5101	32.7375	30.9173	34.9776	7.02161	-0.862042	0.0129084	chromatin remodelling complex atpase chain isw1
Sscle10g077220	161.472	126.056	153.045	38.6632	30.5519	14.6233	7.02086	-2.6114	0.00268489	tpa_inf: bifunctional dethiobiotin synthetase adenosylmethionine-8-amino-7-oxononanoate aminotransferase
Sscle07g057550	132.532	114.741	117.574	87.0784	81.7311	88.7957	7.02085	-0.50905	0.0669949	tlc domain-containing protein
Sscle05g042520	128.383	195.98	133.171	75.3933	86.1007	77.7696	7.02028	-0.928867	0.0278057	glycoside hydrolase family 72 protein
Sscle09g074710	104.849	117.16	133.149	126.175	106.756	82.6364	7.02027	-0.234259	0.459047	aspartyl partial
Sscle03g022260	351.265	318.111	335.698	614.014	578.008	495.11	7.01916	0.711967	0.0250799	nadh-ubiquinone oxidoreductase b18
Sscle04g032450	69.586	68.9374	58.888	80.5687	77.0882	285.364	7.0189	0.960278	0.14819	fatty acid desaturase
Sscle08g065530	42.0748	33.0656	34.8295	252.173	232.595	62.55	7.01847	1.99761	0.0265535	acetyl- synthetase-like protein
Sscle08g062360	127.59	120.213	149.798	87.9588	80.623	115.214	7.01841	-0.478238	0.11913	lem3 cdc50 family protein
Sscle16g107460	27.2481	27.7561	29.301	2748.38	2597.99	154.436	7.01803	5.19581	0.0128302	aldo keto reductase
Sscle06g049420	229.965	221.501	244.755	184.433	151.497	174.25	7.01798	-0.462374	0.0893575	rab5-like protein ypt51 protein
Sscle02g019490	32.7972	29.9887	19.0907	841.847	723.313	2093.4	7.01789	5.32217	0.000200423	sgnh hydrolase
Sscle12g090820	87.6702	86.3892	80.9427	27.8276	22.2911	48.2119	7.01702	-1.38369	0.0113618	calcofluor white hypersensitive protein
Sscle07g058560	28.3673	40.651	26.7848	38.2172	43.1846	68.5108	7.01614	0.647848	0.111843	cnh domain-containing protein
Sscle02g018520	186.966	156.877	184.209	221.231	257.155	130.784	7.0159	0.0834959	0.83983	electron transfer flavoprotein beta subunit
Sscle16g109580	74.8517	86.1408	67.9759	53.9471	46.5894	108.457	7.01486	-0.165986	0.705693	glutamate-cysteine ligase catalytic subunit
Sscle06g049570	90.352	96.7408	78.6072	69.3885	97.3334	79.5284	7.0138	-0.137397	0.625279	sorting nexin 3
Sscle04g033960	62.9821	65.2167	47.7431	38.5573	36.2716	25.2524	7.01336	-0.88241	0.0378238	arm repeat-containing protein
Sscle06g053860	193.692	221.885	173.641	132.138	136.026	173.432	7.01326	-0.407989	0.159095	serine threonine-protein phosphatase pp1
Sscle12g091070	78.91	72.1695	105.303	107.047	132.936	67.9412	7.0132	0.163618	0.700313	#NAME?
Sscle01g005740	110.193	96.3612	78.1838	93.9233	97.445	68.7394	7.01309	-0.181261	0.586654	t-complex protein 1 subunit delta
Sscle05g041650	16.4408	31.4271	12.9052	983.094	926.913	994.943	7.01009	5.67037	3.63456e-05	endo- -beta-
Sscle03g025600	583.435	502.549	546.354	806.806	611.038	718.218	7.00953	0.367496	0.167934	NA
Sscle07g057020	55.2871	136.107	59.3003	84.915	111.328	220.41	7.0093	0.784715	0.224352	protein
Sscle11g086570	159.507	114.238	113.472	177.952	138.8	73.0993	7.00916	-0.154003	0.757852	galactose-1-phosphate uridylyltransferase
Sscle08g068060	416.405	333.023	314.625	309.615	285.151	267.297	7.00838	-0.321024	0.257688	NA
Sscle04g033830	40.0521	68.5189	32.8943	352.633	339.465	373.989	7.00735	2.97065	0.000485503	3-oxoacyl-
Sscle08g068170	103.885	87.4566	116.228	106.306	91.8257	46.1712	7.00729	-0.503075	0.277812	d-arabinono- -lactone oxidase
Sscle01g003180	65.4368	54.6392	69.2239	81.676	78.1983	80.2385	7.00666	0.334623	0.196621	autophagy-related protein 22
Sscle04g035260	132.953	107.149	89.0598	67.5602	73.4039	33.6665	7.00618	-1.07259	0.0503423	nucleolar gtp-binding protein
Sscle05g046260	21.2456	32.7632	213.035	22.3646	26.9055	309.997	7.00503	0.33477	0.849075	glycosyltransferase family 2 protein
Sscle06g053450	55.3517	62.517	58.3027	268.205	264.06	67.1081	7.00373	1.42136	0.0734805	glycosyl hydrolase family 1
Sscle14g098530	29.7488	50.5844	31.9933	95.6036	103.976	60.427	7.00283	1.16226	0.0285407	voltage gated chloride channel
Sscle02g015310	292.788	276.497	543.516	941.273	1786.82	1853.9	6.99849	2.04837	0.00656605	NA
Sscle03g030350	397.458	341.921	398.739	580.599	479.693	497.467	6.99789	0.430501	0.111797	NA
Sscle06g052430	34.9661	40.5138	34.8829	29.9222	32.912	28.9056	6.99517	-0.289156	0.256418	snf2-family atp dependent chromatin remodeling factor snf21
Sscle06g049150	25.7706	37.6117	24.4005	40.5276	46.8543	60.385	6.99443	0.766315	0.0513326	multidrug resistance-associated protein 1
Sscle02g017690	11.1179	20.8007	10.5684	39.565	47.2084	365.293	6.99441	2.77909	0.0358059	NA
Sscle01g006900	78.3995	93.7198	82.2432	53.5952	42.9509	43.0907	6.99425	-0.895074	0.0164079	cysteinyl-trna synthetase
Sscle13g096920	142.994	140.418	166.58	118.264	112.965	119.087	6.99352	-0.368977	0.15604	vacuolar atp synthase subunit c
Sscle10g075100	54.1488	70.0715	54.8297	85.7642	93.4972	90.2838	6.99304	0.582982	0.0520713	apses transcription factor
Sscle08g067830	267.784	239.818	200.202	156.765	199.193	199.468	6.99228	-0.350693	0.226266	srf-type transcription factor
Sscle04g038630	33.1634	43.9345	32.7848	38.1269	32.7246	84.0588	6.99146	0.43705	0.357965	NA
Sscle07g058060	159.48	153.493	140.718	92.0293	83.1929	68.9662	6.99108	-0.942437	0.0147653	mitochondrial 54s ribosomal protein 35
Sscle14g098070	226.114	237.794	217.211	163.082	215.043	166.146	6.99065	-0.361948	0.183988	clathrin light chain
Sscle05g043040	53.6545	51.0159	56.8881	56.0122	68.2586	108.391	6.9893	0.502242	0.156744	predicted protein
Sscle06g052740	162.451	139.162	164.16	156.108	104.236	115.892	6.98898	-0.349877	0.243786	gtp binding protein
Sscle06g051920	39.5081	35.8236	40.339	959.445	842.241	779.364	6.98747	4.45347	1.10061e-05	NA
Sscle13g095180	44.1872	41.308	37.099	50.4006	40.9603	46.0222	6.98654	0.148248	0.560035	NA
Sscle03g023910	69.3393	58.8805	83.5791	81.173	107.218	87.7355	6.98467	0.366273	0.225908	monodehydroascorbate reductase
Sscle09g074250	277.59	388.542	935.687	83.5125	122.208	182.57	6.98229	-1.85429	0.0410201	NA
Sscle13g094990	222.249	226.176	202.857	245.726	158.417	260.832	6.98209	0.00959468	0.978668	c-8 sterol isomerase
Sscle04g038840	76.366	62.1885	66.6376	38.3879	40.8677	33.1847	6.98171	-0.901131	0.0166131	s-adenosyl-l-methionine-dependent methyltransferase
Sscle02g012580	119.769	145.78	124.214	196.678	214.749	259.232	6.98068	0.779162	0.0205458	NA
Sscle03g028960	33.8337	39.4644	27.4079	26.8231	23.3998	25.192	6.98026	-0.418214	0.173496	p-type atpase protein
Sscle14g099120	77.208	93.0858	76.5765	101.83	103.162	73.7456	6.98017	0.117431	0.705411	glucan synthesis regulatory protein
Sscle14g100060	48.3081	54.873	36.8927	154.627	149.388	110.911	6.97912	1.53389	0.00423676	serine carboxypeptidase s28 protein
Sscle08g063430	232.231	202.999	199.716	294.688	212.05	159.406	6.97786	-0.0314407	0.935327	ribosomal protein s18
Sscle03g029050	262.211	217.18	315.074	409.771	419.797	664.9	6.97783	0.909764	0.0315887	heterogeneous nuclear ribonucleoprotein g protein
Sscle03g028190	180.307	148.001	136.429	120.629	120.462	105.668	6.97686	-0.443516	0.135862	homoserine kinase
Sscle06g052270	155.932	164.479	181.342	172.656	146.929	267.807	6.97514	0.214737	0.516102	protein hob3
Sscle05g043340	110.695	15.6104	145.395	557.91	348.291	3273.24	6.97469	3.78442	0.0327929	cdp-alcohol phosphatidyltransferase protein
Sscle05g044380	137.88	221.28	157.943	92.1698	106.481	78.7657	6.97183	-0.920839	0.0367433	saccharopine dehydrogenase
Sscle16g110470	26.7917	48.0772	25.2685	48.7247	41.6943	35.5131	6.9714	0.343928	0.418041	protein transport protein sec31
Sscle08g064200	42.383	31.8006	76.4268	392.358	1448.31	296.607	6.97069	3.50886	0.00666006	NA
Sscle15g102850	631.196	605.934	675.332	1134.73	963.161	843.602	6.97014	0.577935	0.0568569	dolichyl-diphosphooligosaccharide--protein glycosyltransferase subunit ost4
Sscle16g107980	101.021	116.394	105.673	101.847	80.3997	109.15	6.96978	-0.154991	0.559489	transmembrane alpha-helix domain-containing protein
Sscle08g063500	18.5987	44.9021	34.5699	62.499	73.7671	78.239	6.96974	1.20455	0.0350535	NA
Sscle05g043130	125.953	209.361	241.001	274.767	291.94	577.991	6.96969	0.990105	0.0737274	NA
Sscle03g028230	356.294	303.441	409.345	217.282	265.668	223.272	6.96907	-0.615053	0.0624238	#NAME?
Sscle08g063190	58.7312	61.973	53.9677	68.7653	61.2716	80.2385	6.96684	0.264301	0.294368	neutral trehalase
Sscle12g089470	59.9189	60.6621	64.158	24.0384	28.7808	33.4998	6.96662	-1.09425	0.00714864	mannose-binding lectin
Sscle11g086360	88.7586	56.4099	83.3298	132.002	127.557	2031.96	6.96507	2.23933	0.116714	NA
Sscle09g073500	127.418	129.661	139.379	107.652	89.6388	93.8052	6.96455	-0.468441	0.0885286	ap-1 complex subunit mu-1
Sscle02g014690	98.9311	105.999	69.8001	102.228	85.154	68.3474	6.96409	-0.146429	0.692787	nucleic acid- ob-fold
Sscle11g086320	200.507	232.194	317.432	152.196	174.174	256.809	6.96244	-0.339142	0.370205	NA
Sscle01g005810	55.7967	64.4517	50.272	40.0318	44.6111	54.2934	6.95977	-0.288703	0.303631	arsenite resistance protein ars2
Sscle03g030310	73.064	104.346	75.1913	112.475	113.946	209.48	6.95937	0.773645	0.0763199	serine threonine-protein kinase ksp1
Sscle02g016970	373.511	329.17	359.042	442.307	558.663	655.075	6.95885	0.631377	0.0449376	upf0136 membrane protein
Sscle16g110790	159.258	159.085	195.096	233.216	203.679	313.383	6.95826	0.544795	0.09044	vesicle transport through interaction with t-snares 1
Sscle08g066490	251.746	234.963	233.92	176.025	170.461	142.411	6.95725	-0.600619	0.0495841	NA
Sscle12g088010	52.7204	40.7655	50.3681	95.9914	70.5043	70.5954	6.95679	0.685857	0.0475084	zn2 cys6 dna-binding protein
Sscle12g092030	199.166	192.159	199.112	186.338	163.937	182.657	6.9558	-0.160506	0.496134	casein kinase substrate phosphoprotein pp28 protein
Sscle14g097720	211.716	153.026	165.939	132.692	97.766	73.0787	6.95536	-0.897699	0.0461037	50s ribosomal subunit l30
Sscle02g014520	335.172	288.439	382.253	404.909	294.836	248.959	6.95485	-0.15232	0.658163	ubiquitin-conjugating enzyme
Sscle04g039820	238.38	246.005	203.924	271.416	295.335	288.035	6.95438	0.301603	0.224303	NA
Sscle02g012620	333.215	335.223	310.065	285.907	309.487	228.932	6.95417	-0.300166	0.276561	proteasome component pre3
Sscle08g064560	281.999	255.63	290.261	418.181	358.475	262.688	6.95414	0.253112	0.417566	ubiquitin-conjugating enzyme e2
Sscle06g052870	102.93	116.813	93.4716	103.599	116.457	117.112	6.95379	0.100033	0.700743	uaa transporter
Sscle13g093920	159.872	235.229	159.301	29.0673	25.7666	132.566	6.95349	-1.77908	0.0459952	ammonium transporter
Sscle02g020870	375.979	294.463	313.902	570.835	534.658	447.484	6.95337	0.624903	0.0518822	er-derived vesicles protein erv14
Sscle07g058780	137.452	93.6128	101.157	578.274	497.649	466.796	6.95114	2.20422	0.000545276	NA
Sscle03g027740	162.381	126.596	126.39	113.911	71.0165	87.8752	6.94995	-0.639124	0.0775257	30s ribosomal protein s7
Sscle04g039550	23.3433	29.1396	21.2711	25.1573	27.0793	18.7418	6.94971	-0.109198	0.745262	u2 snrnp component prp10
Sscle13g095140	121.049	145.302	106.51	66.1837	77.1704	75.1397	6.94914	-0.770945	0.0305117	g2 mitotic-specific cyclin-b
Sscle13g094060	35.6146	43.2139	29.9919	22.8282	32.8646	22.492	6.94753	-0.520281	0.142881	chromodomain helicase
Sscle02g014340	5.83623	7.81801	5.65495	5.34388	6.58679	10.3611	6.94673	0.202686	0.593609	NA
Sscle01g002590	101.941	117.963	99.5038	40.4298	34.2716	35.4626	6.9465	-1.55238	0.00206271	NA
Sscle08g065180	70.9029	75.6913	69.2265	103.82	103.175	44.1969	6.94596	0.019637	0.971429	NA
Sscle05g043300	87.0143	83.5256	81.9731	45.7412	51.728	192.024	6.94594	-0.00488534	0.996129	cdf family cation efflux system protein
Sscle05g046390	129.603	151.247	128.082	158.348	144.198	103.999	6.94577	-0.0796474	0.809705	thioredoxin reductase
Sscle05g043410	109.022	109.975	119.562	69.0983	90.1725	53.6921	6.94408	-0.756757	0.0464853	NA
Sscle07g059800	72.8477	73.0055	88.1935	93.15	104.985	101.424	6.9438	0.346363	0.178756	amino acid transporter
Sscle16g108950	86.6578	144.409	110.871	59.4819	83.159	76.355	6.94291	-0.631715	0.106511	c2h2 transcription factor
Sscle01g002300	112.682	95.4521	103.154	50.1103	48.9199	38.6368	6.94222	-1.22475	0.00645537	double-strand-break repair protein rad21
Sscle02g021120	53.7703	52.0552	49.1885	65.6386	56.8923	53.9152	6.94074	0.155169	0.533234	hypothetical protein SS1G_07988
Sscle11g081060	157.886	117.658	143.104	67.5337	103.806	1554.72	6.94059	0.906684	0.512548	globin-like protein
Sscle11g084780	233.905	195.033	223.086	182.126	177.321	97.5932	6.94035	-0.644505	0.120832	electron transfer flavoprotein domain-containing protein
Sscle06g050510	48.0886	77.2482	23.776	120.629	107.616	85.6368	6.94014	1.17952	0.0782649	protease s8 tripeptidyl peptidase
Sscle05g043510	214.439	312.283	160.922	134.941	134.635	67.9568	6.93983	-1.13583	0.0592642	formyltetrahydrofolate deformylase
Sscle08g063730	33.0777	35.8704	39.0675	114.885	247.957	528.84	6.93945	2.8098	0.00607191	fasciclin domain family protein
Sscle07g057850	111.383	105.286	103.511	77.5286	66.5618	149.101	6.93825	-0.157888	0.700313	transcription factor iws1
Sscle04g035270	208.209	177.785	169.294	125.822	127.468	114.451	6.93799	-0.615521	0.0484272	NA
Sscle07g057930	149.099	197.105	181.26	318.243	316.266	260.535	6.93482	0.733353	0.0323783	vacuolar protein sorting protein
Sscle05g042430	76.9954	98.807	93.8095	85.9907	101.84	90.228	6.93363	0.0292223	0.920063	NA
Sscle15g103280	189.654	233.685	239.204	478.209	340.435	661.659	6.9327	1.13276	0.0166668	NA
Sscle01g004590	50.2259	47.8471	47.5887	62.1089	67.1163	40.3382	6.93251	0.125195	0.712298	metalloproteases catalytic
Sscle09g071850	43.8585	43.1634	70.5042	52.9675	66.6429	145.894	6.93103	0.708409	0.195485	NA
Sscle11g082630	53.5717	66.9421	51.7839	72.4891	107.332	78.8214	6.93048	0.547797	0.0953959	peroxisomal targeting signal receptor
Sscle13g095340	268.034	187.902	350.185	96.3006	154.043	175.726	6.92865	-0.888312	0.0766276	NA
Sscle13g096850	81.427	86.6324	88.527	59.3606	78.3932	85.0439	6.92812	-0.211417	0.425975	NA
Sscle16g108540	62.7478	69.4801	65.2889	79.2654	61.8422	71.5303	6.92794	0.0865372	0.737876	NA
Sscle04g035060	49.0286	34.299	46.9643	111.247	122.208	939.38	6.92649	2.52295	0.0401516	glycoside hydrolase family 16 protein
Sscle04g034230	147.789	121.942	374.332	77.7163	80.4447	93.9141	6.92437	-1.16448	0.103123	inositolphosphotransferase protein
Sscle08g065710	119.074	84.8211	69.8388	86.7469	65.136	48.542	6.92408	-0.515419	0.235278	n-terminal nucleophile aminohydrolases (ntn hydrolases)
Sscle02g012330	36.1148	35.9899	32.2474	35.4528	31.8249	29.5751	6.9236	-0.137847	0.590752	alpha beta-hydrolase
Sscle09g070590	98.8355	118.508	102.983	231.707	200.693	93.2525	6.92215	0.527982	0.273319	thiamine biosynthesis protein
Sscle01g007930	318.476	316.799	319.543	347.8	347.89	317.89	6.92206	0.0604762	0.807721	protein mago nashi like 2
Sscle02g017700	41.8253	64.7613	40.7609	57.8849	51.4024	68.8009	6.9211	0.301248	0.38572	NA
Sscle10g075830	56.345	184.747	76.8748	216.145	266.938	280.761	6.92098	1.43667	0.044456	glutathione s-transferase
Sscle06g049200	407.525	368.274	300.278	354.792	301.026	266.856	6.92034	-0.256347	0.398628	ssdna binding protein
Sscle15g102660	110.929	191.428	150.219	99.3205	139.038	132.462	6.91981	-0.270845	0.465663	NA
Sscle01g003630	200.488	186.089	199.011	253.496	253.861	213.731	6.91691	0.26479	0.289085	NA
Sscle01g011280	84.7338	81.8937	78.614	54.2154	46.3427	44.1762	6.91409	-0.793518	0.0205293	NA
Sscle01g001150	102.805	98.1812	104.022	94.8915	89.5486	87.9005	6.91127	-0.183594	0.438198	mosc domain-containing protein
Sscle07g059160	100.683	116	103.918	85.2127	122.747	70.9597	6.91002	-0.290143	0.381033	mitochondrial enoyl protein
Sscle16g108470	181.321	174.182	186.71	415.501	386.99	241.95	6.90924	0.851598	0.0376611	NA
Sscle13g095150	152.057	143.754	119.491	120.948	111.244	73.8708	6.90751	-0.528262	0.148785	50s ribosomal protein l2
Sscle02g015140	335.691	212.483	529.334	81.4467	98.1228	59.2891	6.9072	-2.1633	0.0114074	transcription factor bzip
Sscle13g093120	242.204	203.204	197.231	188.483	159.92	93.1615	6.90706	-0.679419	0.115087	translational machinery component
Sscle01g009090	288.12	223.566	254.282	247.827	184.521	150.577	6.9065	-0.468495	0.179838	ribosomal large subunit
Sscle01g007230	49.6677	43.8301	56.7783	69.6315	184.802	88.7992	6.90438	1.03509	0.052602	fggy-family carbohydrate kinase
Sscle12g091130	67.642	85.4652	76.0503	84.4874	108.18	102.886	6.90438	0.355688	0.19075	ibr domain-containing protein
Sscle01g007420	333.624	379.538	310.314	410.337	280.476	507.131	6.90288	0.213096	0.518189	NA
Sscle15g103990	58.2199	88.8407	45.9423	69.8479	70.7618	94.6596	6.90279	0.336092	0.405604	transcription factor bzip
Sscle13g094830	69.7924	77.4163	65.7178	78.3175	85.5246	72.8589	6.90172	0.125608	0.622491	protein c6 finger domain protein
Sscle07g058550	261.122	266.675	263.982	291.845	268.068	376.862	6.90123	0.239839	0.352635	vacuolar atpase proteolipid subunit c
Sscle08g066580	131.991	99.1908	106.705	87.7759	97.8168	50.3014	6.90065	-0.645882	0.13343	rab geranylgeranyl transferase escort protein
Sscle16g110310	166.28	316.369	208.618	50.5631	95.1316	100.381	6.89965	-1.46798	0.022181	#NAME?
Sscle09g074700	135.875	111.575	124.169	80.1998	54.537	32.7385	6.89903	-1.33424	0.0221282	gmp synthase
Sscle02g017750	295.365	255.339	260.051	648.762	508.342	406.638	6.89877	0.881314	0.0253151	NA
Sscle16g110820	186.393	136.84	189.547	63.1867	65.4683	66.6596	6.89744	-1.38316	0.0055938	NA
Sscle02g020180	73.674	66.0228	134.815	32.9304	49.1639	60.5868	6.8967	-0.877581	0.106223	NA
Sscle03g028350	23.3065	31.3429	19.6526	47.6039	43.7521	71.7159	6.89629	1.14135	0.0183781	prolipoprotein diacylglyceryl transferase
Sscle05g048280	28.0977	37.4167	21.1733	39.7963	33.5102	98.0357	6.89572	0.912813	0.127042	heavy metal translocating p-type atpase
Sscle08g065340	69.8162	92.6831	81.7117	62.5212	67.0651	231.131	6.89403	0.395533	0.529515	cyclin
Sscle02g015710	52.3086	56.2126	47.5241	30.0183	33.2269	31.8565	6.89365	-0.725018	0.0258902	transcription initiation protein spt5
Sscle15g102860	129.523	114.596	122.788	147.879	127.931	91.4096	6.89135	-0.0815105	0.809557	ccch finger dna binding protein
Sscle03g029830	132.963	148.157	97.3091	85.7685	77.0804	82.4469	6.89126	-0.617441	0.0835901	c2h2 transcription factor
Sscle06g050820	420.267	169.005	591.574	624.947	574.228	1461.69	6.89055	1.26217	0.115191	NA
Sscle04g033380	149.425	180.508	177.118	333.23	334.214	381.926	6.88813	1.04413	0.00587122	ubiquitin-conjugating enzyme
Sscle02g013740	87.0804	85.575	70.5581	73.915	56.9104	60.431	6.8856	-0.371612	0.199427	tyrosine-protein phosphatase cdc14
Sscle16g109400	124.076	129.387	163.685	85.2615	84.7775	118.532	6.88523	-0.515527	0.11714	gtp-binding protein
Sscle05g042540	97.542	95.9621	76.0715	83.7703	71.0755	45.0055	6.88378	-0.543697	0.172136	mitochondrial translocase complex component
Sscle14g097160	127.068	174.689	252.842	73.3308	61.2895	215.37	6.88333	-0.720786	0.278614	NA
Sscle15g104840	86.1911	81.118	60.6491	62.1877	37.9526	25.3328	6.88234	-1.03078	0.0570601	elongation factor g 2
Sscle02g012610	87.7202	76.0052	106.42	97.4913	88.2317	113.973	6.88222	0.160666	0.58634	cyclin-dependent protein kinase complex component
Sscle15g105140	144.491	149.133	159.98	180.009	222.626	168.802	6.87963	0.292198	0.267372	NA
Sscle08g065370	100.821	107.602	91.6303	150.354	141.817	179.259	6.87899	0.64859	0.0324895	NA
Sscle14g100540	73.158	70.9839	77.9258	89.3141	106.122	66.3482	6.87758	0.159321	0.609704	creatinase aminopeptidase
Sscle13g095880	63.7509	60.2287	63.4662	38.257	33.3073	20.5536	6.87669	-1.15034	0.0184239	nuclear pore complex protein
Sscle05g040780	162.986	102.39	166.441	607.549	437.093	1392.66	6.87555	2.38121	0.00674001	NA
Sscle12g091090	61.7066	68.5781	59.7105	19.8159	25.0939	62.1021	6.87545	-0.900337	0.104305	frequency clock protein
Sscle02g015200	289.028	233.838	219.789	228.294	131.345	156.67	6.87486	-0.577966	0.117762	hypoxanthine guanine phosphoribosyltransferase protein
Sscle01g005890	15.1893	18.4239	13.9315	161.956	150.638	171.221	6.87428	3.33991	3.21519e-05	phospholipase d active site-containing protein
Sscle08g065780	88.4602	98.8101	116.372	316.947	419.339	181.632	6.87406	1.46069	0.0152455	dienelactone hydrolase
Sscle14g100190	48.8129	41.9258	53.5581	36.2707	46.8205	29.8372	6.8732	-0.420174	0.205589	peptidase m16 inactive domain-containing protein
Sscle15g104480	374.246	410.415	765.618	225.418	456.735	583.054	6.87311	-0.272301	0.637703	NA
Sscle05g047880	36.4276	42.4825	45.9776	66.4483	76.1948	58.5835	6.87304	0.653157	0.0440949	peptidase family m13
Sscle02g014200	96.7829	87.6216	90.3717	81.2355	76.6615	54.8437	6.87195	-0.442547	0.161942	cytochrome c heme lyase
Sscle07g055560	146.376	138.369	128.604	96.5034	99.3954	94.9365	6.87083	-0.522805	0.0626063	NA
Sscle12g087170	406.448	425.274	395.622	1032.78	837.038	738.633	6.86927	1.03987	0.00868243	NA
Sscle03g024060	3.02262	1.45039	7.98082	1650.29	1798.3	704.24	6.86839	8.5649	0.000153428	alcohol oxidase
Sscle01g003070	101.976	130.231	97.1066	74.3271	65.4242	70.5251	6.86779	-0.649873	0.052183	transcription factor cys6 protein
Sscle07g058330	64.7001	83.4341	60.3136	61.888	96.7033	92.5721	6.8671	0.256452	0.4308	alkaline phosphatase
Sscle06g053470	68.0267	74.0802	58.6893	65.1574	56.1976	58.0276	6.86649	-0.178632	0.503604	e3 ubiquitin-protein ligase bre1
Sscle11g084890	66.9916	70.418	66.7608	61.99	43.2818	54.7267	6.86506	-0.375217	0.179031	cullin family protein
Sscle08g062250	61.9246	53.9011	60.0501	28.0533	30.1966	31.148	6.86411	-0.979095	0.00934978	transcription elongation complex subunit
Sscle08g068560	374.1	329.007	376.963	321.099	325.301	181.525	6.86126	-0.507859	0.18782	small nuclear ribonucleoprotein
Sscle08g065430	56.5397	68.1039	57.1344	43.9222	53.2373	59.3301	6.85997	-0.21503	0.427631	2-dehydropantoate 2-reductase
Sscle05g045880	252.272	239.436	299.25	245.235	198.084	197.51	6.85959	-0.330636	0.245195	arp2 3 complex subunit
[truncated: 8,361 more rows]

## Sheet: 96 hpi v culture
Supplementary Table 11C. Raw RPKM value for S line 96 hpi v Cul comparison
[truncated: 9,826 more rows]
