# Supplementary material for: Gene regulation of Sclerotinia sclerotiorum during infection of Glycine max: on the road to pathogenesis
Source: BMC Genomics. 2019 Feb 26;20:157. doi: 10.1186/s12864-019-5517-4 (PMC6390599; doi:10.1186/s12864-019-5517-4)
Supplement: Supplementary file 14 — Table S13. All putatively assigned ROS scavenging enzymes which were differentially regulated at some timepoint of the S line infection in comparison to the culture control (FDR<0.05; logFC>1 or logFC<-1). “Positively Regulated?” denotes genes in which at least one timepoint had a logFC>1. (XLSX 12 kb) [file 12864_2019_5517_MOESM14_ESM.xlsx]

## Sheet: Sheet1
Supplementary Table 13. ROS Scavenging enzymes differentially expressed in-planta
Gene ID	24 HPI	48 HPI	96 HPI	Postively Regulated?	Category	BLAST2GO Description
Sscle03g026200	0	1.27711	2.42202	Yes	Catalase	peroxisomal catalase
Sscle04g037170	0	0	3.07354	Yes	Catalase	catalase 1 protein
Sscle08g064900	0	-2.2776	-3.34828	No	Catalase	catalase domain containing protein
Sscle05g047950	0	2.78044	2.71812	Yes	Catalase	peroxisomal catalase
Sscle05g044180	0	0	-5.20134	No	Catalase	catalase
Sscle15g104430	0	0	1.93654	Yes	Catalase	catalase
Sscle03g024750	1.43298	1.13245	1.17565	Yes	Peroxidase	glutathione peroxidase
Sscle01g007350	0	0	-2.71375	No	Peroxidase	multicopper oxidase
Sscle07g058850	0	1.04623	2.18211	Yes	Peroxidase	heme-binding peroxidase
Sscle08g065740	-2.73841	-4.30753	-3.26046	No	Peroxidase	heme-thiolate peroxidase aromatic peroxygenase protein
Sscle01g000730	2.03877	0	0	Yes	Peroxidase	cytochrome c peroxidase
Sscle09g070530	-3.99686	-3.7397	-1.81607	No	Peroxidase	fatty acid oxygenase
Sscle06g053530	3.52633	3.91609	4.56309	Yes	Peroxidase	sterigmatocystin biosynthesis peroxidase stcc protein
Sscle15g102360	-1.30153	0	-2.07023	No	Peroxidase	dyp-type peroxidase
Sscle03g025030	1.05378	0	1.62149	Yes	Superoxide Dismutase	superoxide dismutase
Sscle06g048910	3.46764	1.48785	1.43643	Yes	Peroxiredoxin	peroxiredoxin (alkyl hydroperoxide reductase subunit c)
