# Supplementary material for: Gene regulation of Sclerotinia sclerotiorum during infection of Glycine max: on the road to pathogenesis
Source: BMC Genomics. 2019 Feb 26;20:157. doi: 10.1186/s12864-019-5517-4 (PMC6390599; doi:10.1186/s12864-019-5517-4)
Supplement: Supplementary file 15 — Table S14. Timepoint comparison of R and S lines. LogFC>1 indicates higher expression in the R line infection. LogFC<-1 indicates higher expression in the S line infection. (XLSX 36 kb) [file 12864_2019_5517_MOESM15_ESM.xlsx]

## Sheet: Sheet5
Supplementary Table 14. Timepoint comparison of R and S lines
Gene ID	24 HPI	48 HPI	96 HPI	BLAST2GO Description	Category
Sscle05g042990	-2.42583	-	-	NA	#N/A
Sscle14g101670	-2.35623	-	-3.48307	subtilisin-like protease protein	Protein Degradation
Sscle07g056620	-2.34856	-	-3.52212	mfs multidrug transporter	MFS Drug Resistance and Efflux
Sscle04g037190	-2.34655	-	-	general amidase	#N/A
Sscle07g055810	-2.25337	-	-	NA	#N/A
Sscle04g037170	-2.06056	-	-	catalase 1 protein	#N/A
Sscle03g031780	-1.9881	-	-2.36917	NA	#N/A
Sscle03g031820	-1.98342	-	-1.80806	NA	#N/A
Sscle13g096390	-1.9192	-	-	major facilitator superfamily transporter	MFS Drug Resistance and Efflux
Sscle03g031800	-1.89698	-	-1.8492	NA	#N/A
Sscle05g041920	-1.88899	-	-	NA	#N/A
Sscle12g090010	-1.87093	-	-	gnat family acetyltransferase	#N/A
Sscle16g110840	-1.85802	-	-	NA	#N/A
Sscle10g075650	-1.66894	-	-	cytochrome p450	Cytochrome P450
Sscle06g050840	-1.52248	-	-	mfs multidrug protein	MFS Drug Resistance and Efflux
Sscle06g050830	-1.44795	-	-1.83588	NA	#N/A
Sscle06g050810	-1.38617	-	-1.45667	umta methyltransferase family protein	#N/A
Sscle06g048800	-1.33989	-	-	type 11 methyltransferase protein	#N/A
Sscle08g064980	-1.14799	-	-	agmatinase 1	#N/A
Sscle09g068990	-1.14647	-	-1.0495	NA	#N/A
Sscle06g050820	-1.14276	-	-	NA	#N/A
Sscle01g011170	-1.06493	-	-1.01146	arp2 3 complex subunit arc16	FCW
Sscle01g001920	-1.01461	-	-	acetyl- synthetase-like protein	Secondary Metabolism
Sscle07g058510	1.02646	-	-	NA	#N/A
Sscle02g019180	1.04997	-	-	NA	#N/A
Sscle07g059700	1.06045	-	-	quercetin -dioxygenase	#N/A
Sscle15g103240	1.08474	-	-	phytochrome-like histidine kinase phy1p	Protein Signalling
Sscle15g106480	1.08811	-	-	polyketide synthase	Secondary Metabolism
Sscle02g013440	1.09883	2.41438	-	cutinase	Lipid Degradation
Sscle06g049430	1.10392	1.63671	-	NA	#N/A
Sscle10g075670	1.13918	-	-	NA	#N/A
Sscle11g086120	1.14653	-	-	major facilitator superfamily transporter	Other Transporters
Sscle04g038580	1.15377	-	-	c2h2 finger domain-containing protein	#N/A
Sscle05g044920	1.15512	-	-	c2h2 finger domain-containing protein	#N/A
Sscle09g068940	1.16675	-	-	NA	#N/A
Sscle01g004450	1.17859	-	-	polyketide synthase	Secondary Metabolism
Sscle12g086750	1.20555	-	-	NA	#N/A
Sscle15g106380	1.21669	-	-	glycosyltransferase family 1 protein	#N/A
Sscle08g062810	1.21984	-	-	NA	#N/A
Sscle09g074710	1.26628	-	-	aspartyl partial	#N/A
Sscle12g089250	1.29779	-	-	NA	#N/A
Sscle14g098760	1.35246	-	-	homeobox domain-containing protein	#N/A
Sscle01g007110	1.38941	-	-	major facilitator superfamily transporter	MFS Sugar
Sscle08g063020	1.39306	-	-	NA	#N/A
Sscle07g058360	1.39677	-	-	myb dna-binding domain-containing protein	#N/A
Sscle10g075660	1.41184	-	-	NA	#N/A
Sscle09g074340	1.42447	-	-	NA	#N/A
Sscle14g097870	1.42696	-	-	NA	#N/A
Sscle02g021580	1.44119	-	-	NA	#N/A
Sscle03g031540	1.47118	-	-	NA	#N/A
Sscle03g028100	1.50488	-	-	major facilitator superfamily general substrate transporter	#N/A
Sscle15g106430	1.57334	3.40038	-	NA	#N/A
Sscle07g060630	1.57455	-	1.83234	NA	#N/A
Sscle16g109230	1.58465	2.09728	1.73001	egh16h1-like protein	FCW
Sscle09g072740	1.61013	2.74785	-	NA	#N/A
Sscle08g068530	1.61663	-	-3.2537	gamma-glutamyltransferase	#N/A
Sscle12g091650	1.61967	2.26971	-	NA	#N/A
Sscle14g097860	1.62992	-	-	polyketide synthase	Secondary Metabolism
Sscle11g084330	1.74933	-	-	NA	#N/A
Sscle11g082010	1.77789	1.89234	-	2og-fe oxygenase protein	#N/A
Sscle14g098170	1.79766	-	-	NA	#N/A
Sscle04g032300	1.80075	-	-	NA	#N/A
Sscle08g068220	1.80352	-	-	NA	#N/A
Sscle01g007460	1.81288	-	-	NA	#N/A
Sscle06g051750	1.82312	-	-	plp-dependent transferase	#N/A
Sscle07g059030	1.83662	-	-	NA	#N/A
Sscle05g047270	1.86439	-	-	NA	#N/A
Sscle01g000600	1.86835	-	-	mfs general substrate transporter	Other Transporters
Sscle05g041700	1.90567	-	-	gmc oxidoreductase	#N/A
Sscle03g030170	1.91275	-	-	NA	#N/A
Sscle06g054360	1.92592	-	-	myb-like dna-binding domain-containing protein	#N/A
Sscle09g070510	1.93652	2.35071	-	NA	#N/A
Sscle03g031470	1.93716	-	-	conidial pigment biosynthesis scytalone dehydratase arp1	#N/A
Sscle11g082050	1.94876	-	-	drug resistance protein	MFS Drug Resistance and Efflux
Sscle04g036530	1.97923	-	-	zn2 cys6 dna-binding protein	#N/A
Sscle03g031480	1.99572	-	-	versicolorin reductase	#N/A
Sscle03g031520	2.05359	2.02111	-	polyketide synthase	Secondary Metabolism
Sscle04g036490	2.05594	-	-	NA	#N/A
Sscle05g047370	2.08402	-	-	glycoside hydrolase family 5 protein	#N/A
Sscle02g013450	2.10282	-	-	cytochrome p450	Cytochrome P450
Sscle09g069850	2.12029	-	-	oxalate decarboxylase	#N/A
Sscle04g037270	2.17177	-	-	NA	#N/A
Sscle01g001620	2.1775	-	-	NA	#N/A
Sscle15g105270	2.19444	-	-	NA	#N/A
Sscle13g094780	2.20267	2.06038	-	NA	#N/A
Sscle11g082000	2.20929	1.86135	-	tyrosine trna ligase	#N/A
Sscle09g071100	2.2277	-	-	dicarboxylic amino acid permease	Amino Acid Transporters
Sscle11g083440	2.32204	-	-	NA	#N/A
Sscle14g098040	2.39996	-	-	NA	#N/A
Sscle07g060180	2.40507	-	2.75556	NA	#N/A
Sscle05g045190	2.4148	-	-	NA	#N/A
Sscle15g104240	2.42946	-	-	NA	#N/A
Sscle09g070740	2.4332	-	-	#N/A	#N/A
Sscle11g082020	2.44274	2.56745	-	NA	ABC Transporters
Sscle05g044730	2.67759	-	-	NA	#N/A
Sscle15g106410	2.79483	-	-	hydrophobin class ii	#N/A
Sscle08g064810	2.88524	-	-	pyridoxal-dependent decarboxylase	#N/A
Sscle05g045180	3.15021	-	-	salicylate hydroxylase	#N/A
Sscle10g077090	3.28537	-	-	NA	#N/A
Sscle10g079320	-	-	-7.07299	NA	#N/A
Sscle07g055840	-	-	-6.92648	NA	#N/A
Sscle04g033800	-	-	-6.27949	NA	#N/A
Sscle06g055190	-	-	-5.61841	aquaporin protein	#N/A
Sscle06g054180	-	-	-5.44659	NA	#N/A
Sscle06g051860	-	-	-5.22769	NA	#N/A
Sscle01g007150	-	-	-5.10411	predicted protein	#N/A
Sscle05g046250	-	-	-5.07016	beta- -glucan-binding protein	Cellulose Degradation
Sscle05g046240	-	-	-5.06391	NA	#N/A
Sscle09g074130	-	-	-4.96136	NA	#N/A
Sscle06g051880	-	-	-4.71754	NA	Other Membrane Components
Sscle04g034630	-	-	-4.56351	mitochondrial 2-oxoglutarate malate carrier protein	Other Transporters
Sscle01g007780	-	-	-4.5283	tyrosinase protein	#N/A
Sscle12g087320	-	-	-4.50768	NA	#N/A
Sscle13g094070	-	-	-4.38549	mfs sugar transporter	MFS Sugar
Sscle02g019860	-	-	-4.27905	dihydrodipicolinate synthetase	#N/A
Sscle08g065260	-	-	-4.26936	NA	#N/A
Sscle02g015800	-	-	-4.26707	NA	#N/A
Sscle02g012940	-	-	-4.20797	NA	#N/A
Sscle15g103880	-	-	-4.14001	NA	#N/A
Sscle06g054170	-	-	-4.12996	class v	FCW
Sscle04g033790	-	-	-4.08896	NA	#N/A
Sscle04g039640	-	-	-4.03717	NA	#N/A
Sscle08g063890	-	-	-4.0309	NA	#N/A
Sscle06g051890	-	-	-4.02731	NA	#N/A
Sscle03g030000	-	-	-3.98959	alpha beta hydrolase fold protein	#N/A
Sscle02g019140	-	-	-3.88488	NA	#N/A
Sscle14g100310	-	-	-3.847	NA	#N/A
Sscle02g015790	-	-	-3.80382	cytosolic nonspecific dipeptidase	Protein Degradation
Sscle14g100380	-	-	-3.69152	NA	#N/A
Sscle02g012929	-	-	-3.60814	NA	#N/A
Sscle14g100390	-	-	-3.45075	protein	#N/A
Sscle01g001340	-	-	-3.35004	major facilitator superfamily transporter	Other Transporters
Sscle01g011430	-	-	-3.34175	cytochrome p450 alkane hydroxylase	Cytochrome P450
Sscle04g034180	-	-	-3.30438	abc	ABC Transporters
Sscle01g008580	-	-	-3.20489	d-mandelate protein	#N/A
Sscle05g044620	-	-	-3.12523	NA	#N/A
Sscle09g070530	-	-	-3.10376	fatty acid oxygenase	Peroxidase
Sscle04g034440	-	-	-3.09413	NA	#N/A
Sscle06g054140	-	2.55728	-3.07102	NA	#N/A
Sscle16g109940	-	-	-3.06554	NA	#N/A
Sscle06g051850	-	-	-3.05184	polyketide synthase	Secondary Metabolism
Sscle11g081910	-	-	-3.00325	NA	#N/A
Sscle04g037560	-	-	-2.98898	NA	#N/A
Sscle06g049140	-	-	-2.97695	NA	#N/A
Sscle06g051870	-	-	-2.91625	NA	#N/A
Sscle12g088440	-	-	-2.86607	alpha beta hydrolase fold family protein	Other Hydrolytic Enzymes
Sscle14g102040	-	-	-2.78811	NA	#N/A
Sscle06g051050	-	-	-2.73387	cytochrome p450 family protein	Cytochrome P450
Sscle01g011050	-	-	-2.6852	NA	#N/A
Sscle01g008210	-	-	-2.57272	mfs lactose	MFS Sugar
Sscle03g023810	-	-	-2.53678	NA	#N/A
Sscle03g031790	-	-	-2.5227	NA	#N/A
Sscle08g068500	-	-	-2.5095	NA	#N/A
Sscle04g036180	-	-	-2.48597	glutamine synthetase	#N/A
Sscle05g044370	-	2.8082	-2.48111	predicted protein	#N/A
Sscle06g049790	-	-	-2.47184	NA	#N/A
Sscle05g042390	-	-	-2.45957	NA	#N/A
Sscle05g043650	-	-	-2.44974	NA	#N/A
Sscle08g064330	-	-	-2.43083	glutamyl-trna amidotransferase subunit	#N/A
Sscle03g023820	-	-	-2.40474	dsba oxidoreductase protein	#N/A
Sscle04g038130	-	-	-2.38168	NA	#N/A
Sscle12g087950	-	-	-2.30076	NA	#N/A
Sscle01g000900	-	-	-2.28663	prolyl aminopeptidase protein	Protein Degradation
Sscle12g087010	-	-	-2.28362	NA	#N/A
Sscle03g025350	-	-	-2.27068	solute carrier family 35 member e3	#N/A
Sscle07g061600	-	-	-2.25028	beta-lactamase domain-containing protein	#N/A
Sscle03g028250	-	-	-2.23357	kinesin motor domain-containing protein	#N/A
Sscle02g011900	-	-	-2.22432	protein kinase-like domain partial	Protein Signalling
Sscle06g053330	-	-	-2.21706	NA	#N/A
Sscle03g031810	-	-	-2.19266	methyltransferase domain-containing protein	#N/A
Sscle01g005870	-	-	-2.18738	gmc oxidoreductase	#N/A
Sscle11g085430	-	-	-2.15962	ndt80 like dna-binding family protein	#N/A
Sscle01g005570	-	-	-2.1515	NA	#N/A
Sscle15g105920	-	-	-2.13889	nad -binding rossmann-fold containing protein	#N/A
Sscle09g069040	-	-	-2.11452	NA	#N/A
Sscle05g043240	-	-	-2.10539	NA	#N/A
Sscle03g027370	-	-	-2.10136	cytochrome p450 55a1	Cytochrome P450
Sscle05g047220	-	-	-2.09404	protease inhibitor	#N/A
Sscle09g069010	-	-	-2.0811	NA	#N/A
Sscle15g105200	-	-	-2.07382	alcohol dehydrogenase -like domain-containing protein	#N/A
Sscle01g007710	-	-	-2.05562	NA	#N/A
Sscle05g042460	-	-	-2.05335	NA	#N/A
Sscle09g074220	-	-	-2.02312	l-ornithine n5-oxygenase	#N/A
Sscle02g018640	-	-	-2.02114	NA	#N/A
Sscle01g001530	-	-	-2.01509	NA	#N/A
Sscle05g047230	-	-	-2.01182	NA	#N/A
Sscle09g069400	-	-	-1.99735	proline-specific permease	#N/A
Sscle09g073900	-	-	-1.96571	hypothetical protein SS1G_03733	#N/A
Sscle02g011890	-	-	-1.95336	uncharacterized serine-rich protein	Other Hydrolytic Enzymes
Sscle11g083940	-	-	-1.94724	NA	#N/A
Sscle07g058100	-	-	-1.90191	NA	#N/A
Sscle02g019630	-	-	-1.89455	s-adenosyl-l-methionine-dependent methyltransferase	#N/A
Sscle01g010410	-	-	-1.89405	glycoside hydrolase family 55 protein	FCW
Sscle05g043600	-	-	-1.8872	protein	#N/A
Sscle01g008600	-	-	-1.88174	cyclopropane-fatty-acyl-phospholipid synthase	#N/A
Sscle02g018960	-	-	-1.84696	NA	#N/A
Sscle03g024510	-	-	-1.84282	NA	#N/A
Sscle10g079880	-	-	-1.83233	zn2 cys6 dna-binding protein	#N/A
Sscle05g043720	-	-	-1.83022	NA	#N/A
Sscle06g053510	-	-	-1.81933	NA	#N/A
Sscle12g091960	-	-	-1.81339	ras family protein	#N/A
Sscle05g042500	-	-	-1.81162	NA	#N/A
Sscle11g083600	-	-	-1.79033	NA	#N/A
Sscle07g061030	-	-	-1.75737	glycoside hydrolase family 76 protein	Mannans Degradation
Sscle02g016300	-	-	-1.75674	thymine dioxygenase	#N/A
Sscle04g037590	-	-	-1.75566	fungal zn binuclear cluster domain containing protein	Transription Factors
Sscle05g044340	-	-	-1.75151	NA	#N/A
Sscle02g015110	-	-	-1.73838	alpha-galactosidase a	Hemicellulose Degradation
Sscle05g043830	-	-	-1.73458	NA	#N/A
Sscle03g024880	-	-	-1.73178	haloacid dehalogenase-like hydrolase	#N/A
Sscle11g081620	-	-	-1.71061	NA	#N/A
Sscle08g066620	-	-	-1.70803	NA	#N/A
Sscle06g049850	-	-	-1.7004	NA	#N/A
Sscle09g068980	-	-	-1.69826	NA	#N/A
Sscle10g080580	-	-	-1.6957	NA	#N/A
Sscle01g004220	-	-	-1.69543	alpha- -mannosidase family	Mannans Degradation
Sscle10g079770	-	-	-1.69365	hexose transporter	MFS Sugar
Sscle04g037570	-	-	-1.67664	molybdenum cofactor sulfurase	#N/A
Sscle07g059630	-	-	-1.67535	NA	#N/A
Sscle03g027250	-	-	-1.67368	sphingomyelin phosphodiesterase	#N/A
Sscle06g050920	-	-	-1.67155	NA	#N/A
Sscle11g084830	-	-	-1.66925	glycogen phosphorylase	#N/A
Sscle05g047640	-	-	-1.65595	NA	#N/A
Sscle10g080560	-	-	-1.65047	NA	#N/A
Sscle01g005860	-	-	-1.6438	#NAME?	#N/A
Sscle04g040220	-	-	-1.62819	g-protein coupled receptor	#N/A
Sscle01g010770	-	-	-1.62279	NA	#N/A
Sscle02g012960	-	-	-1.60632	proline-specific peptidase	Protein Degradation
Sscle02g019520	-	-	-1.60469	mynd finger family protein	#N/A
Sscle11g082740	-	-	-1.6031	mitochondrial chaperone bcs1	#N/A
Sscle11g085050	-	-	-1.6028	NA	#N/A
Sscle14g099660	-	-	-1.5988	NA	#N/A
Sscle04g035050	-	-	-1.59333	myb dna-binding domain protein	#N/A
Sscle07g059930	-	-	-1.58681	plasma membrane low affinity zinc ion protein	#N/A
Sscle04g036170	-	-	-1.58641	histidine kinase-group viii protein	Protein Signalling
Sscle04g032340	-	-	-1.58607	NA	#N/A
Sscle14g100320	-	-	-1.58537	NA	#N/A
Sscle07g056290	-	-	-1.5826	uracil-5-carboxylate decarboxylase	#N/A
Sscle09g074300	-	-	-1.58248	NA	#N/A
Sscle08g062920	-	-	-1.58248	NA	#N/A
Sscle09g069180	-	-	-1.577	alpha-amylase a type-1 2	Starch Degradation
Sscle15g106270	-	-	-1.5717	NA	#N/A
Sscle13g092180	-	-	-1.57124	NA	#N/A
Sscle16g109180	-	-	-1.55747	NA	#N/A
Sscle09g073870	-	-	-1.55202	plasma membrane atpase	#N/A
Sscle04g037540	-	-	-1.54768	cytosolic cu zn superoxide dismutase protein	#N/A
Sscle11g083880	-	-	-1.54481	NA	#N/A
Sscle11g086580	-	-	-1.53717	NA	#N/A
Sscle04g039720	-	-	-1.52783	nadh-quinone oxidoreductase	#N/A
Sscle08g067800	-	-	-1.52321	zinc iron fungal plant	Other Transporters
Sscle03g030010	-	-	-1.519	NA	#N/A
Sscle08g062460	-	-	-1.5027	NA	#N/A
Sscle13g095950	-	-	-1.48666	NA	#N/A
Sscle10g080590	-	-	-1.47492	multidrug resistance protein 1	ABC Transporters
Sscle02g018680	-	-	-1.4727	multicopper oxidase	#N/A
Sscle08g063400	-	-	-1.46694	sugar transporter	MFS Sugar
Sscle12g090340	-	-1.27537	-1.46136	short-chain dehydrogenase reductase family	#N/A
Sscle09g073460	-	-	-1.44939	amino acid protein	#N/A
Sscle02g015120	-	-	-1.44128	phytanoyl- dioxygenase	#N/A
Sscle01g010160	-	-	-1.44091	uncharacterized serine-rich protein	#N/A
Sscle07g060810	-	-	-1.44078	NA	#N/A
Sscle06g054530	-	-	-1.42757	protein	#N/A
Sscle01g001360	-	-	-1.41345	mfs multidrug transporter	MFS Drug Resistance and Efflux
Sscle07g057000	-	-	-1.40022	NA	#N/A
Sscle10g078160	-	-	-1.39358	nudix domain-containing protein	#N/A
Sscle09g069600	-	-	-1.38925	NA	#N/A
Sscle07g055350	-	-	-1.37533	NA	#N/A
Sscle09g073890	-	-	-1.37201	o-acetylhomoserine -lyase	#N/A
Sscle08g063080	-	-	-1.36708	subtilisin-like protein	Protein Degradation
Sscle15g105280	-	-	-1.36694	glycoside hydrolase family 89 protein	FCW
Sscle13g095970	-	-	-1.34715	aldehyde dehydrogenase	#N/A
Sscle05g046450	-	-	-1.34479	NA	#N/A
Sscle04g033150	-	-	-1.3417	NA	#N/A				0.234286
Sscle07g061840	-	-	-1.33955	hypothetical protein SS1G_02205	#N/A
Sscle13g096000	-	-	-1.33562	NA	#N/A
Sscle06g054890	-	1.31971	-1.33547	subtilisin-like serine protease	Protein Degradation
Sscle04g035640	-	-	-1.3351	carbohydrate-binding module family 18 protein	#N/A
Sscle14g097180	-	-	-1.33399	mfs general substrate transporter	Other Transporters
Sscle11g086640	-	-	-1.32673	NA	#N/A
Sscle12g088320	-	-	-1.31536	amino acid permease	Amino Acid Transporters
Sscle13g096870	-	-	-1.30813	glucose-methanol-choline oxidoreductase	#N/A
Sscle09g069590	-	-	-1.30292	NA	#N/A
Sscle07g056300	-	-	-1.29304	thymine dioxygenase	#N/A
Sscle11g085860	-	-	-1.29254	NA	#N/A
Sscle05g046970	-	-	-1.28871	rta1 domain protein	#N/A
Sscle05g043130	-	-	-1.28425	NA	#N/A
Sscle01g006880	-	-	-1.27201	acetoin dehydrogenase (diacetyl reductase)	#N/A
Sscle08g063830	-	-	-1.26979	integral membrane protein	#N/A
Sscle15g105830	-	-	-1.26296	NA	#N/A
Sscle07g059110	-	-	-1.25529	imp-specific 5 -nucleotidase 1	#N/A
Sscle14g099750	-	-	-1.25211	NA	#N/A
Sscle01g003740	-	-	-1.25163	NA	#N/A
Sscle10g077710	-	-	-1.25124	histone-fold containing protein	#N/A
Sscle04g038020	-	-	-1.24773	NA	#N/A
Sscle11g086560	-	-	-1.24609	NA	#N/A
Sscle01g008880	-	-	-1.23671	gdsl-like lipase acylhydrolase	#N/A
Sscle14g098280	-	-	-1.23313	NA	#N/A
Sscle05g042020	-	-	-1.23262	endoribonuclease l-psp	#N/A
Sscle13g095540	-	-	-1.2259	hemolysin iii family channel protein	#N/A
Sscle04g037290	-	-	-1.22378	alpha- -	#N/A
Sscle01g007340	-	-	-1.21807	iron permease ftr1 family protein	#N/A
Sscle06g049800	-	-	-1.21381	NA	#N/A
Sscle03g027750	-	-	-1.21344	NA	#N/A
Sscle02g019850	-	-	-1.21139	NA	#N/A
Sscle12g088610	-	-	-1.20518	hypothetical protein SS1G_13718	#N/A
Sscle10g078060	-	-	-1.20186	hypothetical protein SS1G_08540	#N/A
Sscle04g033490	-	-	-1.19802	NA	#N/A
Sscle07g055860	-	-	-1.18396	NA	#N/A
Sscle10g077920	-	-	-1.1815	NA	#N/A
Sscle11g083370	-	-	-1.17933	NA	#N/A
Sscle06g054020	-	-	-1.17927	hypothetical protein SS1G_12535	#N/A
Sscle01g005200	-	-	-1.16002	chitin synthase d	FCW
Sscle06g052360	-	-	-1.14028	NA	#N/A
Sscle04g040120	-	-	-1.14026	NA	#N/A
Sscle08g065910	-	-	-1.13836	NA	#N/A
Sscle01g008520	-	-	-1.12318	nitrilase protein	#N/A
Sscle11g082860	-	-	-1.12304	chz1_scls1 ame: full=histone -specific chaperone chz1	#N/A
Sscle15g105670	-	-	-1.12237	NA	#N/A
Sscle09g073030	-	-	-1.12232	NA	#N/A
Sscle08g065800	-	-	-1.12165	transaldolase	#N/A
Sscle06g053950	-	-	-1.11637	adp-ribosylation factor family protein	#N/A
Sscle04g034550	-	-	-1.11046	NA	Protein Degradation
Sscle12g087830	-	-	-1.10848	cytochrome b-245 heavy chain subunit beta	#N/A
Sscle04g032230	-	-	-1.10749	NA	#N/A
Sscle01g002570	-	-	-1.09688	rna-dependent rna polymerase	#N/A
Sscle02g013600	-	-	-1.08711	mfs sugar transporter	MFS Sugar
Sscle06g054480	-	-	-1.08604	NA	#N/A
Sscle04g034200	-	-	-1.08584	c6 zinc finger domain-containing protein	#N/A
Sscle04g038150	-	-	-1.08537	transposase	#N/A
Sscle01g005840	-	-	-1.08117	hypothetical protein SS1G_01815	#N/A
Sscle05g045100	-	-	-1.07277	dimeric alpha-beta barrel	#N/A
Sscle15g106560	-	-	-1.06522	NA	#N/A
Sscle05g044390	-	-	-1.0639	trna guanylyltransferase	#N/A
Sscle04g035810	-	-	-1.06014	duf427 domain protein	#N/A
Sscle16g110540	-	-	-1.05825	alcohol dehydrogenase	#N/A
Sscle07g056730	-	-	-1.05422	adp-ribose pyrophosphatase	Protein Signalling
Sscle16g109900	-	-	-1.04889	NA	#N/A
Sscle12g091520	-	-	-1.04872	fad binding domain-containing protein	#N/A
Sscle02g014040	-	-	-1.04601	alcohol dehydrogenase	#N/A
Sscle09g071680	-	-	-1.04314	short chain dehydrogenase reductase	#N/A
Sscle01g001850	-	-	-1.03596	NA	#N/A
Sscle14g100430	-	-	-1.03469	NA	Cellulose Degradation
Sscle05g042830	-	-	-1.03314	glycosyltransferase family 2	#N/A
Sscle04g039530	-	-	-1.03177	mfs sp major inositol transporter	#N/A
Sscle05g044050	-	-	-1.03077	protein hmf1	#N/A
Sscle12g088370	-	-	-1.02167	ribosomal protein s17	#N/A
Sscle01g009470	-	-	-1.02002	polyamine acetyltransferase	#N/A
Sscle12g090830	-	-	-1.01778	u3 snornp protein	#N/A
Sscle03g029920	-	-	-1.01581	peptidyl-prolyl cis-trans isomerase pin4 protein	#N/A
Sscle04g035770	-	-	-1.01536	NA	#N/A
Sscle07g055580	-	-	-1.00945	apc13 domain-containing protein	#N/A
Sscle01g000100	-	-	-1.00937	family protein	#N/A
Sscle07g059040	-	-	-1.00907	NA	#N/A
Sscle16g108270	-	-	-1.00756	NA	#N/A
Sscle09g071260	-	-	-1.00389	ssdna-binding transcriptional regulator	#N/A
Sscle05g043970	-	-	-1.00257	NA	#N/A
Sscle10g080090	-	-	-1.00165	ring finger protein	#N/A
Sscle01g001570	-	-	1.0102	gag polymerase env	#N/A
Sscle15g102960	-	-	1.01636	NA	#N/A
Sscle02g018830	-	-	1.01784	NA	#N/A
Sscle01g004030	-	-	1.01821	NA	#N/A
Sscle12g089720	-	-	1.02342	glucan synthase	#N/A
Sscle08g062220	-	-	1.03623	l-fucose permease	MFS Sugar
Sscle02g012860	-	-	1.04165	pre-mrna splicing factor protein	#N/A
Sscle03g030020	-	-	1.061	alpha beta-hydrolase	Protein Degradation
Sscle05g045110	-	-	1.06289	abc transporter	ABC Transporters
Sscle15g103330	-	-	1.06765	short chain dehydrogenase reductase	#N/A
Sscle08g068180	-	-	1.06962	NA	#N/A
Sscle04g040190	-	-	1.08936	sulfate permease	#N/A
Sscle09g073140	-	-	1.09083	aspartate cytoplasmic	#N/A
Sscle09g074250	-	-	1.09304	NA	#N/A
Sscle01g007100	-	-	1.11344	fatty acid oxygenase	#N/A
Sscle08g064020	-	-	1.12975	bzip transcription factor	Transription Factors
Sscle11g083130	-	-	1.14579	NA	#N/A
Sscle08g065930	-	-	1.15202	aspartic endopeptidase	Protein Degradation
Sscle05g045700	-	-	1.15748	NA	#N/A
Sscle04g033890	-	-	1.17186	NA	#N/A
Sscle01g010970	-	-	1.18387	gag polymerase env	#N/A
Sscle01g001570	-	-	1.1859	gag polymerase env	#N/A
Sscle04g036710	-	-	1.18597	NA	#N/A
Sscle10g076490	-	-	1.19544	alcohol dehydrogenase	#N/A
Sscle05g040340	-	-	1.20858	zn-dependent hydrolases of the beta-lactamase	#N/A
Sscle16g109440	-	-	1.2163	transcriptional activator protein acu-15	#N/A
Sscle03g023900	-	-	1.22234	arginase family protein	#N/A
Sscle10g075790	-	-	1.22307	general substrate transporter	#N/A
Sscle10g076790	-	-	1.2232	NA	#N/A
Sscle14g100510	-	-	1.23179	cystathionine beta-synthase	#N/A
Sscle01g000110	-	-	1.2378	mitochondrial carrier	Other Transporters
Sscle04g034400	-	-	1.24286	abc drug exporter	ABC Transporters
Sscle03g027010	-	-	1.25882	glycerol kinase	Protein Signalling
Sscle02g014010	-	-	1.26811	NA	#N/A
Sscle01g001570	-	-	1.27283	gag polymerase env	#N/A
Sscle15g105800	-	-	1.27831	NA	#N/A
Sscle04g038730	-	-	1.28095	NA	#N/A
Sscle13g094380	-	-	1.29007	hd domain containing protein	#N/A
Sscle04g037250	-	-	1.29558	c6 zinc finger domain containing protein	Transription Factors
Sscle14g100830	-	-	1.30306	alcohol dehydrogenase	#N/A
Sscle03g029190	-	-	1.31422	2og-fe oxygenase	#N/A
Sscle10g076610	-	-	1.32861	acetyltransferase protein	#N/A
Sscle01g001190	-	-	1.34616	mfs aflatoxin efflux	MFS Drug Resistance and Efflux
Sscle14g098740	-	-	1.35554	cytochrome p450 monooxygenase	Cytochrome P450
Sscle13g092530	-	-	1.41484	quinate permease	MFS Sugar
Sscle13g095220	-	-	1.43492	amino acid	Amino Acid Transporters
Sscle05g047490	-	-	1.49574	tetracycline efflux protein	MFS Drug Resistance and Efflux
Sscle16g110050	-	-	1.55201	simnilar to protein from sclerotinia sclerotiorum	#N/A
Sscle10g077440	-	-	1.57376	sugar transporter family protein	MFS Sugar
Sscle16g107910	-	-	1.57656	NA	#N/A
Sscle13g093190	-	-	1.57757	gag polymerase env	#N/A
Sscle12g089000	-	-	1.59368	protein-tyrosine phosphatase	Protein Signalling
Sscle04g035510	-	-	1.63152	predicted protein	#N/A
Sscle03g024820	-	-	1.63784	glucose-methanol-choline oxidoreductase	#N/A
Sscle15g102310	-	-	1.72021	NA	#N/A
Sscle09g069800	-	-	1.73738	alcohol dehydrogenase	#N/A
Sscle10g076880	-	-	1.75192	NA	#N/A
Sscle10g076570	-	-	1.77697	tannase subunit protein	#N/A
Sscle10g076720	-	-1.9269	1.83641	norsolorinic acid reductase	#N/A
Sscle14g097090	-	-	1.86936	NA	#N/A
Sscle05g042690	-	-	1.87206	copper amine oxidase 1	#N/A
Sscle15g103520	-	-	1.93007	26s proteasome regulatory subunit-like protein	#N/A
Sscle15g105880	-	-	1.95147	NA	#N/A
Sscle04g037530	-	-	2.35605	mfs monosaccharide transporter	#N/A
Sscle05g043740	-	-	2.4052	NA	#N/A
Sscle02g013400	-	-	2.69003	NA	#N/A
Sscle14g098560	-	-	2.70217	NA	#N/A
Sscle09g073540	-	-	2.70908	glucocorticoid receptor-like (dna-binding)	Transription Factors
Sscle15g104760	-	-	2.70946	NA	#N/A
Sscle09g068960	-	-	2.76249	NA	#N/A
Sscle04g034020	-	-	2.82003	NA	#N/A
Sscle05g043140	-	-	2.83724	family protein	#N/A
Sscle08g063180	-	-	2.94838	NA	#N/A
Sscle16g111070	-	-	2.97833	gpi anchored dioxygenase	#N/A
Sscle10g075140	-	-	3.01778	NA	#N/A
Sscle01g004120	-	-	3.17191	NA	#N/A
Sscle08g063410	-	-	3.1792	chaperone heat shock protein hsp12	#N/A
Sscle12g088240	-	-	3.41652	transposon i	#N/A
Sscle14g097350	-	-	3.60316	NA	#N/A
Sscle03g031450	-	-2.29934	-	catechol dioxygenase	#N/A
Sscle12g087540	-	-2.14296	-	nad dependent epimerase	#N/A
Sscle08g064180	-	-1.68714	-	NA	#N/A
Sscle08g064170	-	-1.5462	-	NA	#N/A
Sscle03g023650	-	-1.43794	-	glycoside hydrolase family 6 protein	Cellulose Degradation
Sscle03g023660	-	-1.24497	-	endoglucanase ii	Cellulose Degradation
Sscle16g107500	-	-1.17525	-	pectin lyase	Pectin Degradation
Sscle05g040420	-	-1.07958	-	gdsl-like lipase acylhydrolase protein	Pectin Degradation
Sscle05g041650	-	-1.02481	-	endo- -beta-	Hemicellulose Degradation
Sscle05g043380	-	-1.02261	-	nadp-dependent leukotriene b4 12-hydroxydehydrogenase	#N/A
Sscle06g048990	-	-1.01391	-	caib baif family enzyme	#N/A
Sscle02g015040	-	1.02319	-	alpha mannosyltransferase protein	#N/A
Sscle09g069410	-	1.07746	-	NA	#N/A
Sscle06g050580	-	1.07786	-	NA	#N/A
Sscle03g027620	-	1.13333	-	serine threonine protein kinase protein	Protein Signalling
Sscle01g005670	-	1.16464	-	NA	#N/A
Sscle03g027880	-	1.2324	-	cell division control protein cdc31 protein	#N/A
Sscle07g055330	-	1.32927	-	fad binding domain-containing protein	#N/A
Sscle09g070420	-	1.34559	-	NA	#N/A
Sscle02g015590	-	1.47054	-	peroxisomal copper amine oxidase	#N/A
Sscle01g007450	-	1.58834	-	family a g protein-coupled receptor-like protein	Other Transporters
Sscle03g028440	-	1.71197	-	covalently-linked cell wall protein	#N/A
Sscle07g056570	-	1.83321	-	nrps-like enzyme	Secondary Metabolism
Sscle02g012180	-	1.84898	-	NA	#N/A
Sscle10g076010	-	1.94704	-	gram-negative bacteria binding	#N/A
Sscle02g021420	-	1.96055	-	cellobiose dehydrogenase	Cellulose Degradation
Sscle01g010470	-	1.99656	-	nrps-like enzyme	Secondary Metabolism
Sscle01g010420	-	2.11753	-	NA	#N/A
Sscle09g069080	-	2.1545	-	duf895 domain membrane protein	#N/A
Sscle14g100650	-	2.1545	-	NA	#N/A
Sscle09g070430	-	2.15819	-	NA	#N/A
Sscle04g036130	-	2.23619	-	NA	#N/A
Sscle02g019380	-	2.26011	-	NA	#N/A
Sscle08g063990	-	2.27099	-	cytochrome p450	Cytochrome P450
Sscle02g014220	-	2.27318	-	predicted protein	#N/A
Sscle02g014850	-	2.31665	-	phosphotransferase family protein	#N/A
Sscle02g013300	-	2.33494	-	NA	#N/A
Sscle08g062880	-	2.344	-	NA	#N/A
Sscle04g034330	-	2.34716	-	NA	#N/A
Sscle13g095280	-	2.40703	-	NA	#N/A
Sscle04g039590	-	2.46151	-	NA	#N/A
Sscle01g001980	-	2.53951	-	NA	#N/A
Sscle01g010400	-	2.77779	-	sulfate permease	Other Transporters
Sscle15g103180	-	3.58664	-	NA	#N/A
