# Supplementary material for: Gene regulation of Sclerotinia sclerotiorum during infection of Glycine max: on the road to pathogenesis
Source: BMC Genomics. 2019 Feb 26;20:157. doi: 10.1186/s12864-019-5517-4 (PMC6390599; doi:10.1186/s12864-019-5517-4)
Supplement: Supplementary file 16 — Table S15. Characterization and functional distribution of genes found to be differentially regulated between the R and S line infections. (A) DEGs at 24 hpi (B) DEGs at 96 hpi. P-value, Bonferroni correction, and FDR are all given, but only samples with a Bonferroni correction < 0.05 were considered in the analysis. (XLSX 59 kb) [file 12864_2019_5517_MOESM16_ESM.xlsx]

## Sheet: Funcat RvS 24 hpi
Supplementary Table 15A. Functional distribution of genes differentially expressed between the R and S lines at 24 hpi
Filter	FUNCTIONAL CATEGORY	abs SET	rel SET	genes SET	abs GENOME	rel GENOME	rel SET/rel GENOME	P-VALUE	Bonferroni_corr	FDR
BF*	01.20 secondary metabolism	26	26.2	SS1G_01656 SS1G_01997 SS1G_02149 SS1G_02786 SS1G_03435 SS1G_05190 SS1G_06054 SS1G_06922 SS1G_07228 SS1G_07231 SS1G_07964 SS1G_09240 SS1G_09683 SS1G_09846 SS1G_10311 SS1G_10677 SS1G_11468 SS1G_12198 SS1G_12708 SS1G_13360 SS1G_13314 SS1G_13315 SS1G_13322 SS1G_13641 SS1G_13640 SS1G_14127	864	5.98	4.38127	8.52366e-11	7.20249e-08	7.20249e-08
BF*	32.05 disease, virulence and defense	12	12.1	SS1G_00315 SS1G_01997 SS1G_03435 SS1G_06922 SS1G_07228 SS1G_07958 SS1G_08233 SS1G_09252 SS1G_09240 SS1G_10796 SS1G_10707 SS1G_13360	301	2.08	5.81731	9.86452e-07	0.000833552	0.000416776
BF*	32.07.05 detoxification by export	7	7.07	SS1G_00315 SS1G_03435 SS1G_06922 SS1G_07228 SS1G_07958 SS1G_09683 SS1G_13941	100	0.69	10.2464	5.45099e-06	0.00460608	0.00153536
BF*	32.07 detoxification	11	11.1	SS1G_00315 SS1G_02784 SS1G_03435 SS1G_06054 SS1G_06922 SS1G_07228 SS1G_07958 SS1G_08233 SS1G_09683 SS1G_13640 SS1G_13941	351	2.42	4.58678	2.78155e-05	0.0235041	0.00587603
BF*	20.01.27 drug/toxin transport	7	7.07	SS1G_00315 SS1G_03435 SS1G_06922 SS1G_07228 SS1G_07958 SS1G_09683 SS1G_13941	135	0.93	7.60215	3.87902e-05	0.0327777	0.00655555
BF*	01.20.05.11 metabolism of polyketides	4	4.04	SS1G_01997 SS1G_09240 SS1G_13322 SS1G_13641	30	0.2	20.2	4.95985e-05	0.0419108	0.00698513
F*	32 CELL RESCUE, DEFENSE AND VIRULENCE	19	19.1	SS1G_00315 SS1G_01997 SS1G_02784 SS1G_03435 SS1G_03110 SS1G_06088 SS1G_06054 SS1G_06922 SS1G_07228 SS1G_07958 SS1G_08233 SS1G_09252 SS1G_09240 SS1G_09683 SS1G_10796 SS1G_10707 SS1G_13360 SS1G_13640 SS1G_13941	1067	7.38	2.58808	9.93147e-05	0.0839209	0.0119887
F*	01.20.35.01.01 metabolism of melanins	3	3.03	SS1G_10677 SS1G_13314 SS1G_13315	17	0.11	27.5455	0.000197997	0.167308	0.0209134
F*	01.20.05 metabolism of acetic acid derivatives	4	4.04	SS1G_01997 SS1G_09240 SS1G_13322 SS1G_13641	51	0.35	11.5429	0.000405114	0.342321	0.0380357
F*	43.01.03.06 hyphae formation	3	3.03	SS1G_10311 SS1G_11468 SS1G_13512	23	0.15	20.2	0.000500503	0.422925	0.0422925
F*	01 METABOLISM	34	34.3	SS1G_01656 SS1G_01997 SS1G_02149 SS1G_02786 SS1G_03435 SS1G_03629 SS1G_05210 SS1G_05190 SS1G_05775 SS1G_06054 SS1G_06922 SS1G_07116 SS1G_07228 SS1G_07231 SS1G_07669 SS1G_07964 SS1G_09252 SS1G_09240 SS1G_09683 SS1G_09846 SS1G_10311 SS1G_10677 SS1G_10796 SS1G_11468 SS1G_11412 SS1G_12198 SS1G_12708 SS1G_13360 SS1G_13314 SS1G_13315 SS1G_13322 SS1G_13641 SS1G_13640 SS1G_14127	2903	20	1.715	0.000628856	0.531384	0.0483076
*	01.20.35.01 metabolism of phenylpropanoids	3	3.03	SS1G_10677 SS1G_13314 SS1G_13315	31	0.21	14.4286	0.00122087	1	0.0859699
*	01.20.35 metabolism of secondary products derived from L-phenylalanine and L-tyrosine	3	3.03	SS1G_10677 SS1G_13314 SS1G_13315	34	0.23	13.1739	0.00160131	1	0.104085
*	32.05.01 resistance proteins	5	5.05	SS1G_00315 SS1G_03435 SS1G_06922 SS1G_07228 SS1G_07958	124	0.85	5.94118	0.00161551	1	0.0975075
*	20.09.16 cellular export and secretion	6	6.06	SS1G_00315 SS1G_03435 SS1G_06922 SS1G_07228 SS1G_07958 SS1G_09683	207	1.43	4.23776	0.00298821	1	0.168336
*	42.27 extracellular / secretion proteins	2	2.02	SS1G_03629 SS1G_10707	16	0.11	18.3636	0.00524066	1	0.276773
*	18.01.05 regulation by processing	1	1.01	SS1G_02974	1	0	0	0.00685311	1	0.34064
*	01.05.06.07 C-2 compound and organic acid catabolism	2	2.02	SS1G_10796 SS1G_11412	19	0.13	15.5385	0.00736886	1	0.345927
*	32.05.05 virulence, disease factors	4	4.04	SS1G_01997 SS1G_09252 SS1G_09240 SS1G_13360	115	0.79	5.11392	0.00803291	1	0.357253
*	01.05.06 C-2 compound and organic acid metabolism	2	2.02	SS1G_10796 SS1G_11412	22	0.15	13.4667	0.00982255	1	0.415003
*	01.20.36 non-ribosomal peptide synthesis	2	2.02	SS1G_09846 SS1G_13641	26	0.17	11.8824	0.0135765	1	0.546292
*	20.09.16.01 Type I protein secretion system (ABC-type transport systems)	2	2.02	SS1G_03435 SS1G_06922	28	0.19	10.6316	0.0156512	1	0.601149
*	20.03.25 ABC transporters	3	3.03	SS1G_03435 SS1G_06922 SS1G_07958	79	0.54	5.61111	0.0169585	1	0.623042
*	30.05.01.05 interleukine receptor signalling pathway	1	1.01	SS1G_07965	3	0.02	50.5	0.0204202	1	0.71896
*	20.09.16.07 non-vesicular cellular export	1	1.01	SS1G_00315	3	0.02	50.5	0.0204202	1	0.690201
*	20.01 transported compounds (substrates)	14	14.1	SS1G_00315 SS1G_01656 SS1G_03435 SS1G_06922 SS1G_07228 SS1G_07958 SS1G_09683 SS1G_09846 SS1G_10633 SS1G_12198 SS1G_12488 SS1G_12708 SS1G_13360 SS1G_13941	1133	7.84	1.79847	0.0221132	1	0.71868
*	32.07.03 detoxification by modification	2	2.02	SS1G_02784 SS1G_06054	35	0.24	8.41667	0.0238857	1	0.747534
*	16.21.17 pyridoxal phosphate binding	2	2.02	SS1G_05190 SS1G_07116	40	0.27	7.48148	0.0306302	1	0.924376
*	34.11 cellular sensing and response to external stimulus	5	5.05	SS1G_06088 SS1G_09248 SS1G_10707 SS1G_12198 SS1G_13512	259	1.79	2.82123	0.0326926	1	0.952594
*	42.27.01 extracellular matrix	1	1.01	SS1G_10707	5	0.03	33.6667	0.0338037	1	0.952138
*	41.01.03.01 fruit body development (sexually or asexually derived spores)	1	1.01	SS1G_12708	5	0.03	33.6667	0.0338037	1	0.921424
*	01.25.03 extracellular protein degradation	1	1.01	SS1G_03629	5	0.03	33.6667	0.0338037	1	0.892629
*	32.05.01.03 chemical agent resistance	2	2.02	SS1G_03435 SS1G_07958	45	0.31	6.51613	0.0380322	1	0.973854
*	41.01.03 tissue pattern formation	1	1.01	SS1G_12708	7	0.04	25.25	0.0470062	1	1
*	32.05.01.01 antibiotic resistance	1	1.01	SS1G_00315	7	0.04	25.25	0.0470062	1	1
	34 INTERACTION WITH THE ENVIRONMENT	8	8.08	SS1G_06088 SS1G_07965 SS1G_08681 SS1G_09248 SS1G_09846 SS1G_10707 SS1G_12198 SS1G_13512	596	4.12	1.96117	0.0518339	1	1
	32.07.07.01 catalase reaction	1	1.01	SS1G_02784	8	0.05	20.2	0.0535404	1	1
	01.01.05.01.01 biosynthesis of polyamines	1	1.01	SS1G_05210	8	0.05	20.2	0.0535404	1	1
	34.11.03 chemoperception and response	3	3.03	SS1G_06088 SS1G_12198 SS1G_13512	125	0.86	3.52326	0.0545189	1	1
	01.20.33 metabolism of secondary products derived from L-tryptophan	1	1.01	SS1G_05190	9	0.06	16.8333	0.0600302	1	1
	30.05.02.26 integrin receptor signalling pathway	1	1.01	SS1G_10707	10	0.06	16.8333	0.0664759	1	1
	01.01.03.05.02 degradation of arginine	1	1.01	SS1G_05210	10	0.06	16.8333	0.0664759	1	1
	01.01.03.03.02 degradation of proline	1	1.01	SS1G_05210	10	0.06	16.8333	0.0664759	1	1
	34.11.03.13 osmosensing and response	2	2.02	SS1G_12198 SS1G_13512	64	0.44	4.59091	0.0712847	1	1
	01.01.03.03.01 biosynthesis of proline	1	1.01	SS1G_05210	11	0.07	14.4286	0.0728779	1	1
	01.01.05.01 metabolism of polyamines	1	1.01	SS1G_05210	12	0.08	12.625	0.0792364	1	1
	30.05.01 receptor enzyme mediated signalling	2	2.02	SS1G_07965 SS1G_13512	70	0.48	4.20833	0.0832015	1	1
	20.09.18.09.01.01 receptor-mediated endocytosis	1	1.01	SS1G_10707	13	0.08	12.625	0.0855517	1	1
	01.20.31 metabolism of secondary products derived from L-lysine, L-arginine and L-histidine	1	1.01	SS1G_05190	13	0.08	12.625	0.0855517	1	1
	01.01.09.07.01 biosynthesis of histidine	1	1.01	SS1G_05190	13	0.08	12.625	0.0855517	1	1
	02.45 energy conversion and regeneration	2	2.02	SS1G_10796 SS1G_11412	74	0.51	3.96078	0.0914603	1	1
	20 CELLULAR TRANSPORT, TRANSPORT FACILITIES AND TRANSPORT ROUTES	15	15.1	SS1G_00315 SS1G_01656 SS1G_03435 SS1G_06922 SS1G_07228 SS1G_07958 SS1G_09683 SS1G_09846 SS1G_10633 SS1G_10707 SS1G_12198 SS1G_12488 SS1G_12708 SS1G_13360 SS1G_13941	1515	10.4	1.45192	0.0921126	1	1
	34.11.10 response to biotic stimulus	1	1.01	SS1G_10707	15	0.1	10.1	0.098054	1	1
	01.01.09.07 metabolism of histidine	1	1.01	SS1G_05190	16	0.11	9.18182	0.104242	1	1
	01.01.03.03 metabolism of proline	1	1.01	SS1G_05210	16	0.11	9.18182	0.104242	1	1
	30.05 transmembrane signal transduction	3	3.03	SS1G_07965 SS1G_10707 SS1G_13512	168	1.16	2.61207	0.108465	1	1
	01.01.09 metabolism of the cysteine - aromatic group	3	3.03	SS1G_05190 SS1G_07116 SS1G_12198	169	1.16	2.61207	0.109903	1	1
	18.02.09 regulator of transcription factor	2	2.02	SS1G_02974 SS1G_06088	84	0.58	3.48276	0.113069	1	1
	16.01.01 receptor binding	1	1.01	SS1G_07965	18	0.12	8.41667	0.116491	1	1
	32.01.01 oxidative stress response	2	2.02	SS1G_02784 SS1G_06088	86	0.59	3.42373	0.117539	1	1
	01.01.03 assimilation of ammonia, metabolism of the glutamate group	2	2.02	SS1G_05210 SS1G_05190	89	0.61	3.31148	0.124324	1	1
	42.02 eukaryotic plasma membrane	1	1.01	SS1G_09252	21	0.14	7.21429	0.134555	1	1
	30.05.01.10 two-component signal transduction system (sensor kinase component)	1	1.01	SS1G_13512	21	0.14	7.21429	0.134555	1	1
	01.20.37.01 metabolism of thioredoxin, glutaredoxin, glutathion	1	1.01	SS1G_14127	21	0.14	7.21429	0.134555	1	1
	32.05.05.01 toxins	1	1.01	SS1G_01997	22	0.15	6.73333	0.140494	1	1
	01.01.03.05.01 biosynthesis of arginine	1	1.01	SS1G_05210	23	0.15	6.73333	0.146394	1	1
	34.11.01 photoperception and response	1	1.01	SS1G_13512	25	0.17	5.94118	0.158072	1	1
	20.03 transport facilities	6	6.06	SS1G_01656 SS1G_03435 SS1G_06922 SS1G_07228 SS1G_07958 SS1G_13360	533	3.68	1.64674	0.15894	1	1
	01.20.17.03 metabolism of amines	1	1.01	SS1G_12198	28	0.19	5.31579	0.175294	1	1
	01.06.05 fatty acid metabolism	2	2.02	SS1G_10677 SS1G_13315	111	0.76	2.65789	0.176518	1	1
	01.01 amino acid metabolism	5	5.05	SS1G_05210 SS1G_05190 SS1G_07116 SS1G_12198 SS1G_14127	437	3.02	1.67219	0.180641	1	1
	34.07 cell adhesion	1	1.01	SS1G_10707	30	0.2	5.05	0.186581	1	1
	01.06.02.02 glycolipid metabolism	1	1.01	SS1G_09252	30	0.2	5.05	0.186581	1	1
	01.01.09.01.01 biosynthesis of glycine	1	1.01	SS1G_12198	30	0.2	5.05	0.186581	1	1
	20.01.01.01.01.01 siderophore-iron transport	1	1.01	SS1G_09846	32	0.22	4.59091	0.197715	1	1
	16.05 polysaccharide binding	1	1.01	SS1G_10707	32	0.22	4.59091	0.197715	1	1
	01.20.37 metabolism of peptide derived compounds	1	1.01	SS1G_14127	32	0.22	4.59091	0.197715	1	1
	01.01.05 metabolism of urea cycle, creatine and polyamines	1	1.01	SS1G_05210	33	0.22	4.59091	0.203226	1	1
	01.01.03.05 metabolism of arginine	1	1.01	SS1G_05210	33	0.22	4.59091	0.203226	1	1
	20.09.18.07 non-vesicular cellular import	2	2.02	SS1G_01656 SS1G_10633	128	0.88	2.29545	0.218815	1	1
	01.01.09.01 metabolism of glycine	1	1.01	SS1G_12198	36	0.24	4.20833	0.219533	1	1
	16.21 complex cofactor/cosubstrate/vitamine binding	4	4.04	SS1G_02784 SS1G_05190 SS1G_07116 SS1G_12198	353	2.44	1.65574	0.223316	1	1
	32.05.03 defense related proteins	1	1.01	SS1G_08233	37	0.25	4.04	0.224895	1	1
	20.09 transport routes	9	9.09	SS1G_00315 SS1G_01656 SS1G_03435 SS1G_06922 SS1G_07228 SS1G_07958 SS1G_09683 SS1G_10633 SS1G_10707	977	6.76	1.34467	0.225762	1	1
	42.10.03 organization of chromosome structure	3	3.03	SS1G_02974 SS1G_06088 SS1G_08681	241	1.66	1.8253	0.228949	1	1
	20.03.02.03.01 proton driven antiporter	1	1.01	SS1G_07228	38	0.26	3.88462	0.23022	1	1
	01.05.11.07.01 aerobic aromate catabolism	1	1.01	SS1G_13640	42	0.29	3.48276	0.251163	1	1
	01.05.11.07 aromate catabolism	1	1.01	SS1G_13640	43	0.29	3.48276	0.256309	1	1
	10.01.09.05 DNA conformation modification (e.g. chromatin)	3	3.03	SS1G_02974 SS1G_06088 SS1G_08681	258	1.78	1.70225	0.260053	1	1
	12.10 aminoacyl-tRNA-synthetases	1	1.01	SS1G_07965	44	0.3	3.36667	0.261421	1	1
	11.02.03.01.01 transcription initiation	1	1.01	SS1G_08681	44	0.3	3.36667	0.261421	1	1
	16.03.01 DNA binding	4	4.04	SS1G_02974 SS1G_06088 SS1G_08681 SS1G_12488	382	2.64	1.5303	0.266445	1	1
	01.01.03.02 metabolism of glutamate	1	1.01	SS1G_05190	46	0.31	3.25806	0.271541	1	1
	01.07.01 biosynthesis of vitamins, cofactors, and prosthetic groups	2	2.02	SS1G_07116 SS1G_14127	150	1.03	1.96117	0.2746	1	1
	10.01.09 DNA restriction or modification	3	3.03	SS1G_02974 SS1G_06088 SS1G_08681	267	1.84	1.64674	0.276752	1	1
	10.03.01.01.03 G1/S transition of mitotic cell cycle	1	1.01	SS1G_12488	48	0.33	3.06061	0.281523	1	1
	34.01.01.01 homeostasis of metal ions (Na, K, Ca etc.)	2	2.02	SS1G_08681 SS1G_09846	153	1.05	1.92381	0.282225	1	1
	02.13 respiration	2	2.02	SS1G_10796 SS1G_11412	154	1.06	1.90566	0.284765	1	1
	43.01.03 fungal and other eukaryotic cell type differentiation	5	5.05	SS1G_05775 SS1G_10311 SS1G_11468 SS1G_13360 SS1G_13512	522	3.61	1.39889	0.287403	1	1
	43.01 fungal/microorganismic cell type differentiation	5	5.05	SS1G_05775 SS1G_10311 SS1G_11468 SS1G_13360 SS1G_13512	522	3.61	1.39889	0.287403	1	1
	43 CELL TYPE DIFFERENTIATION	5	5.05	SS1G_05775 SS1G_10311 SS1G_11468 SS1G_13360 SS1G_13512	522	3.61	1.39889	0.287403	1	1
	01.06 lipid, fatty acid and isoprenoid metabolism	6	6.06	SS1G_06054 SS1G_09252 SS1G_10677 SS1G_13315 SS1G_13640 SS1G_14127	658	4.55	1.33187	0.296331	1	1
	42.10 nucleus	3	3.03	SS1G_02974 SS1G_06088 SS1G_08681	285	1.97	1.53807	0.310441	1	1
	01.05.11 aromate metabolism	1	1.01	SS1G_13640	56	0.38	2.65789	0.320116	1	1
	01.25 extracellular metabolism	1	1.01	SS1G_03629	58	0.4	2.525	0.329439	1	1
	32.07.07 oxygen and radical detoxification	1	1.01	SS1G_02784	59	0.4	2.525	0.334053	1	1
	02.19 metabolism of energy reserves (e.g. glycogen, trehalose)	1	1.01	SS1G_05775	60	0.41	2.46341	0.338635	1	1
	32.07.01 detoxification involving cytochrome P450	1	1.01	SS1G_08233	63	0.43	2.34884	0.352196	1	1
	20.03.02.03 antiporter	1	1.01	SS1G_07228	63	0.43	2.34884	0.352196	1	1
	16.21.01 heme binding	1	1.01	SS1G_02784	63	0.43	2.34884	0.352196	1	1
	20.01.03 C-compound and carbohydrate transport	2	2.02	SS1G_01656 SS1G_13360	182	1.25	1.616	0.355235	1	1
	01.20.17 metabolism of secondary products derived from primary amino acids	1	1.01	SS1G_12198	64	0.44	2.29545	0.356655	1	1
	01.05.02.07 sugar, glucoside, polyol and carboxylate catabolism	2	2.02	SS1G_10796 SS1G_11412	184	1.27	1.59055	0.360191	1	1
	20.01.01.01 cation transport (H+, Na+, K+, Ca2+ , NH4+, etc.)	2	2.02	SS1G_09846 SS1G_12488	187	1.29	1.56589	0.367601	1	1
	01.03.16.01 RNA degradation	1	1.01	SS1G_07669	67	0.46	2.19565	0.369851	1	1
	30.05.02 non-enzymatic receptor mediated signalling	1	1.01	SS1G_10707	68	0.47	2.14894	0.374189	1	1
	42 BIOGENESIS OF CELLULAR COMPONENTS	8	8.08	SS1G_02974 SS1G_03629 SS1G_06088 SS1G_05775 SS1G_08681 SS1G_09252 SS1G_10707 SS1G_13512	1008	6.97	1.15925	0.386913	1	1
	20.01.07 amino acid/amino acid derivatives transport	1	1.01	SS1G_10633	75	0.51	1.98039	0.403742	1	1
	20.01.01.01.01 heavy metal ion transport (Cu+, Fe3+, etc.)	1	1.01	SS1G_09846	75	0.51	1.98039	0.403742	1	1
	20.09.18 cellular import	3	3.03	SS1G_01656 SS1G_10633 SS1G_10707	343	2.37	1.27848	0.418741	1	1
	34.01.01 homeostasis of cations	2	2.02	SS1G_08681 SS1G_09846	218	1.5	1.34667	0.441973	1	1
	14.13 protein/peptide degradation	3	3.03	SS1G_02974 SS1G_03629 SS1G_09060	358	2.47	1.22672	0.446038	1	1
	34.05 cell motility	1	1.01	SS1G_07965	86	0.59	1.71186	0.447415	1	1
	20.01.01 ion transport	2	2.02	SS1G_09846 SS1G_12488	221	1.52	1.32895	0.448925	1	1
	41.01 fungal/microorganismic development	1	1.01	SS1G_12708	90	0.62	1.62903	0.462499	1	1
	41 DEVELOPMENT (Systemic)	1	1.01	SS1G_12708	90	0.62	1.62903	0.462499	1	1
	18.01 regulation by	2	2.02	SS1G_02974 SS1G_06088	234	1.61	1.25466	0.478487	1	1
	20.03.02 carrier (electrochemical potential-driven transport)	1	1.01	SS1G_07228	96	0.66	1.5303	0.484362	1	1
	01.05 C-compound and carbohydrate metabolism	8	8.08	SS1G_05190 SS1G_05775 SS1G_10677 SS1G_10796 SS1G_11412 SS1G_12198 SS1G_13315 SS1G_13640	1118	7.73	1.04528	0.503079	1	1
	16.21.05 FAD/FMN binding	1	1.01	SS1G_12198	102	0.7	1.44286	0.505345	1	1
	01.07 metabolism of vitamins, cofactors, and prosthetic groups	2	2.02	SS1G_07116 SS1G_14127	247	1.7	1.18824	0.507081	1	1
	01.05.02 sugar, glucoside, polyol and carboxylate metabolism	2	2.02	SS1G_10796 SS1G_11412	249	1.72	1.17442	0.51139	1	1
	18.01.07 regulation by binding / dissociation	1	1.01	SS1G_06088	105	0.72	1.40278	0.515518	1	1
	16.03 nucleic acid binding	5	5.05	SS1G_02974 SS1G_06088 SS1G_07965 SS1G_08681 SS1G_12488	691	4.78	1.05649	0.515703	1	1
	16.17.09 heavy metal binding (Cu, Fe, Zn)	3	3.03	SS1G_02974 SS1G_02784 SS1G_06088	402	2.78	1.08993	0.522925	1	1
	34.01 homeostasis	2	2.02	SS1G_08681 SS1G_09846	255	1.76	1.14773	0.524172	1	1
	42.01 cell wall	2	2.02	SS1G_05775 SS1G_13512	258	1.78	1.13483	0.53048	1	1
	01.03.16 polynucleotide degradation	1	1.01	SS1G_07669	112	0.77	1.31169	0.538455	1	1
	30 CELLULAR COMMUNICATION/SIGNAL TRANSDUCTION MECHANISM	4	4.04	SS1G_07965 SS1G_10707 SS1G_13360 SS1G_13512	562	3.89	1.03856	0.540982	1	1
	20.01.15 electron transport	2	2.02	SS1G_12198 SS1G_12708	265	1.83	1.10383	0.544979	1	1
	20.09.18.09.01 endocytosis	1	1.01	SS1G_10707	117	0.8	1.2625	0.554177	1	1
	20.09.18.09 vesicular cellular import	1	1.01	SS1G_10707	117	0.8	1.2625	0.554177	1	1
	11.02.03.04.01 transcription activation	1	1.01	SS1G_06088	117	0.8	1.2625	0.554177	1	1
	01.06.02 membrane lipid metabolism	1	1.01	SS1G_09252	119	0.82	1.23171	0.560316	1	1
	14.07.11 protein processing (proteolytic)	1	1.01	SS1G_09060	121	0.83	1.21687	0.566372	1	1
	14.01 protein folding and stabilization	1	1.01	SS1G_10707	123	0.85	1.18824	0.572345	1	1
	40.10.02 apoptosis (type I programmed cell death)	1	1.01	SS1G_07965	127	0.87	1.16092	0.584048	1	1
	11.02.03.04 transcriptional control	4	4.04	SS1G_02974 SS1G_06088 SS1G_08681 SS1G_12488	594	4.11	0.982968	0.585242	1	1
	16.17 metal binding	4	4.04	SS1G_02974 SS1G_02784 SS1G_05210 SS1G_06088	621	4.29	0.941725	0.620653	1	1
	40.10 cell death	1	1.01	SS1G_07965	141	0.97	1.04124	0.622566	1	1
	40 CELL FATE	3	3.03	SS1G_05775 SS1G_07965 SS1G_12708	469	3.24	0.935185	0.628051	1	1
	40.01 cell growth / morphogenesis	2	2.02	SS1G_05775 SS1G_12708	328	2.27	0.889868	0.661345	1	1
	16.21.07 NAD/NADP binding	1	1.01	SS1G_12198	163	1.12	0.901786	0.676079	1	1
	02 ENERGY	3	3.03	SS1G_05775 SS1G_10796 SS1G_11412	507	3.5	0.865714	0.680278	1	1
	11.02.03.01 general transcription activities	1	1.01	SS1G_08681	165	1.14	0.885965	0.680554	1	1
	43.01.03.09 development of asco- basidio- or zygospore	1	1.01	SS1G_05775	174	1.2	0.841667	0.699946	1	1
	11.02.03 mRNA synthesis	4	4.04	SS1G_02974 SS1G_06088 SS1G_08681 SS1G_12488	713	4.93	0.819473	0.726587	1	1
	10.01 DNA processing	3	3.03	SS1G_02974 SS1G_06088 SS1G_08681	557	3.85	0.787013	0.740569	1	1
	10.03.01.01 mitotic cell cycle	1	1.01	SS1G_12488	203	1.4	0.721429	0.754843	1	1
	32.01 stress response	3	3.03	SS1G_02784 SS1G_03110 SS1G_06088	577	3.99	0.759398	0.762063	1	1
	12.04 translation	1	1.01	SS1G_07965	211	1.46	0.691781	0.768151	1	1
	01.02 nitrogen, sulfur and selenium metabolism	1	1.01	SS1G_02786	216	1.49	0.677852	0.776103	1	1
	11.02 RNA synthesis	4	4.04	SS1G_02974 SS1G_06088 SS1G_08681 SS1G_12488	785	5.43	0.744015	0.793167	1	1
	14.07.03 modification by phosphorylation, dephosphorylation, autophosphorylation	1	1.01	SS1G_13512	235	1.62	0.623457	0.803934	1	1
	01.05.03 polysaccharide metabolism	1	1.01	SS1G_05775	236	1.63	0.619632	0.8053	1	1
	18.02 regulation of protein activity	2	2.02	SS1G_02974 SS1G_06088	454	3.14	0.643312	0.822508	1	1
	18 REGULATION OF METABOLISM AND PROTEIN FUNCTION	2	2.02	SS1G_02974 SS1G_06088	467	3.23	0.625387	0.834506	1	1
	30.01 cellular signalling	2	2.02	SS1G_13360 SS1G_13512	489	3.38	0.597633	0.85317	1	1
	30.01.05 enzyme mediated signal transduction	1	1.01	SS1G_13512	286	1.97	0.51269	0.86282	1	1
	16.03.03 RNA binding	1	1.01	SS1G_07965	298	2.06	0.490291	0.873901	1	1
	01.03 nucleotide/nucleoside/nucleobase metabolism	1	1.01	SS1G_07669	360	2.49	0.405622	0.918488	1	1
	10 CELL CYCLE AND DNA PROCESSING	4	4.04	SS1G_02974 SS1G_06088 SS1G_08681 SS1G_12488	1021	7.06	0.572238	0.926195	1	1
	11 TRANSCRIPTION	4	4.04	SS1G_02974 SS1G_06088 SS1G_08681 SS1G_12488	1025	7.09	0.569817	0.927569	1	1
	14 PROTEIN FATE (folding, modification, destination)	5	5.05	SS1G_02974 SS1G_03629 SS1G_09060 SS1G_10707 SS1G_13512	1280	8.86	0.569977	0.945526	1	1
	12 PROTEIN SYNTHESIS	1	1.01	SS1G_07965	436	3.01	0.335548	0.952379	1	1
	10.03.01 mitotic cell cycle and cell cycle control	1	1.01	SS1G_12488	477	3.3	0.306061	0.964408	1	1
	14.07 protein modification	2	2.02	SS1G_09060 SS1G_13512	740	5.12	0.394531	0.96562	1	1
	16.01 protein binding	5	5.05	SS1G_06088 SS1G_07965 SS1G_08681 SS1G_10707 SS1G_12488	1434	9.92	0.509073	0.973624	1	1
	16 PROTEIN WITH BINDING FUNCTION OR COFACTOR REQUIREMENT (structural or catalytic)	11	11.1	SS1G_02974 SS1G_02784 SS1G_05210 SS1G_05190 SS1G_06088 SS1G_07116 SS1G_07965 SS1G_08681 SS1G_10707 SS1G_12198 SS1G_12488	2624	18.1	0.61326	0.980171	1	1
	16.19.03 ATP binding	1	1.01	SS1G_07965	569	3.93	0.256997	0.98154	1	1
	10.03 cell cycle	1	1.01	SS1G_12488	676	4.67	0.216274	0.991444	1	1
	16.19 nucleotide/nucleoside/nucleobase binding	1	1.01	SS1G_07965	758	5.24	0.192748	0.995274	1	1
	99 UNCLASSIFIED PROTEINS	49	49.4	SS1G_00036 SS1G_01613 SS1G_01131 SS1G_02697 SS1G_02693 SS1G_02801 SS1G_03683 SS1G_03885 SS1G_03551 SS1G_03205 SS1G_03186 SS1G_04137 SS1G_04947 SS1G_04923 SS1G_06053 SS1G_05785 SS1G_06119 SS1G_06713 SS1G_07404 SS1G_07229 SS1G_07505 SS1G_07230 SS1G_07776 SS1G_07963 SS1G_08235 SS1G_08234 SS1G_08422 SS1G_09406 SS1G_09246 SS1G_09533 SS1G_09811 SS1G_10904 SS1G_10910 SS1G_11320 SS1G_10996 SS1G_11528 SS1…	9008	62.3	0.792937	0.996691	1	1
	14.07 protein modification	2	1.98	SS1G_09060 SS1G_13512	740	5.12	0.386719	0.968545	1	1
	16.01 protein binding	5	4.95	SS1G_06088 SS1G_07965 SS1G_08681 SS1G_10707 SS1G_12488	1434	9.92	0.498992	0.977015	1	1
	16.19.03 ATP binding	1	0.99	SS1G_07965	569	3.93	0.251908	0.982975	1	1
	16 PROTEIN WITH BINDING FUNCTION OR COFACTOR REQUIREMENT (structural or catalytic)	11	10.8	SS1G_02974 SS1G_02784 SS1G_05210 SS1G_05190 SS1G_06088 SS1G_07116 SS1G_07965 SS1G_08681 SS1G_10707 SS1G_12198 SS1G_12488	2624	18.1	0.596685	0.983907	1	1
	10.03 cell cycle	1	0.99	SS1G_12488	676	4.67	0.211991	0.992232	1	1
	16.19 nucleotide/nucleoside/nucleobase binding	1	0.99	SS1G_07965	758	5.24	0.188931	0.99576	1	1
	99 UNCLASSIFIED PROTEINS	49	48.5	SS1G_00036 SS1G_01613 SS1G_01131 SS1G_02697 SS1G_02693 SS1G_02801 SS1G_03683 SS1G_03885 SS1G_03551 SS1G_03205 SS1G_03186 SS1G_04137 SS1G_04947 SS1G_04923 SS1G_06053 SS1G_05785 SS1G_06119 SS1G_06713 SS1G_07404 SS1G_07229 SS1G_07505 SS1G_07230 SS1G_07776 SS1G_07963 SS1G_08235 SS1G_08234 SS1G_08422 SS1G_09406 SS1G_09246 SS1G_09533 SS1G_09811 SS1G_10904 SS1G_10910 SS1G_11320 SS1G_10996 SS1G_11528 SS1…	9008	62.3	0.778491	0.998355	1	1

## Sheet: Funcat RvS 96 hpi
Supplementary Table 15B. Functional distribution of genes differentially expressed between the R and S lines at 96 hpi
Filter	FUNCTIONAL CATEGORY	abs SET	rel SET	genes SET	abs GENOME	rel GENOME	rel SET/rel GENOME	P-VALUE	Bonferroni_corr	FDR
BF*	20.01.03 C-compound and carbohydrate transport	21	6.01	SS1G_00648 SS1G_01523 SS1G_02844 SS1G_02434 SS1G_02361 SS1G_03092 SS1G_03784 SS1G_04849 SS1G_05006 SS1G_06620 SS1G_06402 SS1G_07095 SS1G_08467 SS1G_08252 SS1G_11113 SS1G_11403 SS1G_12686 SS1G_13360 SS1G_13720 SS1G_13734 SS1G_14015	182	1.25	4.808	3.02173e-09	2.55336e-06	2.55336e-06
BF*	01.20 secondary metabolism	48	13.7	SS1G_00176 SS1G_00730 SS1G_00871 SS1G_01576 SS1G_01811 SS1G_01480 SS1G_01523 SS1G_01685 SS1G_01657 SS1G_01812 SS1G_02407 SS1G_02582 SS1G_03435 SS1G_03478 SS1G_03479 SS1G_03734 SS1G_03696 SS1G_04505 SS1G_04934 SS1G_06318 SS1G_06061 SS1G_05756 SS1G_06762 SS1G_06865 SS1G_07095 SS1G_07201 SS1G_07231 SS1G_07098 SS1G_08376 SS1G_08252 SS1G_08677 SS1G_09759 SS1G_09780 SS1G_10311 SS1G_10339 SS1G_10562 SS1…	864	5.98	2.29097	5.28349e-08	4.46455e-05	2.23227e-05
BF*	01 METABOLISM	112	32	SS1G_00406 SS1G_00057 SS1G_00176 SS1G_00861 SS1G_00451 SS1G_00730 SS1G_00423 SS1G_00871 SS1G_01229 SS1G_01576 SS1G_01811 SS1G_01480 SS1G_01523 SS1G_01685 SS1G_01889 SS1G_01657 SS1G_01812 SS1G_01478 SS1G_01487 SS1G_02803 SS1G_02844 SS1G_03092 SS1G_02651 SS1G_02407 SS1G_02582 SS1G_03435 SS1G_03478 SS1G_03479 SS1G_03418 SS1G_03734 SS1G_03696 SS1G_04505 SS1G_04053 SS1G_04662 SS1G_04196 SS1G_04794 SS1…	2903	20	1.6	6.08412e-08	5.14108e-05	1.71369e-05
BF*	20.09.18.07 non-vesicular cellular import	14	4.01	SS1G_01523 SS1G_02844 SS1G_03092 SS1G_05006 SS1G_05582 SS1G_06620 SS1G_06402 SS1G_10849 SS1G_11438 SS1G_12381 SS1G_12686 SS1G_13720 SS1G_13734 SS1G_14223	128	0.88	4.55682	2.56915e-06	0.00217093	0.000542733
BF*	32.05 disease, virulence and defense	22	6.3	SS1G_01229 SS1G_02361 SS1G_02793 SS1G_02407 SS1G_03435 SS1G_04849 SS1G_06061 SS1G_06319 SS1G_05756 SS1G_07095 SS1G_07098 SS1G_07716 SS1G_08361 SS1G_08677 SS1G_09759 SS1G_09915 SS1G_11403 SS1G_11555 SS1G_11784 SS1G_12510 SS1G_13360 SS1G_14015	301	2.08	3.02885	4.12179e-06	0.00348292	0.000696583
BF*	20.03 transport facilities	31	8.88	SS1G_00648 SS1G_01628 SS1G_02844 SS1G_02434 SS1G_02361 SS1G_03092 SS1G_02407 SS1G_02383 SS1G_03435 SS1G_03784 SS1G_03736 SS1G_04849 SS1G_05817 SS1G_06061 SS1G_05756 SS1G_07095 SS1G_07866 SS1G_08467 SS1G_08252 SS1G_09759 SS1G_09621 SS1G_09776 SS1G_11113 SS1G_11172 SS1G_11403 SS1G_12381 SS1G_13360 SS1G_13852 SS1G_13734 SS1G_14015 SS1G_14223	533	3.68	2.41304	5.79806e-06	0.00489936	0.00081656
BF*	01.05 C-compound and carbohydrate metabolism	49	14	SS1G_00451 SS1G_00730 SS1G_01229 SS1G_01811 SS1G_01480 SS1G_01889 SS1G_01812 SS1G_01478 SS1G_02803 SS1G_02844 SS1G_03092 SS1G_02582 SS1G_03479 SS1G_04662 SS1G_04196 SS1G_04794 SS1G_05007 SS1G_05311 SS1G_05915 SS1G_06620 SS1G_06402 SS1G_06865 SS1G_07599 SS1G_08361 SS1G_08376 SS1G_08348 SS1G_08467 SS1G_08952 SS1G_09310 SS1G_09416 SS1G_09403 SS1G_10495 SS1G_10339 SS1G_10562 SS1G_10882 SS1G_10803 SS1…	1118	7.73	1.81113	3.30637e-05	0.0279388	0.00399126
F*	34.11.12 perception of nutrients and nutritional adaptation	8	2.29	SS1G_02844 SS1G_05792 SS1G_06762 SS1G_06620 SS1G_06402 SS1G_06805 SS1G_11725 SS1G_12510	61	0.42	5.45238	0.000103258	0.087253	0.0109066
F*	20.01 transported compounds (substrates)	47	13.4	SS1G_00406 SS1G_00730 SS1G_00648 SS1G_01811 SS1G_01628 SS1G_01523 SS1G_02844 SS1G_02434 SS1G_02361 SS1G_03092 SS1G_02407 SS1G_02723 SS1G_03435 SS1G_03784 SS1G_03736 SS1G_04849 SS1G_05006 SS1G_05582 SS1G_05817 SS1G_06061 SS1G_05756 SS1G_06762 SS1G_06620 SS1G_06402 SS1G_06865 SS1G_07095 SS1G_08467 SS1G_08252 SS1G_09759 SS1G_09621 SS1G_09776 SS1G_09780 SS1G_10849 SS1G_11113 SS1G_11172 SS1G_11438 SS1…	1133	7.84	1.70918	0.000180921	0.152878	0.0169865
F*	32.05.05 virulence, disease factors	10	2.86	SS1G_01229 SS1G_06319 SS1G_07095 SS1G_07098 SS1G_07716 SS1G_08361 SS1G_11403 SS1G_12510 SS1G_13360 SS1G_14015	115	0.79	3.62025	0.000469123	0.396409	0.0396409
*	01.01 amino acid metabolism	22	6.3	SS1G_00861 SS1G_00730 SS1G_01576 SS1G_01811 SS1G_01480 SS1G_01487 SS1G_02651 SS1G_03418 SS1G_03734 SS1G_03696 SS1G_04053 SS1G_05122 SS1G_06202 SS1G_06865 SS1G_08376 SS1G_08383 SS1G_08916 SS1G_12236 SS1G_11932 SS1G_14127 SS1G_14223 SS1G_14396	437	3.02	2.08609	0.000973634	0.82272	0.0747928
*	34.11 cellular sensing and response to external stimulus	15	4.29	SS1G_01811 SS1G_01657 SS1G_02844 SS1G_02650 SS1G_05007 SS1G_06061 SS1G_05792 SS1G_06762 SS1G_06620 SS1G_06402 SS1G_06805 SS1G_10705 SS1G_11172 SS1G_11725 SS1G_12510	259	1.79	2.39665	0.00161585	1	0.113782
*	20.09.18 cellular import	18	5.15	SS1G_01628 SS1G_01523 SS1G_02844 SS1G_03092 SS1G_03784 SS1G_05006 SS1G_05582 SS1G_06620 SS1G_06402 SS1G_08252 SS1G_10849 SS1G_11113 SS1G_11438 SS1G_12381 SS1G_12686 SS1G_13720 SS1G_13734 SS1G_14223	343	2.37	2.173	0.00175615	1	0.114149
*	01.05.03 polysaccharide metabolism	14	4.01	SS1G_01229 SS1G_01889 SS1G_02803 SS1G_04662 SS1G_05915 SS1G_07599 SS1G_08361 SS1G_10882 SS1G_11239 SS1G_12327 SS1G_12021 SS1G_11932 SS1G_12510 SS1G_12917	236	1.63	2.46012	0.00183082	1	0.110503
*	43.01.03.06 hyphae formation	4	1.14	SS1G_04934 SS1G_10311 SS1G_11468 SS1G_11725	23	0.15	7.6	0.00206105	1	0.116106
*	01.25 extracellular metabolism	6	1.71	SS1G_01229 SS1G_04196 SS1G_04204 SS1G_05329 SS1G_11239 SS1G_12917	58	0.4	4.275	0.00267691	1	0.141374
*	01.01.09 metabolism of the cysteine - aromatic group	11	3.15	SS1G_00730 SS1G_01576 SS1G_01811 SS1G_01480 SS1G_01487 SS1G_03418 SS1G_03734 SS1G_06865 SS1G_08376 SS1G_08916 SS1G_14396	169	1.16	2.71552	0.00270884	1	0.134645
*	20.03.25 ABC transporters	7	2	SS1G_02407 SS1G_02383 SS1G_03435 SS1G_06061 SS1G_05756 SS1G_09759 SS1G_13852	79	0.54	3.7037	0.00295426	1	0.138686
*	32 CELL RESCUE, DEFENSE AND VIRULENCE	40	11.4	SS1G_01229 SS1G_01889 SS1G_01657 SS1G_02845 SS1G_02361 SS1G_02793 SS1G_02407 SS1G_03435 SS1G_04196 SS1G_04794 SS1G_04849 SS1G_05007 SS1G_06318 SS1G_05817 SS1G_06061 SS1G_06319 SS1G_05756 SS1G_06202 SS1G_06865 SS1G_07095 SS1G_07098 SS1G_07716 SS1G_08361 SS1G_08677 SS1G_09232 SS1G_09759 SS1G_09915 SS1G_09776 SS1G_09780 SS1G_10705 SS1G_11239 SS1G_11172 SS1G_11403 SS1G_11555 SS1G_11784 SS1G_12510 SS1…	1067	7.38	1.54472	0.00365418	1	0.162515
*	02.16.01 alcohol fermentation	4	1.14	SS1G_04794 SS1G_08348 SS1G_08952 SS1G_10803	28	0.19	6	0.00433437	1	0.183127
*	01.20.17.03 metabolism of amines	4	1.14	SS1G_00730 SS1G_01811 SS1G_12311 SS1G_14396	28	0.19	6	0.00433437	1	0.174407
*	20.01.27 drug/toxin transport	9	2.57	SS1G_02407 SS1G_03435 SS1G_06061 SS1G_05756 SS1G_09759 SS1G_09776 SS1G_09780 SS1G_13852 SS1G_14285	135	0.93	2.76344	0.00550093	1	0.211286
*	01.02.02.09.01 urea catabolism (not urea cycle)	2	0.57	SS1G_05122 SS1G_06661	5	0.03	19	0.00554557	1	0.203739
*	38.01 LTR retroelements (retroviral)	5	1.43	SS1G_01156 SS1G_03737 SS1G_06497 SS1G_09805 SS1G_10427	51	0.35	4.08571	0.00756138	1	0.266224
*	01.20.05 metabolism of acetic acid derivatives	5	1.43	SS1G_01657 SS1G_06318 SS1G_07201 SS1G_07098 SS1G_10705	51	0.35	4.08571	0.00756138	1	0.255575
*	02.16 fermentation	6	1.71	SS1G_01685 SS1G_04794 SS1G_08376 SS1G_08348 SS1G_08952 SS1G_10803	72	0.49	3.4898	0.00780421	1	0.253637
*	20 CELLULAR TRANSPORT, TRANSPORT FACILITIES AND TRANSPORT ROUTES	51	14.6	SS1G_00406 SS1G_00730 SS1G_00648 SS1G_00299 SS1G_01811 SS1G_01628 SS1G_01523 SS1G_02844 SS1G_02434 SS1G_02361 SS1G_03092 SS1G_02407 SS1G_02383 SS1G_02723 SS1G_03435 SS1G_03784 SS1G_03736 SS1G_04849 SS1G_05006 SS1G_05582 SS1G_05817 SS1G_06061 SS1G_05756 SS1G_06762 SS1G_06620 SS1G_06402 SS1G_06865 SS1G_07095 SS1G_07866 SS1G_08467 SS1G_08252 SS1G_09759 SS1G_09621 SS1G_09776 SS1G_09780 SS1G_10849 SS1…	1515	10.4	1.40385	0.00905776	1	0.283474
*	34 INTERACTION WITH THE ENVIRONMENT	24	6.87	SS1G_00299 SS1G_01811 SS1G_01628 SS1G_01657 SS1G_02844 SS1G_02650 SS1G_03092 SS1G_02407 SS1G_03736 SS1G_05007 SS1G_05582 SS1G_06061 SS1G_05792 SS1G_06762 SS1G_06620 SS1G_06402 SS1G_06805 SS1G_09621 SS1G_10705 SS1G_11172 SS1G_11438 SS1G_11725 SS1G_12510 SS1G_14223	596	4.12	1.66748	0.01015	1	0.306312
*	01.01.09.03.02 degradation of cysteine	2	0.57	SS1G_03734 SS1G_08916	7	0.04	14.25	0.0112782	1	0.328624
*	20.03.22 transport ATPases	6	1.71	SS1G_02407 SS1G_03736 SS1G_05817 SS1G_06061 SS1G_07866 SS1G_13852	81	0.56	3.05357	0.013549	1	0.381632
*	34.11.13.07 circulation (e.g. blood pressure)	2	0.57	SS1G_01657 SS1G_10705	9	0.06	9.5	0.0187264	1	0.510446
*	32.07.07.05 peroxidase reaction	2	0.57	SS1G_01657 SS1G_10705	9	0.06	9.5	0.0187264	1	0.494494
*	01.20.05.09 metabolism of eicosanoids	2	0.57	SS1G_01657 SS1G_10705	9	0.06	9.5	0.0187264	1	0.47951
*	01.05.09 aminosaccharide metabolism	4	1.14	SS1G_01889 SS1G_04662 SS1G_09403 SS1G_11932	44	0.3	3.8	0.0212728	1	0.528692
*	40.10.02.01 anti-apoptosis	3	0.85	SS1G_01657 SS1G_04204 SS1G_10705	25	0.17	5	0.0216912	1	0.523687
*	32.05.01.03 chemical agent resistance	4	1.14	SS1G_02793 SS1G_02407 SS1G_03435 SS1G_06061	45	0.31	3.67742	0.0229168	1	0.537908
*	34.11.13 gas and metabolite distribution	2	0.57	SS1G_01657 SS1G_10705	10	0.06	9.5	0.0230384	1	0.526147
*	01.01.09.03.01 biosynthesis of cysteine	2	0.57	SS1G_03734 SS1G_08916	11	0.07	8.14286	0.0277143	1	0.616278
*	20.09.16.01 Type I protein secretion system (ABC-type transport systems)	3	0.85	SS1G_03435 SS1G_05756 SS1G_09759	28	0.19	4.47368	0.0293054	1	0.63495
*	32.07.05 detoxification by export	6	1.71	SS1G_02407 SS1G_03435 SS1G_06061 SS1G_05756 SS1G_09759 SS1G_09780	100	0.69	2.47826	0.0341791	1	0.722033
*	01.03.01 purin nucleotide/nucleoside/nucleobase metabolism	7	2	SS1G_03418 SS1G_05122 SS1G_06202 SS1G_09915 SS1G_11331 SS1G_12236 SS1G_12542	127	0.87	2.29885	0.0344672	1	0.710361
*	20.01.07 amino acid/amino acid derivatives transport	5	1.43	SS1G_03784 SS1G_06762 SS1G_08467 SS1G_10849 SS1G_11113	75	0.51	2.80392	0.0349123	1	0.702403
*	20.01.03.01 sugar transport	3	0.85	SS1G_00648 SS1G_06620 SS1G_13734	30	0.2	4.25	0.0350654	1	0.689077
*	01.01.09.01.01 biosynthesis of glycine	3	0.85	SS1G_00730 SS1G_01811 SS1G_14396	30	0.2	4.25	0.0350654	1	0.673416
*	01.02 nitrogen, sulfur and selenium metabolism	10	2.86	SS1G_00861 SS1G_01487 SS1G_02651 SS1G_03734 SS1G_05122 SS1G_06661 SS1G_11113 SS1G_11649 SS1G_12716 SS1G_14223	216	1.49	1.91946	0.0373043	1	0.700492
*	32.10.07 degradation / modification of foreign (exogenous) polysaccharides	3	0.85	SS1G_01229 SS1G_11239 SS1G_12917	31	0.21	4.04762	0.0381481	1	0.700765
*	01.20.35.01 metabolism of phenylpropanoids	3	0.85	SS1G_01576 SS1G_01685 SS1G_10803	31	0.21	4.04762	0.0381481	1	0.685855
*	38 TRANSPOSABLE ELEMENTS, VIRAL AND PLASMID PROTEINS	5	1.43	SS1G_01156 SS1G_03737 SS1G_06497 SS1G_09805 SS1G_10427	79	0.54	2.64815	0.0422255	1	0.743344
*	01.01.05 metabolism of urea cycle, creatine and polyamines	3	0.85	SS1G_00861 SS1G_04053 SS1G_05122	33	0.22	3.86364	0.0447126	1	0.771064
*	32.07 detoxification	14	4.01	SS1G_01657 SS1G_02845 SS1G_02407 SS1G_03435 SS1G_04196 SS1G_04794 SS1G_05817 SS1G_06061 SS1G_05756 SS1G_09759 SS1G_09776 SS1G_09780 SS1G_10705 SS1G_11172	351	2.42	1.65702	0.0463532	1	0.78337
*	34.11.07 gravity perception and response	1	0.28	SS1G_11172	2	0.01	28	0.0477359	1	0.790918
*	02.16.09 mixed acid and butanediol fermentation	1	0.28	SS1G_01685	2	0.01	28	0.0477359	1	0.775708
*	01.25.11 extracellular aminosaccharide degradation	1	0.28	SS1G_04204	2	0.01	28	0.0477359	1	0.761072
*	01.20.15.01 metabolism of naphthoquinone, anthraquinone	1	0.28	SS1G_10562	2	0.01	28	0.0477359	1	0.746978
*	01.20.35 metabolism of secondary products derived from L-phenylalanine and L-tyrosine	3	0.85	SS1G_01576 SS1G_01685 SS1G_10803	34	0.23	3.69565	0.0481913	1	0.740394
*	01.01.09.05 metabolism of tyrosine	3	0.85	SS1G_01576 SS1G_06865 SS1G_08376	34	0.23	3.69565	0.0481913	1	0.727173
*	42.01 cell wall	11	3.15	SS1G_01889 SS1G_02803 SS1G_04662 SS1G_05915 SS1G_06620 SS1G_10803 SS1G_11579 SS1G_11725 SS1G_12021 SS1G_13586 SS1G_14006	258	1.78	1.76966	0.0492198	1	0.729662
*	01.01.11.02.01 biosynthesis of isoleucine	2	0.57	SS1G_06202 SS1G_12236	15	0.1	5.7	0.0496685	1	0.723619
	20.03.02.02 symporter	3	0.85	SS1G_03092 SS1G_09621 SS1G_11113	35	0.24	3.54167	0.0517987	1	0.741863
	01.25.01 extracellular polysaccharide degradation	3	0.85	SS1G_01229 SS1G_11239 SS1G_12917	35	0.24	3.54167	0.0517987	1	0.729499
	01.01.09.01 metabolism of glycine	3	0.85	SS1G_00730 SS1G_01811 SS1G_14396	36	0.24	3.54167	0.0555329	1	0.769267
	42.27 extracellular / secretion proteins	2	0.57	SS1G_01229 SS1G_05329	16	0.11	5.18182	0.0558788	1	0.761574
	20.01.01.07.07 phosphate transport	2	0.57	SS1G_00648 SS1G_09621	17	0.11	5.18182	0.0623438	1	0.836199
	01.20.35.01.01 metabolism of melanins	2	0.57	SS1G_01576 SS1G_01685	17	0.11	5.18182	0.0623438	1	0.823133
	01.01.05.03 metabolism of urea (urea cycle)	2	0.57	SS1G_04053 SS1G_05122	17	0.11	5.18182	0.0623438	1	0.81047
	16.13 C-compound binding	3	0.85	SS1G_02434 SS1G_06620 SS1G_12510	39	0.26	3.26923	0.067475	1	0.863884
	01.20.17 metabolism of secondary products derived from primary amino acids	4	1.14	SS1G_00730 SS1G_01811 SS1G_12311 SS1G_14396	64	0.44	2.59091	0.0688016	1	0.867722
	01.20.29 metabolism of secondary products derived from L-glutamic acid, L-proline and L-ornithine	1	0.28	SS1G_06865	3	0.02	14	0.0707447	1	0.879107
	01.05.03.01.07 glycogen catabolism	1	0.28	SS1G_07599	3	0.02	14	0.0707447	1	0.866367
	01.01.06.05.01.02 degradation of homocysteine	1	0.28	SS1G_08916	3	0.02	14	0.0707447	1	0.85399
	16.21.17 pyridoxal phosphate binding	3	0.85	SS1G_03734 SS1G_07599 SS1G_08916	40	0.27	3.14815	0.0716946	1	0.853266
	01.02.02.09 catabolism of nitrogenous compounds	2	0.57	SS1G_05122 SS1G_06661	19	0.13	4.38462	0.0759753	1	0.891654
	32.05.01 resistance proteins	6	1.71	SS1G_02793 SS1G_02407 SS1G_03435 SS1G_06061 SS1G_05756 SS1G_09759	124	0.85	2.01176	0.0801474	1	0.927733
	01.05.11.07.01 aerobic aromate catabolism	3	0.85	SS1G_04196 SS1G_11784 SS1G_14285	42	0.29	2.93103	0.0804774	1	0.918965
	01.05.11.07 aromate catabolism	3	0.85	SS1G_04196 SS1G_11784 SS1G_14285	43	0.29	2.93103	0.0850355	1	0.958066
	20.01.01 ion transport	9	2.57	SS1G_00648 SS1G_01628 SS1G_02434 SS1G_02407 SS1G_03736 SS1G_05582 SS1G_09621 SS1G_11438 SS1G_14223	221	1.52	1.69079	0.0883202	1	0.981981
	34.11.09 temperature perception and response	2	0.57	SS1G_05007 SS1G_11172	21	0.14	4.07143	0.0904432	1	0.992526
	34.01 homeostasis	10	2.86	SS1G_01628 SS1G_03092 SS1G_02407 SS1G_03736 SS1G_05582 SS1G_06805 SS1G_09621 SS1G_11172 SS1G_11438 SS1G_14223	255	1.76	1.625	0.0909549	1	0.985345
	34.01.03.01 homeostasis of sulfate	1	0.28	SS1G_14223	4	0.02	14	0.0931992	1	0.996878
	34.01.03 homeostasis of anions	2	0.57	SS1G_09621 SS1G_14223	22	0.15	3.8	0.097956	1	1
	20.01.01.07 anion transport	3	0.85	SS1G_00648 SS1G_09621 SS1G_14223	46	0.31	2.74194	0.0993436	1	1
	20.01.13 lipid/fatty acid transport	5	1.43	SS1G_03092 SS1G_02407 SS1G_03784 SS1G_05817 SS1G_11113	103	0.71	2.01408	0.104082	1	1
	16.13.01 sugar binding	2	0.57	SS1G_06620 SS1G_12510	23	0.15	3.8	0.105637	1	1
	01.01.09.03 metabolism of cysteine	2	0.57	SS1G_03734 SS1G_08916	23	0.15	3.8	0.105637	1	1
	02 ENERGY	17	4.87	SS1G_00299 SS1G_01480 SS1G_01685 SS1G_03736 SS1G_04794 SS1G_05311 SS1G_06805 SS1G_07201 SS1G_07866 SS1G_07599 SS1G_08376 SS1G_08348 SS1G_08952 SS1G_10339 SS1G_10803 SS1G_12021 SS1G_14187	507	3.5	1.39143	0.108701	1	1
	20.03.02.02.01 proton driven symporter	2	0.57	SS1G_03092 SS1G_11113	24	0.16	3.5625	0.113474	1	1
	01.05.03.03 chitin metabolism	2	0.57	SS1G_01889 SS1G_12510	24	0.16	3.5625	0.113474	1	1
	01.01.11.02 metabolism of isoleucine	2	0.57	SS1G_06202 SS1G_12236	24	0.16	3.5625	0.113474	1	1
	20.01.01.07.05 sulfate/sulfite transport	1	0.28	SS1G_14223	5	0.03	9.33333	0.115113	1	1
	01.25.03 extracellular protein degradation	1	0.28	SS1G_05329	5	0.03	9.33333	0.115113	1	1
	01.20.70 regulation of secondary metabolism	2	0.57	SS1G_10339 SS1G_13750	25	0.17	3.35294	0.121456	1	1
	20.03.01.01 ion channels	2	0.57	SS1G_11172 SS1G_12381	26	0.17	3.35294	0.129569	1	1
	32.10 degradation / modification of foreign (exogenous) compounds	3	0.85	SS1G_01229 SS1G_11239 SS1G_12917	52	0.35	2.42857	0.130555	1	1
	01.01.03.01.01 biosynthesis of glutamine	1	0.28	SS1G_02651	6	0.04	7	0.136498	1	1
	01.05.11 aromate metabolism	3	0.85	SS1G_04196 SS1G_11784 SS1G_14285	56	0.38	2.23684	0.15303	1	1
	01.05.09.04 aminosaccharide anabolism	2	0.57	SS1G_01889 SS1G_11932	29	0.2	2.85	0.154597	1	1
	01.05.07 C-3 compound metabolism	1	0.28	SS1G_00451	7	0.04	7	0.157368	1	1
	01.05.03.03.07 chitin catabolism	1	0.28	SS1G_12510	7	0.04	7	0.157368	1	1
	34.01.01 homeostasis of cations	8	2.29	SS1G_01628 SS1G_03092 SS1G_02407 SS1G_03736 SS1G_05582 SS1G_06805 SS1G_11172 SS1G_11438	218	1.5	1.52667	0.158664	1	1
	01.20.05.11 metabolism of polyketides	2	0.57	SS1G_06318 SS1G_07098	30	0.2	2.85	0.163135	1	1
	32.07.07 oxygen and radical detoxification	3	0.85	SS1G_01657 SS1G_10705 SS1G_11172	59	0.4	2.125	0.170624	1	1
	01.06 lipid, fatty acid and isoprenoid metabolism	20	5.73	SS1G_00406 SS1G_00057 SS1G_00451 SS1G_00423 SS1G_01685 SS1G_01657 SS1G_01478 SS1G_03092 SS1G_02582 SS1G_03478 SS1G_04505 SS1G_04204 SS1G_04958 SS1G_05007 SS1G_06865 SS1G_06805 SS1G_07201 SS1G_10705 SS1G_11932 SS1G_14127	658	4.55	1.25934	0.172935	1	1
	18.02.01.02.03 protease inhibitor	1	0.28	SS1G_05792	8	0.05	5.6	0.177735	1	1
	01.25.09 extracellular lignin degradation	1	0.28	SS1G_04196	8	0.05	5.6	0.177735	1	1
	01.05.03.01 glycogen metabolism	1	0.28	SS1G_07599	8	0.05	5.6	0.177735	1	1
	01.01.06.06.01.01 diaminopimelic acid pathway	1	0.28	SS1G_04053	8	0.05	5.6	0.177735	1	1
	01.01.05.01.01 biosynthesis of polyamines	1	0.28	SS1G_00861	8	0.05	5.6	0.177735	1	1
	16.05 polysaccharide binding	2	0.57	SS1G_05915 SS1G_12510	32	0.22	2.59091	0.180448	1	1
	34.11.03 chemoperception and response	5	1.43	SS1G_01811 SS1G_05007 SS1G_06061 SS1G_06805 SS1G_12510	125	0.86	1.66279	0.185294	1	1
	34.01.03.03 homeostasis of phosphate	1	0.28	SS1G_09621	9	0.06	4.66667	0.197611	1	1
	16.21.15 biotin binding	1	0.28	SS1G_05122	9	0.06	4.66667	0.197611	1	1
	01.20.33 metabolism of secondary products derived from L-tryptophan	1	0.28	SS1G_03479	9	0.06	4.66667	0.197611	1	1
	16.21.07 NAD/NADP binding	6	1.71	SS1G_00730 SS1G_01811 SS1G_06865 SS1G_09416 SS1G_11172 SS1G_14396	163	1.12	1.52679	0.202268	1	1
	20.03.02 carrier (electrochemical potential-driven transport)	4	1.14	SS1G_03092 SS1G_09621 SS1G_09776 SS1G_11113	96	0.66	1.72727	0.20237	1	1
	01.02.02 nitrogen metabolism	2	0.57	SS1G_05122 SS1G_06661	36	0.24	2.375	0.215783	1	1
	20.01.03.03 C4-dicarboxylate transport (e.g. malate, succinate, fumarate)	1	0.28	SS1G_08467	10	0.06	4.66667	0.217008	1	1
	01.01.03.05.02 degradation of arginine	1	0.28	SS1G_00861	10	0.06	4.66667	0.217008	1	1
	01.01.03.03.02 degradation of proline	1	0.28	SS1G_00861	10	0.06	4.66667	0.217008	1	1
	32.05.03 defense related proteins	2	0.57	SS1G_08677 SS1G_11784	37	0.25	2.28	0.224719	1	1
	16.21.05 FAD/FMN binding	4	1.14	SS1G_00730 SS1G_01811 SS1G_11172 SS1G_14396	102	0.7	1.62857	0.232965	1	1
	32.07.07.07 superoxide metabolism	1	0.28	SS1G_11172	11	0.07	4	0.235937	1	1
	01.20.05.03 metabolism of alkanes, alkenes, alkanals, alkanols	1	0.28	SS1G_07201	11	0.07	4	0.235937	1	1
	01.01.03.03.01 biosynthesis of proline	1	0.28	SS1G_00861	11	0.07	4	0.235937	1	1
	01.01.09.06.02 degradation of tryptophan	1	0.28	SS1G_01487	12	0.08	3.5	0.25441	1	1
	01.01.05.01 metabolism of polyamines	1	0.28	SS1G_00861	12	0.08	3.5	0.25441	1	1
	40.10 cell death	5	1.43	SS1G_01657 SS1G_04204 SS1G_10705 SS1G_11725 SS1G_13782	141	0.97	1.47423	0.25507	1	1
	20.09 transport routes	27	7.73	SS1G_00299 SS1G_01628 SS1G_01523 SS1G_02844 SS1G_02434 SS1G_03092 SS1G_03435 SS1G_03784 SS1G_05006 SS1G_05582 SS1G_06061 SS1G_05756 SS1G_06620 SS1G_06402 SS1G_08252 SS1G_09759 SS1G_09621 SS1G_09776 SS1G_10849 SS1G_11113 SS1G_11438 SS1G_12381 SS1G_12542 SS1G_12686 SS1G_13720 SS1G_13734 SS1G_14223	977	6.76	1.14349	0.260072	1	1
	20.01.11 amine / polyamine transport	2	0.57	SS1G_03784 SS1G_11113	41	0.28	2.03571	0.260673	1	1
	01.01.06.05 metabolism of methionine	2	0.57	SS1G_03734 SS1G_08916	42	0.29	1.96552	0.269683	1	1
	20.01.01.01.01 heavy metal ion transport (Cu+, Fe3+, etc.)	3	0.85	SS1G_01628 SS1G_05582 SS1G_11438	75	0.51	1.66667	0.271787	1	1
	01.01.09.07.01 biosynthesis of histidine	1	0.28	SS1G_03418	13	0.08	3.5	0.272438	1	1
	01.01.09.05.02 degradation of tyrosine	1	0.28	SS1G_01576	13	0.08	3.5	0.272438	1	1
	01.01.03.02.02 degradation of glutamate	1	0.28	SS1G_06865	13	0.08	3.5	0.272438	1	1
	43.01.03 fungal and other eukaryotic cell type differentiation	15	4.29	SS1G_01889 SS1G_02361 SS1G_02651 SS1G_04934 SS1G_07095 SS1G_07716 SS1G_10311 SS1G_11468 SS1G_11579 SS1G_11403 SS1G_11725 SS1G_12021 SS1G_13360 SS1G_13549 SS1G_14015	522	3.61	1.18837	0.281521	1	1
	43.01 fungal/microorganismic cell type differentiation	15	4.29	SS1G_01889 SS1G_02361 SS1G_02651 SS1G_04934 SS1G_07095 SS1G_07716 SS1G_10311 SS1G_11468 SS1G_11579 SS1G_11403 SS1G_11725 SS1G_12021 SS1G_13360 SS1G_13549 SS1G_14015	522	3.61	1.18837	0.281521	1	1
	43 CELL TYPE DIFFERENTIATION	15	4.29	SS1G_01889 SS1G_02361 SS1G_02651 SS1G_04934 SS1G_07095 SS1G_07716 SS1G_10311 SS1G_11468 SS1G_11579 SS1G_11403 SS1G_11725 SS1G_12021 SS1G_13360 SS1G_13549 SS1G_14015	522	3.61	1.18837	0.281521	1	1
	01.05.11.04 aromate anabolism	1	0.28	SS1G_04196	14	0.09	3.11111	0.290031	1	1
	01.05.25 regulation of C-compound and carbohydrate metabolism	5	1.43	SS1G_02844 SS1G_06620 SS1G_06402 SS1G_10339 SS1G_11725	150	1.03	1.38835	0.296821	1	1
	02.01 glycolysis and gluconeogenesis	3	0.85	SS1G_04794 SS1G_10339 SS1G_14187	80	0.55	1.54545	0.30481	1	1
	20.03.01 channel / pore class transport	2	0.57	SS1G_11172 SS1G_12381	46	0.31	1.83871	0.305646	1	1
	01.01.03.02 metabolism of glutamate	2	0.57	SS1G_02651 SS1G_06865	46	0.31	1.83871	0.305646	1	1
	34.11.10 response to biotic stimulus	1	0.28	SS1G_12510	15	0.1	2.8	0.3072	1	1
	34.11.03.11 pH response	1	0.28	SS1G_12510	15	0.1	2.8	0.3072	1	1
	34.01.01.01 homeostasis of metal ions (Na, K, Ca etc.)	5	1.43	SS1G_01628 SS1G_02407 SS1G_05582 SS1G_06805 SS1G_11438	153	1.05	1.3619	0.310995	1	1
	20.01.15 electron transport	8	2.29	SS1G_00406 SS1G_00730 SS1G_01811 SS1G_03736 SS1G_06865 SS1G_11172 SS1G_14285 SS1G_14396	265	1.83	1.25137	0.31106	1	1
	01.02.07 regulation of nitrogen, sulfur and selenium metabolism	2	0.57	SS1G_00861 SS1G_12716	48	0.33	1.72727	0.323516	1	1
	36.20.18 plant hormonal regulation	1	0.28	SS1G_01487	16	0.11	2.54545	0.323954	1	1
	36.20 plant / fungal specific systemic sensing and response	1	0.28	SS1G_01487	16	0.11	2.54545	0.323954	1	1
	36 SYSTEMIC INTERACTION WITH THE ENVIRONMENT	1	0.28	SS1G_01487	16	0.11	2.54545	0.323954	1	1
	01.01.09.07 metabolism of histidine	1	0.28	SS1G_03418	16	0.11	2.54545	0.323954	1	1
	01.01.03.03 metabolism of proline	1	0.28	SS1G_00861	16	0.11	2.54545	0.323954	1	1
	01.01.03.01 metabolism of glutamine	1	0.28	SS1G_02651	16	0.11	2.54545	0.323954	1	1
	20.09.14.01 tubulin dependent transport	1	0.28	SS1G_00299	17	0.11	2.54545	0.340305	1	1
	02.45.11 conversion to kinetic energy (e.g. movement)	1	0.28	SS1G_00299	17	0.11	2.54545	0.340305	1	1
	01.05.03.03.04 chitin anabolism	1	0.28	SS1G_01889	17	0.11	2.54545	0.340305	1	1
	01.03.13 regulation of nucleotide/nucleoside/nucleobase metabolism	1	0.28	SS1G_11725	17	0.11	2.54545	0.340305	1	1
	32.01.01 oxidative stress response	3	0.85	SS1G_05007 SS1G_06865 SS1G_14285	86	0.59	1.44068	0.344624	1	1
	16.21 complex cofactor/cosubstrate/vitamine binding	10	2.86	SS1G_00730 SS1G_01811 SS1G_03734 SS1G_05122 SS1G_06865 SS1G_07599 SS1G_08916 SS1G_09416 SS1G_11172 SS1G_14396	353	2.44	1.17213	0.349098	1	1
	30.01.09.07 cAMP/cGMP mediated signal transduction	1	0.28	SS1G_11725	18	0.12	2.33333	0.356261	1	1
	16.06 motor protein binding	1	0.28	SS1G_00299	18	0.12	2.33333	0.356261	1	1
	01.01.09.02.01 biosynthesis of serine	1	0.28	SS1G_01480	18	0.12	2.33333	0.356261	1	1
	01.01.11 metabolism of the pyruvate family (alanine, isoleucine, leucine, valine) and D-alanine	2	0.57	SS1G_06202 SS1G_12236	52	0.35	1.62857	0.358871	1	1
	01.01.03 assimilation of ammonia, metabolism of the glutamate group	3	0.85	SS1G_00861 SS1G_02651 SS1G_06865	89	0.61	1.39344	0.36448	1	1
	40.10.02 apoptosis (type I programmed cell death)	4	1.14	SS1G_01657 SS1G_04204 SS1G_10705 SS1G_13782	127	0.87	1.31034	0.36826	1	1
	34.05.02 motor activity	1	0.28	SS1G_00299	19	0.13	2.15385	0.371833	1	1
	01.05.06.07 C-2 compound and organic acid catabolism	1	0.28	SS1G_04794	19	0.13	2.15385	0.371833	1	1
	01.01.06.06.01 biosynthesis of lysine	1	0.28	SS1G_04053	19	0.13	2.15385	0.371833	1	1
	16.17.09 heavy metal binding (Cu, Fe, Zn)	11	3.15	SS1G_01576 SS1G_01657 SS1G_01812 SS1G_08348 SS1G_08952 SS1G_09416 SS1G_10495 SS1G_10705 SS1G_10803 SS1G_11172 SS1G_13782	402	2.78	1.13309	0.37995	1	1
	34.01.01.03 homeostasis of protons	2	0.57	SS1G_03092 SS1G_03736	56	0.38	1.5	0.39353	1	1
	30.05.01.10 two-component signal transduction system (sensor kinase component)	1	0.28	SS1G_02650	21	0.14	2	0.401858	1	1
	11.04.03.11 control of mRNA stability	1	0.28	SS1G_09915	21	0.14	2	0.401858	1	1
	01.20.37.01 metabolism of thioredoxin, glutaredoxin, glutathion	1	0.28	SS1G_14127	21	0.14	2	0.401858	1	1
	01.02.07.01 regulation of nitrogen metabolism	1	0.28	SS1G_12716	21	0.14	2	0.401858	1	1
	32.05.05.01 toxins	1	0.28	SS1G_12510	22	0.15	1.86667	0.416329	1	1
	18.02.05 regulator of G-protein signalling	1	0.28	SS1G_11725	22	0.15	1.86667	0.416329	1	1
	01.05.06 C-2 compound and organic acid metabolism	1	0.28	SS1G_04794	22	0.15	1.86667	0.416329	1	1
	01.01.06 metabolism of the aspartate family	3	0.85	SS1G_03734 SS1G_04053 SS1G_08916	98	0.67	1.26866	0.423284	1	1
	02.19 metabolism of energy reserves (e.g. glycogen, trehalose)	2	0.57	SS1G_07599 SS1G_12021	60	0.41	1.39024	0.427317	1	1
	42.16 mitochondrion	4	1.14	SS1G_06202 SS1G_06865 SS1G_07866 SS1G_12236	138	0.95	1.2	0.428371	1	1
	32.07.09 detoxification by degradation	1	0.28	SS1G_04196	23	0.15	1.86667	0.430452	1	1
	01.01.03.05.01 biosynthesis of arginine	1	0.28	SS1G_00861	23	0.15	1.86667	0.430452	1	1
	10.03.04.03 chromosome condensation	1	0.28	SS1G_08497	24	0.16	1.75	0.444233	1	1
	34.11.01 photoperception and response	1	0.28	SS1G_02650	25	0.17	1.64706	0.457682	1	1
	01.01.06.05.01 biosynthesis of methionine	1	0.28	SS1G_08916	25	0.17	1.64706	0.457682	1	1
	34.11.03.13 osmosensing and response	2	0.57	SS1G_01811 SS1G_05007	64	0.44	1.29545	0.460093	1	1
	11.02.03.01.04 transcription elongation	1	0.28	SS1G_02723	26	0.17	1.64706	0.470807	1	1
	20.01.01.01 cation transport (H+, Na+, K+, Ca2+ , NH4+, etc.)	5	1.43	SS1G_01628 SS1G_02407 SS1G_03736 SS1G_05582 SS1G_11438	187	1.29	1.10853	0.473071	1	1
	14.13 protein/peptide degradation	9	2.57	SS1G_04565 SS1G_05329 SS1G_04958 SS1G_05792 SS1G_07358 SS1G_09060 SS1G_09840 SS1G_12775 SS1G_13549	358	2.47	1.04049	0.499433	1	1
	01.06.05 fatty acid metabolism	3	0.85	SS1G_01685 SS1G_01657 SS1G_10705	111	0.76	1.11842	0.504552	1	1
	20.01.26 neurotransmitter transport	1	0.28	SS1G_03784	29	0.2	1.4	0.50831	1	1
	01.20.15 metabolism of derivatives of dehydroquinic acid, shikimic acid and chorismic acid	1	0.28	SS1G_10562	29	0.2	1.4	0.50831	1	1
	34.07 cell adhesion	1	0.28	SS1G_05007	30	0.2	1.4	0.520213	1	1
	30.05.02.24 G-protein coupled receptor signalling pathway	1	0.28	SS1G_12542	30	0.2	1.4	0.520213	1	1
	01.03.01.03 purine nucleotide/nucleoside/nucleobase anabolism	1	0.28	SS1G_03418	30	0.2	1.4	0.520213	1	1
	01.04.04 regulation of phosphate metabolism	1	0.28	SS1G_06805	31	0.21	1.33333	0.531828	1	1
	02.45 energy conversion and regeneration	2	0.57	SS1G_00299 SS1G_07201	74	0.51	1.11765	0.536988	1	1
	11.02.03.04.01 transcription activation	3	0.85	SS1G_06805 SS1G_10339 SS1G_13549	117	0.8	1.0625	0.540036	1	1
	20.09.07.05 intra Golgi transport	1	0.28	SS1G_03784	32	0.22	1.27273	0.543163	1	1
	20.01.01.01.01.01 siderophore-iron transport	1	0.28	SS1G_01628	32	0.22	1.27273	0.543163	1	1
	01.20.37 metabolism of peptide derived compounds	1	0.28	SS1G_14127	32	0.22	1.27273	0.543163	1	1
	01.01.03.02.01 biosynthesis of glutamate	1	0.28	SS1G_02651	32	0.22	1.27273	0.543163	1	1
	32.01.03 osmotic and salt stress response	2	0.57	SS1G_01889 SS1G_05007	76	0.52	1.09615	0.55144	1	1
	01.06.06 isoprenoid metabolism	3	0.85	SS1G_03478 SS1G_04505 SS1G_11932	119	0.82	1.03659	0.551537	1	1
	40.20 cell aging	1	0.28	SS1G_11725	33	0.22	1.27273	0.554224	1	1
	01.01.03.05 metabolism of arginine	1	0.28	SS1G_00861	33	0.22	1.27273	0.554224	1	1
	01.01.06.06 metabolism of lysine	1	0.28	SS1G_04053	34	0.23	1.21739	0.565018	1	1
	32.07.03 detoxification by modification	1	0.28	SS1G_02845	35	0.24	1.16667	0.575552	1	1
	01.06.10 regulation of lipid, fatty acid and isoprenoid metabolism	1	0.28	SS1G_06805	35	0.24	1.16667	0.575552	1	1
	14.13.04 lysosomal and vacuolar protein degradation	1	0.28	SS1G_04958	36	0.24	1.16667	0.585831	1	1
	01.01.09.02 metabolism of serine	1	0.28	SS1G_01480	36	0.24	1.16667	0.585831	1	1
	32.01.05 heat shock response	1	0.28	SS1G_05007	38	0.26	1.07692	0.605651	1	1
	01.01.09.06 metabolism of tryptophan	1	0.28	SS1G_01487	39	0.26	1.07692	0.615203	1	1
	01.01.09.04 metabolism of phenylalanine	1	0.28	SS1G_08376	39	0.26	1.07692	0.615203	1	1
	02.07 pentose-phosphate pathway	1	0.28	SS1G_05311	41	0.28	1	0.63362	1	1
	16 PROTEIN WITH BINDING FUNCTION OR COFACTOR REQUIREMENT (structural or catalytic)	46	13.1	SS1G_00861 SS1G_00451 SS1G_00730 SS1G_00423 SS1G_00299 SS1G_01576 SS1G_01811 SS1G_01657 SS1G_01812 SS1G_02434 SS1G_02407 SS1G_02383 SS1G_02723 SS1G_03418 SS1G_03734 SS1G_04565 SS1G_05122 SS1G_04958 SS1G_06318 SS1G_05915 SS1G_06061 SS1G_05792 SS1G_06620 SS1G_06865 SS1G_06805 SS1G_07358 SS1G_07866 SS1G_07599 SS1G_08497 SS1G_08348 SS1G_08916 SS1G_08952 SS1G_09416 SS1G_10495 SS1G_10705 SS1G_10803 SS1…	2624	18.1	0.723757	0.995382	1	1
	99 UNCLASSIFIED PROTEINS	187	53.5	SS1G_00056 SS1G_00768 SS1G_00065 SS1G_00872 SS1G_00357 SS1G_00054 SS1G_00721 SS1G_01845 SS1G_01815 SS1G_01147 SS1G_01650 SS1G_02043 SS1G_02022 SS1G_02080 SS1G_02033 SS1G_01434 SS1G_01183 SS1G_01585 SS1G_01131 SS1G_01262 SS1G_01100 SS1G_02385 SS1G_02155 SS1G_02423 SS1G_02916 SS1G_02205 SS1G_02604 SS1G_02140 SS1G_02329 SS1G_02919 SS1G_02847 SS1G_02251 SS1G_02331 SS1G_02560 SS1G_02412 SS1G_02995 SS1…	9008	62.3	0.858748	0.999712	1	1
	43.01.03.09 development of asco- basidio- or zygospore	4	1.14	SS1G_01889 SS1G_02651 SS1G_11725 SS1G_12021	174	1.2	0.95	1	1	1
	43.01.03.05 budding, cell polarity and filament formation	3	0.85	SS1G_01889 SS1G_11579 SS1G_13549	275	1.9	0.447368	1	1	1
	42.25 vacuole or lysosome	1	0.28	SS1G_04958	50	0.34	0.823529	1	1	1
	42.10.03 organization of chromosome structure	1	0.28	SS1G_08497	241	1.66	0.168675	1	1	1
	42.10 nucleus	1	0.28	SS1G_08497	285	1.97	0.142132	1	1	1
	42.04.05 microtubule cytoskeleton	1	0.28	SS1G_00299	66	0.45	0.622222	1	1	1
	42.04 cytoskeleton/structural proteins	3	0.85	SS1G_00299 SS1G_07358 SS1G_13549	256	1.77	0.480226	1	1	1
	42 BIOGENESIS OF CELLULAR COMPONENTS	22	6.3	SS1G_00299 SS1G_01229 SS1G_01889 SS1G_02803 SS1G_04662 SS1G_05329 SS1G_04958 SS1G_05915 SS1G_06202 SS1G_06620 SS1G_06865 SS1G_07358 SS1G_07866 SS1G_08497 SS1G_10803 SS1G_11579 SS1G_12236 SS1G_11725 SS1G_12021 SS1G_13549 SS1G_13586 SS1G_14006	1008	6.97	0.903874	1	1	1
	40.01.03 directional cell growth (morphogenesis)	2	0.57	SS1G_11579 SS1G_11725	92	0.63	0.904762	1	1	1
	40.01 cell growth / morphogenesis	5	1.43	SS1G_02803 SS1G_04204 SS1G_11579 SS1G_11725 SS1G_13549	328	2.27	0.629956	1	1	1
	40 CELL FATE	8	2.29	SS1G_01657 SS1G_02803 SS1G_04204 SS1G_10705 SS1G_11579 SS1G_11725 SS1G_13549 SS1G_13782	469	3.24	0.70679	1	1	1
	34.05 cell motility	1	0.28	SS1G_00299	86	0.59	0.474576	1	1	1
	32.01.07 unfolded protein response (e.g. ER quality control)	1	0.28	SS1G_06318	76	0.52	0.538462	1	1	1
	32.01 stress response	8	2.29	SS1G_01889 SS1G_02845 SS1G_05007 SS1G_06318 SS1G_06202 SS1G_06865 SS1G_09232 SS1G_14285	577	3.99	0.573935	1	1	1
	30.05.02 non-enzymatic receptor mediated signalling	1	0.28	SS1G_12542	68	0.47	0.595745	1	1	1
	30.05.01 receptor enzyme mediated signalling	1	0.28	SS1G_02650	70	0.48	0.583333	1	1	1
	30.05 transmembrane signal transduction	2	0.57	SS1G_02650 SS1G_12542	168	1.16	0.491379	1	1	1
	30.01.09 second messenger mediated signal transduction	1	0.28	SS1G_11725	87	0.6	0.466667	1	1	1
	30.01.05.05.01 small GTPase mediated signal transduction	2	0.57	SS1G_11725 SS1G_12542	98	0.67	0.850746	1	1	1
	30.01.05.05 G-protein mediated signal transduction	2	0.57	SS1G_11725 SS1G_12542	132	0.91	0.626374	1	1	1
	30.01.05.01 protein kinase	1	0.28	SS1G_11725	125	0.86	0.325581	1	1	1
	30.01.05 enzyme mediated signal transduction	3	0.85	SS1G_02650 SS1G_11725 SS1G_12542	286	1.97	0.431472	1	1	1
	30.01 cellular signalling	9	2.57	SS1G_02650 SS1G_07095 SS1G_07716 SS1G_11172 SS1G_11403 SS1G_11725 SS1G_12542 SS1G_13360 SS1G_14015	489	3.38	0.760355	1	1	1
	30 CELLULAR COMMUNICATION/SIGNAL TRANSDUCTION MECHANISM	9	2.57	SS1G_02650 SS1G_07095 SS1G_07716 SS1G_11172 SS1G_11403 SS1G_11725 SS1G_12542 SS1G_13360 SS1G_14015	562	3.89	0.660668	1	1	1
	20.09.18.09.01 endocytosis	1	0.28	SS1G_01628	117	0.8	0.35	1	1	1
	20.09.18.09 vesicular cellular import	1	0.28	SS1G_01628	117	0.8	0.35	1	1	1
	20.09.16 cellular export and secretion	5	1.43	SS1G_03435 SS1G_05756 SS1G_09759 SS1G_09776 SS1G_13734	207	1.43	1	1	1	1
	20.09.14 cytoskeleton-dependent transport	1	0.28	SS1G_00299	55	0.38	0.736842	1	1	1
	20.09.13 vacuolar/lysosomal transport	3	0.85	SS1G_06061 SS1G_09621 SS1G_12542	155	1.07	0.794393	1	1	1
	20.09.07.03 ER to Golgi transport	1	0.28	SS1G_12542	68	0.47	0.595745	1	1	1
	20.09.07 vesicular transport (Golgi network, etc.)	3	0.85	SS1G_00299 SS1G_03784 SS1G_12542	248	1.71	0.497076	1	1	1
	20.09.04 mitochondrial transport	2	0.57	SS1G_02434 SS1G_09621	110	0.76	0.75	1	1	1
	20.03.02.03 antiporter	1	0.28	SS1G_09776	63	0.43	0.651163	1	1	1
	20.01.25 vitamine/cofactor transport	1	0.28	SS1G_06061	48	0.33	0.848485	1	1	1
	20.01.21 RNA transport	1	0.28	SS1G_02723	70	0.48	0.583333	1	1	1
	20.01.10 protein transport	1	0.28	SS1G_12542	231	1.59	0.176101	1	1	1
	18.02.01.02 enzyme inhibitor	1	0.28	SS1G_05792	61	0.42	0.666667	1	1	1
	18.02.01.01 enzyme activator	1	0.28	SS1G_02848	136	0.94	0.297872	1	1	1
	18.02.01 enzymatic activity regulation / enzyme regulator	3	0.85	SS1G_02848 SS1G_05792 SS1G_13782	299	2.06	0.412621	1	1	1
	18.02 regulation of protein activity	4	1.14	SS1G_02848 SS1G_05792 SS1G_11725 SS1G_13782	454	3.14	0.363057	1	1	1
	18 REGULATION OF METABOLISM AND PROTEIN FUNCTION	4	1.14	SS1G_02848 SS1G_05792 SS1G_11725 SS1G_13782	467	3.23	0.352941	1	1	1
	16.21.01 heme binding	1	0.28	SS1G_11172	63	0.43	0.651163	1	1	1
	16.19.05 GTP binding	2	0.57	SS1G_11725 SS1G_12542	122	0.84	0.678571	1	1	1
	16.19.03 ATP binding	8	2.29	SS1G_00451 SS1G_00299 SS1G_02407 SS1G_02383 SS1G_05122 SS1G_06061 SS1G_07866 SS1G_13852	569	3.93	0.582697	1	1	1
	16.19 nucleotide/nucleoside/nucleobase binding	12	3.43	SS1G_00451 SS1G_00299 SS1G_02407 SS1G_02383 SS1G_02723 SS1G_05122 SS1G_06061 SS1G_07866 SS1G_07599 SS1G_11725 SS1G_12542 SS1G_13852	758	5.24	0.65458	1	1	1
	16.17.07 magnesium binding	1	0.28	SS1G_03418	102	0.7	0.4	1	1	1
	16.17 metal binding	14	4.01	SS1G_00861 SS1G_01576 SS1G_01657 SS1G_01812 SS1G_03418 SS1G_06805 SS1G_08348 SS1G_08952 SS1G_09416 SS1G_10495 SS1G_10705 SS1G_10803 SS1G_11172 SS1G_13782	621	4.29	0.934732	1	1	1
	16.09 lipid binding	1	0.28	SS1G_05792	57	0.39	0.717949	1	1	1
	16.07 structural protein binding	1	0.28	SS1G_07358	54	0.37	0.756757	1	1	1
	16.03.03 RNA binding	1	0.28	SS1G_11873	298	2.06	0.135922	1	1	1
	16.03.01 DNA binding	2	0.57	SS1G_08497 SS1G_12686	382	2.64	0.215909	1	1	1
	16.03 nucleic acid binding	3	0.85	SS1G_08497 SS1G_11873 SS1G_12686	691	4.78	0.177824	1	1	1
	16.01 protein binding	13	3.72	SS1G_00423 SS1G_00299 SS1G_04565 SS1G_04958 SS1G_06318 SS1G_06805 SS1G_07866 SS1G_11725 SS1G_11873 SS1G_12381 SS1G_12542 SS1G_12686 SS1G_13782	1434	9.92	0.375	1	1	1
	14.13.01.01 proteasomal degradation (ubiquitin/proteasomal pathway)	1	0.28	SS1G_13549	166	1.14	0.245614	1	1	1
	14.13.01 cytoplasmic and nuclear protein degradation	2	0.57	SS1G_04565 SS1G_13549	247	1.7	0.335294	1	1	1
	14.10 assembly of protein complexes	1	0.28	SS1G_07866	240	1.66	0.168675	1	1	1
	14.07.11 protein processing (proteolytic)	2	0.57	SS1G_04958 SS1G_09060	121	0.83	0.686747	1	1	1
	14.07.05 modification by ubiquitination, deubiquitination	1	0.28	SS1G_13782	140	0.96	0.291667	1	1	1
	14.07.04 modification by acetylation, deacetylation	1	0.28	SS1G_01349	68	0.47	0.595745	1	1	1
	14.07.03 modification by phosphorylation, dephosphorylation, autophosphorylation	2	0.57	SS1G_02650 SS1G_11725	235	1.62	0.351852	1	1	1
	14.07.02 modification with sugar residues (e.g. glycosylation, deglycosylation)	1	0.28	SS1G_02803	69	0.47	0.595745	1	1	1
	14.07 protein modification	9	2.57	SS1G_01349 SS1G_02803 SS1G_02650 SS1G_02848 SS1G_04958 SS1G_09060 SS1G_11725 SS1G_12542 SS1G_13782	740	5.12	0.501953	1	1	1
	14.04 protein targeting, sorting and translocation	2	0.57	SS1G_05122 SS1G_12542	298	2.06	0.276699	1	1	1
	14 PROTEIN FATE (folding, modification, destination)	18	5.15	SS1G_01349 SS1G_02803 SS1G_02650 SS1G_02848 SS1G_04565 SS1G_05122 SS1G_05329 SS1G_04958 SS1G_05792 SS1G_07358 SS1G_07866 SS1G_09060 SS1G_09840 SS1G_11725 SS1G_12542 SS1G_12775 SS1G_13549 SS1G_13782	1280	8.86	0.581264	1	1	1
	12.07 translational control	1	0.28	SS1G_02723	86	0.59	0.474576	1	1	1
	12 PROTEIN SYNTHESIS	1	0.28	SS1G_02723	436	3.01	0.0930233	1	1	1
	11.06.02 tRNA modification	1	0.28	SS1G_06165	47	0.32	0.875	1	1	1
	11.06 RNA modification	1	0.28	SS1G_06165	72	0.49	0.571429	1	1	1
	11.04.03 mRNA processing (splicing, 5^-, 3^-end processing)	1	0.28	SS1G_09915	248	1.71	0.163743	1	1	1
	11.04.01 rRNA processing	1	0.28	SS1G_11873	189	1.3	0.215385	1	1	1
	11.04 RNA processing	2	0.57	SS1G_09915 SS1G_11873	421	2.91	0.195876	1	1	1
	11.02.03.04.03 transcription repression	1	0.28	SS1G_12716	85	0.58	0.482759	1	1	1
	11.02.03.04 transcriptional control	9	2.57	SS1G_02793 SS1G_06202 SS1G_06805 SS1G_08497 SS1G_09915 SS1G_10339 SS1G_12236 SS1G_12716 SS1G_13549	594	4.11	0.625304	1	1	1
	11.02.03.01 general transcription activities	2	0.57	SS1G_02723 SS1G_10339	165	1.14	0.5	1	1	1
	11.02.03 mRNA synthesis	10	2.86	SS1G_02793 SS1G_02723 SS1G_06202 SS1G_06805 SS1G_08497 SS1G_09915 SS1G_10339 SS1G_12236 SS1G_12716 SS1G_13549	713	4.93	0.580122	1	1	1
	11.02 RNA synthesis	10	2.86	SS1G_02793 SS1G_02723 SS1G_06202 SS1G_06805 SS1G_08497 SS1G_09915 SS1G_10339 SS1G_12236 SS1G_12716 SS1G_13549	785	5.43	0.526703	1	1	1
	11 TRANSCRIPTION	12	3.43	SS1G_02793 SS1G_02723 SS1G_06165 SS1G_06202 SS1G_06805 SS1G_08497 SS1G_09915 SS1G_10339 SS1G_12236 SS1G_11873 SS1G_12716 SS1G_13549	1025	7.09	0.48378	1	1	1
	10.03.04 nuclear and chromosomal cycle	1	0.28	SS1G_08497	109	0.75	0.373333	1	1	1
	10.03.03 cytokinesis (cell division) /septum formation and hydrolysis	3	0.85	SS1G_00299 SS1G_01889 SS1G_11725	165	1.14	0.745614	1	1	1
	10.03.02 meiosis	1	0.28	SS1G_14485	119	0.82	0.341463	1	1	1
	10.03.01.01.09 G2/M transition of mitotic cell cycle	1	0.28	SS1G_13549	46	0.31	0.903226	1	1	1
	10.03.01.01 mitotic cell cycle	1	0.28	SS1G_13549	203	1.4	0.2	1	1	1
	10.03.01 mitotic cell cycle and cell cycle control	3	0.85	SS1G_05792 SS1G_08820 SS1G_13549	477	3.3	0.257576	1	1	1
	10.03 cell cycle	8	2.29	SS1G_00299 SS1G_01889 SS1G_05792 SS1G_08497 SS1G_08820 SS1G_11725 SS1G_13549 SS1G_14485	676	4.67	0.490364	1	1	1
	10.01.09.05 DNA conformation modification (e.g. chromatin)	1	0.28	SS1G_08497	258	1.78	0.157303	1	1	1
	10.01.09 DNA restriction or modification	1	0.28	SS1G_08497	267	1.84	0.152174	1	1	1
	10.01.05.03 DNA recombination	1	0.28	SS1G_02723	114	0.78	0.358974	1	1	1
	10.01.05.01 DNA repair	3	0.85	SS1G_05007 SS1G_12790 SS1G_12686	239	1.65	0.515152	1	1	1
	10.01.05 DNA recombination and DNA repair	4	1.14	SS1G_02723 SS1G_05007 SS1G_12790 SS1G_12686	285	1.97	0.57868	1	1	1
	10.01.03 DNA synthesis and replication	1	0.28	SS1G_12686	148	1.02	0.27451	1	1	1
	10.01 DNA processing	5	1.43	SS1G_02723 SS1G_05007 SS1G_08497 SS1G_12790 SS1G_12686	557	3.85	0.371429	1	1	1
	10 CELL CYCLE AND DNA PROCESSING	12	3.43	SS1G_00299 SS1G_01889 SS1G_02723 SS1G_05007 SS1G_05792 SS1G_08497 SS1G_08820 SS1G_11725 SS1G_12790 SS1G_12686 SS1G_13549 SS1G_14485	1021	7.06	0.485836	1	1	1
	02.25 oxidation of fatty acids	1	0.28	SS1G_06805	47	0.32	0.875	1	1	1
	02.13.03 aerobic respiration	1	0.28	SS1G_07866	97	0.67	0.41791	1	1	1
	02.13 respiration	2	0.57	SS1G_01480 SS1G_07866	154	1.06	0.537736	1	1	1
	02.11 electron transport and membrane-associated energy conservation	1	0.28	SS1G_03736	130	0.89	0.314607	1	1	1
	01.07.01 biosynthesis of vitamins, cofactors, and prosthetic groups	3	0.85	SS1G_00406 SS1G_08549 SS1G_14127	150	1.03	0.825243	1	1	1
	01.07 metabolism of vitamins, cofactors, and prosthetic groups	5	1.43	SS1G_00406 SS1G_03479 SS1G_08549 SS1G_09416 SS1G_14127	247	1.7	0.841176	1	1	1
	01.06.06.11 tetracyclic and pentacyclic triterpenes (cholesterin, steroids and hopanoids) metabolism	1	0.28	SS1G_11932	85	0.58	0.482759	1	1	1
	01.06.02.01 phospholipid metabolism	2	0.57	SS1G_00451 SS1G_00423	95	0.65	0.876923	1	1	1
	01.06.02 membrane lipid metabolism	2	0.57	SS1G_00451 SS1G_00423	119	0.82	0.695122	1	1	1
	01.05.02.07 sugar, glucoside, polyol and carboxylate catabolism	2	0.57	SS1G_10562 SS1G_10882	184	1.27	0.448819	1	1	1
	01.05.02 sugar, glucoside, polyol and carboxylate metabolism	6	1.71	SS1G_04662 SS1G_07599 SS1G_09416 SS1G_10562 SS1G_10882 SS1G_12510	249	1.72	0.994186	1	1	1
	01.04 phosphate metabolism	9	2.57	SS1G_00451 SS1G_02407 SS1G_03418 SS1G_06805 SS1G_07866 SS1G_07599 SS1G_12542 SS1G_13852 SS1G_14485	531	3.67	0.700272	1	1	1
	01.03.04 pyrimidine nucleotide/nucleoside/nucleobase metabolism	1	0.28	SS1G_03418	66	0.45	0.622222	1	1	1
	01.03 nucleotide/nucleoside/nucleobase metabolism	8	2.29	SS1G_03418 SS1G_05122 SS1G_06202 SS1G_09915 SS1G_11331 SS1G_12236 SS1G_11725 SS1G_12542	360	2.49	0.919679	1	1	1
