# Supplementary material for: Gene regulation of Sclerotinia sclerotiorum during infection of Glycine max: on the road to pathogenesis
Source: BMC Genomics. 2019 Feb 26;20:157. doi: 10.1186/s12864-019-5517-4 (PMC6390599; doi:10.1186/s12864-019-5517-4)
Supplement: Supplementary file 17 — Table S16. Comparison of S. sclerotiorum hydrolytic enzymes upregulated during infection of either soybean (This study) or B. napus [24]. (XLSX 36 kb) [file 12864_2019_5517_MOESM17_ESM.xlsx]

## Sheet: Sheet1
Supplementary Figure 16. Comparison between hydrolytic enzymes up-regulated in Brassica napus and soybean
Gene ID	24 HPI	48 HPI	96 HPI	Up-regulated in Seifbarghi et al 2017?	Up-regulated in this study?	Up-regulated in Seifbarghi et al 2017, but not in this study?	Up-regulated in this study, but not in Seifbarghi et al 2017?	Similarly regulated in both studies?	Category	Description
Sscle01g010480	0	0	1.38998	Yes	Yes	No	No	Yes	Arabinogalactans	glycoside hydrolase family 53 protein
Sscle01g010330	0	0	0	Yes	No	Yes	No	No	Arabinogalactans	glycoside hydrolase family 72 protein
Sscle04g035910	3.28446	6.2288	6.28465	Yes	Yes	No	No	Yes	Arabinogalactans	glycosyl hydrolase family 43 protein
Sscle04g035930	2.22119	4.26875	4.009	Yes	Yes	No	No	Yes	Arabinogalactans	glycoside hydrolase family 79 protein
Sscle04g037140	2.75312	3.02673	2.21112	Yes	Yes	No	No	Yes	Arabinogalactans	glycoside hydrolase family 35 protein
Sscle09g074570	3.99095	4.71928	4.69995	Yes	Yes	No	No	Yes	Arabinogalactans	glycoside hydrolase family 35 protein
Sscle01g002110	3.47961	6.76595	6.16056	Yes	Yes	No	No	Yes	Arabinogalactans	glycoside hydrolase family 5 protein
Sscle07g061080	2.96661	4.93893	6.28326	Yes	Yes	No	No	Yes	Arabinogalactans	arabinogalactan endo- -beta-galactosidase
Sscle12g091670	0	2.2652	2.91184	Yes	Yes	No	No	Yes	Arabinogalactans	glycoside hydrolase family 2 protein
Sscle12g090430	5.4969	10.0476	10.0807	Yes	Yes	No	No	Yes	Arabinogalactans	arabinan endo- -alpha-l-arabinosidase a
Sscle01g003420	0	1.41625	1.60455	Yes	Yes	No	No	Yes	Callose Degradation	glycoside hydrolase family 16 protein
Sscle01g008990	0	0	0	Yes	No	Yes	No	No	Callose Degradation	glycoside hydrolase family 16 protein
Sscle03g026960	2.14346	3.72088	3.66891	No	Yes	No	Yes	No	Cellulose Degradation	endo-beta- -glucanase precursor
Sscle03g026590	0	3.73661	5.41689	No	Yes	No	Yes	No	Cellulose Degradation	glycoside hydrolase family 12 protein
Sscle03g023660	7.76512	9.79001	10.22	Yes	Yes	No	No	Yes	Cellulose Degradation	endoglucanase ii
Sscle03g023650	5.93557	9.90906	10.6442	Yes	Yes	No	No	Yes	Cellulose Degradation	glycoside hydrolase family 6 protein
Sscle03g026840	0	0	0	Yes	No	Yes	No	No	Cellulose Degradation	endo-beta- -glucanase
Sscle03g022640	2.06596	2.73958	3.03259	Yes	Yes	No	No	Yes	Cellulose Degradation	glycoside hydrolase family 3 protein
Sscle01g007050	3.6806	3.67258	2.89232	Yes	Yes	No	No	Yes	Cellulose Degradation	glycoside hydrolase family 1 protein
Sscle01g005720	2.84835	5.91545	5.57322	Yes	Yes	No	No	Yes	Cellulose Degradation	glycoside hydrolase family 45 protein
Sscle04g033820	3.00976	5.64624	6.17988	Yes	Yes	No	No	Yes	Cellulose Degradation	glycoside hydrolase family 7 protein
Sscle01g008530	-1.21565	-1.3311	0	Yes	No	Yes	No	No	Cellulose Degradation	glycoside hydrolase family 16 protein
Sscle04g035060	0	2.52295	1.7095	Yes	Yes	No	No	Yes	Cellulose Degradation	glycoside hydrolase family 16 protein
Sscle04g039100	1.52755	2.07693	0	Yes	Yes	No	No	Yes	Cellulose Degradation	glycoside hydrolase family 61 protein
Sscle04g033090	0	0	0	Yes	No	Yes	No	No	Cellulose Degradation	#N/A
Sscle07g056950	3.20738	8.41406	7.9679	Yes	Yes	No	No	Yes	Cellulose Degradation	glycoside hydrolase family 5 protein
Sscle02g018140	1.38376	0	0	Yes	Yes	No	No	Yes	Cellulose Degradation	cell wall glucanase
Sscle08g063000	2.44772	3.19983	2.29678	Yes	Yes	No	No	Yes	Cellulose Degradation	glycoside hydrolase family 7 protein
Sscle08g064580	4.72085	4.29178	2.29942	Yes	Yes	No	No	Yes	Cellulose Degradation	cellobiose dehydrogenase
Sscle08g066260	2.11181	0	5.07147	Yes	Yes	No	No	Yes	Cellulose Degradation	glycoside hydrolase family 3 protein
Sscle05g046250	0	0	1.9347	No	Yes	No	Yes	No	Cellulose Degradation	beta- -glucan-binding protein
Sscle08g064310	-1.58147	-4.07112	-5.86317	Yes	No	Yes	No	No	Cellulose Degradation	glucan -beta-glucosidase
Sscle05g043280	0	3.92317	5.05503	Yes	Yes	No	No	Yes	Cellulose Degradation	glycoside hydrolase family 3 domain protein
Sscle06g051500	0	0	3.02573	Yes	Yes	No	No	Yes	Cellulose Degradation	beta-glucosidase 1 precursor
Sscle14g099920	4.88996	8.67109	9.4371	Yes	Yes	No	No	Yes	Cellulose Degradation	glycoside hydrolase family 5 protein
Sscle14g101360	5.12356	9.89665	10.7269	Yes	Yes	No	No	Yes	Cellulose Degradation	cellobiohydrolase precursor
Sscle14g102160	1.93627	2.88088	2.6132	Yes	Yes	No	No	Yes	Cellulose Degradation	glycoside hydrolase family 1 protein
Sscle15g106400	7.02064	7.02827	6.17724	No	Yes	No	Yes	No	Cellulose Degradation	endoglucanase-1 precursor
Sscle06g051350	0	0	0	Yes	No	Yes	No	No	Cellulose Degradation	beta- -glucosidase
Sscle11g084420	0	0	0	Yes	No	Yes	No	No	Cellulose Degradation	glycoside hydrolase family 61 protein
Sscle11g082920	0	0	0	Yes	No	Yes	No	No	Cellulose Degradation	glycoside hydrolase family 3 protein
Sscle11g082770	0	0	0	Yes	No	Yes	No	No	Cellulose Degradation	fad nad -binding protein
Sscle10g077670	0	-1.3556	-1.8757	Yes	No	Yes	No	No	Cellulose Degradation	glycoside hydrolase family 61 protein
Sscle15g105550	2.87924	3.07512	2.98413	Yes	Yes	No	No	Yes	Cellulose Degradation	glycoside hydrolase family 3 protein
Sscle01g001690	0	2.64325	0	Yes	Yes	No	No	Yes	Cellulose Degradation	glycoside hydrolase family 61 protein
Sscle14g100430	-3.09214	-2.3838	-1.47704	Yes	No	Yes	No	No	Cellulose Degradation	#N/A
Sscle06g053450	0	0	2.32462	Yes	Yes	No	No	Yes	Cellulose Degradation	glycosyl hydrolase family 1
Sscle14g102070	-4.73088	-2.22869	-1.28939	Yes	No	Yes	No	No	Cellulose Degradation	glycoside hydrolase family 16 protein
Sscle03g030980	0	0	2.84078	Yes	Yes	No	No	Yes	Cellulose Degradation	glycoside hydrolase family 3 protein
Sscle15g106390	0	0	0	Yes	No	Yes	No	No	Cellulose Degradation	glycoside hydrolase family 61 protein
Sscle15g105560	0	0	0	Yes	No	Yes	No	No	Cellulose Degradation	endo-beta- -
Sscle12g089700	-1.58434	0	0	No	No	No	No	Yes	Cellulose Degradation	cell wall glucanase
Sscle03g026530	5.0797	5.52912	9.24689	No	Yes	No	Yes	No	Hemicellulose Degradation	glycosyl hydrolase family 10 protein
Sscle03g024710	0	5.8371	7.42684	Yes	Yes	No	No	Yes	Hemicellulose Degradation	endo- -beta-mannosidase
Sscle03g023350	3.19598	3.14256	2.68448	No	Yes	No	Yes	No	Hemicellulose Degradation	alpha-n-arabinofuranosidase c
Sscle01g007810	2.06259	3.33752	4.60755	Yes	Yes	No	No	Yes	Hemicellulose Degradation	beta-galactosidase e
Sscle01g005680	0	0	2.3562	No	Yes	No	Yes	No	Hemicellulose Degradation	glycoside hydrolase family 43 protein
Sscle01g005260	6.09945	3.35852	4.39481	No	Yes	No	Yes	No	Hemicellulose Degradation	carbohydrate esterase family 5 protein
Sscle04g034810	7.00736	8.22117	8.08262	Yes	Yes	No	No	Yes	Hemicellulose Degradation	fungal alpha-l-
Sscle04g036990	4.14563	3.21537	0	No	Yes	No	Yes	No	Hemicellulose Degradation	carbohydrate esterase family 5 protein
Sscle07g056960	4.06484	4.93127	6.16516	Yes	Yes	No	No	Yes	Hemicellulose Degradation	alpha-galactosidase d
Sscle07g055410	2.45837	4.03018	5.42072	Yes	Yes	No	No	Yes	Hemicellulose Degradation	glycoside hydrolase family 51 protein
Sscle07g055360	3.71491	4.22766	5.5386	Yes	Yes	No	No	Yes	Hemicellulose Degradation	carbohydrate esterase family 16 protein
Sscle09g074790	0	0	9.68676	Yes	Yes	No	No	Yes	Hemicellulose Degradation	glycoside hydrolase family 11 enzyme
Sscle02g015110	0	0	3.12177	Yes	Yes	No	No	Yes	Hemicellulose Degradation	alpha-galactosidase a
Sscle08g064500	3.64727	4.17075	4.14669	Yes	Yes	No	No	Yes	Hemicellulose Degradation	lipolytic enzyme
Sscle08g066710	0	3.80415	5.54037	Yes	Yes	No	No	Yes	Hemicellulose Degradation	gdsl-like lipase acylhydrolase domain protein
Sscle05g045850	4.35758	4.2475	4.80083	Yes	Yes	No	No	Yes	Hemicellulose Degradation	glycoside hydrolase family 2 protein
Sscle11g083680	3.44744	0	9.42093	Yes	Yes	No	No	Yes	Hemicellulose Degradation	glycoside hydrolase family 11 protein
Sscle11g082440	3.78201	5.34704	6.76643	Yes	Yes	No	No	Yes	Hemicellulose Degradation	alpha beta-hydrolase
Sscle11g080920	5.06168	7.59834	8.61381	Yes	Yes	No	No	Yes	Hemicellulose Degradation	acetyl xylan esterase
Sscle10g074850	2.36218	3.35877	4.06914	Yes	Yes	No	No	Yes	Hemicellulose Degradation	glycoside hydrolase family 31 protein
Sscle10g075470	4.37182	4.5905	5.32031	Yes	Yes	No	No	Yes	Hemicellulose Degradation	glycoside hydrolase family 5 protein
Sscle15g105540	0	1.99215	2.0178	Yes	Yes	No	No	Yes	Hemicellulose Degradation	glycoside hydrolase family 31 protein
Sscle16g107660	8.68401	9.83983	9.84956	Yes	Yes	No	No	Yes	Hemicellulose Degradation	glycoside hydrolase family 11 enzyme
Sscle09g069470	1.46791	1.99537	1.97609	Yes	Yes	No	No	Yes	Hemicellulose Degradation	glycoside hydrolase family 35 protein
Sscle07g060690	2.52109	3.60807	3.85847	Yes	Yes	No	No	Yes	Hemicellulose Degradation	glycoside hydrolase family 95 protein
Sscle12g091110	3.4292	4.51461	4.96713	Yes	Yes	No	No	Yes	Hemicellulose Degradation	bnr asp-box repeat domain protein
Sscle05g041650	3.1362	5.67037	5.31113	Yes	Yes	No	No	Yes	Hemicellulose Degradation	endo- -beta-
Sscle04g039680	2.06389	2.21817	3.42195	Yes	Yes	No	No	Yes	Hemicellulose Degradation	carbohydrate esterase family 16 protein
Sscle03g023030	7.08099	4.83727	2.82903	No	Yes	No	Yes	No	Lignin Degradation	laccase 2
Sscle13g092370	0	3.64998	0	Yes	Yes	No	No	Yes	Lignin Degradation	multicopper oxidase
Sscle08g064260	0	0	0	Yes	No	Yes	No	No	Lignin Degradation	laccase precursor
Sscle02g018680	-1.23244	0	0	Yes	No	Yes	No	No	Lignin Degradation	multicopper oxidase
Sscle03g027590	0	0	1.80249	Yes	Yes	No	No	Yes	Lipid Degradation	carboxylesterase
Sscle03g024520	0	0	2.6771	Yes	Yes	No	No	Yes	Lipid Degradation	hypothetical protein SS1G_00767
Sscle03g023780	2.2489	3.99916	5.50579	Yes	Yes	No	No	Yes	Lipid Degradation	lipase 4
Sscle01g008640	0	0	5.65857	Yes	Yes	No	No	Yes	Lipid Degradation	carboxylesterase family protein
Sscle01g006730	4.32094	5.94551	5.83534	Yes	Yes	No	No	Yes	Lipid Degradation	lipase esterase
Sscle01g005890	3.76624	3.33991	3.15379	No	Yes	No	Yes	No	Lipid Degradation	phospholipase d active site-containing protein
Sscle01g005530	0	0	1.27496	Yes	Yes	No	No	Yes	Lipid Degradation	lipase esterase
Sscle01g004820	4.82155	5.09946	4.70015	Yes	Yes	No	No	Yes	Lipid Degradation	carbohydrate esterase family 16 protein
Sscle04g032400	5.15719	4.27995	4.32364	Yes	Yes	No	No	Yes	Lipid Degradation	lipase 2
Sscle04g032950	3.1385	2.02736	2.03792	No	Yes	No	Yes	No	Lipid Degradation	carboxylesterase-lipase family protein
Sscle04g036610	3.02645	4.62815	5.50493	Yes	Yes	No	No	Yes	Lipid Degradation	carbohydrate esterase family 16 protein
Sscle07g055460	1.4787	1.09159	1.95085	Yes	Yes	No	No	Yes	Lipid Degradation	alpha beta-hydrolase
Sscle02g020060	5.56803	7.08005	6.89819	Yes	Yes	No	No	Yes	Lipid Degradation	lysophospholipase
Sscle02g016920	0	0	3.50468	Yes	Yes	No	No	Yes	Lipid Degradation	carboxylesterase protein
Sscle02g016390	-1.20589	0	1.45125	Yes	Yes	No	No	Yes	Lipid Degradation	extracellular lipase
Sscle02g016100	2.10106	2.59755	1.33996	No	Yes	No	Yes	No	Lipid Degradation	lysophospholipase precursor
Sscle02g015580	4.22331	3.42768	4.86577	Yes	Yes	No	No	Yes	Lipid Degradation	carbohydrate esterase family 16 protein
Sscle05g044530	3.72895	3.25128	3.46171	No	Yes	No	Yes	No	Lipid Degradation	phosphatidylinositol phospholipase c
Sscle13g092460	0	0	2.95014	Yes	Yes	No	No	Yes	Lipid Degradation	gdsl lipase acylhydrolase family protein
Sscle13g094640	1.60222	0	0	No	Yes	No	Yes	No	Lipid Degradation	patatin-like phospholipase
Sscle11g084380	5.0391	5.12063	4.1337	Yes	Yes	No	No	Yes	Lipid Degradation	alpha beta-hydrolase
Sscle10g074940	1.1912	0	1.93951	Yes	Yes	No	No	Yes	Lipid Degradation	hormone-sensitive lipase
Sscle14g098970	2.25254	0	0	No	Yes	No	Yes	No	Lipid Degradation	lipase 2
Sscle01g000050	2.69683	4.90567	5.6717	Yes	Yes	No	No	Yes	Lipid Degradation	carboxylesterase family protein
Sscle16g110430	2.51283	2.64353	2.64255	Yes	Yes	No	No	Yes	Lipid Degradation	lysophospholipase a
Sscle02g013440	6.59438	0	2.07238	No	Yes	No	Yes	No	Lipid Degradation	cutinase
Sscle04g038830	0	0	0	Yes	No	Yes	No	No	Lipid Degradation	alpha beta-hydrolase
Sscle02g011950	7.12184	6.65318	7.60862	Yes	Yes	No	No	Yes	Lipid Degradation	cutinase
Sscle03g031040	2.12526	1.83191	2.03337	Yes	Yes	No	No	Yes	Lipid Degradation	#N/A
Sscle15g102320	3.10039	5.09401	7.55701	Yes	Yes	No	No	Yes	Lipid Degradation	carbohydrate esterase family 5 protein
Sscle14g098520	0	0	1.54052	Yes	Yes	No	No	Yes	Lipid Degradation	gdsl lipase acylhydrolase family protein
Sscle11g086370	0	0	3.11053	Yes	Yes	No	No	Yes	Lipid Degradation	triacylglycerol lipase
Sscle08g068420	0	0	4.61725	Yes	Yes	No	No	Yes	Lipid Degradation	extracellular protein
Sscle13g096540	0	0	2.22826	Yes	Yes	No	No	Yes	Lipid Degradation	triacylglycerol lipase
Sscle05g045720	0	0	0	Yes	No	Yes	No	No	Lipid Degradation	alpha beta hydrolase fold protein
Sscle13g094970	-1.25761	-1.15236	0	No	No	No	No	Yes	Lipid Degradation	phosphatidylinositol-specific phospholipase c
Sscle10g078920	-3.6224	0	-2.54553	No	No	No	No	Yes	Lipid Degradation	secretory lipase 1 precursor
Sscle14g100140	-1.68528	-1.76926	-1.98979	Yes	No	Yes	No	No	Lipid Degradation	class 3
Sscle15g104020	0	0	0	Yes	No	Yes	No	No	Lipid Degradation	alpha beta-hydrolase
Sscle01g000870	0	0	0	Yes	No	Yes	No	No	Lipid Degradation	alpha beta-hydrolase
Sscle16g110080	-1.14268	0	0	No	No	No	No	Yes	Lipid Degradation	triacylglycerol lipase
Sscle07g059620	0	0	0	Yes	No	Yes	No	No	Lipid Degradation	alpha beta-hydrolase
Sscle07g060240	0	0	0	Yes	No	Yes	No	No	Lipid Degradation	alpha beta-hydrolase
Sscle12g091020	0	0	0	Yes	No	Yes	No	No	Lipid Degradation	acetylcholinesterase precursor
Sscle12g090360	0	0	0	Yes	No	Yes	No	No	Lipid Degradation	alpha beta-hydrolase
Sscle03g031830	0	0	0	Yes	No	Yes	No	No	Lipid Degradation	alpha beta-hydrolase
Sscle03g026560	0	1.39094	3.79052	Yes	Yes	No	No	Yes	Mannans Degradation	alpha- -mannosidase
Sscle01g004220	3.15725	3.44618	5.59682	Yes	Yes	No	No	Yes	Mannans Degradation	alpha- -mannosidase family
Sscle02g019080	0	0	1.8264	Yes	Yes	No	No	Yes	Mannans Degradation	glycosyl hydrolase family 38
Sscle02g018660	4.88442	6.56647	7.37871	Yes	Yes	No	No	Yes	Mannans Degradation	glycosyl family 92 protein
Sscle02g016530	4.08315	5.48971	6.67822	Yes	Yes	No	No	Yes	Mannans Degradation	glycoside hydrolase family 47 protein
Sscle15g106590	3.57018	4.8354	6.79447	Yes	Yes	No	No	Yes	Mannans Degradation	alpha- - subfamily
Sscle01g000480	1.26299	0	0	No	Yes	No	Yes	No	Mannans Degradation	class i alpha-mannosidase
Sscle07g061030	1.72444	0	1.75352	Yes	Yes	No	No	Yes	Mannans Degradation	glycoside hydrolase family 76 protein
Sscle12g090690	2.52358	2.24635	2.42302	No	Yes	No	Yes	No	Mannans Degradation	glycoside hydrolase family 76 protein
Sscle02g011730	0	2.83297	3.26669	Yes	Yes	No	No	Yes	Mannans Degradation	glycosyl hydrolase
Sscle01g009600	0	0	0	Yes	No	Yes	No	No	Mannans Degradation	glycoside hydrolase family 92 protein
Sscle08g062230	-2.63143	-1.63453	-1.21446	No	No	No	No	Yes	Mannans Degradation	glycoside hydrolase family 76 protein
Sscle08g064250	-3.92228	-3.21802	-1.67056	Yes	No	Yes	No	No	Mannans Degradation	mannan endo- -alpha-mannosidase
Sscle14g101970	-1.30596	-1.25228	-1.30578	No	No	No	No	Yes	Mannans Degradation	glycoside hydrolase family 47 protein
Sscle15g105760	-2.34705	-2.38969	-2.48767	No	No	No	No	Yes	Mannans Degradation	class i alpha-mannosidase
Sscle09g069260	0	0	0	Yes	No	Yes	No	No	Mannans Degradation	glycosyl hydrolase family 76
Sscle01g011300	1.44469	0	1.14853	Yes	Yes	No	No	Yes	Other Hydrolytic Enzymes	carbohydrate esterase family 9 protein
Sscle01g009200	0	2.7701	0	Yes	Yes	No	No	Yes	Other Hydrolytic Enzymes	polysaccharide lyase family 7 protein
Sscle01g008460	2.61948	5.17151	6.52395	Yes	Yes	No	No	Yes	Other Hydrolytic Enzymes	glycoside hydrolase family 3 protein
Sscle04g034060	0	1.22074	1.27624	Yes	Yes	No	No	Yes	Other Hydrolytic Enzymes	glycoside hydrolase family 12 protein
Sscle02g019040	1.42014	2.10686	3.96007	Yes	Yes	No	No	Yes	Other Hydrolytic Enzymes	glycoside hydrolase family 125 protein
Sscle13g092710	0	4.27099	4.31913	Yes	Yes	No	No	Yes	Other Hydrolytic Enzymes	glycoside hydrolase family 43 protein
Sscle06g048730	2.81766	4.70205	6.63259	Yes	Yes	No	No	Yes	Other Hydrolytic Enzymes	arabinanase levansucrase invertase
Sscle15g107260	0	0	4.39697	Yes	Yes	No	No	Yes	Other Hydrolytic Enzymes	amidohydrolase 2
Sscle01g001430	0	0	1.4707	Yes	Yes	No	No	Yes	Other Hydrolytic Enzymes	glycoside hydrolase family 16 protein
Sscle12g088440	0	0	4.74971	Yes	Yes	No	No	Yes	Other Hydrolytic Enzymes	alpha beta hydrolase fold family protein
Sscle05g040880	1.30258	1.90328	2.95136	Yes	Yes	No	No	Yes	Other Hydrolytic Enzymes	glycosyl hydrolase
Sscle02g011890	0	0	2.38104	Yes	Yes	No	No	Yes	Other Hydrolytic Enzymes	uncharacterized serine-rich protein
Sscle04g032240	0	0	0	Yes	No	Yes	No	No	Other Hydrolytic Enzymes	dienelactone hydrolase family protein
Sscle02g016500	0	0	0	Yes	No	Yes	No	No	Other Hydrolytic Enzymes	#N/A
Sscle02g016350	0	0	0	Yes	No	Yes	No	No	Other Hydrolytic Enzymes	glycoside hydrolase family 16 protein
Sscle11g080990	0	0	0	Yes	No	Yes	No	No	Other Hydrolytic Enzymes	epoxide hydrolase
Sscle14g101210	0	0	0	Yes	No	Yes	No	No	Other Hydrolytic Enzymes	#N/A
Sscle01g002240	-1.89962	-1.50689	0	No	No	No	No	Yes	Other Hydrolytic Enzymes	glycosyl hydrolase
Sscle03g027970	5.79674	5.14505	4.75017	Yes	Yes	No	No	Yes	Pectin Degradation	carbohydrate esterase family 8 protein
Sscle03g026860	5.66612	5.50718	3.7743	Yes	Yes	No	No	Yes	Pectin Degradation	pectin methylesterase
Sscle03g022740	5.82838	10.799	12.3511	No	Yes	No	Yes	No	Pectin Degradation	polygalacturonase 2
Sscle04g034310	3.42251	2.77797	2.69485	No	Yes	No	Yes	No	Pectin Degradation	rhamnogalacturonase b
Sscle04g035440	3.36112	6.05959	8.123	Yes	Yes	No	No	Yes	Pectin Degradation	glycoside hydrolase family 28 protein
Sscle07g057800	5.36949	5.3559	3.60112	Yes	Yes	No	No	Yes	Pectin Degradation	pectin methylesterase
Sscle07g055890	2.96708	0	5.21634	Yes	Yes	No	No	Yes	Pectin Degradation	pectin lyase-like protein
Sscle02g019490	2.65041	5.32217	4.78888	Yes	Yes	No	No	Yes	Pectin Degradation	sgnh hydrolase
Sscle02g018820	5.31865	7.95519	10.8403	No	Yes	No	Yes	No	Pectin Degradation	endopolygalacturonase 5
Sscle02g018610	0	6.26973	9.38135	Yes	Yes	No	No	Yes	Pectin Degradation	polygalacturonase partial
Sscle02g016000	-1.45992	0	2.21516	Yes	Yes	No	No	Yes	Pectin Degradation	alpha-l-rhamnosidase a
Sscle02g015930	4.17833	6.48173	8.09602	Yes	Yes	No	No	Yes	Pectin Degradation	carbohydrate esterase family 8 protein
Sscle02g015920	3.67775	5.5729	6.72846	Yes	Yes	No	No	Yes	Pectin Degradation	endo-xylogalacturonan hydrolase a
Sscle05g046840	5.70335	5.03415	4.0674	Yes	Yes	No	No	Yes	Pectin Degradation	glycoside hydrolase family 28 protein
Sscle06g052290	0	0	2.75356	Yes	Yes	No	No	Yes	Pectin Degradation	rhamnogalacturonase b
Sscle10g075640	3.11969	5.98679	4.75719	Yes	Yes	No	No	Yes	Pectin Degradation	rhamnogalacturonase a
Sscle10g078830	2.77501	4.92216	4.97871	No	Yes	No	Yes	No	Pectin Degradation	glycoside hydrolase family 28 protein
Sscle01g002020	0	3.69406	4.84711	Yes	Yes	No	No	Yes	Pectin Degradation	glycoside hydrolase family 105 protein
Sscle16g107500	6.37213	7.39671	8.43799	Yes	Yes	No	No	Yes	Pectin Degradation	pectin lyase
Sscle16g108160	8.52393	8.45389	7.46085	No	Yes	No	Yes	No	Pectin Degradation	carbohydrate esterase family 8 protein
Sscle16g108170	8.73775	8.77762	7.38721	Yes	Yes	No	No	Yes	Pectin Degradation	polygalacturonase partial
Sscle09g070580	5.24481	5.68338	5.83982	Yes	Yes	No	No	Yes	Pectin Degradation	polygalacturonase 3
Sscle12g088720	0	2.05062	3.81563	No	Yes	No	Yes	No	Pectin Degradation	polygalacturonase partial
Sscle12g089930	0	3.24425	4.34487	Yes	Yes	No	No	Yes	Pectin Degradation	sgnh hydrolase
Sscle05g040420	7.70852	6.9369	6.35918	Yes	Yes	No	No	Yes	Pectin Degradation	gdsl-like lipase acylhydrolase protein
Sscle05g040500	0	0	2.10038	Yes	Yes	No	No	Yes	Pectin Degradation	murein transglycosylase
Sscle05g040680	2.81583	5.48664	6.75008	Yes	Yes	No	No	Yes	Pectin Degradation	glycoside hydrolase family 115 protein
Sscle15g103150	3.28559	4.49905	5.62871	Yes	Yes	No	No	Yes	Pectin Degradation	bacterial alpha-l-rhamnosidase domain protein
Sscle11g085640	4.93305	4.67551	3.93675	Yes	Yes	No	No	Yes	Pectin Degradation	extracellular exo-
Sscle03g027310	-3.85256	-3.40901	-3.75789	No	No	No	No	Yes	Protein Degradation	intracellular serine protease
Sscle03g026150	0	0	-1.17879	No	No	No	No	Yes	Protein Degradation	mitochondrial inner membrane aaa protease yta12
Sscle03g025630	0	0	0	Yes	No	Yes	No	No	Protein Degradation	alpha beta-hydrolase
Sscle03g023890	-2.08155	0	-1.07971	Yes	No	Yes	No	No	Protein Degradation	calpain family cysteine protease
Sscle01g010350	2.8976	3.43969	2.20024	Yes	Yes	No	No	Yes	Protein Degradation	tap domain protein
Sscle01g009370	2.77424	1.28779	2.33315	No	Yes	No	Yes	No	Protein Degradation	alanine arginine aminopeptidase
Sscle01g009080	0	0	-2.3869	No	No	No	No	Yes	Protein Degradation	prolyl aminopeptidase
Sscle01g008960	-3.10385	-2.27363	-2.0715	No	No	No	No	Yes	Protein Degradation	glycoprotease family protein
Sscle01g008670	0	-1.04146	-1.43476	No	No	No	No	Yes	Protein Degradation	vacuolar aspartyl aminopeptidase lap4
Sscle01g008310	0	2.84559	1.56847	No	Yes	No	Yes	No	Protein Degradation	prolyl oligopeptidase
Sscle01g005460	-1.04551	0	0	No	No	No	No	Yes	Protein Degradation	ubiquitin-specific protease
Sscle04g033350	0	-1.31169	0	No	No	No	No	Yes	Protein Degradation	xaa-pro aminopeptidase
Sscle04g034550	0	0	0	Yes	No	Yes	No	No	Protein Degradation	#N/A
Sscle04g035550	4.61005	3.71346	3.84342	No	Yes	No	Yes	No	Protein Degradation	acid protease protein
Sscle04g037640	1.6248	0	0	Yes	Yes	No	No	Yes	Protein Degradation	subtilisin-like protein
Sscle04g037750	0	0	0	Yes	No	Yes	No	No	Protein Degradation	acid protease
Sscle04g039490	0	0	0	Yes	No	Yes	No	No	Protein Degradation	membrane dipeptidase
Sscle07g058540	4.77219	3.25857	2.5513	Yes	Yes	No	No	Yes	Protein Degradation	aspartate protease
Sscle07g057820	1.52189	1.27351	1.30923	Yes	Yes	No	No	Yes	Protein Degradation	serine protease
Sscle07g057170	3.21803	1.53796	2.03796	Yes	Yes	No	No	Yes	Protein Degradation	serine protein
Sscle07g056930	1.82435	1.35682	1.93936	Yes	Yes	No	No	Yes	Protein Degradation	xaa-pro dipeptidase
Sscle07g056040	5.21484	3.2211	2.86077	Yes	Yes	No	No	Yes	Protein Degradation	aorsin
Sscle09g072270	-2.22021	-2.42596	-1.06919	No	No	No	No	Yes	Protein Degradation	eukaryotic aspartyl protease
Sscle02g019150	0	0	0	Yes	No	Yes	No	No	Protein Degradation	prolyl oligopeptidase
Sscle02g015790	0	0	3.40596	Yes	Yes	No	No	Yes	Protein Degradation	cytosolic nonspecific dipeptidase
Sscle02g013870	3.4481	1.73033	2.26665	Yes	Yes	No	No	Yes	Protein Degradation	alpha beta-hydrolase
Sscle08g063080	0	0	0	Yes	No	Yes	No	No	Protein Degradation	subtilisin-like protein
Sscle08g063960	-1.37886	0	0	No	No	No	No	Yes	Protein Degradation	gpi anchored peptidase m48
Sscle08g065930	3.22536	4.36449	3.94641	Yes	Yes	No	No	Yes	Protein Degradation	aspartic endopeptidase
Sscle08g066100	0	0	0	Yes	No	Yes	No	No	Protein Degradation	adam family of metalloprotease adm-b
Sscle08g066810	2.68834	1.60337	0	Yes	Yes	No	No	Yes	Protein Degradation	carboxypeptidase d
Sscle05g047880	0	0	1.22076	No	Yes	No	Yes	No	Protein Degradation	peptidase family m13
Sscle13g093490	0	0	0	Yes	No	Yes	No	No	Protein Degradation	serin endopeptidase
Sscle06g052420	-2.24861	0	-1.91041	No	No	No	No	Yes	Protein Degradation	peptidase s41 family protein
Sscle06g051300	0	0	0	Yes	No	Yes	No	No	Protein Degradation	#N/A
Sscle06g050510	2.68179	0	0	Yes	Yes	No	No	Yes	Protein Degradation	protease s8 tripeptidyl peptidase
Sscle11g084430	2.97203	1.57019	1.24323	Yes	Yes	No	No	Yes	Protein Degradation	tripeptidyl-peptidase 1 precursor
Sscle11g082980	6.21843	3.85638	3.56973	Yes	Yes	No	No	Yes	Protein Degradation	acid protease partial
Sscle10g075920	1.04096	1.4551	1.63662	No	Yes	No	Yes	No	Protein Degradation	peptidase a1 protein
Sscle10g078240	-3.89814	-2.49184	-5.74668	Yes	No	Yes	No	No	Protein Degradation	alpha beta-hydrolase
Sscle10g078490	2.14357	1.20223	0	No	Yes	No	Yes	No	Protein Degradation	atp-dependent protease la
Sscle14g100060	2.96693	1.53389	1.46906	Yes	Yes	No	No	Yes	Protein Degradation	serine carboxypeptidase s28 protein
Sscle14g100540	0	0	0	Yes	No	Yes	No	No	Protein Degradation	creatinase aminopeptidase
Sscle14g101670	4.18887	0	0	No	Yes	No	Yes	No	Protein Degradation	subtilisin-like protease protein
Sscle14g101980	-2.07777	-2.48146	-2.46722	No	No	No	No	Yes	Protein Degradation	peptidase aspartic
Sscle15g106630	4.34003	2.76361	1.75933	Yes	Yes	No	No	Yes	Protein Degradation	tripeptidyl peptidase a
Sscle15g106280	1.16522	0	0	Yes	Yes	No	No	Yes	Protein Degradation	tripeptidyl-peptidase 1 precursor
Sscle15g104790	3.48115	2.29268	1.7782	Yes	Yes	No	No	Yes	Protein Degradation	alpha beta-hydrolase
Sscle01g002510	0	0	-2.39885	No	No	No	No	Yes	Protein Degradation	oligopeptidase family protein
Sscle01g002960	2.32696	2.04468	1.07326	Yes	Yes	No	No	Yes	Protein Degradation	peptidase s41 family protein
Sscle09g071940	0	0	0	Yes	No	Yes	No	No	Protein Degradation	glutamate carboxypeptidase
Sscle09g069110	0	2.42872	0	No	Yes	No	Yes	No	Protein Degradation	peptidase m4
Sscle12g089570	1.29467	0	0	No	Yes	No	Yes	No	Protein Degradation	cysteine protease atg4
Sscle12g089280	-1.17046	-1.45269	-1.24159	Yes	No	Yes	No	No	Protein Degradation	caspase domain-containing protein
Sscle12g086770	-5.17242	-4.02016	-4.0742	No	No	No	No	Yes	Protein Degradation	peptidase s41 family protein
Sscle07g059410	-1.53157	-2.10065	-2.13815	No	No	No	No	Yes	Protein Degradation	vacuolar protease a
Sscle05g041770	-1.04327	0	0	No	No	No	No	Yes	Protein Degradation	mitochondrial presequence protease protein
Sscle05g041810	5.53153	3.73736	2.74972	Yes	Yes	No	No	Yes	Protein Degradation	subtilisin-like protein
Sscle06g054930	2.28852	0	0	Yes	Yes	No	No	Yes	Protein Degradation	carboxypeptidase s1
Sscle06g054890	0	0	0	Yes	No	Yes	No	No	Protein Degradation	subtilisin-like serine protease
Sscle06g054280	3.46493	2.68188	1.68983	Yes	Yes	No	No	Yes	Protein Degradation	serine carboxypeptidase
Sscle06g054270	1.50023	0	1.15079	No	Yes	No	Yes	No	Protein Degradation	carboxypeptidase y
Sscle02g012960	0	0	0	Yes	No	Yes	No	No	Protein Degradation	proline-specific peptidase
Sscle02g022040	-1.11265	0	-1.03293	No	No	No	No	Yes	Protein Degradation	aspartic-type endopeptidase
Sscle02g020880	-1.16064	0	0	No	No	No	No	Yes	Protein Degradation	methionine aminopeptidase
Sscle14g097930	3.66828	0	0	Yes	Yes	No	No	Yes	Protein Degradation	carboxypeptidase cpds
Sscle11g085960	3.53888	2.6399	2.54786	Yes	Yes	No	No	Yes	Protein Degradation	tripeptidyl peptidase protein
Sscle03g028610	2.02071	2.03128	1.5976	No	Yes	No	Yes	No	Starch Degradation	glycoside hydrolase family 13 protein
Sscle03g022770	0	3.98774	5.81166	Yes	Yes	No	No	Yes	Starch Degradation	glycoside hydrolase family 31 protein
Sscle01g011550	2.37136	3.21809	5.04913	Yes	Yes	No	No	Yes	Starch Degradation	glycoside hydrolase family 31 protein
Sscle01g006130	-3.94561	-3.64458	-3.92027	Yes	No	Yes	No	No	Starch Degradation	glycoside hydrolase family 13 protein
Sscle09g071270	-2.25906	0	0	No	No	No	No	Yes	Starch Degradation	glycoside hydrolase family 15 protein
Sscle09g069180	-2.07412	-2.05828	-2.08113	No	No	No	No	Yes	Starch Degradation	alpha-amylase a type-1 2
Sscle12g088410	4.58406	4.0552	4.49773	Yes	Yes	No	No	Yes	Starch Degradation	glycoside hydrolase family 13 protein
Sscle10g080270	1.68081	1.20091	1.53859	No	Yes	No	Yes	No	Starch Degradation	glucoamylase p protein
