# Supplementary material for: Gene regulation of Sclerotinia sclerotiorum during infection of Glycine max: on the road to pathogenesis
Source: BMC Genomics. 2019 Feb 26;20:157. doi: 10.1186/s12864-019-5517-4 (PMC6390599; doi:10.1186/s12864-019-5517-4)
Supplement: Supplementary file 18 — Table S17. Key describing the relationship between version one [23] and version two [60] gene loci annotations within the S. sclerotiorum genome. (XLSX 212 kb) [file 12864_2019_5517_MOESM18_ESM.xlsx]

## Sheet: Sheet1
Version one model	Version two model
SS1G_00001	Sscle03g030450
SS1G_00002	Sscle03g030440
SS1G_00003	Sscle03g030430
SS1G_00004	Sscle03g030420
SS1G_00005	Sscle03g030410
SS1G_00006	Sscle03g030400
SS1G_00007	Sscle03g030390
SS1G_00008	Sscle03g030380
SS1G_00009	Sscle03g030370
SS1G_00010	Sscle03g030360
SS1G_00011	Sscle03g030350
SS1G_00012	Sscle03g030340
SS1G_00014	Sscle03g030330
SS1G_00016	Sscle03g030320
SS1G_00018	Sscle03g030310
SS1G_00019	Sscle03g030300
SS1G_00020	Sscle03g030290
SS1G_00022	Sscle03g030280
SS1G_00023	Sscle03g030270
SS1G_00024	Sscle03g030260
SS1G_00025	Sscle03g030250
SS1G_00026	Sscle03g030240
SS1G_00027	Sscle03g030230
SS1G_00028	Sscle03g030220
SS1G_00029	Sscle03g030210
SS1G_00031	Sscle03g030200
SS1G_00033	Sscle03g030190
SS1G_00035	Sscle03g030180
SS1G_00036	Sscle03g030170
SS1G_00037	Sscle03g030160
SS1G_00038	Sscle03g030150
SS1G_00040	Sscle03g030140
SS1G_00041	Sscle03g030130
SS1G_00042	Sscle03g030120
SS1G_00044	Sscle03g030110
SS1G_00045	Sscle03g030100
SS1G_00047	Sscle03g030090
SS1G_00048	Sscle03g030080
SS1G_00049	Sscle03g030070
SS1G_00050	Sscle03g030060
SS1G_00051	Sscle03g030050
SS1G_00052	Sscle03g030040
SS1G_00053	Sscle03g030030
SS1G_00054	Sscle03g030020
SS1G_00056	Sscle03g030010
SS1G_00057	Sscle03g030000
SS1G_00058	Sscle03g029990
SS1G_00059	Sscle03g029980
SS1G_00060	Sscle03g029970
SS1G_00061	Sscle03g029960
SS1G_00062	Sscle03g029950
SS1G_00063	Sscle03g029940
SS1G_00064	Sscle03g029930
SS1G_00065	Sscle03g029920
SS1G_00066	Sscle03g029910
SS1G_00067	Sscle03g029900
SS1G_00068	Sscle03g029890
SS1G_00071	Sscle03g029880
SS1G_00072	Sscle03g029870
SS1G_00074	Sscle03g029860
SS1G_00075	Sscle03g029850
SS1G_00079	Sscle03g029840
SS1G_00080	Sscle03g029830
SS1G_00085	Sscle15g106660
SS1G_00086	Sscle03g029820
SS1G_00087	Sscle03g029810
SS1G_00088	Sscle03g029800
SS1G_00089	Sscle03g029790
SS1G_00090	Sscle03g029780
SS1G_00091	Sscle03g029770
SS1G_00092	Sscle03g029760
SS1G_00093	Sscle03g029750
SS1G_00095	Sscle03g029740
SS1G_00096	Sscle03g029730
SS1G_00098	Sscle03g029720
SS1G_00099	Sscle03g029710
SS1G_00100	Sscle03g029700
SS1G_00101	Sscle03g029690
SS1G_00102	Sscle03g029680
SS1G_00103	Sscle03g029670
SS1G_00104	Sscle03g029660
SS1G_00106	Sscle03g029650
SS1G_00107	Sscle03g029640
SS1G_00108	Sscle03g029630
SS1G_00110	Sscle03g029620
SS1G_00111	Sscle03g029610
SS1G_00112	Sscle03g029600
SS1G_00113	Sscle03g029590
SS1G_00114	Sscle03g029580
SS1G_00115	Sscle03g029570
SS1G_00118	Sscle03g029560
SS1G_00119	Sscle03g029550
SS1G_00120	Sscle03g029540
SS1G_00121	Sscle03g029530
SS1G_00122	Sscle03g029520
SS1G_00124	Sscle03g029510
SS1G_00125	Sscle03g029500
SS1G_00126	Sscle03g029490
SS1G_00127	Sscle15g104260
SS1G_00130	Sscle03g029470
SS1G_00132	Sscle03g029460
SS1G_00134	Sscle03g029450
SS1G_00137	Sscle03g029440
SS1G_00138	Sscle03g029430
SS1G_00139	Sscle03g029420
SS1G_00140	Sscle03g029410
SS1G_00141	Sscle03g029400
SS1G_00144	Sscle03g029390
SS1G_00145	Sscle03g029380
SS1G_00146	Sscle03g029370
SS1G_00147	Sscle03g029360
SS1G_00148	Sscle03g029350
SS1G_00149	Sscle03g029340
SS1G_00151	Sscle03g029330
SS1G_00152	Sscle03g029320
SS1G_00153	Sscle03g029310
SS1G_00154	Sscle03g029300
SS1G_00155	Sscle03g029290
SS1G_00156	Sscle03g029280
SS1G_00164	Sscle03g029270
SS1G_00167	Sscle03g029260
SS1G_00169	Sscle03g029250
SS1G_00170	Sscle03g029240
SS1G_00171	Sscle03g029230
SS1G_00172	Sscle03g029220
SS1G_00173	Sscle03g029210
SS1G_00175	Sscle03g029200
SS1G_00176	Sscle03g029190
SS1G_00179	Sscle03g029180
SS1G_00180	Sscle03g029170
SS1G_00182	Sscle03g029160
SS1G_00183	Sscle03g029150
SS1G_00185	Sscle03g029140
SS1G_00186	Sscle03g029130
SS1G_00187	Sscle03g029120
SS1G_00188	Sscle03g029110
SS1G_00189	Sscle03g029090
SS1G_00190	Sscle03g029080
SS1G_00191	Sscle03g029070
SS1G_00192	Sscle03g029060
SS1G_00193	Sscle03g029050
SS1G_00194	Sscle03g029040
SS1G_00195	Sscle03g029030
SS1G_00196	Sscle03g029020
SS1G_00197	Sscle03g029010
SS1G_00198	Sscle03g029000
SS1G_00199	Sscle03g028990
SS1G_00200	Sscle03g028980
SS1G_00201	Sscle03g028960
SS1G_00202	Sscle03g028950
SS1G_00204	Sscle03g028940
SS1G_00207	Sscle03g028930
SS1G_00208	Sscle03g028920
SS1G_00209	Sscle03g028910
SS1G_00210	Sscle03g028900
SS1G_00211	Sscle03g028880
SS1G_00212	Sscle03g028870
SS1G_00213	Sscle03g028860
SS1G_00214	Sscle03g028850
SS1G_00217	Sscle03g028840
SS1G_00219	Sscle03g028830
SS1G_00220	Sscle03g028820
SS1G_00221	Sscle03g028810
SS1G_00222	Sscle03g028800
SS1G_00224	Sscle03g028790
SS1G_00226	Sscle03g028780
SS1G_00227	Sscle03g028770
SS1G_00228	Sscle03g028760
SS1G_00231	Sscle03g028750
SS1G_00233	Sscle03g028740
SS1G_00234	Sscle03g028730
SS1G_00236	Sscle03g028720
SS1G_00237	Sscle03g028710
SS1G_00238	Sscle03g028700
SS1G_00240	Sscle03g028690
SS1G_00241	Sscle03g028680
SS1G_00242	Sscle03g028670
SS1G_00243	Sscle03g028660
SS1G_00244	Sscle03g028650
SS1G_00245	Sscle03g028640
SS1G_00246	Sscle03g028630
SS1G_00247	Sscle03g028620
SS1G_00249	Sscle03g028610
SS1G_00250	Sscle03g028600
SS1G_00252	Sscle03g028590
SS1G_00254	Sscle03g028580
SS1G_00255	Sscle03g028570
SS1G_00256	Sscle03g028560
SS1G_00258	Sscle03g028550
SS1G_00259	Sscle03g028540
SS1G_00260	Sscle03g028530
SS1G_00262	Sscle03g028520
SS1G_00263	Sscle03g028510
SS1G_00265	Sscle03g028500
SS1G_00266	Sscle03g028490
SS1G_00267	Sscle03g028480
SS1G_00268	Sscle03g028470
SS1G_00271	Sscle03g028460
SS1G_00272	Sscle03g028450
SS1G_00274	Sscle03g028440
SS1G_00276	Sscle03g028430
SS1G_00277	Sscle03g028420
SS1G_00278	Sscle03g028410
SS1G_00279	Sscle03g028400
SS1G_00280	Sscle03g028390
SS1G_00281	Sscle03g028380
SS1G_00282	Sscle03g028370
SS1G_00283	Sscle03g028360
SS1G_00284	Sscle03g028350
SS1G_00285	Sscle03g028340
SS1G_00289	Sscle03g028330
SS1G_00290	Sscle03g028320
SS1G_00291	Sscle03g028310
SS1G_00292	Sscle03g028300
SS1G_00295	Sscle03g028290
SS1G_00296	Sscle03g028280
SS1G_00297	Sscle03g028270
SS1G_00298	Sscle03g028260
SS1G_00299	Sscle03g028250
SS1G_00300	Sscle03g028240
SS1G_00301	Sscle03g028230
SS1G_00302	Sscle03g028220
SS1G_00303	Sscle03g028210
SS1G_00304	Sscle03g028200
SS1G_00305	Sscle03g028190
SS1G_00306	Sscle03g028180
SS1G_00307	Sscle03g028170
SS1G_00308	Sscle03g028160
SS1G_00309	Sscle03g028150
SS1G_00310	Sscle03g028140
SS1G_00311	Sscle03g028130
SS1G_00312	Sscle03g028120
SS1G_00313	Sscle03g028110
SS1G_00315	Sscle03g028100
SS1G_00316	Sscle03g028090
SS1G_00317	Sscle03g028080
SS1G_00320	Sscle03g028070
SS1G_00321	Sscle03g028060
SS1G_00322	Sscle03g028050
SS1G_00323	Sscle03g028040
SS1G_00326	Sscle03g028030
SS1G_00327	Sscle03g028020
SS1G_00328	Sscle03g028010
SS1G_00329	Sscle03g028000
SS1G_00330	Sscle03g027990
SS1G_00331	Sscle03g027980
SS1G_00332	Sscle03g027970
SS1G_00333	Sscle03g027960
SS1G_00334	Sscle03g027950
SS1G_00335	Sscle03g027940
SS1G_00336	Sscle03g027930
SS1G_00337	Sscle03g027920
SS1G_00339	Sscle03g027910
SS1G_00340	Sscle03g027900
SS1G_00341	Sscle03g027890
SS1G_00342	Sscle03g027880
SS1G_00343	Sscle03g027870
SS1G_00344	Sscle03g027860
SS1G_00345	Sscle03g027850
SS1G_00346	Sscle03g027840
SS1G_00348	Sscle03g027830
SS1G_00349	Sscle03g027820
SS1G_00350	Sscle03g027810
SS1G_00351	Sscle03g027800
SS1G_00352	Sscle03g027790
SS1G_00353	Sscle03g027780
SS1G_00354	Sscle03g027770
SS1G_00355	Sscle03g027760
SS1G_00357	Sscle03g027750
SS1G_00358	Sscle03g027740
SS1G_00360	Sscle03g027730
SS1G_00361	Sscle03g027720
SS1G_00362	Sscle03g027710
SS1G_00363	Sscle03g027700
SS1G_00364	Sscle03g027690
SS1G_00365	Sscle03g027680
SS1G_00366	Sscle03g027670
SS1G_00367	Sscle03g027660
SS1G_00369	Sscle03g027650
SS1G_00371	Sscle03g027640
SS1G_00372	Sscle03g027630
SS1G_00373	Sscle03g027620
SS1G_00374	Sscle03g027610
SS1G_00375	Sscle03g027600
SS1G_00376	Sscle03g027590
SS1G_00377	Sscle03g027580
SS1G_00378	Sscle03g027570
SS1G_00380	Sscle03g027560
SS1G_00382	Sscle03g027550
SS1G_00383	Sscle03g027540
SS1G_00388	Sscle03g027530
SS1G_00389	Sscle03g027520
SS1G_00391	Sscle03g027510
SS1G_00392	Sscle03g027500
SS1G_00393	Sscle03g027490
SS1G_00394	Sscle03g027480
SS1G_00395	Sscle03g027470
SS1G_00396	Sscle03g027460
SS1G_00397	Sscle03g027450
SS1G_00398	Sscle03g027440
SS1G_00401	Sscle03g027430
SS1G_00402	Sscle03g027420
SS1G_00403	Sscle03g027410
SS1G_00404	Sscle03g027400
SS1G_00405	Sscle03g027390
SS1G_00406	Sscle03g027370
SS1G_00408	Sscle03g027360
SS1G_00409	Sscle03g027350
SS1G_00410	Sscle03g027340
SS1G_00414	Sscle03g027330
SS1G_00415	Sscle03g027320
SS1G_00416	Sscle03g027310
SS1G_00417	Sscle03g027300
SS1G_00419	Sscle03g027290
SS1G_00420	Sscle03g027280
SS1G_00421	Sscle03g027270
SS1G_00422	Sscle03g027260
SS1G_00423	Sscle03g027250
SS1G_00424	Sscle03g027240
SS1G_00425	Sscle03g027230
SS1G_00426	Sscle03g027220
SS1G_00427	Sscle03g027210
SS1G_00428	Sscle03g027200
SS1G_00429	Sscle03g027190
SS1G_00430	Sscle03g027180
SS1G_00431	Sscle03g027170
SS1G_00432	Sscle03g027160
SS1G_00433	Sscle03g027150
SS1G_00434	Sscle03g027140
SS1G_00435	Sscle03g027130
SS1G_00436	Sscle03g027120
SS1G_00437	Sscle03g027110
SS1G_00438	Sscle03g027100
SS1G_00439	Sscle03g027090
SS1G_00441	Sscle03g027080
SS1G_00442	Sscle03g027070
SS1G_00443	Sscle05g042730
SS1G_00444	Sscle03g027060
SS1G_00445	Sscle03g027050
SS1G_00446	Sscle03g027040
SS1G_00447	Sscle03g027030
SS1G_00450	Sscle03g027020
SS1G_00451	Sscle03g027010
SS1G_00452	Sscle03g027000
SS1G_00453	Sscle03g026990
SS1G_00454	Sscle03g026980
SS1G_00456	Sscle03g026970
SS1G_00458	Sscle03g026960
SS1G_00459	Sscle03g026950
SS1G_00460	Sscle03g026940
SS1G_00461	Sscle03g026930
SS1G_00462	Sscle03g026920
SS1G_00463	Sscle03g026910
SS1G_00464	Sscle03g026900
SS1G_00465	Sscle03g026890
SS1G_00466	Sscle03g026880
SS1G_00467	Sscle03g026870
SS1G_00468	Sscle03g026860
SS1G_00470	Sscle03g026850
SS1G_00471	Sscle03g026840
SS1G_00472	Sscle03g026830
SS1G_00473	Sscle03g026820
SS1G_00474	Sscle03g026810
SS1G_00475	Sscle03g026800
SS1G_00476	Sscle09g070650
SS1G_00477	Sscle03g026780
SS1G_00478	Sscle03g026770
SS1G_00479	Sscle03g026760
SS1G_00480	Sscle03g026750
SS1G_00481	Sscle03g026740
SS1G_00483	Sscle03g026730
SS1G_00484	Sscle03g026720
SS1G_00485	Sscle03g026710
SS1G_00488	Sscle03g026700
SS1G_00489	Sscle03g026690
SS1G_00490	Sscle03g026680
SS1G_00491	Sscle03g026670
SS1G_00492	Sscle03g026660
SS1G_00493	Sscle03g026650
SS1G_00494	Sscle03g026640
SS1G_00495	Sscle03g026630
SS1G_00496	Sscle03g026620
SS1G_00500	Sscle03g026610
SS1G_00501	Sscle03g026590
SS1G_00502	Sscle03g026580
SS1G_00504	Sscle03g026570
SS1G_00505	Sscle03g026560
SS1G_00506	Sscle03g026550
SS1G_00507	Sscle05g040920
SS1G_00508	Sscle03g026540
SS1G_00509	Sscle03g026530
SS1G_00510	Sscle03g026520
SS1G_00513	Sscle03g026510
SS1G_00514	Sscle03g026500
SS1G_00515	Sscle03g026490
SS1G_00516	Sscle03g026470
SS1G_00518	Sscle03g026440
SS1G_00519	Sscle03g026430
SS1G_00520	Sscle03g026420
SS1G_00521	Sscle03g026410
SS1G_00522	Sscle03g026400
SS1G_00523	Sscle03g026390
SS1G_00525	Sscle03g026380
SS1G_00526	Sscle03g026370
SS1G_00527	Sscle03g026360
SS1G_00528	Sscle03g026350
SS1G_00530	Sscle03g026340
SS1G_00531	Sscle03g026330
SS1G_00532	Sscle03g026320
SS1G_00534	Sscle03g026310
SS1G_00535	Sscle03g026300
SS1G_00537	Sscle03g026280
SS1G_00538	Sscle03g026270
SS1G_00540	Sscle03g026260
SS1G_00541	Sscle03g026250
SS1G_00542	Sscle03g026240
SS1G_00543	Sscle03g026230
SS1G_00544	Sscle03g026220
SS1G_00545	Sscle03g026210
SS1G_00547	Sscle03g026200
SS1G_00549	Sscle03g026190
SS1G_00550	Sscle03g026180
SS1G_00551	Sscle03g026170
SS1G_00552	Sscle03g026160
SS1G_00553	Sscle03g026150
SS1G_00554	Sscle03g026140
SS1G_00555	Sscle03g026130
SS1G_00556	Sscle03g026120
SS1G_00557	Sscle03g026110
SS1G_00558	Sscle03g026100
SS1G_00559	Sscle03g026090
SS1G_00560	Sscle03g026080
SS1G_00561	Sscle03g026070
SS1G_00564	Sscle03g026060
SS1G_00565	Sscle03g026050
SS1G_00566	Sscle03g026040
SS1G_00567	Sscle03g026030
SS1G_00568	Sscle03g026020
SS1G_00569	Sscle03g026010
SS1G_00570	Sscle03g026000
SS1G_00571	Sscle03g025990
SS1G_00572	Sscle03g025980
SS1G_00573	Sscle03g025970
SS1G_00574	Sscle03g025960
SS1G_00575	Sscle03g025950
SS1G_00576	Sscle03g025940
SS1G_00577	Sscle03g025930
SS1G_00580	Sscle03g025920
SS1G_00583	Sscle03g025910
SS1G_00585	Sscle03g025890
SS1G_00588	Sscle03g025880
SS1G_00589	Sscle03g025870
SS1G_00590	Sscle03g025860
SS1G_00591	Sscle03g025850
SS1G_00592	Sscle03g025840
SS1G_00593	Sscle03g025830
SS1G_00594	Sscle03g025820
SS1G_00595	Sscle03g025810
SS1G_00596	Sscle03g025800
SS1G_00597	Sscle03g025790
SS1G_00598	Sscle03g025780
SS1G_00599	Sscle03g025770
SS1G_00600	Sscle03g025760
SS1G_00601	Sscle03g025750
SS1G_00603	Sscle03g025740
SS1G_00604	Sscle03g025730
SS1G_00605	Sscle03g025720
SS1G_00606	Sscle03g025710
SS1G_00608	Sscle03g025700
SS1G_00609	Sscle03g025690
SS1G_00611	Sscle03g025680
SS1G_00612	Sscle03g025670
SS1G_00613	Sscle03g025660
SS1G_00614	Sscle03g025650
SS1G_00615	Sscle03g025640
SS1G_00617	Sscle03g025630
SS1G_00619	Sscle03g025610
SS1G_00620	Sscle03g025600
SS1G_00621	Sscle03g025590
SS1G_00622	Sscle03g025580
SS1G_00623	Sscle03g025570
SS1G_00624	Sscle03g025560
SS1G_00625	Sscle03g025550
SS1G_00627	Sscle03g025540
SS1G_00628	Sscle03g025530
SS1G_00629	Sscle03g025520
SS1G_00630	Sscle03g025510
SS1G_00631	Sscle03g025500
SS1G_00632	Sscle03g025490
SS1G_00634	Sscle03g025480
SS1G_00635	Sscle03g025470
SS1G_00636	Sscle03g025460
SS1G_00637	Sscle03g025450
SS1G_00638	Sscle03g025440
SS1G_00639	Sscle03g025430
SS1G_00640	Sscle03g025420
SS1G_00641	Sscle03g025410
SS1G_00642	Sscle03g025390
SS1G_00643	Sscle03g025380
SS1G_00644	Sscle03g025370
SS1G_00646	Sscle03g025360
SS1G_00648	Sscle03g025350
SS1G_00649	Sscle03g025340
SS1G_00650	Sscle03g025330
SS1G_00651	Sscle03g025320
SS1G_00653	Sscle03g025310
SS1G_00655	Sscle03g025300
SS1G_00656	Sscle03g025290
SS1G_00657	Sscle03g025280
SS1G_00658	Sscle03g025270
SS1G_00659	Sscle03g025260
SS1G_00660	Sscle03g025250
SS1G_00661	Sscle03g025240
SS1G_00664	Sscle03g025230
SS1G_00665	Sscle03g025220
SS1G_00669	Sscle03g025210
SS1G_00672	Sscle03g025200
SS1G_00673	Sscle03g025190
SS1G_00675	Sscle03g025180
SS1G_00676	Sscle03g025170
SS1G_00677	Sscle03g025160
SS1G_00678	Sscle03g025150
SS1G_00679	Sscle03g025140
SS1G_00680	Sscle03g025130
SS1G_00684	Sscle09g073540
SS1G_00685	Sscle03g025120
SS1G_00686	Sscle03g025110
SS1G_00687	Sscle03g025100
SS1G_00688	Sscle03g025090
SS1G_00692	Sscle03g025080
SS1G_00693	Sscle03g025070
SS1G_00695	Sscle03g025060
SS1G_00696	Sscle03g025050
SS1G_00697	Sscle03g025040
SS1G_00699	Sscle03g025030
SS1G_00700	Sscle03g025020
SS1G_00702	Sscle03g025000
SS1G_00703	Sscle03g024990
SS1G_00708	Sscle03g024970
SS1G_00709	Sscle03g024950
SS1G_00711	Sscle03g024940
SS1G_00713	Sscle03g024930
SS1G_00715	Sscle03g024920
SS1G_00717	Sscle03g024910
SS1G_00718	Sscle03g024900
SS1G_00719	Sscle03g024890
SS1G_00721	Sscle03g024880
SS1G_00722	Sscle03g024870
SS1G_00723	Sscle02g021120
SS1G_00725	Sscle03g024860
SS1G_00726	Sscle03g024850
SS1G_00727	Sscle03g024840
SS1G_00729	Sscle03g024830
SS1G_00730	Sscle03g024820
SS1G_00732	Sscle03g024810
SS1G_00733	Sscle03g024800
SS1G_00735	Sscle03g024790
SS1G_00736	Sscle03g024780
SS1G_00737	Sscle03g024770
SS1G_00738	Sscle03g024760
SS1G_00741	Sscle03g024750
SS1G_00742	Sscle03g024740
SS1G_00744	Sscle03g024730
SS1G_00745	Sscle03g024720
SS1G_00746	Sscle03g024710
SS1G_00748	Sscle03g024700
SS1G_00749	Sscle03g024690
SS1G_00750	Sscle03g024680
SS1G_00751	Sscle03g024670
SS1G_00752	Sscle03g024660
SS1G_00753	Sscle03g024650
SS1G_00754	Sscle03g024640
SS1G_00755	Sscle03g024630
SS1G_00756	Sscle03g024620
SS1G_00757	Sscle03g024610
SS1G_00758	Sscle03g024600
SS1G_00759	Sscle03g024590
SS1G_00761	Sscle03g024580
SS1G_00762	Sscle03g024570
SS1G_00763	Sscle03g024560
SS1G_00764	Sscle03g024550
SS1G_00765	Sscle03g024540
SS1G_00766	Sscle03g024530
SS1G_00767	Sscle03g024520
SS1G_00768	Sscle03g024510
SS1G_00770	Sscle03g024500
SS1G_00771	Sscle03g024490
SS1G_00772	Sscle03g024480
SS1G_00773	Sscle03g024470
SS1G_00774	Sscle03g024450
SS1G_00776	Sscle03g024440
SS1G_00777	Sscle03g024430
SS1G_00781	Sscle03g024420
SS1G_00782	Sscle03g024410
SS1G_00787	Sscle03g024400
SS1G_00789	Sscle03g024390
SS1G_00793	Sscle03g024380
SS1G_00794	Sscle03g024370
SS1G_00795	Sscle03g024360
SS1G_00796	Sscle03g024350
SS1G_00799	Sscle05g041270
SS1G_00800	Sscle03g024340
SS1G_00802	Sscle03g024330
SS1G_00803	Sscle03g024320
SS1G_00805	Sscle03g024310
SS1G_00808	Sscle03g024300
SS1G_00809	Sscle03g024290
SS1G_00810	Sscle03g024280
SS1G_00811	Sscle03g024270
SS1G_00812	Sscle03g024260
SS1G_00814	Sscle03g024250
SS1G_00816	Sscle03g024240
SS1G_00820	Sscle03g024230
SS1G_00821	Sscle03g024220
SS1G_00822	Sscle03g024210
SS1G_00824	Sscle03g024200
SS1G_00825	Sscle03g024190
SS1G_00826	Sscle03g024180
SS1G_00827	Sscle03g024170
SS1G_00828	Sscle03g024160
SS1G_00829	Sscle03g024150
SS1G_00832	Sscle03g024130
SS1G_00833	Sscle03g024120
SS1G_00834	Sscle03g024110
SS1G_00835	Sscle03g024100
SS1G_00836	Sscle03g024090
SS1G_00837	Sscle03g024070
SS1G_00840	Sscle03g024060
SS1G_00842	Sscle03g024040
SS1G_00845	Sscle03g024030
SS1G_00846	Sscle03g024020
SS1G_00848	Sscle03g024010
SS1G_00849	Sscle03g024000
SS1G_00851	Sscle03g023990
SS1G_00854	Sscle03g023970
SS1G_00855	Sscle03g023960
SS1G_00856	Sscle03g023950
SS1G_00857	Sscle03g023940
SS1G_00858	Sscle03g023930
SS1G_00859	Sscle03g023920
SS1G_00860	Sscle03g023910
SS1G_00861	Sscle03g023900
SS1G_00862	Sscle03g023890
SS1G_00864	Sscle03g023880
SS1G_00865	Sscle03g023870
SS1G_00866	Sscle03g023860
SS1G_00867	Sscle03g023850
SS1G_00868	Sscle03g023840
SS1G_00870	Sscle03g023830
SS1G_00871	Sscle03g023820
SS1G_00872	Sscle03g023810
SS1G_00874	Sscle03g023800
SS1G_00876	Sscle03g023790
SS1G_00877	Sscle03g023780
SS1G_00878	Sscle03g023770
SS1G_00879	Sscle03g023760
SS1G_00880	Sscle03g023750
SS1G_00881	Sscle03g023740
SS1G_00884	Sscle03g023730
SS1G_00885	Sscle03g023720
SS1G_00886	Sscle03g023710
SS1G_00887	Sscle03g023700
SS1G_00888	Sscle03g023690
SS1G_00889	Sscle03g023680
SS1G_00890	Sscle03g023670
SS1G_00891	Sscle03g023660
SS1G_00892	Sscle03g023650
SS1G_00894	Sscle03g023640
SS1G_00895	Sscle03g023630
SS1G_00896	Sscle03g023620
SS1G_00897	Sscle03g023610
SS1G_00898	Sscle03g023600
SS1G_00899	Sscle03g023590
SS1G_00900	Sscle03g023580
SS1G_00901	Sscle03g023560
SS1G_00902	Sscle03g023550
SS1G_00903	Sscle03g023540
SS1G_00904	Sscle03g023530
SS1G_00905	Sscle03g023520
SS1G_00908	Sscle03g023510
SS1G_00909	Sscle03g023500
SS1G_00910	Sscle03g023490
SS1G_00911	Sscle03g023480
SS1G_00912	Sscle03g023470
SS1G_00913	Sscle03g023460
SS1G_00914	Sscle03g023450
SS1G_00916	Sscle03g023430
SS1G_00917	Sscle03g023420
SS1G_00919	Sscle03g023410
SS1G_00923	Sscle03g023400
SS1G_00925	Sscle03g023390
SS1G_00926	Sscle03g023370
SS1G_00928	Sscle03g023360
SS1G_00929	Sscle03g023350
SS1G_00930	Sscle03g023340
SS1G_00931	Sscle16g107320
SS1G_00932	Sscle03g023320
SS1G_00933	Sscle03g023310
SS1G_00934	Sscle03g023300
SS1G_00936	Sscle03g023290
SS1G_00938	Sscle03g023280
SS1G_00939	Sscle03g023270
SS1G_00944	Sscle03g023250
SS1G_00945	Sscle03g023240
SS1G_00946	Sscle03g023230
SS1G_00947	Sscle03g023220
SS1G_00948	Sscle03g023210
SS1G_00950	Sscle03g023200
SS1G_00951	Sscle03g023190
SS1G_00953	Sscle03g023180
SS1G_00956	Sscle03g023170
SS1G_00957	Sscle03g023160
SS1G_00958	Sscle03g023150
SS1G_00960	Sscle03g023140
SS1G_00962	Sscle03g023130
SS1G_00963	Sscle03g023120
SS1G_00964	Sscle03g023110
SS1G_00966	Sscle03g023100
SS1G_00967	Sscle03g023090
SS1G_00968	Sscle03g023080
SS1G_00969	Sscle03g023070
SS1G_00970	Sscle03g023060
SS1G_00971	Sscle03g023050
SS1G_00972	Sscle03g023040
SS1G_00974	Sscle03g023030
SS1G_00975	Sscle03g023020
SS1G_00976	Sscle03g023010
SS1G_00978	Sscle03g023000
SS1G_00980	Sscle03g022990
SS1G_00981	Sscle03g022980
SS1G_00983	Sscle03g022970
SS1G_00984	Sscle03g022960
SS1G_00986	Sscle03g022950
SS1G_00987	Sscle03g022940
SS1G_00988	Sscle03g022930
SS1G_00989	Sscle03g022920
SS1G_00990	Sscle03g022910
SS1G_00991	Sscle03g022900
SS1G_00993	Sscle03g022890
SS1G_00994	Sscle03g022880
SS1G_00995	Sscle03g022870
SS1G_00996	Sscle03g022860
SS1G_00997	Sscle03g022850
SS1G_00998	Sscle03g022840
SS1G_00999	Sscle03g022830
SS1G_01001	Sscle03g022820
SS1G_01002	Sscle03g022800
SS1G_01003	Sscle03g022790
SS1G_01004	Sscle03g022780
SS1G_01005	Sscle03g022770
SS1G_01006	Sscle03g022760
SS1G_01007	Sscle03g022750
SS1G_01009	Sscle03g022740
SS1G_01010	Sscle03g022730
SS1G_01011	Sscle03g022720
SS1G_01013	Sscle03g022710
SS1G_01015	Sscle03g022690
SS1G_01017	Sscle03g022670
SS1G_01019	Sscle03g022660
SS1G_01020	Sscle03g022650
SS1G_01021	Sscle03g022640
SS1G_01022	Sscle03g022630
SS1G_01023	Sscle03g022620
SS1G_01025	Sscle03g022610
SS1G_01026	Sscle03g022600
SS1G_01027	Sscle03g022590
SS1G_01028	Sscle11g086130
SS1G_01029	Sscle03g022580
SS1G_01031	Sscle03g022570
SS1G_01032	Sscle03g022550
SS1G_01033	Sscle03g022540
SS1G_01036	Sscle03g022530
SS1G_01039	Sscle03g022520
SS1G_01045	Sscle03g022500
SS1G_01048	Sscle03g022490
SS1G_01049	Sscle03g022480
SS1G_01050	Sscle03g022470
SS1G_01051	Sscle03g022460
SS1G_01052	Sscle03g022450
SS1G_01053	Sscle03g022440
SS1G_01054	Sscle03g022430
SS1G_01055	Sscle03g022420
SS1G_01056	Sscle03g022410
SS1G_01057	Sscle03g022400
SS1G_01059	Sscle03g022390
SS1G_01060	Sscle03g022380
SS1G_01061	Sscle03g022370
SS1G_01062	Sscle03g022360
SS1G_01063	Sscle03g022350
SS1G_01064	Sscle03g022340
SS1G_01065	Sscle03g022330
SS1G_01066	Sscle03g022320
SS1G_01067	Sscle03g022310
SS1G_01068	Sscle03g022300
SS1G_01070	Sscle03g022290
SS1G_01071	Sscle03g022280
SS1G_01072	Sscle03g022270
SS1G_01073	Sscle03g022250
SS1G_01074	Sscle03g022240
SS1G_01075	Sscle03g022220
SS1G_01076	Sscle03g022200
SS1G_01077	Sscle03g022190
SS1G_01078	Sscle01g011590
SS1G_01079	Sscle01g011580
SS1G_01080	Sscle01g011570
SS1G_01081	Sscle01g011560
SS1G_01083	Sscle01g011550
SS1G_01084	Sscle01g011540
SS1G_01086	Sscle01g011530
SS1G_01087	Sscle01g011520
SS1G_01089	Sscle01g011510
SS1G_01091	Sscle01g011500
SS1G_01092	Sscle01g011490
SS1G_01094	Sscle01g011480
SS1G_01095	Sscle01g011470
SS1G_01096	Sscle01g011460
SS1G_01097	Sscle01g011450
SS1G_01099	Sscle01g011440
SS1G_01100	Sscle01g011430
SS1G_01101	Sscle01g011410
SS1G_01102	Sscle01g011400
SS1G_01103	Sscle01g011390
SS1G_01104	Sscle01g011380
SS1G_01105	Sscle01g011370
SS1G_01106	Sscle01g011360
SS1G_01107	Sscle01g011350
SS1G_01108	Sscle01g011340
SS1G_01109	Sscle01g011330
SS1G_01111	Sscle01g011320
SS1G_01112	Sscle01g011310
SS1G_01113	Sscle01g011300
SS1G_01114	Sscle01g011290
SS1G_01115	Sscle01g011280
SS1G_01116	Sscle01g011270
SS1G_01121	Sscle01g011260
SS1G_01123	Sscle01g011250
SS1G_01124	Sscle01g011240
SS1G_01126	Sscle01g011220
SS1G_01127	Sscle01g011210
SS1G_01128	Sscle01g011200
SS1G_01129	Sscle01g011190
SS1G_01130	Sscle01g011180
SS1G_01131	Sscle01g011170
SS1G_01133	Sscle01g011160
SS1G_01134	Sscle01g011150
SS1G_01135	Sscle01g011140
SS1G_01136	Sscle01g011130
SS1G_01137	Sscle01g011120
SS1G_01138	Sscle01g011110
SS1G_01139	Sscle01g011100
SS1G_01140	Sscle01g011090
SS1G_01143	Sscle01g011080
SS1G_01144	Sscle01g011070
SS1G_01145	Sscle01g011060
SS1G_01147	Sscle01g011050
SS1G_01150	Sscle01g011040
SS1G_01151	Sscle01g011030
SS1G_01152	Sscle01g011020
SS1G_01153	Sscle01g011010
SS1G_01154	Sscle01g011000
SS1G_01155	Sscle01g010990
SS1G_01156	Sscle01g001570
SS1G_01157	Sscle01g010960
SS1G_01159	Sscle01g010950
SS1G_01160	Sscle01g010940
SS1G_01161	Sscle01g010930
SS1G_01165	Sscle01g010920
SS1G_01166	Sscle01g010910
SS1G_01167	Sscle01g010900
SS1G_01169	Sscle01g010890
SS1G_01171	Sscle01g010880
SS1G_01172	Sscle01g010870
SS1G_01174	Sscle01g002580
SS1G_01175	Sscle01g010860
SS1G_01176	Sscle01g010850
SS1G_01177	Sscle01g010840
SS1G_01178	Sscle01g010830
SS1G_01179	Sscle01g010810
SS1G_01180	Sscle01g010800
SS1G_01181	Sscle01g010790
SS1G_01182	Sscle01g010780
SS1G_01183	Sscle01g010770
SS1G_01184	Sscle01g010750
SS1G_01185	Sscle01g010740
SS1G_01186	Sscle01g010730
SS1G_01187	Sscle01g010720
SS1G_01188	Sscle01g010710
SS1G_01189	Sscle01g010700
SS1G_01190	Sscle01g010690
SS1G_01191	Sscle01g010680
SS1G_01192	Sscle01g010670
SS1G_01193	Sscle01g010660
SS1G_01194	Sscle01g010650
SS1G_01195	Sscle01g010640
SS1G_01196	Sscle01g010630
SS1G_01198	Sscle01g010620
SS1G_01199	Sscle01g010610
SS1G_01200	Sscle01g010600
SS1G_01201	Sscle01g010590
SS1G_01202	Sscle01g010580
SS1G_01203	Sscle01g010570
SS1G_01204	Sscle01g010560
SS1G_01205	Sscle01g010550
SS1G_01206	Sscle01g010540
SS1G_01209	Sscle16g107970
SS1G_01210	Sscle01g010520
SS1G_01211	Sscle01g010510
SS1G_01212	Sscle01g010500
SS1G_01214	Sscle01g010490
SS1G_01216	Sscle01g010480
SS1G_01217	Sscle01g010470
SS1G_01219	Sscle01g010460
SS1G_01220	Sscle01g010450
SS1G_01222	Sscle01g010440
SS1G_01226	Sscle01g010430
SS1G_01227	Sscle01g010420
SS1G_01229	Sscle01g010410
SS1G_01231	Sscle01g010400
SS1G_01232	Sscle01g010390
SS1G_01233	Sscle01g010380
SS1G_01234	Sscle01g010370
SS1G_01235	Sscle01g010360
SS1G_01236	Sscle01g010350
SS1G_01237	Sscle01g010340
SS1G_01238	Sscle01g010330
SS1G_01239	Sscle01g010320
SS1G_01240	Sscle01g010310
SS1G_01241	Sscle01g010300
SS1G_01244	Sscle01g010290
SS1G_01246	Sscle01g010280
SS1G_01247	Sscle01g010270
SS1G_01249	Sscle01g010260
SS1G_01251	Sscle01g010250
SS1G_01252	Sscle01g010240
SS1G_01253	Sscle01g010230
SS1G_01254	Sscle01g010220
SS1G_01256	Sscle01g010210
SS1G_01257	Sscle01g010200
SS1G_01258	Sscle01g010190
SS1G_01259	Sscle01g010180
SS1G_01261	Sscle01g010170
SS1G_01262	Sscle01g010160
SS1G_01263	Sscle01g010150
SS1G_01264	Sscle01g010140
SS1G_01265	Sscle01g010120
SS1G_01266	Sscle01g010110
SS1G_01268	Sscle01g010100
SS1G_01270	Sscle05g040860
SS1G_01271	Sscle01g010090
SS1G_01272	Sscle01g010080
SS1G_01273	Sscle01g010070
SS1G_01274	Sscle01g010060
SS1G_01275	Sscle01g010050
SS1G_01276	Sscle01g010040
SS1G_01277	Sscle01g010030
SS1G_01278	Sscle01g010020
SS1G_01281	Sscle01g010010
SS1G_01282	Sscle01g010000
SS1G_01283	Sscle01g009990
SS1G_01284	Sscle01g009980
SS1G_01286	Sscle01g009970
SS1G_01287	Sscle01g009960
SS1G_01288	Sscle01g009950
SS1G_01289	Sscle01g009940
SS1G_01292	Sscle01g009930
SS1G_01293	Sscle01g009920
SS1G_01294	Sscle01g009910
SS1G_01295	Sscle01g009900
SS1G_01296	Sscle01g009890
SS1G_01297	Sscle01g009880
SS1G_01298	Sscle01g009870
SS1G_01299	Sscle01g009860
SS1G_01300	Sscle01g009850
SS1G_01302	Sscle01g009840
SS1G_01303	Sscle01g009830
SS1G_01304	Sscle01g009820
SS1G_01305	Sscle01g009810
SS1G_01306	Sscle01g009800
SS1G_01308	Sscle01g009790
SS1G_01309	Sscle01g009780
SS1G_01311	Sscle01g009770
SS1G_01313	Sscle01g009760
SS1G_01314	Sscle01g009750
SS1G_01315	Sscle01g009740
SS1G_01317	Sscle01g009730
SS1G_01318	Sscle01g009720
SS1G_01319	Sscle01g009710
SS1G_01320	Sscle01g009700
SS1G_01322	Sscle01g009690
SS1G_01323	Sscle01g009680
SS1G_01326	Sscle01g009670
SS1G_01327	Sscle01g009660
SS1G_01329	Sscle01g009650
SS1G_01330	Sscle01g009640
SS1G_01331	Sscle01g009630
SS1G_01332	Sscle01g009620
SS1G_01333	Sscle01g009610
SS1G_01334	Sscle01g009600
SS1G_01336	Sscle01g009590
SS1G_01337	Sscle01g009580
SS1G_01338	Sscle01g009570
SS1G_01339	Sscle01g009560
SS1G_01340	Sscle01g009550
SS1G_01341	Sscle01g009540
SS1G_01342	Sscle01g009530
SS1G_01343	Sscle01g009520
SS1G_01346	Sscle01g009500
SS1G_01347	Sscle01g009490
SS1G_01348	Sscle01g009480
SS1G_01349	Sscle01g009470
SS1G_01350	Sscle01g009460
SS1G_01351	Sscle01g009450
SS1G_01353	Sscle01g009440
SS1G_01354	Sscle01g009430
SS1G_01356	Sscle01g009420
SS1G_01361	Sscle01g009410
SS1G_01366	Sscle01g009400
SS1G_01367	Sscle01g009390
SS1G_01368	Sscle01g009380
SS1G_01370	Sscle01g009370
SS1G_01371	Sscle01g009360
SS1G_01372	Sscle01g009350
SS1G_01373	Sscle01g009340
SS1G_01374	Sscle01g009330
SS1G_01375	Sscle01g009320
SS1G_01376	Sscle01g009310
SS1G_01377	Sscle01g009300
SS1G_01378	Sscle01g009290
SS1G_01379	Sscle01g009280
SS1G_01380	Sscle01g009270
SS1G_01382	Sscle01g009260
SS1G_01384	Sscle01g009240
SS1G_01385	Sscle01g009230
SS1G_01386	Sscle01g009220
SS1G_01387	Sscle01g009210
SS1G_01389	Sscle01g009200
SS1G_01392	Sscle01g009190
SS1G_01393	Sscle01g009180
SS1G_01395	Sscle01g009170
SS1G_01396	Sscle01g009160
SS1G_01397	Sscle01g009150
SS1G_01399	Sscle01g009140
SS1G_01401	Sscle01g009130
SS1G_01403	Sscle01g009120
SS1G_01404	Sscle01g009110
SS1G_01405	Sscle01g009090
SS1G_01406	Sscle01g009080
SS1G_01407	Sscle01g009070
SS1G_01408	Sscle01g009060
SS1G_01409	Sscle01g009050
SS1G_01411	Sscle01g009040
SS1G_01415	Sscle01g009030
SS1G_01416	Sscle01g009020
SS1G_01417	Sscle01g009010
SS1G_01418	Sscle01g009000
SS1G_01422	Sscle01g008990
SS1G_01423	Sscle01g008980
SS1G_01424	Sscle01g008970
SS1G_01425	Sscle01g008960
SS1G_01426	Sscle01g008950
SS1G_01427	Sscle01g008940
SS1G_01428	Sscle01g008930
SS1G_01429	Sscle01g008920
SS1G_01431	Sscle01g008910
SS1G_01432	Sscle01g008900
SS1G_01433	Sscle01g008890
SS1G_01434	Sscle01g008880
SS1G_01435	Sscle01g008870
SS1G_01436	Sscle01g008860
SS1G_01437	Sscle01g008850
SS1G_01438	Sscle01g008840
SS1G_01439	Sscle02g019340
SS1G_01441	Sscle01g008820
SS1G_01442	Sscle01g008810
SS1G_01446	Sscle01g008800
SS1G_01447	Sscle01g008790
SS1G_01449	Sscle01g008780
SS1G_01450	Sscle01g008770
SS1G_01451	Sscle01g008760
SS1G_01452	Sscle01g008750
SS1G_01453	Sscle01g008740
SS1G_01454	Sscle01g008730
SS1G_01455	Sscle01g008720
SS1G_01457	Sscle01g008710
SS1G_01458	Sscle01g008700
SS1G_01461	Sscle01g008690
SS1G_01463	Sscle01g008680
SS1G_01464	Sscle01g008670
SS1G_01468	Sscle01g008660
SS1G_01471	Sscle01g008650
SS1G_01472	Sscle01g008640
SS1G_01475	Sscle01g008630
SS1G_01477	Sscle01g008620
SS1G_01478	Sscle01g008600
SS1G_01479	Sscle01g008590
SS1G_01480	Sscle01g008580
SS1G_01481	Sscle01g008570
SS1G_01482	Sscle01g008560
SS1G_01483	Sscle01g008550
SS1G_01484	Sscle01g008540
SS1G_01485	Sscle01g008530
SS1G_01487	Sscle01g008520
SS1G_01488	Sscle01g008510
SS1G_01489	Sscle01g008500
SS1G_01490	Sscle01g008490
SS1G_01491	Sscle01g008480
SS1G_01492	Sscle01g008470
SS1G_01493	Sscle01g008460
SS1G_01494	Sscle01g008450
SS1G_01495	Sscle01g008440
SS1G_01496	Sscle01g008430
SS1G_01498	Sscle01g008420
SS1G_01499	Sscle01g008390
SS1G_01500	Sscle01g008380
SS1G_01501	Sscle01g008370
SS1G_01502	Sscle01g008360
SS1G_01503	Sscle01g008350
SS1G_01504	Sscle01g008330
SS1G_01505	Sscle01g008320
SS1G_01509	Sscle01g008310
SS1G_01510	Sscle01g008300
SS1G_01512	Sscle01g008290
SS1G_01513	Sscle01g008280
SS1G_01515	Sscle01g008270
SS1G_01516	Sscle01g008260
SS1G_01517	Sscle01g008250
SS1G_01519	Sscle01g008240
SS1G_01520	Sscle01g008230
SS1G_01522	Sscle01g008220
SS1G_01523	Sscle01g008210
SS1G_01524	Sscle01g008200
SS1G_01525	Sscle01g008190
SS1G_01526	Sscle01g008180
SS1G_01527	Sscle01g008170
SS1G_01528	Sscle01g008160
SS1G_01529	Sscle01g008150
SS1G_01530	Sscle01g008140
SS1G_01532	Sscle01g008130
SS1G_01533	Sscle01g008120
SS1G_01535	Sscle01g008110
SS1G_01536	Sscle01g008100
SS1G_01537	Sscle01g008090
SS1G_01538	Sscle01g008080
SS1G_01540	Sscle01g008070
SS1G_01541	Sscle06g050500
SS1G_01542	Sscle06g050490
SS1G_01543	Sscle01g008040
SS1G_01544	Sscle01g008030
SS1G_01545	Sscle01g008020
SS1G_01546	Sscle01g008010
SS1G_01547	Sscle01g008000
SS1G_01548	Sscle01g007990
SS1G_01549	Sscle01g007980
SS1G_01550	Sscle01g007970
SS1G_01551	Sscle01g007960
SS1G_01552	Sscle01g007950
SS1G_01553	Sscle01g007940
SS1G_01554	Sscle01g007930
SS1G_01555	Sscle01g007920
SS1G_01556	Sscle01g007910
SS1G_01557	Sscle01g007900
SS1G_01558	Sscle01g007890
SS1G_01559	Sscle01g007880
SS1G_01560	Sscle01g007870
SS1G_01562	Sscle01g007860
SS1G_01563	Sscle01g007850
SS1G_01564	Sscle01g007840
SS1G_01566	Sscle01g007830
SS1G_01567	Sscle01g007820
SS1G_01572	Sscle01g007810
SS1G_01573	Sscle01g007800
SS1G_01576	Sscle01g007780
SS1G_01579	Sscle01g007770
SS1G_01580	Sscle01g007760
SS1G_01581	Sscle01g007750
SS1G_01582	Sscle01g007740
SS1G_01583	Sscle01g007730
SS1G_01584	Sscle01g007720
SS1G_01585	Sscle01g007710
SS1G_01586	Sscle01g007700
SS1G_01587	Sscle01g007690
SS1G_01589	Sscle01g007680
SS1G_01590	Sscle01g007670
SS1G_01591	Sscle01g007660
SS1G_01592	Sscle01g007650
SS1G_01593	Sscle01g007640
SS1G_01594	Sscle01g007630
SS1G_01595	Sscle01g007620
SS1G_01596	Sscle01g007610
SS1G_01597	Sscle01g007600
SS1G_01598	Sscle01g007590
SS1G_01599	Sscle01g007580
SS1G_01600	Sscle01g007570
SS1G_01601	Sscle01g007560
SS1G_01602	Sscle01g007550
SS1G_01603	Sscle01g007540
SS1G_01604	Sscle01g007530
SS1G_01605	Sscle01g007520
SS1G_01606	Sscle01g007510
SS1G_01607	Sscle01g007500
SS1G_01608	Sscle01g007490
SS1G_01610	Sscle01g007480
SS1G_01611	Sscle01g007470
SS1G_01613	Sscle01g007460
SS1G_01614	Sscle01g007450
SS1G_01615	Sscle14g098650
SS1G_01616	Sscle01g007440
SS1G_01617	Sscle01g007430
SS1G_01618	Sscle01g007420
SS1G_01621	Sscle01g007410
SS1G_01622	Sscle01g007400
SS1G_01623	Sscle01g007390
SS1G_01624	Sscle01g007380
SS1G_01625	Sscle01g007370
SS1G_01626	Sscle01g007360
SS1G_01627	Sscle01g007350
SS1G_01628	Sscle01g007340
SS1G_01629	Sscle01g007330
SS1G_01630	Sscle01g007320
SS1G_01631	Sscle01g007310
SS1G_01632	Sscle01g007300
SS1G_01633	Sscle01g007290
SS1G_01634	Sscle01g007280
SS1G_01635	Sscle01g007270
SS1G_01636	Sscle01g007260
SS1G_01637	Sscle01g007250
SS1G_01638	Sscle01g007240
SS1G_01640	Sscle01g007230
SS1G_01641	Sscle01g007220
SS1G_01643	Sscle01g007210
SS1G_01645	Sscle01g007200
SS1G_01646	Sscle01g007190
SS1G_01647	Sscle01g007180
SS1G_01648	Sscle01g007170
SS1G_01649	Sscle01g007160
SS1G_01650	Sscle01g007150
SS1G_01651	Sscle01g007140
SS1G_01652	Sscle01g007130
SS1G_01653	Sscle01g007120
SS1G_01656	Sscle01g007110
SS1G_01657	Sscle01g007100
SS1G_01658	Sscle01g007090
SS1G_01659	Sscle01g007080
SS1G_01660	Sscle01g007070
SS1G_01661	Sscle01g007060
SS1G_01662	Sscle01g007050
SS1G_01663	Sscle01g007040
SS1G_01664	Sscle01g007030
SS1G_01665	Sscle01g007020
SS1G_01666	Sscle01g007010
SS1G_01667	Sscle01g007000
SS1G_01669	Sscle01g006990
SS1G_01673	Sscle01g006980
SS1G_01674	Sscle01g006970
SS1G_01675	Sscle01g006960
SS1G_01676	Sscle01g006950
SS1G_01677	Sscle01g006940
SS1G_01678	Sscle01g006930
SS1G_01679	Sscle01g006920
SS1G_01682	Sscle01g006910
SS1G_01683	Sscle01g006900
SS1G_01684	Sscle01g006890
SS1G_01685	Sscle01g006880
SS1G_01686	Sscle01g006870
SS1G_01687	Sscle01g006860
SS1G_01689	Sscle01g006850
SS1G_01691	Sscle01g006840
SS1G_01692	Sscle01g006830
SS1G_01693	Sscle01g006820
SS1G_01694	Sscle01g006810
SS1G_01695	Sscle01g006800
SS1G_01696	Sscle01g006790
SS1G_01697	Sscle01g006780
SS1G_01698	Sscle01g006770
SS1G_01700	Sscle01g006760
SS1G_01701	Sscle01g006750
SS1G_01702	Sscle01g006740
SS1G_01703	Sscle01g006730
SS1G_01704	Sscle01g006720
SS1G_01705	Sscle01g006710
SS1G_01706	Sscle01g006700
SS1G_01707	Sscle01g006680
SS1G_01708	Sscle01g006670
SS1G_01709	Sscle01g006660
SS1G_01711	Sscle01g006650
SS1G_01714	Sscle01g006640
SS1G_01715	Sscle01g006630
SS1G_01716	Sscle01g006620
SS1G_01717	Sscle01g006610
SS1G_01718	Sscle01g006600
SS1G_01719	Sscle01g006590
SS1G_01720	Sscle01g006580
SS1G_01721	Sscle05g042790
SS1G_01725	Sscle01g006570
SS1G_01726	Sscle01g006560
SS1G_01727	Sscle01g006550
SS1G_01728	Sscle01g006540
SS1G_01729	Sscle01g006530
SS1G_01730	Sscle01g006520
SS1G_01731	Sscle01g006510
SS1G_01732	Sscle01g006500
SS1G_01733	Sscle01g006490
SS1G_01736	Sscle01g006470
SS1G_01737	Sscle01g006460
SS1G_01740	Sscle01g006450
SS1G_01741	Sscle01g006440
SS1G_01742	Sscle01g006430
SS1G_01743	Sscle01g006420
SS1G_01745	Sscle01g006410
SS1G_01746	Sscle01g006400
SS1G_01747	Sscle01g006390
SS1G_01748	Sscle01g006380
SS1G_01749	Sscle01g006370
SS1G_01750	Sscle01g006360
SS1G_01751	Sscle01g006350
SS1G_01753	Sscle01g006340
SS1G_01754	Sscle01g006330
SS1G_01755	Sscle01g006310
SS1G_01756	Sscle01g006300
SS1G_01757	Sscle01g006290
SS1G_01758	Sscle01g006280
SS1G_01759	Sscle01g006260
SS1G_01760	Sscle01g006250
SS1G_01761	Sscle01g006240
SS1G_01762	Sscle01g006230
SS1G_01763	Sscle01g006220
SS1G_01764	Sscle01g006210
SS1G_01765	Sscle01g006200
SS1G_01766	Sscle01g006190
SS1G_01767	Sscle01g006180
SS1G_01768	Sscle01g006170
SS1G_01769	Sscle01g006160
SS1G_01770	Sscle01g006150
SS1G_01772	Sscle01g006140
SS1G_01776	Sscle01g006130
SS1G_01777	Sscle01g006120
SS1G_01778	Sscle01g006110
SS1G_01779	Sscle01g006100
SS1G_01780	Sscle01g006090
SS1G_01781	Sscle01g006080
SS1G_01783	Sscle01g006070
SS1G_01784	Sscle01g006060
SS1G_01785	Sscle01g006050
SS1G_01786	Sscle01g006040
SS1G_01788	Sscle01g006030
SS1G_01790	Sscle01g006020
SS1G_01791	Sscle01g006010
SS1G_01792	Sscle01g006000
SS1G_01793	Sscle01g005990
SS1G_01797	Sscle01g005970
SS1G_01798	Sscle01g005960
SS1G_01799	Sscle01g005950
SS1G_01800	Sscle01g005940
SS1G_01802	Sscle01g005930
SS1G_01804	Sscle15g106740
SS1G_01806	Sscle02g013220
SS1G_01807	Sscle01g005910
SS1G_01808	Sscle01g005900
SS1G_01809	Sscle01g005890
SS1G_01810	Sscle01g005880
SS1G_01811	Sscle01g005870
SS1G_01812	Sscle01g005860
SS1G_01814	Sscle01g005850
SS1G_01815	Sscle01g005840
SS1G_01816	Sscle01g005830
SS1G_01818	Sscle01g005820
SS1G_01819	Sscle01g005810
SS1G_01820	Sscle01g005800
SS1G_01821	Sscle01g005790
SS1G_01822	Sscle01g005780
SS1G_01823	Sscle01g005770
SS1G_01824	Sscle01g005760
SS1G_01825	Sscle01g005750
SS1G_01826	Sscle01g005740
SS1G_01827	Sscle01g005730
SS1G_01828	Sscle01g005720
SS1G_01830	Sscle01g005710
SS1G_01831	Sscle01g005700
SS1G_01832	Sscle01g005690
SS1G_01833	Sscle01g005680
SS1G_01834	Sscle01g005670
SS1G_01835	Sscle01g005660
SS1G_01836	Sscle01g005650
SS1G_01837	Sscle01g005640
SS1G_01838	Sscle01g005630
SS1G_01839	Sscle01g005620
SS1G_01840	Sscle01g005610
SS1G_01841	Sscle01g005600
SS1G_01843	Sscle01g005590
SS1G_01844	Sscle01g005580
SS1G_01845	Sscle01g005570
SS1G_01846	Sscle01g005560
SS1G_01847	Sscle01g005550
SS1G_01848	Sscle01g005540
SS1G_01849	Sscle01g005530
SS1G_01850	Sscle01g005520
SS1G_01851	Sscle01g005510
SS1G_01853	Sscle01g005500
SS1G_01854	Sscle01g005490
SS1G_01855	Sscle01g005480
SS1G_01856	Sscle01g005470
SS1G_01857	Sscle01g005460
SS1G_01858	Sscle01g005450
SS1G_01859	Sscle01g005440
SS1G_01861	Sscle01g005430
SS1G_01862	Sscle01g005420
SS1G_01863	Sscle01g005410
SS1G_01866	Sscle01g005400
SS1G_01867	Sscle01g005390
SS1G_01868	Sscle01g005380
SS1G_01869	Sscle01g005370
SS1G_01871	Sscle01g005360
SS1G_01872	Sscle01g005350
SS1G_01873	Sscle01g005340
SS1G_01874	Sscle01g005320
SS1G_01875	Sscle01g005310
SS1G_01876	Sscle01g005300
SS1G_01877	Sscle01g005290
SS1G_01878	Sscle01g005280
SS1G_01880	Sscle01g005270
SS1G_01882	Sscle01g005260
SS1G_01883	Sscle01g005250
SS1G_01884	Sscle01g005240
SS1G_01885	Sscle01g005230
SS1G_01887	Sscle01g005220
SS1G_01888	Sscle01g005210
SS1G_01889	Sscle01g005200
SS1G_01892	Sscle01g005190
SS1G_01895	Sscle01g005180
SS1G_01896	Sscle01g005170
SS1G_01898	Sscle01g005160
SS1G_01900	Sscle01g005150
SS1G_01901	Sscle01g005140
SS1G_01902	Sscle01g005130
SS1G_01903	Sscle01g005120
SS1G_01904	Sscle01g005110
SS1G_01905	Sscle01g005100
SS1G_01906	Sscle01g005090
SS1G_01908	Sscle01g005080
SS1G_01909	Sscle01g005070
SS1G_01910	Sscle01g005060
SS1G_01911	Sscle01g005050
SS1G_01912	Sscle01g005040
SS1G_01914	Sscle01g005030
SS1G_01915	Sscle01g005020
SS1G_01917	Sscle01g005010
SS1G_01918	Sscle01g005000
SS1G_01919	Sscle01g004990
SS1G_01920	Sscle01g004980
SS1G_01921	Sscle01g004970
SS1G_01922	Sscle01g004960
SS1G_01923	Sscle01g004950
SS1G_01925	Sscle01g004940
SS1G_01926	Sscle01g004930
SS1G_01927	Sscle01g004920
SS1G_01930	Sscle01g004910
SS1G_01932	Sscle01g004900
SS1G_01939	Sscle01g004890
SS1G_01941	Sscle01g004880
SS1G_01943	Sscle01g000210
SS1G_01944	Sscle01g004870
SS1G_01945	Sscle01g004860
SS1G_01949	Sscle01g004850
SS1G_01951	Sscle01g004840
SS1G_01952	Sscle01g004830
SS1G_01953	Sscle01g004820
SS1G_01954	Sscle01g004810
SS1G_01955	Sscle01g004800
SS1G_01958	Sscle01g004790
SS1G_01959	Sscle01g004780
SS1G_01960	Sscle01g004770
SS1G_01961	Sscle01g004760
SS1G_01962	Sscle01g004740
SS1G_01964	Sscle01g004720
SS1G_01965	Sscle01g004710
SS1G_01966	Sscle01g004700
SS1G_01967	Sscle01g004690
SS1G_01968	Sscle01g004680
SS1G_01969	Sscle01g004670
SS1G_01970	Sscle01g004660
SS1G_01971	Sscle01g004650
SS1G_01972	Sscle01g004640
SS1G_01973	Sscle01g004630
SS1G_01974	Sscle01g004620
SS1G_01976	Sscle01g004610
SS1G_01977	Sscle01g004600
SS1G_01978	Sscle01g004590
SS1G_01979	Sscle01g004580
SS1G_01980	Sscle01g004570
SS1G_01982	Sscle01g004560
SS1G_01984	Sscle01g004550
SS1G_01985	Sscle01g004540
SS1G_01986	Sscle01g004530
SS1G_01987	Sscle01g004520
SS1G_01988	Sscle01g004510
SS1G_01989	Sscle01g004500
SS1G_01991	Sscle01g004490
SS1G_01992	Sscle01g004480
SS1G_01995	Sscle01g004470
SS1G_01996	Sscle01g004460
SS1G_01997	Sscle01g004450
SS1G_01999	Sscle01g004440
SS1G_02000	Sscle01g004430
SS1G_02001	Sscle01g004420
SS1G_02002	Sscle01g004410
SS1G_02003	Sscle01g004400
SS1G_02004	Sscle01g004390
SS1G_02005	Sscle01g004380
SS1G_02006	Sscle01g004370
SS1G_02007	Sscle01g004360
SS1G_02008	Sscle01g004340
SS1G_02009	Sscle01g004330
SS1G_02010	Sscle01g004320
SS1G_02011	Sscle01g004310
SS1G_02012	Sscle01g004300
SS1G_02013	Sscle01g004290
SS1G_02014	Sscle01g004270
SS1G_02017	Sscle01g004260
SS1G_02018	Sscle01g004250
SS1G_02020	Sscle01g004240
SS1G_02021	Sscle12g090200
SS1G_02022	Sscle01g004220
SS1G_02024	Sscle01g004210
SS1G_02025	Sscle01g004200
SS1G_02027	Sscle01g004190
SS1G_02028	Sscle01g004180
SS1G_02029	Sscle01g004170
SS1G_02030	Sscle01g004160
SS1G_02031	Sscle01g004150
SS1G_02032	Sscle01g004140
SS1G_02033	Sscle01g004120
SS1G_02034	Sscle01g004110
SS1G_02035	Sscle01g004100
SS1G_02036	Sscle01g004090
SS1G_02037	Sscle01g004080
SS1G_02038	Sscle01g004070
SS1G_02040	Sscle01g004060
SS1G_02041	Sscle01g004050
SS1G_02042	Sscle01g004040
SS1G_02043	Sscle01g004030
SS1G_02046	Sscle01g004020
SS1G_02047	Sscle01g004010
SS1G_02048	Sscle01g004000
SS1G_02049	Sscle01g003990
SS1G_02050	Sscle01g003980
SS1G_02051	Sscle01g003970
SS1G_02052	Sscle01g003960
SS1G_02053	Sscle01g003950
SS1G_02054	Sscle01g003940
SS1G_02055	Sscle01g003930
SS1G_02056	Sscle01g003920
SS1G_02057	Sscle01g003910
SS1G_02060	Sscle14g101010
SS1G_02065	Sscle01g003880
SS1G_02066	Sscle01g003870
SS1G_02067	Sscle01g003860
SS1G_02068	Sscle01g003850
SS1G_02069	Sscle01g003840
SS1G_02070	Sscle01g003830
SS1G_02071	Sscle01g003820
SS1G_02072	Sscle01g003810
SS1G_02073	Sscle01g003800
SS1G_02074	Sscle01g003790
SS1G_02075	Sscle01g003780
SS1G_02076	Sscle01g003770
SS1G_02078	Sscle01g003760
SS1G_02079	Sscle01g003750
SS1G_02080	Sscle01g003740
SS1G_02081	Sscle01g003720
SS1G_02082	Sscle01g003710
SS1G_02083	Sscle01g003700
SS1G_02084	Sscle01g003690
SS1G_02085	Sscle01g003680
SS1G_02086	Sscle01g003670
SS1G_02087	Sscle01g003660
SS1G_02088	Sscle15g102490
SS1G_02090	Sscle01g003640
SS1G_02091	Sscle01g003630
SS1G_02092	Sscle01g003620
SS1G_02093	Sscle01g003610
SS1G_02095	Sscle01g003600
SS1G_02096	Sscle15g105310
SS1G_02097	Sscle01g003590
SS1G_02098	Sscle01g003580
SS1G_02099	Sscle01g003570
SS1G_02100	Sscle01g003560
SS1G_02101	Sscle01g003550
SS1G_02102	Sscle01g003540
SS1G_02103	Sscle01g003530
SS1G_02105	Sscle01g003520
SS1G_02106	Sscle01g003510
SS1G_02107	Sscle01g003500
SS1G_02108	Sscle01g003490
SS1G_02109	Sscle01g003480
SS1G_02111	Sscle04g032010
SS1G_02112	Sscle04g032020
SS1G_02114	Sscle04g032030
SS1G_02115	Sscle04g032040
SS1G_02117	Sscle04g032050
SS1G_02119	Sscle04g032060
SS1G_02120	Sscle04g032070
SS1G_02121	Sscle04g032080
SS1G_02122	Sscle04g032090
SS1G_02123	Sscle04g032100
SS1G_02124	Sscle04g032110
SS1G_02126	Sscle04g032120
SS1G_02127	Sscle04g032130
SS1G_02128	Sscle04g032140
SS1G_02130	Sscle04g032150
SS1G_02131	Sscle04g032160
SS1G_02132	Sscle04g032170
SS1G_02133	Sscle04g032180
SS1G_02136	Sscle04g032200
SS1G_02138	Sscle04g032210
SS1G_02139	Sscle04g032220
SS1G_02140	Sscle04g032230
SS1G_02141	Sscle04g032240
SS1G_02142	Sscle04g032250
SS1G_02143	Sscle04g032260
SS1G_02145	Sscle04g032270
SS1G_02146	Sscle04g032280
SS1G_02147	Sscle04g032290
SS1G_02149	Sscle04g032300
SS1G_02150	Sscle04g032310
SS1G_02151	Sscle04g032320
SS1G_02152	Sscle04g032330
SS1G_02155	Sscle04g032340
SS1G_02157	Sscle04g032350
SS1G_02160	Sscle04g032360
SS1G_02161	Sscle04g032370
SS1G_02162	Sscle04g032380
SS1G_02163	Sscle04g032400
SS1G_02164	Sscle04g032410
SS1G_02165	Sscle04g032420
SS1G_02166	Sscle04g032430
SS1G_02167	Sscle04g032440
SS1G_02169	Sscle04g032450
SS1G_02171	Sscle04g032460
SS1G_02172	Sscle04g032470
SS1G_02173	Sscle04g032480
SS1G_02174	Sscle04g032490
SS1G_02176	Sscle04g032500
SS1G_02178	Sscle04g032510
SS1G_02179	Sscle04g032520
SS1G_02180	Sscle04g032530
SS1G_02181	Sscle04g032540
SS1G_02182	Sscle04g032550
SS1G_02183	Sscle04g032560
SS1G_02184	Sscle04g032570
SS1G_02185	Sscle04g032580
SS1G_02186	Sscle04g032590
SS1G_02187	Sscle04g032600
SS1G_02188	Sscle04g032610
SS1G_02189	Sscle04g032620
SS1G_02190	Sscle04g032630
SS1G_02191	Sscle04g032640
SS1G_02192	Sscle04g032650
SS1G_02193	Sscle04g032660
SS1G_02194	Sscle04g032670
SS1G_02195	Sscle04g032680
SS1G_02197	Sscle04g032690
SS1G_02198	Sscle04g032700
SS1G_02199	Sscle04g032710
SS1G_02200	Sscle04g032720
SS1G_02201	Sscle04g032730
SS1G_02202	Sscle04g032740
SS1G_02203	Sscle04g032750
SS1G_02205	Sscle07g061840
SS1G_02206	Sscle04g032760
SS1G_02207	Sscle04g032770
SS1G_02208	Sscle04g032780
SS1G_02209	Sscle04g032790
SS1G_02210	Sscle04g032800
SS1G_02211	Sscle04g032810
SS1G_02212	Sscle04g032820
SS1G_02213	Sscle04g032830
SS1G_02214	Sscle04g032840
SS1G_02216	Sscle04g032850
SS1G_02217	Sscle04g032860
SS1G_02218	Sscle04g032870
SS1G_02219	Sscle04g032880
SS1G_02221	Sscle04g032890
SS1G_02222	Sscle04g032910
SS1G_02223	Sscle04g032920
SS1G_02224	Sscle04g032930
SS1G_02226	Sscle04g032950
SS1G_02227	Sscle04g032960
SS1G_02228	Sscle04g032970
SS1G_02229	Sscle04g032980
SS1G_02230	Sscle04g032990
SS1G_02231	Sscle04g033000
SS1G_02233	Sscle04g033010
SS1G_02234	Sscle04g033020
SS1G_02235	Sscle04g033030
SS1G_02236	Sscle04g033040
SS1G_02237	Sscle04g033050
SS1G_02238	Sscle04g033060
SS1G_02240	Sscle04g033070
SS1G_02244	Sscle04g033080
SS1G_02245	Sscle04g033090
SS1G_02246	Sscle04g033100
SS1G_02247	Sscle04g033110
SS1G_02248	Sscle04g033120
SS1G_02249	Sscle04g033130
SS1G_02250	Sscle04g033140
SS1G_02251	Sscle04g033150
SS1G_02253	Sscle04g033160
SS1G_02254	Sscle04g033170
SS1G_02255	Sscle04g033180
SS1G_02256	Sscle04g033190
SS1G_02257	Sscle04g033200
SS1G_02258	Sscle04g033210
SS1G_02259	Sscle04g033220
SS1G_02261	Sscle04g033230
SS1G_02262	Sscle04g033240
SS1G_02264	Sscle04g033250
SS1G_02265	Sscle04g033260
SS1G_02266	Sscle04g033270
SS1G_02267	Sscle04g033280
SS1G_02268	Sscle04g033290
SS1G_02269	Sscle04g033300
SS1G_02271	Sscle04g033310
SS1G_02272	Sscle04g033320
SS1G_02273	Sscle04g033330
SS1G_02275	Sscle04g033340
SS1G_02276	Sscle04g033350
SS1G_02277	Sscle04g033360
SS1G_02278	Sscle04g033370
SS1G_02279	Sscle04g033380
SS1G_02281	Sscle04g033390
SS1G_02282	Sscle04g033400
SS1G_02284	Sscle04g033410
SS1G_02285	Sscle04g033420
SS1G_02286	Sscle04g033430
SS1G_02287	Sscle04g033440
SS1G_02288	Sscle04g033450
SS1G_02289	Sscle04g033460
SS1G_02292	Sscle04g033470
SS1G_02293	Sscle04g033480
SS1G_02294	Sscle04g033490
SS1G_02295	Sscle04g033500
SS1G_02296	Sscle04g033520
SS1G_02297	Sscle04g033540
SS1G_02299	Sscle04g033550
SS1G_02300	Sscle04g033560
SS1G_02301	Sscle04g033570
SS1G_02304	Sscle04g033590
SS1G_02306	Sscle04g033600
SS1G_02307	Sscle04g033610
SS1G_02308	Sscle04g033620
SS1G_02309	Sscle04g033630
SS1G_02310	Sscle04g033640
SS1G_02311	Sscle04g033650
SS1G_02313	Sscle04g033660
SS1G_02314	Sscle04g033670
SS1G_02315	Sscle04g033700
SS1G_02316	Sscle04g033710
SS1G_02317	Sscle04g033720
SS1G_02318	Sscle06g051390
SS1G_02320	Sscle04g033730
SS1G_02322	Sscle04g033740
SS1G_02323	Sscle04g033750
SS1G_02326	Sscle04g033770
SS1G_02328	Sscle04g033780
SS1G_02329	Sscle04g033790
SS1G_02331	Sscle04g033800
SS1G_02332	Sscle04g033810
SS1G_02334	Sscle04g033820
SS1G_02336	Sscle04g033830
SS1G_02337	Sscle04g033840
SS1G_02338	Sscle04g033850
SS1G_02339	Sscle04g033870
SS1G_02340	Sscle04g033880
SS1G_02342	Sscle04g033890
SS1G_02345	Sscle04g033900
SS1G_02346	Sscle04g033910
SS1G_02347	Sscle04g033920
SS1G_02348	Sscle04g033930
SS1G_02349	Sscle04g033940
SS1G_02350	Sscle04g033950
SS1G_02351	Sscle04g033960
SS1G_02352	Sscle04g033970
SS1G_02353	Sscle14g097060
SS1G_02354	Sscle05g040850
SS1G_02356	Sscle04g033990
SS1G_02358	Sscle04g034000
SS1G_02359	Sscle04g034010
SS1G_02361	Sscle04g034020
SS1G_02363	Sscle04g034030
SS1G_02365	Sscle04g034040
SS1G_02367	Sscle04g034050
SS1G_02369	Sscle04g034060
SS1G_02370	Sscle04g034070
SS1G_02372	Sscle04g034080
SS1G_02373	Sscle04g034100
SS1G_02374	Sscle04g034110
SS1G_02375	Sscle04g034120
SS1G_02376	Sscle04g034130
SS1G_02377	Sscle04g034140
SS1G_02378	Sscle04g034150
SS1G_02379	Sscle04g034160
SS1G_02380	Sscle04g034170
SS1G_02382	Sscle04g034180
SS1G_02383	Sscle04g034180
SS1G_02384	Sscle04g034190
SS1G_02385	Sscle04g034200
SS1G_02386	Sscle04g034210
SS1G_02387	Sscle04g034220
SS1G_02388	Sscle04g034230
SS1G_02390	Sscle04g034240
SS1G_02392	Sscle04g034250
SS1G_02393	Sscle04g034260
SS1G_02394	Sscle04g034270
SS1G_02395	Sscle04g034280
SS1G_02397	Sscle04g034290
SS1G_02398	Sscle04g034300
SS1G_02399	Sscle04g034310
SS1G_02400	Sscle04g034320
SS1G_02401	Sscle04g034330
SS1G_02402	Sscle04g034340
SS1G_02403	Sscle04g034350
SS1G_02404	Sscle04g034360
SS1G_02405	Sscle04g034370
SS1G_02406	Sscle04g034390
SS1G_02407	Sscle04g034400
SS1G_02408	Sscle04g034410
SS1G_02409	Sscle04g034420
SS1G_02411	Sscle04g034430
SS1G_02412	Sscle04g034440
SS1G_02414	Sscle04g034460
SS1G_02415	Sscle04g034470
SS1G_02416	Sscle04g034480
SS1G_02417	Sscle04g034490
SS1G_02418	Sscle04g034500
SS1G_02419	Sscle04g034510
SS1G_02420	Sscle11g081780
SS1G_02421	Sscle04g034530
SS1G_02422	Sscle04g034540
SS1G_02423	Sscle04g034550
SS1G_02424	Sscle04g034560
SS1G_02425	Sscle04g034580
SS1G_02429	Sscle04g034590
SS1G_02430	Sscle04g034610
SS1G_02431	Sscle04g034620
SS1G_02434	Sscle04g034630
SS1G_02435	Sscle04g034640
SS1G_02436	Sscle04g034650
SS1G_02438	Sscle04g034660
SS1G_02439	Sscle04g034670
SS1G_02440	Sscle04g034680
SS1G_02441	Sscle04g034690
SS1G_02442	Sscle04g034700
SS1G_02443	Sscle04g034710
SS1G_02446	Sscle04g034720
SS1G_02448	Sscle04g034730
SS1G_02450	Sscle04g034740
SS1G_02454	Sscle04g034750
SS1G_02455	Sscle04g034760
SS1G_02456	Sscle04g034770
SS1G_02457	Sscle04g034780
SS1G_02458	Sscle04g034790
SS1G_02461	Sscle04g034800
SS1G_02462	Sscle04g034810
SS1G_02464	Sscle04g034820
SS1G_02465	Sscle04g034830
SS1G_02467	Sscle04g034840
SS1G_02468	Sscle04g034850
SS1G_02469	Sscle04g034860
SS1G_02470	Sscle04g034870
SS1G_02471	Sscle04g034880
SS1G_02472	Sscle04g034890
SS1G_02473	Sscle04g034900
SS1G_02474	Sscle04g034910
SS1G_02476	Sscle04g034930
SS1G_02480	Sscle04g034940
SS1G_02484	Sscle04g034950
SS1G_02486	Sscle04g034960
SS1G_02487	Sscle04g034970
SS1G_02490	Sscle04g034980
SS1G_02492	Sscle04g034990
SS1G_02493	Sscle04g035000
SS1G_02494	Sscle04g035010
SS1G_02495	Sscle04g035020
SS1G_02496	Sscle04g035030
SS1G_02497	Sscle04g035040
SS1G_02499	Sscle04g035050
SS1G_02501	Sscle04g035060
SS1G_02502	Sscle04g035070
SS1G_02504	Sscle04g035080
SS1G_02508	Sscle04g035090
SS1G_02509	Sscle04g035100
SS1G_02513	Sscle04g035110
SS1G_02515	Sscle04g035120
SS1G_02516	Sscle04g035130
SS1G_02517	Sscle04g035140
SS1G_02521	Sscle04g035150
SS1G_02522	Sscle04g035160
SS1G_02523	Sscle04g035170
SS1G_02524	Sscle04g035180
SS1G_02525	Sscle04g035190
SS1G_02526	Sscle04g035200
SS1G_02527	Sscle04g035210
SS1G_02528	Sscle04g035220
SS1G_02529	Sscle04g035230
SS1G_02531	Sscle04g035240
SS1G_02532	Sscle04g035250
SS1G_02533	Sscle04g035260
SS1G_02534	Sscle04g035270
SS1G_02535	Sscle04g035280
SS1G_02536	Sscle04g035290
SS1G_02537	Sscle04g035300
SS1G_02538	Sscle04g035310
SS1G_02540	Sscle04g035320
SS1G_02541	Sscle04g035330
SS1G_02542	Sscle04g035340
SS1G_02543	Sscle04g035350
SS1G_02544	Sscle04g035360
SS1G_02546	Sscle04g035370
SS1G_02547	Sscle04g035380
SS1G_02548	Sscle04g035390
SS1G_02549	Sscle04g035400
SS1G_02550	Sscle04g035410
SS1G_02551	Sscle04g035420
SS1G_02552	Sscle04g035430
SS1G_02553	Sscle04g035440
SS1G_02554	Sscle04g035450
SS1G_02555	Sscle04g035460
SS1G_02556	Sscle04g035470
SS1G_02557	Sscle04g035480
SS1G_02558	Sscle04g035490
SS1G_02559	Sscle04g035500
SS1G_02560	Sscle04g035510
SS1G_02561	Sscle04g035520
SS1G_02564	Sscle04g035530
SS1G_02569	Sscle04g035540
SS1G_02570	Sscle04g035550
SS1G_02571	Sscle04g035560
SS1G_02572	Sscle04g035570
SS1G_02573	Sscle04g035580
SS1G_02576	Sscle04g035590
SS1G_02577	Sscle04g035600
SS1G_02578	Sscle04g035610
SS1G_02580	Sscle04g035620
SS1G_02581	Sscle04g035630
SS1G_02582	Sscle04g035640
SS1G_02583	Sscle04g035650
SS1G_02585	Sscle04g035660
SS1G_02586	Sscle04g035670
SS1G_02587	Sscle04g035680
SS1G_02590	Sscle04g035690
SS1G_02591	Sscle04g035700
SS1G_02592	Sscle04g035710
SS1G_02593	Sscle04g035720
SS1G_02594	Sscle04g035730
SS1G_02596	Sscle04g035740
SS1G_02597	Sscle04g035750
SS1G_02598	Sscle04g035760
SS1G_02599	Sscle04g035770
SS1G_02600	Sscle04g035780
SS1G_02602	Sscle04g035790
SS1G_02603	Sscle04g035800
SS1G_02604	Sscle04g035810
SS1G_02605	Sscle04g035820
SS1G_02607	Sscle04g035830
SS1G_02608	Sscle04g035840
SS1G_02609	Sscle04g035850
SS1G_02610	Sscle04g035860
SS1G_02611	Sscle04g035870
SS1G_02612	Sscle04g035880
SS1G_02616	Sscle04g035890
SS1G_02617	Sscle04g035900
SS1G_02618	Sscle04g035910
SS1G_02619	Sscle04g035920
SS1G_02620	Sscle04g035930
SS1G_02621	Sscle04g035940
SS1G_02623	Sscle04g035950
SS1G_02624	Sscle04g035960
SS1G_02625	Sscle04g035970
SS1G_02629	Sscle04g035980
SS1G_02630	Sscle04g035990
SS1G_02631	Sscle04g036000
SS1G_02632	Sscle04g036010
SS1G_02633	Sscle04g036020
SS1G_02634	Sscle04g036030
SS1G_02635	Sscle04g036040
SS1G_02636	Sscle04g036050
SS1G_02637	Sscle04g036060
SS1G_02638	Sscle04g036070
SS1G_02639	Sscle04g036080
SS1G_02640	Sscle04g036090
SS1G_02642	Sscle04g036100
SS1G_02643	Sscle04g036110
SS1G_02644	Sscle04g036120
SS1G_02646	Sscle04g036130
SS1G_02647	Sscle04g036140
SS1G_02648	Sscle04g036150
SS1G_02649	Sscle04g036160
SS1G_02650	Sscle04g036170
SS1G_02651	Sscle04g036180
[truncated: 8,703 more rows]
